# Supplementary material for: Rfx2 Stabilizes Foxj1 Binding at Chromatin Loops to Enable Multiciliated Cell Gene Expression
Source: PLoS Genet. 2017 Jan 19;13(1):e1006538. doi: 10.1371/journal.pgen.1006538 (PMC5245798; doi:10.1371/journal.pgen.1006538)
Supplement: S1 Table — Each manipulation and its effect on MCCs and ionocytes is depicted; cartoons illustrating these manipulations are shown in Fig 1C. (XLSX) [file pgen.1006538.s020.xlsx]

## Sheet: Sheet1
Injection	inner layer-derived MCCs	outer layer-derived MCCs	inner layer-derived ionocytes	outer layer-derived ionocytes
Notch+ (Notch-ICD, active Notch)	fewer	none	fewer	none
Notch- (DBM, repressed Notch)	more	none	more	none
Notch- and dnMulticilin	fewer	none	more	none
Notch+ and Multicilin	more	more	fewer	none
Notch+ and Foxi1	fewer	none	more	more
