# Supplementary material for: Rfx2 Stabilizes Foxj1 Binding at Chromatin Loops to Enable Multiciliated Cell Gene Expression
Source: PLoS Genet. 2017 Jan 19;13(1):e1006538. doi: 10.1371/journal.pgen.1006538 (PMC5245798; doi:10.1371/journal.pgen.1006538)
Supplement: S2 Table — RNAseq analysis was carried out on ectodermal progenitors manipulated by increasing (Notch+) or decreasing (Notch-) signaling, by increasing (Multicilin) or decreasing (dnMulticilin) Multicilin activity, by increasing Foxi1 activity, or by inhibiting E2f4 (dnE2f4) activity. Samples were collected at 3, 6 or 9 hour timepoints, corresponding to the equivalent of stages 13, 16, and 18, respectively, and hierarchical clustering performed on both samples and expression. Listed is a group of genes clustered by similarity of expression as shown in Fig 1F; also see S1 Fig. A more conservative list, based on the intersection of three comparisons using differential expression and corrected for multiple testing, can be found in S7 Table. (XLSX) [file pgen.1006538.s021.xlsx]

## Sheet: Sheet1
RAPGEF3	ENSG00000079337	c.Taira201203skin_X000267	JGIv7b.000005732_5110157-5162641+
C5orf22	ENSG00000082213	c.Amin201106_X014825	JGIv7b.000063567_939736-1006474+
HIST1H2AJ	ENSG00000182611	c.Ueno2012104cells_X000824	JGIv7b.000074488_1286181-1298618-
CRYL1	ENSG00000165475	c.Amin201106_X001731	JGIv7b.000006290_1521312-1562659-
KLF2	ENSG00000127528	c.Chang2013_X024699	JGIv7b.000090041_5944553-5947244-
KCNA2	ENSG00000177301	c.Taira201203muscle_X002575	JGIv7b.000402746_283936-304781-
MCIDAS	ENSG00000234602	c.Quigley201212_X049725	JGIv7b.000337825_4698276-4702122-
CYP11A1	ENSG00000140459	c.Audic201207_X004196	JGIv7b.000007197_1921105-1938718-
CCDC181	ENSG00000117477	c.Ismailoglu201203_X004342	JGIv7b.000035524_1210806-1225073-
ANGPT2	ENSG00000091879	c.Taira201203eye_X009340	JGIv7b.000087714_44784-72278-
DNASE1L2	ENSG00000167968	c.Park201106_X000416	JGIv7b.000000939_4241984-4259478+
MSRB2	ENSG00000148450	c.Taira201203brain_X008158	JGIv7b.000052573_1427141-1442836+
CEBPB	ENSG00000172216	c.Ueno201210egg_X000036	JGIv7b.000002511_707676-709937+
HES1	ENSG00000114315	c.JGIL6RMv1_XeXenL6RMv10001368m	JGIv7b.000043648_488242-491835-
FOXN4	ENSG00000139445	c.Quigley201212_X039049	JGIv7b.000143664_1564919-1577883+
BBS12	ENSG00000181004	c.JGIL6RMv1_XeXenL6RMv10035682m	JGIv7b.000088765_2644833-2650537-
FOXJ1	ENSG00000129654	c.Quigley201112_X005434	JGIv7b.000023403_2905232-2912271-
FOXN4	ENSG00000139445	c.Chung201110_X002935	JGIv7b.000044061_1820555-1834747-
KIT	ENSG00000157404	c.Taira201203intestine_X003048	JGIv7b.000031653_1827255-1866311-
CCNO	ENSG00000152669	c.JGIL6RMv1_XeXenL6RMv10005823m	JGIv7b.000337825_4721591-4728052-
CCNO	ENSG00000152669	c.Quigley201212_X023812	JGIv7b.000052441_12606475-12610898-
MCIDAS	ENSG00000234602	c.Chung201110_X003550	JGIv7b.000052441_12586078-12589763-
KIT	ENSG00000157404	c.Taira201203lung_X002929	JGIv7b.000032657_1734171-1767962-
FOXJ1	ENSG00000129654	c.Audic201207_X028421	JGIv7b.000071264_620223-626121+
FOXJ1	ENSG00000129654	c.Chang2013_X026328	JGIv7b.000106323_1172378-1178192+
NA	c.Quigley201212_X037124	JGIv7b.000127590_161671-168385+
SOX7	ENSG00000171056	c.Chung201110_X000593	JGIv7b.000007103_1539795-1544597-
SOX7	ENSG00000171056	c.Taira201203eye_X010098	JGIv7b.000102262_3078058-3084084-
BTBD17	ENSG00000204347	c.Taira201203brain_X000996	JGIv7b.000005370_1245009-1388045-
C8orf34	ENSG00000165084	c.Audic201207_X005934	JGIv7b.000010587_899848-1025018+
EHBP1	ENSG00000115504	c.Ueno201210st08_X000141	JGIv7b.000012020_5947558-6242931+
C17orf105	ENSG00000231256	c.Audic201207_X030062	JGIv7b.000078302_283749-305700+
NHSL2	ENSG00000204131	c.Taira201203brain_X006034	JGIv7b.000036864_3082958-3162495+
DNER	ENSG00000187957	c.Taira201203brain_X006938	JGIv7b.000044494_3996880-4117063+
FLNC	ENSG00000128591	c.Taira201203lung_X001331	JGIv7b.000012518_7764875-7835228-
MYLK	ENSG00000065534	c.JGIL6RMv1_XeXenL6RMv10030852m	JGIv7b.000084188_1548349-1593575+
CNTLN	ENSG00000044459	c.Taira201203egg_X005216	JGIv7b.000090041_2285741-2422291-
AGTPBP1	ENSG00000135049	c.Taira201203heart_X001400	JGIv7b.000013576_578927-654616-
CXorf30	ENSG00000205081	c.Audic201207_X011209	JGIv7b.000017127_7119492-7156915-
RAB28	ENSG00000157869	c.Taira201203eye_X014122	JGIv7b.000302805_1352555-1433868+
ADGB	ENSG00000118492	c.Ismailoglu201203_X009222	JGIv7b.000118142_2843963-2927763-
EML6	ENSG00000214595	c.Taira201203brain_X011677	JGIv7b.000102974_19964664-20077031+
TM4SF18	ENSG00000163762	c.Audic201207_X037221	JGIv7b.000130324_944563-952951+
CCDC170	ENSG00000120262	c.Audic201207_X045717	JGIv7b.000230550_1745237-1777933-
MAPK4	ENSG00000262673	c.Taira201203intestine_X007614	JGIv7b.000143831_242232-272021+
TEX36	ENSG00000175018	c.Audic201207_X010947	JGIv7b.000016863_3880296-3896510-
SYNE1	ENSG00000131018	c.JGIL6RMv1_XeXenL6RMv10046228m	JGIv7b.000118142_2131302-2276643+
RGS22	ENSG00000132554	c.Taira201203kidney_X007346	JGIv7b.000062229_646278-700621+
ABCA8	ENSG00000141338	c.Quigley201212_X039363	JGIv7b.000147859_10172-81245-
KCNH3	ENSG00000135519	c.Quigley201112_X004040	JGIv7b.000014978_2743035-2764535-
ATP2C2	ENSG00000064270	c.Taira201203brain_X008578	JGIv7b.000057875_1573179-1644501+
ATP2C2	ENSG00000064270	c.Ueno201210eye_X001842	JGIv7b.000202158_1696515-1778059+
CCDC27	ENSG00000162592	c.Quigley201207_X011891	JGIv7b.000208071_1401880-1420876+
SSTR5	ENSG00000162009	c.Quigley201207_X001569	JGIv7b.000010188_801984-822424+
CYLD	ENSG00000083799	c.Audic201207_X011076	JGIv7b.000017127_5539503-5548678+
FAM179A	ENSG00000189350	c.Taira201203kidney_X005564	JGIv7b.000045400_614810-650604-
EFCAB4B	ENSG00000130038	c.Audic201207_X020828	JGIv7b.000045452_812787-852534+
CDC25A	ENSG00000164045	c.Chung201110_X000158	JGIv7b.000001915_2453552-2473851+
CEP112	ENSG00000154240	c.Taira201203egg_X000254	JGIv7b.000003490_589536-715641-
KIAA0586	ENSG00000100578	c.Taira201203egg_X003493	JGIv7b.000045985_398329-516124+
PDE9A	ENSG00000160191	c.UniGene_Xl_S25791199	JGIv7b.000347078_1083527-1093365-
CHL1	ENSG00000134121	c.Quigley201112_X020225	JGIv7b.000252273_292246-351229+
ELMO3	ENSG00000102890	c.Amin201106_X020640	JGIv7b.000137809_742250-764933-
CCDC60	ENSG00000183273	c.Quigley201112_X005664	JGIv7b.000025254_1212252-1291261-
LRRC45	ENSG00000169683	c.Quigley201212_X027644	JGIv7b.000067463_29998-107659+
AC002472.13	ENSG00000187905	c.Quigley201207_X004596	JGIv7b.000036586_1588934-1609658-
CCDC33	ENSG00000140481	c.Audic201207_X007048	JGIv7b.000012518_2600649-2649928+
RIBC2	ENSG00000128408	c.Quigley201212_X045335	JGIv7b.000229341_1235341-1240259-
C12ORF55	ENSG00000270032	c.Quigley201112_X004712	JGIv7b.000018184_3494877-3637044-
DNAH10	ENSG00000197653	c.JGIL6RMv1_XeXenL6RMv10008355m	JGIv7b.000089040_1381776-1486098+
DNAH7	ENSG00000118997	c.Quigley201112_X016797	JGIv7b.000145781_51744-146877-
DNAH2	ENSG00000183914	c.Taira201203testis_X002585	JGIv7b.000083691_1603648-1717668-
DNAH6	ENSG00000115423	c.Quigley201112_X011275	JGIv7b.000059965_1058072-1202998-
IQCA1	ENSG00000132321	c.Audic201207_X008978	JGIv7b.000013787_4504115-4594937-
AC005841.1	ENSG00000206044	c.Audic201207_X044064	JGIv7b.000202026_519607-533554-
WDR49	ENSG00000174776	c.Quigley201212_X047454	JGIv7b.000267727_552153-604968-
SPAG17	ENSG00000155761	c.Ueno201210st20_X000841	JGIv7b.000338514_12723-95943-
TTLL3	ENSG00000214021	c.Taira201203testis_X000645	JGIv7b.000013523_3843571-3878590-
LRRIQ4	ENSG00000188306	c.JGIL6RMv1_XeXenL6RMv10002868m	JGIv7b.000058517_3744070-3754331+
GSTO1	ENSG00000148834	c.Amin201106_X005712	JGIv7b.000016863_1893208-1903846+
FAM20C	ENSG00000177706	c.JGIL6RMv1_XeXenL6RMv10009713m	JGIv7b.000078978_3168089-3193348-
KLHDC9	ENSG00000162755	c.Audic201207_X006956	JGIv7b.000012462_1213031-1218102-
CASZ1	ENSG00000130940	c.Taira201203heart_X004175	JGIv7b.000057114_422672-530902+
CASZ1	ENSG00000130940	c.XGI_TC413710	JGIv7b.000027067_536037-598156+
MSRB2	ENSG00000148450	c.Taira201203brain_X013447	JGIv7b.000155082_2228190-2252620+
LPAR3	ENSG00000171517	c.Audic201207_X038274	JGIv7b.000137809_1732727-1754675+
LPAR3	ENSG00000171517	c.Quigley201212_X013267	JGIv7b.000024235_1566583-1581574+
ADRB1	ENSG00000043591	c.Taira201203heart_X000684	JGIv7b.000007045_1814848-1840640+
CCDC151	ENSG00000198003	c.Taira201203testis_X001871	JGIv7b.000049557_1343168-1355591+
DYNLRB2	ENSG00000168589	c.Audic201207_X027170	JGIv7b.000062355_7182-26513+
DYNLRB2	ENSG00000168589	c.Quigley201112_X019643	JGIv7b.000230550_72871-78847-
FAM228B	ENSG00000219626	c.mgEST_1013110096	JGIv7b.000197721_598518-616497-
AAED1	ENSG00000158122	c.UniGene_Xl_S38675532	JGIv7b.000032519_354005-361068-
MEST	ENSG00000264872	c.Taira201203testis_X000556	JGIv7b.000012518_8418379-8446699+
CDKL2	ENSG00000138769	c.Taira201203kidney_X011116	JGIv7b.000165627_176099-202700-
C1orf158	ENSG00000157330	c.UniGene_Xl_S18975398	JGIv7b.000109184_1808585-1813979-
MORN3	ENSG00000139714	c.UniGene_Xl_S22511917	JGIv7b.000219188_1674367-1697560-
PCDP1	ENSG00000163075	c.Quigley201212_X001895	JGIv7b.000003490_2610822-2645262+
PPIL6	ENSG00000185250	c.UniGene_Xl_S22511941	JGIv7b.000008355_4703244-4716782-
GMPPA	ENSG00000144591	c.Ismailoglu201203_X009404	JGIv7b.000127187_834345-844638-
POC5	ENSG00000152359	c.Taira201203egg_X007145	JGIv7b.000220499_2774498-2800584+
CCP110	ENSG00000103540	c.Quigley201212_X013195	JGIv7b.000023403_14172568-14207590-
PCNT	ENSG00000160299	c.Taira201203ovary_X003301	JGIv7b.000043242_195657-274629-
CNTRL	ENSG00000119397	c.Ismailoglu201203_X008106	JGIv7b.000086205_338183-376402+
NSUN7	ENSG00000179299	c.XenBase_169642139	JGIv7b.000016001_7118307-7246164+
DIXDC1	ENSG00000262277	c.Ismailoglu201203_X007733	JGIv7b.000078584_1662442-1729423+
BBS4	ENSG00000140463	c.Taira201203heart_X007606	JGIv7b.000253809_330757-366303-
CAPS2	ENSG00000180881	c.Ismailoglu201203_X010223	JGIv7b.000159943_732018-768901-
CCDC151	ENSG00000198003	c.Quigley201112_X021052	JGIv7b.000293151_368906-382093-
SP7	ENSG00000170374	c.Quigley201112_X009468	JGIv7b.000049342_824403-846207+
ZC2HC1A	ENSG00000104427	c.Ismailoglu201203_X003088	JGIv7b.000022127_3641306-3665588-
EFCAB12	ENSG00000172771	c.Taira201203kidney_X012748	JGIv7b.000255257_153889-167740-
CCDC181	ENSG00000117477	c.Quigley201212_X004207	JGIv7b.000007331_1958115-1970430+
DYX1C1	ENSG00000256061	c.XenBase_148233781	JGIv7b.000059883_795156-808836-
PIH1D2	ENSG00000150773	c.Quigley201212_X030137	JGIv7b.000078584_1760733-1768257-
BBS1	ENSG00000174483	c.JGIL6RMv1_XeXenL6RMv10015312m	JGIv7b.000146669_270157-410559-
KIF27	ENSG00000165115	c.Ismailoglu201203_X012415	JGIv7b.000293433_77057-106440-
CLHC1	ENSG00000162994	c.JGIL6RMv1_XeXenL6RMv10046739m	JGIv7b.000102974_20166457-20181603-
LRRC48	ENSG00000171962	c.Taira201203testis_X000479	JGIv7b.000011405_962139-991753+
PAK1IP1	ENSG00000111845	c.Quigley201207_X009214	JGIv7b.000100253_467994-477431-
KIF24	ENSG00000186638	c.Taira201203ovary_X008075	JGIv7b.000293433_8191-46796+
LRRC36	ENSG00000159708	c.Chung201110_X003150	JGIv7b.000046631_3107708-3120093-
NA	c.JGIL6RMv1_XeXenL6RMv10023112m	JGIv7b.000039723_933166-945741-
CCDC92	ENSG00000119242	c.JGIL6RMv1_XeXenL6RMv10008357m	JGIv7b.000089040_1487326-1504407-
B9D2	ENSG00000123810	c.Park201106_X008957	JGIv7b.000039723_9341434-9344109+
KIAA1407	ENSG00000163617	c.XenBase_47506964	JGIv7b.000132381_132938-147886-
C15orf26	ENSG00000156206	c.XenBase_148226451	JGIv7b.000009266_7706192-7712216-
C1orf192	ENSG00000188931	c.XenBase_76779637	JGIv7b.000012462_2698157-2704657-
TCTEX1D1	ENSG00000152760	c.UniGene_Xl_S27877860	JGIv7b.000155039_724373-732178-
CCDC41	ENSG00000173588	c.Taira201203testis_X001480	JGIv7b.000037038_1038806-1058650+
MIIP	ENSG00000116691	c.Audic201207_X040433	JGIv7b.000161503_21905-42251+
IQUB	ENSG00000164675	c.Audic201207_X014184	JGIv7b.000026505_1768530-1789953-
AK9	ENSG00000155085	c.Quigley201207_X012828	JGIv7b.000275342_4258901-4272528+
SPEF1	ENSG00000101222	c.TXGP201107_X008278	JGIv7b.000189728_999115-1004377-
CCDC39	ENSG00000145075	c.Quigley201212_X015587	JGIv7b.000030987_894379-927718-
CCDC108	ENSG00000181378	c.Taira201203ovary_X002189	JGIv7b.000021603_3817672-3861443+
AGBL2	ENSG00000165923	c.Quigley201212_X028813	JGIv7b.000074352_2655783-2682191+
ZMYND10	ENSG00000004838	c.Quigley201112_X018442	JGIv7b.000187321_3540864-3564409+
MNS1	ENSG00000138587	c.JGIL6RMv1_XeXenL6RMv10046055m	JGIv7b.000059883_1175795-1190637-
KATNAL1	ENSG00000102781	c.Taira201203st25_X002307	JGIv7b.000049688_107556-148205-
LRGUK	ENSG00000155530	c.Audic201207_X007535	JGIv7b.000012518_8770950-8802874-
TTLL13	ENSG00000213471	c.Audic201207_X005557	JGIv7b.000009266_7182435-7199819-
NME5	ENSG00000112981	c.Audic201207_X038723	JGIv7b.000140825_507060-517132-
HEATR2	ENSG00000164818	c.Quigley201112_X005409	JGIv7b.000023403_10086898-10121942+
GAS8	ENSG00000141013	c.XenBase_68534799	JGIv7b.000398601_259795-275269-
NME8	ENSG00000086288	c.Chang2013_X006324	JGIv7b.000013787_1482816-1502677+
UBXN11	ENSG00000158062	c.Quigley201112_X006103	JGIv7b.000027891_226476-237950+
TMEM107	ENSG00000179029	c.Ueno201210st15_X000404	JGIv7b.000193742_322280-330580-
C2orf62	ENSG00000158428	c.UniGene_Xl_S34872047	JGIv7b.000021603_4464242-4473711-
TBCEL	ENSG00000154114	c.TXGP201107_X009381	JGIv7b.000287959_871741-924737-
TTLL5	ENSG00000119685	c.Quigley201207_X004826	JGIv7b.000039723_6436272-6488028-
CASC1	ENSG00000118307	c.JGIL6RMv1_XeXenL6RMv10006180m	JGIv7b.000132123_526630-537461-
TTLL9	ENSG00000131044	c.Quigley201112_X016853	JGIv7b.000147859_165568-174775+
SAMD15	ENSG00000100583	c.Ismailoglu201203_X004697	JGIv7b.000039723_6034041-6039130+
TBCEL	ENSG00000154114	c.TXGP201107_X005852	JGIv7b.000078649_691547-735899-
TRIM13	ENSG00000204977	c.Taira201203intestine_X008552	JGIv7b.000200825_5098161-5105770-
C11orf1	ENSG00000262176	c.Audic201207_X030165	JGIv7b.000078584_1530392-1534394+
EFCAB10	ENSG00000185055	c.Audic201207_X007642	JGIv7b.000012518_17583584-17590933-
CCDC13	ENSG00000244607	c.Quigley201212_X021856	JGIv7b.000047683_650211-674610+
FBXW9	ENSG00000132004	c.Amin201106_X023462	JGIv7b.000196085_614578-623935+
C9orf116	ENSG00000160345	c.Taira201203st35_X001677	JGIv7b.000046073_494532-498279-
FLJ27352	ENSG00000261652	c.Audic201207_X002097	JGIv7b.000003732_278380-281033+
PIH1D3	ENSG00000080572	c.Audic201207_X017741	JGIv7b.000036864_827347-880837-
TMEM53	ENSG00000126106	c.Audic201207_X049504	JGIv7b.000325141_1478748-1482145+
WDR34	ENSG00000119333	c.Audic201207_X009068	JGIv7b.000014008_293716-299854-
ARMC3	ENSG00000165309	c.JGIL6RMv1_XeXenL6RMv10014739m	JGIv7b.000155082_2181837-2222539+
MAK	ENSG00000111837	c.Taira201203brain_X006989	JGIv7b.000044546_27141-71236+
CDKL4	ENSG00000205111	c.Ueno201210st30_X000331	JGIv7b.000076164_93211-103136-
CDKL4	ENSG00000205111	c.Ueno201210brain_X001695	JGIv7b.000064025_182261-196369+
CCDC170	ENSG00000120262	c.Audic201207_X036250	JGIv7b.000118142_2463314-2500547-
FBXW10	ENSG00000171931	c.Taira201203stomach_X001703	JGIv7b.000081941_1219152-1230530+
CCDC180	ENSG00000197816	c.Quigley201207_X008331	JGIv7b.000081122_431797-467461+
TTC21A	ENSG00000168026	c.Quigley201207_X005875	JGIv7b.000047683_3421662-3466794-
DNAH9	ENSG00000007174	c.Chung201110_X006138	JGIv7b.000163806_1007256-1094969+
C7orf63	ENSG00000105792	c.Ismailoglu201203_X003655	JGIv7b.000029451_1151418-1189519+
DLEC1	ENSG00000008226	c.Taira201203testis_X001842	JGIv7b.000047683_2620487-2669256+
LRRC9	ENSG00000131951	c.Quigley201212_X020499	JGIv7b.000045985_1180689-1241283+
DNAAF3	ENSG00000167646	c.TXGP201107_X004483	JGIv7b.000052341_2148801-2197736-
C6orf165	ENSG00000213204	c.Quigley201212_X047902	JGIv7b.000275342_1491964-1506876-
C9orf117	ENSG00000160401	c.Audic201207_X045506	JGIv7b.000227593_850081-862347-
DZANK1	ENSG00000089091	c.Audic201207_X042495	JGIv7b.000180104_1497276-1530995-
FAM92B	ENSG00000153789	c.Audic201207_X003176	JGIv7b.000005765_469395-495588-
EFCAB1	ENSG00000034239	c.Taira201203brain_X005102	JGIv7b.000027351_467624-474258-
EFCAB2	ENSG00000203666	c.Audic201207_X018994	JGIv7b.000040539_558557-565724-
DNAI1	ENSG00000122735	c.Audic201207_X001644	JGIv7b.000003032_260604-301689-
DNALI1	ENSG00000163879	c.JGIL6RMv1_XeXenL6RMv10045368m	JGIv7b.000360703_371190-386068-
MYCBPAP	ENSG00000136449	c.Taira201203testis_X002372	JGIv7b.000071264_2325861-2347400-
C4orf47	ENSG00000205129	c.Audic201207_X009479	JGIv7b.000014692_2934645-2944111-
LRRC48	ENSG00000171962	c.Audic201207_X033361	JGIv7b.000096766_233848-256155+
ENO4	ENSG00000188316	c.Taira201203testis_X000956	JGIv7b.000020641_1266651-1303884+
CCDC135	ENSG00000159625	c.Quigley201112_X016506	JGIv7b.000137809_253065-276669-
FAM227A	ENSG00000184949	c.Quigley201112_X013057	JGIv7b.000078978_3051157-3072069+
CCDC40	ENSG00000141519	c.Audic201207_X002777	JGIv7b.000005370_1736276-1769581+
WDR66	ENSG00000158023	c.Taira201203testis_X003453	JGIv7b.000184375_99392-125407-
IFT172	ENSG00000138002	c.Chung201110_X004537	JGIv7b.000080529_201168-231666+
WDR52	ENSG00000206530	c.Taira201203testis_X003959	JGIv7b.000301768_94249-119892+
WDR65	ENSG00000243710	c.Quigley201112_X011878	JGIv7b.000067962_366951-394495+
CROCC	ENSG00000058453	c.Quigley201112_X008332	JGIv7b.000044494_7452266-7562476+
EFHC1	ENSG00000096093	c.Quigley201112_X000300	JGIv7b.000000678_354565-437147-
LRRC23	ENSG00000268135	c.Audic201207_X011549	JGIv7b.000018192_244565-257974-
RSPH10B2	ENSG00000169402	c.Quigley201112_X005408	JGIv7b.000023403_7736156-7755232+
TTC24	ENSG00000187862	c.Quigley201207_X003657	JGIv7b.000026819_2714151-2743191+
TMEM67	ENSG00000164953	c.Quigley201112_X019598	JGIv7b.000227593_1260908-1290710-
CCDC17	ENSG00000159588	c.JGIL6RMv1_XeXenL6RMv10044631m	JGIv7b.000325141_595027-641550+
DZIP1L	ENSG00000158163	c.Taira201203kidney_X005258	JGIv7b.000043061_1582449-1598177+
ODF3	ENSG00000177947	c.Quigley201112_X003065	JGIv7b.000012518_5676270-5684906-
CCDC19	ENSG00000213085	c.Quigley201212_X018675	JGIv7b.000041091_825401-843540-
CCDC78	ENSG00000162004	c.XGI_TC417502	JGIv7b.000375872_90200-101487+
CCDC166	ENSG00000255181	c.Quigley201112_X020435	JGIv7b.000259613_14473-16477+
NA	c.Taira201203brain_X010161	JGIv7b.000075417_7739775-7746345-
ELOVL2	ENSG00000197977	c.Quigley201212_X014197	JGIv7b.000026933_121736-162911-
FAM154A	ENSG00000155875	c.Quigley201112_X018412	JGIv7b.000185843_1902696-1929328+
C2orf73	ENSG00000177994	c.Audic201207_X034711	JGIv7b.000102974_19737581-19755460+
LRRC71	ENSG00000160838	c.Quigley201112_X005813	JGIv7b.000026819_1314653-1348182+
C11orf16	ENSG00000176029	c.Park201106_X006640	JGIv7b.000025194_6114735-6124185+
LEKR1	ENSG00000197980	c.Quigley201112_X022067	JGIv7b.000387329_1998951-2076166+
PPP1R32	ENSG00000162148	c.Quigley201112_X012402	JGIv7b.000074352_6149888-6177602-
TTC18	ENSG00000156042	c.Taira201203testis_X002758	JGIv7b.000096766_1731765-1785136+
EFHB	ENSG00000163576	c.Quigley201112_X007107	JGIv7b.000036134_1821778-1845457+
TBATA	ENSG00000166220	c.Audic201207_X016333	JGIv7b.000032511_519124-544376-
DNAL1	ENSG00000119661	c.Chang2013_X024860	JGIv7b.000091950_2059036-2077211+
ENKUR	ENSG00000151023	c.JGIL6RMv1_XeXenL6RMv10000896m	JGIv7b.000155082_3135877-3152535-
RP11-579D7.1	ENSG00000257987	c.Quigley201112_X002106	JGIv7b.000008129_5758806-5766438+
DRC1	ENSG00000157856	c.Quigley201112_X021833	JGIv7b.000352190_436104-456712+
TEKT4	ENSG00000260842	c.Audic201207_X013262	JGIv7b.000023403_196249-229104-
LRRC34	ENSG00000171757	c.XGI_TC421126	JGIv7b.000058517_3728915-3743938-
RSPH1	ENSG00000160188	c.Quigley201207_X008871	JGIv7b.000093091_6968-17882+
TEKT1	ENSG00000167858	c.JGIL6RMv1_XeXenL6RMv10015417m	JGIv7b.000159212_500927-510932-
TEKT2	ENSG00000092850	c.Audic201207_X043727	JGIv7b.000196571_577774-600959-
TEKT2	ENSG00000092850	c.Quigley201212_X015478	JGIv7b.000030711_2885214-2902802+
TEX26	ENSG00000175664	c.Audic201207_X022785	JGIv7b.000049688_330147-349778+
ANKRD45	ENSG00000183831	c.Taira201203st25_X004344	JGIv7b.000181903_2361714-2372493-
LRRC63	ENSG00000173988	c.Quigley201112_X004051	JGIv7b.000014978_5653127-5663771-
IFT88	ENSG00000032742	c.Audic201207_X049819	JGIv7b.000334424_718480-765418-
ROPN1L	ENSG00000145491	c.Audic201207_X028369	JGIv7b.000070754_90903-133411-
PPP1R42	ENSG00000178125	c.Audic201207_X025706	JGIv7b.000058038_286277-306247+
DYDC2	ENSG00000133665	c.Audic201207_X037702	JGIv7b.000134539_1813875-1820994+
LRRC72	ENSG00000205858	c.Audic201207_X048943	JGIv7b.000300794_2062958-2082824+
DNAJB13	ENSG00000187726	c.Chang2013_X032373	JGIv7b.000198991_591373-602097-
RSPH9	ENSG00000172426	c.Ismailoglu201203_X001636	JGIv7b.000012020_13532332-13542675+
TCTEX1D1	ENSG00000152760	c.Audic201207_X048071	JGIv7b.000275988_160179-169259+
C21orf59	ENSG00000159079	c.Audic201207_X003881	JGIv7b.000006754_3335528-3345363-
C21orf59	ENSG00000159079	c.Ismailoglu201203_X000890	JGIv7b.000006590_5922499-5932465+
MOK	ENSG00000080823	c.JGIL6RMv1_XeXenL6RMv10029031m	JGIv7b.000034509_950476-970094-
OSCP1	ENSG00000116885	c.Audic201207_X048822	JGIv7b.000298574_205654-225739+
TTC26	ENSG00000105948	c.Audic201207_X046363	JGIv7b.000245044_6200119-6229603+
CCDC65	ENSG00000139537	c.Quigley201112_X002109	JGIv7b.000008129_6162101-6175958+
DNAAF1	ENSG00000154099	c.Taira201203egg_X004485	JGIv7b.000062355_660982-681012+
CCDC157	ENSG00000187860	c.Taira201203kidney_X012988	JGIv7b.000272406_2645929-2662957-
TEX9	ENSG00000151575	c.Audic201207_X026382	JGIv7b.000059883_1148936-1168868+
MAPK15	ENSG00000181085	c.Ismailoglu201203_X007375	JGIv7b.000073936_105202-123179+
MAATS1	ENSG00000183833	c.Ueno201210kidney_X001465	JGIv7b.000136690_68988-92849-
CCDC96	ENSG00000173013	c.Quigley201207_X010439	JGIv7b.000146311_2974177-2980332-
CCDC173	ENSG00000154479	c.Quigley201112_X008049	JGIv7b.000043242_7111612-7123563+
RSPH4A	ENSG00000111834	c.Audic201207_X023264	JGIv7b.000050694_6043269-6050185+
FAM161A	ENSG00000170264	c.Ismailoglu201203_X001643	JGIv7b.000012020_5635424-5652463-
KIF17	ENSG00000117245	c.Ismailoglu201203_X012195	JGIv7b.000271293_67349-91344+
CCDC11	ENSG00000172361	c.Quigley201207_X010394	JGIv7b.000143831_711889-730648-
SPATA6L	ENSG00000106686	c.XGI_TC420201	JGIv7b.000106782_624754-654736+
FAM154B	ENSG00000188659	c.Audic201207_X005520	JGIv7b.000009266_4804567-4813272-
WDR16	ENSG00000166596	c.UniGene_Xl_S28473498	JGIv7b.000163806_2998260-3007049-
TCTE1	ENSG00000146221	c.Audic201207_X047106	JGIv7b.000256136_519961-526764-
FAM161B	ENSG00000156050	c.Quigley201112_X016382	JGIv7b.000135961_214598-226652-
TTC8	ENSG00000165533	c.Ismailoglu201203_X004722	JGIv7b.000039723_2810167-2840312-
STYXL1	ENSG00000262263	c.XGI_TC421881	JGIv7b.000267344_2105552-2117934-
TTC34	ENSG00000215912	c.JGIL6RMv1_XeXenL6RMv10018158m	JGIv7b.000052341_4321492-4373245-
CEP41	ENSG00000106477	c.XGI_TC414623	JGIv7b.000104110_466270-495825+
MDH1B	ENSG00000138400	c.Quigley201207_X009727	JGIv7b.000120240_6736199-6749692+
TEX26	ENSG00000175664	c.Ismailoglu201203_X003990	JGIv7b.000031941_815621-834783+
AK7	ENSG00000140057	c.Quigley201112_X014322	JGIv7b.000096659_3512071-3532305+
SPEF2	ENSG00000152582	c.Taira201203ovary_X003969	JGIv7b.000052441_5482371-5584067+
ANKEF1	ENSG00000132623	c.XGI_TC416961	JGIv7b.000176303_525455-538414+
TEKT1	ENSG00000167858	c.JGIL6RMv1_XeXenL6RMv10032313m	JGIv7b.000112554_2847972-2858368+
MEIG1	ENSG00000197889	c.XGI_TC423158	JGIv7b.000033104_5501763-5505375-
SPATA4	ENSG00000150628	c.Ismailoglu201203_X002337	JGIv7b.000014692_6745341-6754018+
FBXO43	ENSG00000156509	c.Ueno201210ovary_X000311	JGIv7b.000034503_3948712-3960076+
NA	c.Ismailoglu201203_X009731	JGIv7b.000135961_599782-657416-
WDR90	ENSG00000161996	c.Quigley201212_X033399	JGIv7b.000096766_938987-965679-
C9orf9	ENSG00000165698	c.Audic201207_X018035	JGIv7b.000037132_175970-182745-
CAV1	ENSG00000105974	c.UniGene_Xl_S15622807	JGIv7b.000187321_2795161-2796679+
ZDHHC17	ENSG00000186908	c.Quigley201112_X011889	JGIv7b.000068717_118785-140352+
AK1	ENSG00000106992	c.Park201106_X006776	JGIv7b.000025264_205550-214438-
CAV1	ENSG00000105974	c.JGIL6RMv1_XeXenL6RMv10031339m	JGIv7b.000315413_533519-535682+
FAM166B	ENSG00000215187	c.Amin201106_X016182	JGIv7b.000075698_7014-8745-
MYCBP	ENSG00000214114	c.XGI_TC446155	JGIv7b.000176467_984055-991650-
ODF3	ENSG00000177947	c.Chung201110_X007019	JGIv7b.000253809_2324778-2334323-
SPATA18	ENSG00000163071	c.Audic201207_X048461	JGIv7b.000286644_506129-527322-
WDR49	ENSG00000174776	c.Audic201207_X027845	JGIv7b.000068717_202698-247744-
AC079354.1	ENSG00000182329	c.Quigley201207_X010261	JGIv7b.000139113_860061-920401+
GPR156	ENSG00000175697	c.Quigley201112_X021744	JGIv7b.000347078_522352-536977-
TEKT3	ENSG00000125409	c.Taira201203st20_X004320	JGIv7b.000163806_2775989-2789225-
IFLTD1	ENSG00000152936	c.Taira201203brain_X009557	JGIv7b.000070246_459554-527736-
WDR5B	ENSG00000196981	c.Quigley201112_X016637	JGIv7b.000141248_469063-474260+
WDR5	ENSG00000196363	c.Audic201207_X050309	JGIv7b.000352190_705632-715185-
CCDC158	ENSG00000163749	c.Taira201203st08_X003153	JGIv7b.000058878_5794589-5832418-
FAM154A	ENSG00000155875	c.Taira201203st25_X004950	JGIv7b.000287959_4784509-4803302-
KCNRG	ENSG00000198553	c.Audic201207_X043988	JGIv7b.000200825_5093705-5096728-
CDC20B	ENSG00000164287	c.Chung201110_X003546	JGIv7b.000052441_12468153-12508412-
CCDC67	ENSG00000165325	c.Quigley201112_X016991	JGIv7b.000151039_908944-963273-
TSGA10	ENSG00000135951	c.Taira201203st15_X000731	JGIv7b.000017127_981321-1011500-
CCDC177	ENSG00000267909	c.Quigley201207_X009346	JGIv7b.000102974_6160885-6163573-
RAB36	ENSG00000100228	c.Audic201207_X040586	JGIv7b.000162663_1021503-1040110-
CEP76	ENSG00000101624	c.XenBase_50415151	JGIv7b.000044494_955783-969852-
FBXO43	ENSG00000156509	c.XenBase_6503026	JGIv7b.000062229_366739-380003-
WRAP73	ENSG00000116213	c.XGI_TC419337	JGIv7b.000087017_5984-43081-
ALMS1	ENSG00000116127	c.Taira201203st25_X001409	JGIv7b.000027038_176685-183058-
CETN2	ENSG00000268512	c.JGIL6RMv1_XeXenL6RMv10035683m	JGIv7b.000088765_2650400-2661947+
RABL2B	ENSG00000079974	c.Audic201207_X046865	JGIv7b.000253809_2300848-2316418-
TUBA1A	ENSG00000167552	c.Taira201203spleen_X001422	JGIv7b.000021603_2876592-2879042+
TUBA1B	ENSG00000123416	c.Ueno2012102cells_X000409	JGIv7b.000021603_2832127-2844488-
LRRC61	ENSG00000127399	c.Audic201207_X024951	JGIv7b.000053445_22798-27022-
TUBA1A	ENSG00000167552	c.Taira201203st20_X001340	JGIv7b.000021603_3119096-3123430-
TUBA1B	ENSG00000123416	c.TeperekTkacz201206_X001415	JGIv7b.000021603_3151627-3153328-
TUBA1A	ENSG00000167552	c.mgEST_1013155827	JGIv7b.000127187_1109513-1113080-
ZNF474	ENSG00000164185	c.Audic201207_X007761	JGIv7b.000012879_2085162-2098126-
CCDC41	ENSG00000173588	c.Taira201203kidney_X000837	JGIv7b.000005925_1681582-1705379+
RABL2B	ENSG00000079974	c.UniGene_Xl_S21313311	JGIv7b.000012518_5645375-5666767-
KIAA1731	ENSG00000166004	c.Taira201203lung_X008235	JGIv7b.000257100_153838-212726+
CCDC171	ENSG00000164989	c.Quigley201207_X008795	JGIv7b.000090041_3182033-3215040-
PIP5KL1	ENSG00000167103	c.Ismailoglu201203_X011486	JGIv7b.000229341_979268-991902+
PLK4	ENSG00000142731	c.Quigley201212_X027768	JGIv7b.000068717_247417-269714+
CERKL	ENSG00000188452	c.Quigley201112_X008014	JGIv7b.000043242_1590198-1646782+
FBXL13	ENSG00000161040	c.JGIL6RMv1_XeXenL6RMv10022306m	JGIv7b.000012518_16851305-16886930-
CCDC34	ENSG00000109881	c.JGIL6RMv1_XeXenL6RMv10042264m	JGIv7b.000051988_1359243-1389383-
CEP41	ENSG00000106477	c.XenBase_117558238	JGIv7b.000012518_8368686-8388748-
IFT74	ENSG00000096872	c.Audic201207_X042922	JGIv7b.000185879_776464-825237+
ARMC2	ENSG00000118690	c.Taira201203egg_X007561	JGIv7b.000275342_4612571-4673013-
AXDND1	ENSG00000162779	c.Ismailoglu201203_X006284	JGIv7b.000053263_7856959-7888845-
SPATA18	ENSG00000163071	c.Quigley201212_X016396	JGIv7b.000033104_2550201-2571633-
TTC6	ENSG00000139865	c.JGIL6RMv1_XeXenL6RMv10041365m	JGIv7b.000265107_1052960-1087291+
CDC14A	ENSG00000079335	c.JGIL6RMv1_XeXenL6RMv10034862m	JGIv7b.000047606_6226952-6271676+
KIF3A	ENSG00000131437	c.JGIL6RMv1_XeXenL6RMv10030410m	JGIv7b.000048253_7098573-7143489+
KIAA1841	ENSG00000162929	c.Chang2013_X004560	JGIv7b.000012020_5198821-5243591+
CAPSL	ENSG00000152611	c.Taira201203testis_X001924	JGIv7b.000051452_1788812-1800844+
KIF9	ENSG00000088727	c.Ueno2012106cells_X000605	JGIv7b.000030080_1698768-1729524-
WDR35	ENSG00000118965	c.Ismailoglu201203_X010039	JGIv7b.000149890_281952-360716+
C11orf88	ENSG00000183644	c.Audic201207_X030164	JGIv7b.000078584_1152214-1179321+
C20orf26	ENSG00000089101	c.Taira201203brain_X014192	JGIv7b.000180104_267074-423131-
IFT74	ENSG00000096872	c.Taira201203lung_X005089	JGIv7b.000068934_1868188-1910324-
KIFAP3	ENSG00000075945	c.JGIL6RMv1_XeXenL6RMv10028740m	JGIv7b.000078978_902205-980950+
KIAA1875	ENSG00000179698	c.Taira201203testis_X004019	JGIv7b.000338510_35969-78134-
VWA3B	ENSG00000168658	c.Quigley201212_X011092	JGIv7b.000017127_562066-595030-
DNAH1	ENSG00000114841	c.Quigley201112_X018435	JGIv7b.000187321_2416350-2500729+
EFCAB5	ENSG00000176927	c.Taira201203testis_X001440	JGIv7b.000036364_2317087-2363946+
C2CD3	ENSG00000168014	c.Taira201203st09_X004215	JGIv7b.000198991_502179-590343+
LRRC73	ENSG00000204052	c.Taira201203testis_X000468	JGIv7b.000011063_18611-27740+
C5orf42	ENSG00000197603	c.Taira201203egg_X003897	JGIv7b.000052441_6178726-6276356-
FBXO16	ENSG00000214050	c.Taira201203brain_X011598	JGIv7b.000102262_2041723-2083771-
C9orf96	ENSG00000260489	c.Quigley201212_X017864	JGIv7b.000037448_1720857-1751343-
CCDC150	ENSG00000144395	c.Quigley201212_X015007	JGIv7b.000029682_237322-291410-
IFT122	ENSG00000163913	c.Ismailoglu201203_X011949	JGIv7b.000255257_178992-235612+
CDC14A	ENSG00000079335	c.Quigley201212_X042434	JGIv7b.000181903_463291-504996-
STK33	ENSG00000130413	c.Audic201207_X033054	JGIv7b.000093786_1989157-2006763-
EFHC2	ENSG00000183690	c.Quigley201212_X017097	JGIv7b.000035524_1896625-1949650+
FSIP1	ENSG00000150667	c.Ismailoglu201203_X002221	JGIv7b.000013941_1768226-1816058+
SPAG6	ENSG00000077327	c.Ueno201210heart_X000766	JGIv7b.000052573_1120423-1200753+
MDM1	ENSG00000111554	c.Chung201110_X006898	JGIv7b.000237412_1533427-1558748+
WDR60	ENSG00000126870	c.Taira201203st09_X001258	JGIv7b.000022415_6185122-6230170+
LRRIQ1	ENSG00000133640	c.Taira201203ovary_X002007	JGIv7b.000018184_615297-702558-
KIAA0556	ENSG00000047578	c.Taira201203ovary_X005987	JGIv7b.000120240_1786342-1837103-
WDR96	ENSG00000197748	c.Quigley201207_X009164	JGIv7b.000100253_379614-434611+
MAP9	ENSG00000164114	c.XGI_TC415606	JGIv7b.000061741_1386149-1435171-
SPA17	ENSG00000064199	c.Audic201207_X031389	JGIv7b.000083106_288562-355729+
FAM184A	ENSG00000111879	c.Taira201203brain_X001261	JGIv7b.000006529_3263392-3351767+
DCDC2	ENSG00000146038	c.Audic201207_X044184	JGIv7b.000202806_1716494-1828458-
C1orf222	ENSG00000142609	c.Quigley201112_X009084	JGIv7b.000047457_1595018-1669325-
CCDC146	ENSG00000135205	c.Audic201207_X007631	JGIv7b.000012518_16712898-16826715-
EFCAB7	ENSG00000203965	c.JGIL6RMv1_XeXenL6RMv10049647m	JGIv7b.000155039_1930699-2004061-
RSPH3	ENSG00000130363	c.Audic201207_X028767	JGIv7b.000073014_23278-41434-
TTC12	ENSG00000149292	c.Audic201207_X027542	JGIv7b.000066475_3672719-3736805+
RTDR1	ENSG00000100218	c.Audic201207_X040509	JGIv7b.000162663_1044873-1150001+
CEP128	ENSG00000100629	c.Quigley201112_X007519	JGIv7b.000039723_5352304-5468396+
SPAG6	ENSG00000077327	c.Ueno201210kidney_X001526	JGIv7b.000155082_1886325-1987940+
CCDC160	ENSG00000203952	c.Audic201207_X023147	JGIv7b.000050694_3511837-3515127+
IQCH	ENSG00000103599	c.Taira201203testis_X002104	JGIv7b.000058049_4992682-5060409+
C1orf177	ENSG00000162398	c.Taira201203testis_X001992	JGIv7b.000053263_3577749-3602281+
XRRA1	ENSG00000166435	c.Quigley201212_X045823	JGIv7b.000236338_220952-253490-
WDR63	ENSG00000162643	c.JGIL6RMv1_XeXenL6RMv10048012m	JGIv7b.000137809_1589572-1637232-
ZMYND12	ENSG00000066185	c.Audic201207_X035515	JGIv7b.000109184_870320-884313+
ANKAR	ENSG00000151687	c.Taira201203testis_X002987	JGIv7b.000120240_4463973-4503248-
CAPSL	ENSG00000152611	c.Taira201203testis_X001961	JGIv7b.000052441_5646723-5664035-
TTLL10	ENSG00000162571	c.Quigley201112_X011766	JGIv7b.000066475_2256032-2286714+
WDR19	ENSG00000157796	c.Taira201203brain_X003637	JGIv7b.000016001_6539528-6576171+
WDR38	ENSG00000136918	c.Audic201207_X002052	JGIv7b.000003586_1504061-1524681-
HYDIN	ENSG00000157423	c.Taira201203testis_X000793	JGIv7b.000015416_770981-888382-
C10orf67	ENSG00000179133	c.Audic201207_X040046	JGIv7b.000155082_2302486-2383622-
TTC40	ENSG00000171811	c.Taira201203ovary_X000831	JGIv7b.000007555_816523-951118-
IFT81	ENSG00000122970	c.Taira201203ovary_X007370	JGIv7b.000219188_1428211-1486978-
CCDC63	ENSG00000173093	c.Audic201207_X025445	JGIv7b.000056777_3645124-3714037+
TTLL7	ENSG00000137941	c.XenBase_148233919	JGIv7b.000137809_2154557-2285959+
NEK11	ENSG00000114670	c.Quigley201112_X020112	JGIv7b.000245384_5452-131344+
STPG1	ENSG00000001460	c.JGIL6RMv1_XeXenL6RMv10050677m	JGIv7b.000133047_581198-622901+
CNTROB	ENSG00000170037	c.Ueno201210egg_X000866	JGIv7b.000063696_35675-61091-
ZDHHC1	ENSG00000159714	c.Taira201203egg_X002857	JGIv7b.000033905_1830170-1850383+
CCDC24	ENSG00000159214	c.Audic201207_X049568	JGIv7b.000325141_2380558-2437733-
DNAH7	ENSG00000118997	c.Quigley201207_X010264	JGIv7b.000139113_1289652-1368099+
TTC34	ENSG00000215912	c.XGI_TC417963	JGIv7b.000208071_7322534-7366303+
FBXO36	ENSG00000153832	c.Chang2013_X015165	JGIv7b.000044494_3883167-3896304-
LRRC27	ENSG00000148814	c.Chang2013_X003299	JGIv7b.000007555_7695665-7726273+
LRRC49	ENSG00000137821	c.Ismailoglu201203_X006758	JGIv7b.000059883_3236169-3291098-
LRRC73	ENSG00000204052	c.Taira201203testis_X003811	JGIv7b.000256136_599118-607296+
NME7	ENSG00000143156	c.Quigley201207_X000230	JGIv7b.000000939_3447380-3506012-
C1orf228	ENSG00000198520	c.Audic201207_X049544	JGIv7b.000325141_1418719-1478657-
MNS1	ENSG00000138587	c.TXGP201107_X009669	JGIv7b.000351606_1808967-1822835+
ZBBX	ENSG00000169064	c.Quigley201112_X011110	JGIv7b.000058517_2703132-2799757-
MORN1	ENSG00000116151	c.Audic201207_X022008	JGIv7b.000047457_2637681-2830860-
RP11-723O4.6	ENSG00000187695	c.Ismailoglu201203_X002847	JGIv7b.000018274_667524-687761-
RNF32	ENSG00000105982	c.Taira201203testis_X001044	JGIv7b.000022415_4748725-4807116+
TEKT3	ENSG00000125409	c.Quigley201112_X013310	JGIv7b.000081941_1302669-1314978+
WDR93	ENSG00000140527	c.Audic201207_X005573	JGIv7b.000009266_8114143-8160116-
SPATA18	ENSG00000163071	c.JGIL6RMv1_XeXenL6RMv10049963m	JGIv7b.000051940_844789-865605+
STMND1	ENSG00000230873	c.Audic201207_X006169	JGIv7b.000011136_1930154-1941974-
STMND1	ENSG00000230873	c.Park201106_X018165	JGIv7b.000121479_349684-361598+
TP73	ENSG00000078900	c.Quigley201112_X019242	JGIv7b.000208071_5948743-6059525-
KLHDC8A	ENSG00000162873	c.JGIL6RMv1_XeXenL6RMv10016200m	JGIv7b.000138050_1416528-1431552+
PPP4R4	ENSG00000119698	c.Taira201203testis_X002743	JGIv7b.000096659_2553046-2624454+
PURG	ENSG00000172733	c.Quigley201212_X003008	JGIv7b.000005895_5058568-5067630+
ADAM22	ENSG00000008277	c.UniGene_Xl_S13590649	JGIv7b.000061124_678299-807623-
BBS9	ENSG00000122507	c.UniGene_Xl_S21504309	JGIv7b.000019169_2006009-2144537-
RGS12	ENSG00000159788	c.Ueno201210st10_X000069	JGIv7b.000003467_5902658-6024135+
KIAA1377	ENSG00000110318	c.Taira201203ovary_X000609	JGIv7b.000006290_821644-859884-
RGS12	ENSG00000159788	c.Taira201203st35_X001889	JGIv7b.000053017_86140-187418+
SGPP2	ENSG00000163082	c.Audic201207_X010771	JGIv7b.000016807_11248764-11278402-
C6orf170	ENSG00000146350	c.XenBase_62533195	JGIv7b.000174427_352487-377650-
C21orf58	ENSG00000160298	c.XenBase_148744265	JGIv7b.000004321_1739804-1749348+
PPP4R4	ENSG00000119698	c.Taira201203brain_X006295	JGIv7b.000039723_821630-901812-
SLC26A5	ENSG00000170615	c.Taira201203ovary_X001349	JGIv7b.000012518_17008881-17053433-
IFT81	ENSG00000122970	c.Ismailoglu201203_X003377	JGIv7b.000025254_4752095-4816889-
WDR88	ENSG00000166359	c.Quigley201112_X014638	JGIv7b.000098999_3050132-3066103-
CCDC18	ENSG00000122483	c.JGIL6RMv1_XeXenL6RMv10012853m	JGIv7b.000060618_2019935-2057632-
PAQR5	ENSG00000137819	c.Taira201203intestine_X004931	JGIv7b.000058049_5574480-5600752+
SRPK2	ENSG00000135250	c.Quigley201212_X016240	JGIv7b.000033104_2190254-2270286+
EFHC2	ENSG00000183690	c.Taira201203st25_X000440	JGIv7b.000007331_1366465-1425862-
IQCK	ENSG00000174628	c.Chung201110_X000841	JGIv7b.000009994_5515349-5637718+
WDPCP	ENSG00000143951	c.Quigley201212_X006331	JGIv7b.000012020_6287620-6423510-
FAM214A	ENSG00000047346	c.Taira201203intestine_X009267	JGIv7b.000268638_1368901-1408900-
RBL2	ENSG00000103479	c.Taira201203brain_X005725	JGIv7b.000033905_1958940-2005173-
TP73	ENSG00000078900	c.Taira201203testis_X002628	JGIv7b.000087017_102608-155949+
SOX21	ENSG00000125285	c.JGIL6RMv1_XeXenL6RMv10026433m	JGIv7b.000078860_3350636-3353326+
HSP90AA1	ENSG00000080824	c.Taira201203st25_X001722	JGIv7b.000034509_889476-900690-
SIX3	ENSG00000138083	c.JGIL6RMv1_XeXenL6RMv10027859m	JGIv7b.000102974_15477577-15483295+
TMEM232	ENSG00000186952	c.Taira201203egg_X000145	JGIv7b.000001187_143278-180226+
NA	c.Taira201203lung_X002845	JGIv7b.000031469_850326-863258+
CCNA1	ENSG00000133101	c.Quigley201212_X032721	JGIv7b.000091366_786361-795530+
SPATS1	ENSG00000249481	c.JGIL6RMv1_XeXenL6RMv10037059m	JGIv7b.000197721_174110-195932-
TUBA1C	ENSG00000167553	c.XGI_TC420299	JGIv7b.000021603_2210391-2214266-
MEIG1	ENSG00000197889	c.Chung201110_X001040	JGIv7b.000012518_13746772-13748703+
NA	c.Quigley201212_X028699	JGIv7b.000073623_880266-886135-
TMEM221	ENSG00000188051	c.Audic201207_X028265	JGIv7b.000070461_1443223-1466440+
