# Supplementary material for: Rfx2 Stabilizes Foxj1 Binding at Chromatin Loops to Enable Multiciliated Cell Gene Expression
Source: PLoS Genet. 2017 Jan 19;13(1):e1006538. doi: 10.1371/journal.pgen.1006538 (PMC5245798; doi:10.1371/journal.pgen.1006538)
Supplement: S3 Table — Listed is a group of genes clustered by similarity of expression as determined in S1 Fig. A more conservative list, based on differential expression and corrected for multiple testing, can be found in S10 Table. (XLSX) [file pgen.1006538.s022.xlsx]

## Sheet: Sheet1
CA12	ENSG00000074410	c.Quigley201212_X007195	JGIv7b.000012518_3743983-3757802-
ATP6AP1	ENSG00000269668	c.Taira201203lung_X002529	JGIv7b.000026505_1731720-1763948-
ATP6V0A4	ENSG00000105929	c.UniGene_Xl_S17527722	JGIv7b.000098502_229212-243470+
ATP6V0D1	ENSG00000159720	c.Audic201207_X012850	JGIv7b.000022127_1388668-1407978-
ATP6V1B1	ENSG00000116039	c.XGI_TC419535	JGIv7b.000243760_9507-28540+
ATP6V1G3	ENSG00000263014	c.Amin201106_X024921	JGIv7b.000245044_2416442-2428793-
SLC26A4	ENSG00000091137	c.Taira201203st15_X002097	JGIv7b.000099337_125746-147474+
DMRT2	ENSG00000173253	c.Audic201207_X044841	JGIv7b.000214452_362403-373291+
DMRT2	ENSG00000173253	c.Quigley201212_X035177	JGIv7b.000106782_2142643-2149608-
ATP6V1C2	ENSG00000143882	c.Audic201207_X038813	JGIv7b.000142445_3826099-3856022+
ABHD15	ENSG00000168792	c.Quigley201112_X015420	JGIv7b.000112554_2692160-2705561+
SLC26A4	ENSG00000091137	c.XGI_TC414521	JGIv7b.000033104_1509418-1524275-
FOXI1	ENSG00000168269	c.Park201106_X020957	JGIv7b.000179377_925522-927766-
TFCP2L1	ENSG00000115112	c.JGIL6RMv1_XeXenL6RMv10046459m	JGIv7b.000013265_2608717-2618516+
UBP1	ENSG00000153560	c.Quigley201212_X029356	JGIv7b.000075417_5432847-5442180+
MAL	ENSG00000172005	c.Chang2013_X015179	JGIv7b.000044528_147437-169598+
RHOBTB1	ENSG00000072422	c.Taira201203kidney_X008409	JGIv7b.000079772_1394622-1451416+
RCAN1	ENSG00000159200	c.Taira201203ovary_X000642	JGIv7b.000006590_4627380-4706400+
TBC1D24	ENSG00000162065	c.Quigley201212_X031051	JGIv7b.000081941_1065642-1077614+
RGS2	ENSG00000116741	c.Taira201203brain_X006741	JGIv7b.000043394_989785-993631+
CSTA	ENSG00000121552	c.JGIL6RMv1_XeXenL6RMv10024590m	JGIv7b.000132381_56172-58254-
RTN4R	ENSG00000040608	c.Quigley201212_X010322	JGIv7b.000015898_339476-344768-
NA	c.Audic201207_X037813	JGIv7b.000135348_1079248-1095201+
NKX2-3	ENSG00000119919	c.Amin201106_X017470	JGIv7b.000088938_1411493-1416886-
SULT1C4	ENSG00000198075	c.Taira201203st25_X003084	JGIv7b.000077809_56399-101294-
DLL1	ENSG00000198719	c.Audic201207_X016858	JGIv7b.000034423_1987041-2006352+
DLL1	ENSG00000198719	c.TeperekTkacz201206_X004623	JGIv7b.000176005_334600-343181-
GADD45G	ENSG00000130222	c.Ismailoglu201203_X001667	JGIv7b.000012020_14408032-14410046-
GADD45G	ENSG00000130222	c.XGI_TC421689	JGIv7b.000013576_4101295-4106965+
SFRP2	ENSG00000145423	c.JGIL6RMv1_XeXenL6RMv10032241m	JGIv7b.000152894_421712-424970-
SFRP2	ENSG00000145423	c.Quigley201212_X014025	JGIv7b.000026505_3178178-3180638+
FOXI1	ENSG00000168269	c.Quigley201212_X022114	JGIv7b.000048253_1491394-1493582-
