# Supplementary material for: Rfx2 Stabilizes Foxj1 Binding at Chromatin Loops to Enable Multiciliated Cell Gene Expression
Source: PLoS Genet. 2017 Jan 19;13(1):e1006538. doi: 10.1371/journal.pgen.1006538 (PMC5245798; doi:10.1371/journal.pgen.1006538)
Supplement: S4 Table — Listed is a group of genes clustered by similarity of expression as determined in S2 Fig. (XLSX) [file pgen.1006538.s023.xlsx]

## Sheet: Sheet1
HOXA2	ENSG00000105996	c.Audic201207_X042220	JGIv7b.000178713_2077748-2079859+
DLX6	ENSG00000006377	c.Audic201207_X008164	JGIv7b.000013265_241064-254294-
COL28A1	ENSG00000215018	c.Taira201203st08_X002405	JGIv7b.000043242_7194362-7237032-
ATP10B	ENSG00000118322	c.Quigley201212_X013863	JGIv7b.000025463_1833268-1865494+
NR2F1	ENSG00000175745	c.Amin201106_X020156	JGIv7b.000131854_2196925-2217050-
NR2F2	ENSG00000185551	c.Audic201207_X036145	JGIv7b.000115163_684164-702754-
CYTH1	ENSG00000108669	c.Quigley201212_X050205	JGIv7b.000360123_182444-213717-
BTBD11	ENSG00000151136	c.Taira201203eye_X013588	JGIv7b.000256647_1674015-1806715-
GPD1	ENSG00000167588	c.Audic201207_X043995	JGIv7b.000200825_5762908-5790585-
SOD3	ENSG00000109610	c.Quigley201112_X004272	JGIv7b.000016001_2754195-2765718+
BOK	ENSG00000176720	c.Audic201207_X050834	JGIv7b.000376454_690766-706740-
EPN3	ENSG00000049283	c.Audic201207_X049412	JGIv7b.000318577_878992-898365-
AXL	ENSG00000167601	c.Quigley201212_X018463	JGIv7b.000039723_9495896-9548367-
GALNT5	ENSG00000136542	c.Quigley201212_X019323	JGIv7b.000043242_12068438-12095995-
PPP3R1	ENSG00000221823	c.JGIL6RMv1_XeXenL6RMv10019618m	JGIv7b.000012020_8792760-8820729-
SLIT2	ENSG00000145147	c.Taira201203kidney_X002760	JGIv7b.000016001_951273-1015706+
KCNJ2	ENSG00000123700	c.Taira201203st25_X000677	JGIv7b.000012271_64788-82887-
ABCC3	ENSG00000108846	c.JGIL6RMv1_XeXenL6RMv10049234m	JGIv7b.000064164_592398-650213-
TNIK	ENSG00000154310	c.Taira201203st30_X002423	JGIv7b.000058517_4290194-4457384-
ENPP2	ENSG00000136960	c.Taira201203testis_X001689	JGIv7b.000044528_238066-314615-
NA	c.Quigley201207_X001783	JGIv7b.000012518_356693-367013+
MAPK12	ENSG00000188130	c.Audic201207_X008471	JGIv7b.000013523_3721795-3765523+
SCN5A	ENSG00000183873	c.Taira201203heart_X004005	JGIv7b.000052573_12801378-13041820-
CTGF	ENSG00000118523	c.Amin201106_X018538	JGIv7b.000102277_1609006-1612983-
EREG	ENSG00000124882	c.Taira201203liver_X000066	JGIv7b.000000377_3447695-3458820-
KRT19	ENSG00000171345	c.Taira201203muscle_X001480	JGIv7b.000075417_6779046-6785195-
P2RY4	ENSG00000186912	c.XenBase_28422159	JGIv7b.000036991_1991243-2000762-
CAPN2	ENSG00000162909	c.Taira201203ovary_X005684	JGIv7b.000102974_6007365-6034200+
BCAM	ENSG00000187244	c.Taira201203st09_X000962	JGIv7b.000015415_1260258-1303697+
CLDN1	ENSG00000163347	c.Audic201207_X015812	JGIv7b.000030987_5242739-5252971+
MMP3	ENSG00000263313	c.XGI_TC416993	JGIv7b.000006290_526870-547013+
PPP1R12A	ENSG00000058272	c.Taira201203heart_X006898	JGIv7b.000183929_2166588-2188968-
RCSD1	ENSG00000198771	c.XGI_TC414413	JGIv7b.000207208_1480954-1506257+
CLDN1	ENSG00000163347	c.Quigley201112_X008501	JGIv7b.000045774_479646-489524-
TP63	ENSG00000073282	c.Quigley201212_X015616	JGIv7b.000030987_5413344-5456702-
NRG1	ENSG00000157168	c.Quigley201112_X001448	JGIv7b.000005895_4203878-4293346-
EYA2	ENSG00000064655	c.Taira201203st40_X000539	JGIv7b.000014557_5892089-6014082-
SPRY4	ENSG00000187678	c.Ismailoglu201203_X002897	JGIv7b.000018892_7465341-7478014-
TUSC5	ENSG00000184811	c.Taira201203eye_X011481	JGIv7b.000151031_892668-918570-
SNAI2	ENSG00000019549	c.Audic201207_X030655	JGIv7b.000079166_869043-873458-
NDRG1	ENSG00000104419	c.Audic201207_X046301	JGIv7b.000237598_2549739-2728118+
S1PR1	ENSG00000170989	c.Amin201106_X024866	JGIv7b.000245044_16955-23208+
TP63	ENSG00000073282	c.Quigley201212_X020306	JGIv7b.000045774_299635-344636+
C17orf98	ENSG00000214556	c.Audic201207_X040043	JGIv7b.000155082_2251688-2256541-
CNST	ENSG00000162852	c.Taira201203spleen_X001985	JGIv7b.000034423_1042418-1094272+
CA2	ENSG00000104267	c.Amin201106_X006697	JGIv7b.000022127_1566780-1592383-
CA2	ENSG00000104267	c.Audic201207_X046058	JGIv7b.000234771_1457064-1477871-
ESRRA	ENSG00000173153	c.Taira201203lung_X000272	JGIv7b.000002589_2358786-2376526+
RAPGEF3	ENSG00000079337	c.Taira201203stomach_X002105	JGIv7b.000133382_1871633-1933686-
NEURL	ENSG00000107954	c.Taira201203brain_X001605	JGIv7b.000007555_153638-218845+
A4GNT	ENSG00000118017	c.JGIL6RMv1_XeXenL6RMv10019962m	JGIv7b.000030404_4677-17187-
MID1IP1	ENSG00000165175	c.UniGene_Xl_S28473515	JGIv7b.000137317_2617520-2619633-
H2AFY	ENSG00000113648	c.Audic201207_X010225	JGIv7b.000015893_3464627-3494643+
KLF5	ENSG00000102554	c.Audic201207_X014792	JGIv7b.000027530_397041-435448-
EPB41L4A	ENSG00000129595	c.Taira201203ovary_X008304	JGIv7b.000373399_327922-456987-
FIGN	ENSG00000182263	c.Quigley201212_X019177	JGIv7b.000043242_9402371-9515764+
NADK	ENSG00000008130	c.Taira201203eye_X009375	JGIv7b.000088892_249232-294136+
MAP7	ENSG00000135525	c.Taira201203brain_X015612	JGIv7b.000246860_345226-418965+
NA	c.mgEST_1013087157	JGIv7b.000043791_337236-350077+
HOXA1	ENSG00000105991	c.Chung201110_X006345	JGIv7b.000178713_2090736-2093775+
HOXA1	ENSG00000105991	c.Quigley201212_X033933	JGIv7b.000099185_793086-795245+
ASTL	ENSG00000188886	c.XGI_TC419373	JGIv7b.000000939_5967806-5985308+
B3GNT6	ENSG00000262264	c.Taira201203st12_X000165	JGIv7b.000003586_1030343-1049704-
SLC41A1	ENSG00000133065	c.Taira201203st25_X000429	JGIv7b.000007281_1624641-1659481-
HGF	ENSG00000019991	c.Quigley201212_X016397	JGIv7b.000033104_3677237-3756834-
RDH11	ENSG00000072042	c.Amin201106_X025978	JGIv7b.000280186_101102-107146-
ATP2A3	ENSG00000074370	c.Quigley201212_X022238	JGIv7b.000049179_314446-402063+
CAMK2G	ENSG00000148660	c.XGI_TC435668	JGIv7b.000016807_1606082-1763211+
FMO5	ENSG00000131781	c.Taira201203intestine_X008265	JGIv7b.000181903_1555335-1567472+
MYZAP	ENSG00000263155	c.Taira201203heart_X004333	JGIv7b.000059883_1589003-1634520+
SCEL	ENSG00000136155	c.UniGene_Xl_S20755642	JGIv7b.000078860_7185109-7247554-
CADM4	ENSG00000105767	c.Taira201203lung_X007631	JGIv7b.000197662_452968-532237-
KIAA1217	ENSG00000120549	c.Taira201203eye_X011593	JGIv7b.000155082_2598064-2852780+
EZR	ENSG00000092820	c.Quigley201212_X038163	JGIv7b.000135448_185671-242956-
ANO10	ENSG00000160746	c.Audic201207_X038251	JGIv7b.000137809_866117-887110+
SCEL	ENSG00000136155	c.Ismailoglu201203_X011421	JGIv7b.000221007_1985873-2021574-
MUC4	ENSG00000145113	c.Taira201203st15_X001546	JGIv7b.000053349_1228369-1262604+
STX3	ENSG00000166900	c.Taira201203heart_X004513	JGIv7b.000064233_18871-47461-
PIK3R5	ENSG00000141506	c.Taira201203brain_X010599	JGIv7b.000081941_847927-875805-
ARHGEF37	ENSG00000183111	c.Taira201203brain_X001226	JGIv7b.000005925_13550752-13576454-
DENND1B	ENSG00000213047	c.Taira201203stomach_X002603	JGIv7b.000245044_2108722-2220481-
CAPN9	ENSG00000135773	c.JGIL6RMv1_XeXenL6RMv10049611m	JGIv7b.000045174_610325-658341-
CAPN9	ENSG00000135773	c.Quigley201112_X015756	JGIv7b.000121003_1857977-1892229+
SCN5A	ENSG00000183873	c.Quigley201212_X021874	JGIv7b.000047683_3550091-3772246+
KRT222	ENSG00000264058	c.Audic201207_X008219	JGIv7b.000013265_3538424-3560048-
TMPRSS2	ENSG00000184012	c.Park201106_X001915	JGIv7b.000006590_845733-880806+
SYTL1	ENSG00000142765	c.Quigley201212_X005175	JGIv7b.000008834_610194-637569+
ANXA2	ENSG00000182718	c.Taira201203intestine_X007824	JGIv7b.000156846_1196648-1224666-
GRAMD3	ENSG00000155324	c.Quigley201212_X027441	JGIv7b.000066916_171524-212429+
TMC5	ENSG00000103534	c.Audic201207_X005818	JGIv7b.000009994_5299979-5344429-
TRPV6	ENSG00000260119	c.Park201106_X022549	JGIv7b.000230427_19819-49640+
PRKAB2	ENSG00000131791	c.Quigley201212_X030279	JGIv7b.000078978_338258-348998+
CD69	ENSG00000110848	c.Audic201207_X037260	JGIv7b.000131666_693882-709677+
ANKRD9	ENSG00000156381	c.Quigley201112_X006918	JGIv7b.000034509_1044300-1047180-
HOPX	ENSG00000171476	c.XGI_TC433290	JGIv7b.000070461_2509958-2536981+
GLB1L2	ENSG00000149328	c.Chung201110_X004644	JGIv7b.000082610_2172895-2206913+
NFE2L2	ENSG00000116044	c.Taira201203lung_X003575	JGIv7b.000043242_4421028-4434908-
REPS2	ENSG00000169891	c.Amin201106_X015025	JGIv7b.000067669_2367579-2398682-
B3GNT7	ENSG00000156966	c.Taira201203intestine_X001971	JGIv7b.000016004_2394079-2548288-
CCDC64B	ENSG00000162069	c.Ueno201210eye_X001666	JGIv7b.000141145_501461-510534-
STOM	ENSG00000148175	c.Audic201207_X043974	JGIv7b.000200825_3365887-3381362-
LRIT3	ENSG00000183423	c.Audic201207_X049502	JGIv7b.000325141_1290117-1303210+
NA	c.Park201106_X012495	JGIv7b.000056777_6077559-6119303+
SLC2A12	ENSG00000146411	c.Quigley201112_X001625	JGIv7b.000006529_567962-586153-
IL17RE	ENSG00000163701	c.Taira201203intestine_X009870	JGIv7b.000373396_286583-325856+
FAM160A1	ENSG00000164142	c.JGIL6RMv1_XeXenL6RMv10015911m	JGIv7b.000099286_2060035-2138197-
RAB37	ENSG00000172794	c.XenBase_54261518	JGIv7b.000071264_1931753-1948217-
CBR4	ENSG00000145439	c.Chung201110_X002505	JGIv7b.000034527_2203724-2261330-
B3GNT5	ENSG00000176597	c.JGIL6RMv1_XeXenL6RMv10019074m	JGIv7b.000136959_672744-675435-
YPEL1	ENSG00000100027	c.XenBase_50418350	JGIv7b.000043729_71914-87776-
PFKP	ENSG00000067057	c.Amin201106_X005918	JGIv7b.000017434_5151228-5220466-
GOLGA3	ENSG00000090615	c.Quigley201112_X014486	JGIv7b.000097703_2392996-2421307-
PLXNA2	ENSG00000076356	c.Quigley201212_X021549	JGIv7b.000047533_4308509-4504801+
SLC25A22	ENSG00000177542	c.Amin201106_X011891	JGIv7b.000047533_5572087-5591747+
SPTLC3	ENSG00000172296	c.Quigley201207_X009590	JGIv7b.000111824_5066125-5122298-
SPTLC3	ENSG00000172296	c.Taira201203intestine_X001226	JGIv7b.000012020_11924454-12029054-
GGT5	ENSG00000099998	c.Taira201203intestine_X009968	JGIv7b.000394729_531529-559255-
ATP12A	ENSG00000075673	c.Quigley201212_X040429	JGIv7b.000161503_493751-515748+
ITLN1	ENSG00000179914	c.Chung201110_X002998	JGIv7b.000044558_1232772-1249675+
IRAK2	ENSG00000134070	c.Taira201203skin_X000381	JGIv7b.000007281_3133467-3159105-
KIAA1324	ENSG00000116299	c.Taira201203brain_X000561	JGIv7b.000002841_379771-427210+
SLC18A1	ENSG00000036565	c.Audic201207_X049319	JGIv7b.000316820_23511-51769-
GJB1	ENSG00000169562	c.Taira201203intestine_X003380	JGIv7b.000036991_1459515-1470232+
TRPM7	ENSG00000092439	c.Quigley201212_X005341	JGIv7b.000009266_3673562-3738025+
NIPAL2	ENSG00000104361	c.Quigley201212_X016739	JGIv7b.000034503_2501419-2644417-
SLC6A3	ENSG00000142319	c.Chung201110_X000908	JGIv7b.000011199_2596682-2634912-
CRTAP	ENSG00000170275	c.Park201106_X004498	JGIv7b.000014557_7219588-7325651+
TRIM59	ENSG00000248710	c.Quigley201112_X013419	JGIv7b.000082102_258206-265946+
ADCY6	ENSG00000174233	c.Taira201203st08_X001114	JGIv7b.000014978_4074576-4184440+
YPEL2	ENSG00000175155	c.UniGene_Xl_S25080888	JGIv7b.000137317_1875225-1910638-
STARD9	ENSG00000159433	c.JGIL6RMv1_XeXenL6RMv10032887m	JGIv7b.000091950_2456607-2523631-
STARD9	ENSG00000159433	c.Taira201203skin_X003077	JGIv7b.000091950_2439220-2453356-
PKHD1L1	ENSG00000205038	c.Taira201203kidney_X010923	JGIv7b.000160942_3842982-3958465+
PTPN13	ENSG00000163629	c.Taira201203ovary_X004390	JGIv7b.000058878_1574307-1721704-
GPR37	ENSG00000170775	c.Audic201207_X014193	JGIv7b.000026505_2045324-2061274-
IKZF2	ENSG00000030419	c.Ueno201210st09_X000205	JGIv7b.000020345_864299-915085+
RASAL2	ENSG00000075391	c.Ueno201210intestine_X000941	JGIv7b.000053263_5724488-5894468+
VGLL1	ENSG00000102243	c.Audic201207_X007790	JGIv7b.000012933_1660349-1676929+
USP2	ENSG00000036672	c.Taira201203heart_X007894	JGIv7b.000287959_2594811-2650805+
PTPRD	ENSG00000153707	c.JGIL6RMv1_XeXenL6RMv10006837m	JGIv7b.000045965_2480702-2577907+
GBX2	ENSG00000168505	c.Quigley201112_X001153	JGIv7b.000004321_672715-676765-
GBX2	ENSG00000168505	c.Quigley201212_X008777	JGIv7b.000013787_4446415-4458656-
GBX2	ENSG00000168505	c.Taira201203st12_X000776	JGIv7b.000013787_4460736-4465323+
ZC3H12A	ENSG00000163874	c.Taira201203intestine_X009525	JGIv7b.000298574_1365023-1379021+
SH3GL2	ENSG00000107295	c.Taira201203st30_X002542	JGIv7b.000061609_650950-737278+
RETN	ENSG00000104918	c.Chang2013_X027620	JGIv7b.000121300_86604-105388+
