# Supplementary material for: Rfx2 Stabilizes Foxj1 Binding at Chromatin Loops to Enable Multiciliated Cell Gene Expression
Source: PLoS Genet. 2017 Jan 19;13(1):e1006538. doi: 10.1371/journal.pgen.1006538 (PMC5245798; doi:10.1371/journal.pgen.1006538)
Supplement: S6 Table — Listed is a group of genes clustered by similarity of expression as determined in S4 Fig. (XLSX) [file pgen.1006538.s025.xlsx]

## Sheet: Sheet1
GBX2	ENSG00000168505	c.Taira201203st12_X000776	JGIv7b.000013787_4460736-4465323+
ZC3H12A	ENSG00000163874	c.Taira201203intestine_X009525	JGIv7b.000298574_1365023-1379021+
SH3GL2	ENSG00000107295	c.Taira201203st30_X002542	JGIv7b.000061609_650950-737278+
RETN	ENSG00000104918	c.Chang2013_X027620	JGIv7b.000121300_86604-105388+
CTGF	ENSG00000118523	c.Taira201203eye_X014370	JGIv7b.000340923_16492-20356-
GLUL	ENSG00000135821	c.Taira201203pancreas_X001525	JGIv7b.000053263_6585518-6594288+
BCS1L	ENSG00000074582	c.Chang2013_X009105	JGIv7b.000021603_4209210-4257847-
MTFP1	ENSG00000242114	c.Audic201207_X047873	JGIv7b.000272406_2592943-2600326-
BCO2	ENSG00000197580	c.Taira201203brain_X016624	JGIv7b.000311581_131127-171555+
CDX2	ENSG00000165556	c.XenBase_148921642	JGIv7b.000187759_1205042-1223241-
T	ENSG00000164458	c.Ismailoglu201203_X012521	JGIv7b.000312114_437666-444994+
NA	c.Taira201203st10_X002675	JGIv7b.000072621_252436-259448-
RBM44	ENSG00000177483	c.JGIL6RMv1_XeXenL6RMv10012059m	JGIv7b.000120240_2228059-2243474-
DLC1	ENSG00000164741	c.Taira201203ovary_X002738	JGIv7b.000031653_868617-919767+
NA	c.Audic201207_X006597	JGIv7b.000012020_6709534-6723491-
HES5	ENSG00000197921	c.Park201106_X022040	JGIv7b.000208071_4014122-4061345+
EXD2	ENSG00000081177	c.TXGP201107_X009104	JGIv7b.000265107_1765619-1778847+
EPB41L3	ENSG00000082397	c.Taira201203pancreas_X000990	JGIv7b.000029621_5400925-5568236-
BCAR3	ENSG00000137936	c.Taira201203lung_X001650	JGIv7b.000014557_1263575-1276367-
HMHA1	ENSG00000180448	c.Taira201203kidney_X005006	JGIv7b.000039437_1687862-1757261-
ADA	ENSG00000196839	c.Taira201203eye_X002677	JGIv7b.000014557_6492508-6507530+
ASB10	ENSG00000146926	c.Ueno201210kidney_X001353	JGIv7b.000109013_13275-29077-
ACAA2	ENSG00000167315	c.Ueno201210st12_X000228	JGIv7b.000040963_589359-606709-
P2RY1	ENSG00000169860	c.Taira201203lung_X004871	JGIv7b.000061180_298794-301931-
IL4I1	ENSG00000104951	c.Taira201203skin_X004627	JGIv7b.000313737_27819-37538-
NRBF2	ENSG00000148572	c.TXGP201107_X005944	JGIv7b.000079772_148590-244724-
TAPBP	ENSG00000236490	c.Taira201203intestine_X004461	JGIv7b.000050694_6954060-6969662-
ARHGAP30	ENSG00000186517	c.XGI_TC413783	JGIv7b.000017193_52948-75557+
FBLN2	ENSG00000163520	c.Quigley201112_X016323	JGIv7b.000135348_1435939-1454876-
ENC1	ENSG00000171617	c.JGIL6RMv1_XeXenL6RMv10044893m	JGIv7b.000035716_141909-149446+
NA	c.Quigley201112_X012475	JGIv7b.000075398_1733654-1742265+
GRAMD1A	ENSG00000089351	c.Ueno201210kidney_X001597	JGIv7b.000177800_165354-269864+
MACF1	ENSG00000127603	c.Taira201203st30_X003538	JGIv7b.000135348_2540427-2561460+
FJX1	ENSG00000179431	c.Quigley201112_X005581	JGIv7b.000025194_636223-643106+
HSPB7	ENSG00000173641	c.JGIL6RMv1_XeXenL6RMv10003408m	JGIv7b.000061932_88398-98495-
PKDCC	ENSG00000162878	c.Taira201203heart_X005631	JGIv7b.000102974_12998538-13043290+
PKDCC	ENSG00000162878	c.Ueno201210brain_X000869	JGIv7b.000027036_317796-362184+
COL17A1	ENSG00000065618	c.Taira201203pancreas_X000310	JGIv7b.000007555_553613-603977-
COL9A3	ENSG00000092758	c.Taira201203eye_X002377	JGIv7b.000013471_5450307-5483360+
GFRA1	ENSG00000151892	c.Taira201203stomach_X000232	JGIv7b.000007045_2337515-2507113-
HES5	ENSG00000197921	c.Chang2013_X024261	JGIv7b.000087017_2052830-2054261+
KREMEN2	ENSG00000131650	c.Audic201207_X034445	JGIv7b.000102068_220048-233067+
SP5	ENSG00000204335	c.JGIL6RMv1_XeXenL6RMv10032472m	JGIv7b.000070222_2093542-2103684-
CRABP2	ENSG00000143320	c.Audic201207_X014291	JGIv7b.000026819_2001871-2017104+
CRABP2	ENSG00000143320	c.Taira201203egg_X003235	JGIv7b.000041091_3369386-3397974-
PLOD2	ENSG00000152952	c.Audic201207_X041739	JGIv7b.000172068_77838-191823+
CNFN	ENSG00000105427	c.Taira201203eye_X003017	JGIv7b.000015415_2887334-2894143+
HES5	ENSG00000197921	c.Chang2013_X033057	JGIv7b.000208071_4075282-4077738+
HEBP2	ENSG00000051620	c.Ismailoglu201203_X010740	JGIv7b.000180104_1207348-1215567+
HES5	ENSG00000197921	c.JGIL6RMv1_XeXenL6RMv10047692m	JGIv7b.000208071_3995328-3997186-
HES5	ENSG00000197921	c.Audic201207_X032147	JGIv7b.000087017_2104884-2106730+
HES5	ENSG00000197921	c.Quigley201212_X044540	JGIv7b.000208071_3976291-3978435-
HES5	ENSG00000197921	c.XenBase_14488037	JGIv7b.000087017_2117814-2119622+
HES5	ENSG00000197921	c.Quigley201207_X008661	JGIv7b.000087017_2039110-2087557-
LRIG3	ENSG00000139263	c.Taira201203st20_X001629	JGIv7b.000030470_5068001-5087512-
ABCB9	ENSG00000150967	c.Chang2013_X037883	JGIv7b.000395028_532298-554320+
MYO1D	ENSG00000176658	c.Taira201203lung_X005327	JGIv7b.000075417_2040703-2087898+
GMNN	ENSG00000112312	c.Chang2013_X021786	JGIv7b.000073623_105104-110639+
GMNN	ENSG00000112312	c.mgEST_1013085808	JGIv7b.000023301_6330914-6346182+
HES5	ENSG00000197921	c.Quigley201112_X011777	JGIv7b.000066475_2843-4926-
HES5	ENSG00000197921	c.Quigley201207_X007375	JGIv7b.000065414_140558-142639+
HEY1	ENSG00000164683	c.Audic201207_X012817	JGIv7b.000022127_3382203-3386185+
HEY1	ENSG00000164683	c.JGIL6RMv1_XeXenL6RMv10042214m	JGIv7b.000192622_285912-290232+
NRARP	ENSG00000198435	c.Quigley201112_X007381	JGIv7b.000037448_51310-52352-
PRRT4	ENSG00000224940	c.Ismailoglu201203_X001779	JGIv7b.000012518_7448686-7474063+
TRAF2	ENSG00000127191	c.Quigley201112_X008676	JGIv7b.000046073_2740774-2756204-
ZHX2	ENSG00000178764	c.Taira201203st30_X004206	JGIv7b.000220448_1310204-1368103+
IL17RD	ENSG00000144730	c.Quigley201207_X011235	JGIv7b.000177844_221181-278096+
CDK5R1	ENSG00000176749	c.Audic201207_X029646	JGIv7b.000075417_2072839-2093397-
SOX11	ENSG00000176887	c.XenBase_2522256	JGIv7b.000043061_5953297-5961782+
FZD7	ENSG00000155760	c.Taira201203st25_X003975	JGIv7b.000139113_825719-829959+
SULF1	ENSG00000137573	c.Taira201203egg_X006275	JGIv7b.000150977_393832-485868-
STK40	ENSG00000196182	c.JGIL6RMv1_XeXenL6RMv10015764m	JGIv7b.000298574_255290-267525+
CDC42SE2	ENSG00000158985	c.UniGene_Xl_S23299520	JGIv7b.000326511_29361-94410-
NOTCH1	ENSG00000148400	c.Ueno201210st08_X000571	JGIv7b.000046073_728921-771836+
NRARP	ENSG00000198435	c.Quigley201112_X008618	JGIv7b.000046073_2694830-2698838+
SOX9	ENSG00000125398	c.Park201106_X019993	JGIv7b.000159815_1540583-1546200+
IFFO2	ENSG00000169991	c.Quigley201112_X021986	JGIv7b.000374693_176522-223508+
SOX9	ENSG00000125398	c.Taira201203pancreas_X002290	JGIv7b.000133244_1200714-1207024+
NUAK1	ENSG00000074590	c.Taira201203st25_X005160	JGIv7b.000373396_36744-68258-
SMTN	ENSG00000183963	c.Taira201203ovary_X007948	JGIv7b.000272406_2262143-2344516+
RBM38	ENSG00000132819	c.Quigley201112_X003765	JGIv7b.000014557_1688659-1705740-
TMEM45B	ENSG00000151715	c.Audic201207_X040318	JGIv7b.000160841_4312853-4331241+
PHLDB1	ENSG00000267867	c.Quigley201207_X012949	JGIv7b.000287959_3136052-3217077+
KLHDC10	ENSG00000128607	c.Audic201207_X031601	JGIv7b.000084188_1266069-1279047-
NEDD9	ENSG00000111859	c.JGIL6RMv1_XeXenL6RMv10045561m	JGIv7b.000026933_203088-289217-
CCNE2	ENSG00000175305	c.Taira201203st10_X001589	JGIv7b.000034503_964754-1012186+
TK1	ENSG00000167900	c.Chang2013_X037433	JGIv7b.000373158_1338063-1345415+
EMX2	ENSG00000170370	c.XGI_TC424259	JGIv7b.000189728_169429-172053+
CDC25B	ENSG00000101224	c.Taira201203kidney_X000277	JGIv7b.000001168_7102490-7117401-
NCKAP5L	ENSG00000167566	c.Chang2013_X006921	JGIv7b.000014978_4297543-4351404+
CDK5R1	ENSG00000176749	c.Quigley201212_X009155	JGIv7b.000014557_8961130-8967999-
ZNF219	ENSG00000165804	c.Taira201203brain_X016082	JGIv7b.000272406_2009406-2028129+
NPTX2	ENSG00000106236	c.Quigley201212_X013077	JGIv7b.000023403_8333597-8351013+
KLF2	ENSG00000127528	c.Ueno201210egg_X001475	JGIv7b.000325141_2056074-2059176-
SHISA2	ENSG00000180730	c.TeperekTkacz201205_X000225	JGIv7b.000007546_744663-748210-
S1PR1	ENSG00000170989	c.Taira201203intestine_X007732	JGIv7b.000152660_123271-135905+
MEX3A	ENSG00000254726	c.TeperekTkacz201206_X000798	JGIv7b.000012462_1239022-1256816-
SOCS3	ENSG00000184557	c.Quigley201207_X010286	JGIv7b.000139674_398987-419098-
NA	c.Chang2013_X015794	JGIv7b.000046073_3219058-3220280-
IRG1	ENSG00000102794	c.Quigley201212_X017592	JGIv7b.000036991_115611-122292+
IRG1	ENSG00000102794	c.Quigley201212_X033094	JGIv7b.000094770_38299-44565+
YRDC	ENSG00000196449	c.Quigley201212_X033084	JGIv7b.000094770_18082-25147+
PSAT1	ENSG00000135069	c.Audic201207_X014987	JGIv7b.000029017_629273-639590+
KIRREL	ENSG00000183853	c.Ueno201210st10_X002116	JGIv7b.000307846_960092-978991-
ROR2	ENSG00000169071	c.Ismailoglu201203_X002182	JGIv7b.000013576_4963312-5056011-
ROR2	ENSG00000169071	c.Audic201207_X041233	JGIv7b.000166990_11678-114532-
