# Supplementary material for: Rfx2 Stabilizes Foxj1 Binding at Chromatin Loops to Enable Multiciliated Cell Gene Expression
Source: PLoS Genet. 2017 Jan 19;13(1):e1006538. doi: 10.1371/journal.pgen.1006538 (PMC5245798; doi:10.1371/journal.pgen.1006538)
Supplement: S7 Table — Top tab of spreadsheet is a group of genes resulting from the intersection of 3 tests for RNAseq differential expression for samples harvested at the 9 hour timepoint (Notch+ vs. Notch, Notch+ vs. Notch+ and Multicilin, and Notch- vs. Notch- and dnMulticilin, see Fig 1E). Additional tabs are results of differential expression testing for all genes across the three comparisons. (XLSX) [file pgen.1006538.s026.xlsx]

## Sheet: Core_MCC_genes
id
AAED1|ENSG00000158122|c.UniGene_Xl_S38675532|JGIv7b.000032519_354005-361068-
AASS|ENSG00000008311|c.Taira201203brain_X004915|JGIv7b.000026505_1407547-1444502-
ABCA8|ENSG00000141338|c.Quigley201212_X039363|JGIv7b.000147859_10172-81245-
AC002365.1|ENSG00000234469|c.Audic201207_X038176|JGIv7b.000137317_3730847-3751791-
AC002472.13|ENSG00000187905|c.Quigley201207_X004596|JGIv7b.000036586_1588934-1609658-
AC005841.1|ENSG00000206044|c.Audic201207_X044064|JGIv7b.000202026_519607-533554-
AC079354.1|ENSG00000182329|c.Quigley201207_X010261|JGIv7b.000139113_860061-920401+
ACYP1|ENSG00000119640|c.XenBase_50415081|JGIv7b.000289484_23381-32711-
ADAM22|ENSG00000008277|c.UniGene_Xl_S13590649|JGIv7b.000061124_678299-807623-
ADCY6|ENSG00000174233|c.Taira201203st08_X001114|JGIv7b.000014978_4074576-4184440+
ADGB|ENSG00000118492|c.Ismailoglu201203_X009222|JGIv7b.000118142_2843963-2927763-
ADH1B|ENSG00000196616|c.Taira201203liver_X002142|JGIv7b.000063529_1936016-1954809+
ADPRH|ENSG00000144843|c.mgEST_1013255135|JGIv7b.000020345_2053557-2062065+
ADRA2A|ENSG00000150594|c.Taira201203brain_X011839|JGIv7b.000106356_3441142-3443545-
ADRB1|ENSG00000043591|c.Taira201203heart_X000684|JGIv7b.000007045_1814848-1840640+
AGBL2|ENSG00000165923|c.Quigley201212_X028813|JGIv7b.000074352_2655783-2682191+
AGBL3|ENSG00000146856|c.Quigley201112_X015743|JGIv7b.000120511_1154799-1170671-
AGBL5|ENSG00000084693|c.Chang2013_X028335|JGIv7b.000134683_907297-944464-
AGBL5|ENSG00000084693|c.TXGP201107_X003408|JGIv7b.000036600_807822-838522+
AGTPBP1|ENSG00000135049|c.Taira201203heart_X001400|JGIv7b.000013576_578927-654616-
AK1|ENSG00000106992|c.Park201106_X006776|JGIv7b.000025264_205550-214438-
AK5|ENSG00000154027|c.Taira201203brain_X015224|JGIv7b.000229341_1044673-1083000+
AK7|ENSG00000140057|c.Quigley201112_X014322|JGIv7b.000096659_3512071-3532305+
AK9|ENSG00000155085|c.Quigley201207_X012828|JGIv7b.000275342_4258901-4272528+
AKAP14|ENSG00000186471|c.JGIL6RMv1_XeXenL6RMv10025486m|JGIv7b.000015436_5431697-5437326+
ALG6|ENSG00000088035|c.TXGP201107_X007638|JGIv7b.000155039_2029002-2054689-
ALKBH7|ENSG00000125652|c.Amin201106_X013666|JGIv7b.000055171_1437319-1448272-
ALMS1|ENSG00000116127|c.Taira201203egg_X006767|JGIv7b.000189728_223040-229145-
ALMS1|ENSG00000116127|c.Taira201203st25_X001409|JGIv7b.000027038_176685-183058-
ALS2CR12|ENSG00000155749|c.Quigley201207_X010278|JGIv7b.000139113_2282992-2301844-
ANAPC10|ENSG00000164162|c.JGIL6RMv1_XeXenL6RMv10012411m|JGIv7b.000190940_47776-90769+
ANK2|ENSG00000145362|c.JGIL6RMv1_XeXenL6RMv10005424m|JGIv7b.000000243_579541-688738+
ANK3|ENSG00000151150|c.Audic201207_X045180|JGIv7b.000220448_2212965-2265259-
ANKAR|ENSG00000151687|c.Taira201203testis_X002987|JGIv7b.000120240_4463973-4503248-
ANKEF1|ENSG00000132623|c.XGI_TC416961|JGIv7b.000176303_525455-538414+
ANKIB1|ENSG00000001629|c.Taira201203ovary_X004499|JGIv7b.000061124_3488684-3584794+
ANKMY1|ENSG00000144504|c.JGIL6RMv1_XeXenL6RMv10021328m|JGIv7b.000044494_6173406-6219574-
ANKRD26|ENSG00000107890|c.Ismailoglu201203_X003456|JGIv7b.000026505_314458-378819-
ANKRD42|ENSG00000137494|c.Taira201203intestine_X008298|JGIv7b.000183165_868345-884617-
ANKRD45|ENSG00000183831|c.JGIL6RMv1_XeXenL6RMv10008412m|JGIv7b.000047606_3910136-3920625+
ANKRD45|ENSG00000183831|c.Taira201203st25_X004344|JGIv7b.000181903_2361714-2372493-
ANKRD53|ENSG00000144031|c.Taira201203testis_X003722|JGIv7b.000243760_50157-57628-
ANKRD60|ENSG00000124227|c.JGIL6RMv1_XeXenL6RMv10032414m|JGIv7b.000061874_1183391-1211659-
ANKRD66|ENSG00000230062|c.Quigley201207_X005002|JGIv7b.000041523_7375754-7388573-
ANKRD9|ENSG00000156381|c.Quigley201112_X006918|JGIv7b.000034509_1044300-1047180-
ARHGAP27|ENSG00000159314|c.Taira201203skin_X000818|JGIv7b.000014557_6326866-6386022+
ARL11|ENSG00000152213|c.Quigley201212_X002823|JGIv7b.000005732_10177595-10182014+
ARL2BP|ENSG00000102931|c.XGI_TC422181|JGIv7b.000033905_3874492-3885266+
ARL2|ENSG00000213465|c.JGIL6RMv1_XeXenL6RMv10036857m|JGIv7b.000021980_875453-882581+
ARL3|ENSG00000138175|c.Audic201207_X012325|JGIv7b.000020754_229724-262347-
ARL3|ENSG00000138175|c.UniGene_Xl_S22511967|JGIv7b.000016863_821691-845011-
ARMC2|ENSG00000118690|c.Taira201203egg_X007561|JGIv7b.000275342_4612571-4673013-
ARMC3|ENSG00000165309|c.JGIL6RMv1_XeXenL6RMv10014739m|JGIv7b.000155082_2181837-2222539+
ARMC9|ENSG00000135931|c.XenBase_55250554|JGIv7b.000293841_583128-659502-
ARNTL|ENSG00000133794|c.TXGP201107_X003812|JGIv7b.000043483_5212912-5245662-
ATP2C2|ENSG00000064270|c.Taira201203brain_X008578|JGIv7b.000057875_1573179-1644501+
ATP2C2|ENSG00000064270|c.Ueno201210eye_X001842|JGIv7b.000202158_1696515-1778059+
AXDND1|ENSG00000162779|c.Ismailoglu201203_X006284|JGIv7b.000053263_7856959-7888845-
AZI1|ENSG00000141577|c.JGIL6RMv1_XeXenL6RMv10029808m|JGIv7b.000007000_1453734-1518349+
B3GNT5|ENSG00000176597|c.JGIL6RMv1_XeXenL6RMv10019074m|JGIv7b.000136959_672744-675435-
B3GNT5|ENSG00000176597|c.UniGene_Xl_S22811484|JGIv7b.000030987_3701400-3722018-
B4GALT3|ENSG00000158850|c.Taira201203egg_X006219|JGIv7b.000145916_1499990-1531305+
B9D2|ENSG00000123810|c.Park201106_X008957|JGIv7b.000039723_9341434-9344109+
BBS12|ENSG00000181004|c.JGIL6RMv1_XeXenL6RMv10035682m|JGIv7b.000088765_2644833-2650537-
BBS1|ENSG00000174483|c.JGIL6RMv1_XeXenL6RMv10015312m|JGIv7b.000146669_270157-410559-
BBS2|ENSG00000125124|c.Taira201203testis_X002220|JGIv7b.000062355_1191227-1208104-
BBS4|ENSG00000140463|c.Taira201203heart_X007606|JGIv7b.000253809_330757-366303-
BBS5|ENSG00000251569|c.JGIL6RMv1_XeXenL6RMv10027230m|JGIv7b.000043242_7169188-7180532-
BBS7|ENSG00000138686|c.Audic201207_X032243|JGIv7b.000088765_3210274-3241770+
BBS9|ENSG00000122507|c.UniGene_Xl_S21504309|JGIv7b.000019169_2006009-2144537-
BDH1|ENSG00000161267|c.Taira201203kidney_X010368|JGIv7b.000136959_155323-170104-
BDH1|ENSG00000161267|c.Taira201203ovary_X002698|JGIv7b.000030987_3093871-3107792-
BEND5|ENSG00000162373|c.Audic201207_X028046|JGIv7b.000069443_3723336-3747989-
BORA|ENSG00000136122|c.Taira201203st12_X002673|JGIv7b.000078860_8550116-8569651-
BSPRY|ENSG00000119411|c.Audic201207_X021309|JGIv7b.000046073_2884194-2888439+
BTBD17|ENSG00000204347|c.Taira201203brain_X000996|JGIv7b.000005370_1245009-1388045-
BTG3|ENSG00000154640|c.Amin201106_X021722|JGIv7b.000160841_3387681-3397411-
C10orf53|ENSG00000178645|c.Chung201110_X000360|JGIv7b.000004431_299531-301107-
C10orf67|ENSG00000179133|c.Audic201207_X040046|JGIv7b.000155082_2302486-2383622-
C11orf16|ENSG00000176029|c.Park201106_X006640|JGIv7b.000025194_6114735-6124185+
C11orf1|ENSG00000262176|c.Audic201207_X030165|JGIv7b.000078584_1530392-1534394+
C11orf65|ENSG00000166323|c.JGIL6RMv1_XeXenL6RMv10014636m|JGIv7b.000027814_54263-68392+
C11orf74|ENSG00000166352|c.Taira201203testis_X001139|JGIv7b.000025194_903344-916712+
C11orf88|ENSG00000183644|c.Audic201207_X030164|JGIv7b.000078584_1152214-1179321+
C12orf52|ENSG00000139405|c.Ueno201210st10_X000834|JGIv7b.000044061_675058-687064+
C12ORF55|ENSG00000270032|c.Quigley201112_X004712|JGIv7b.000018184_3494877-3637044-
C14orf79|ENSG00000140104|c.Chung201110_X006832|JGIv7b.000230550_2801635-2816922-
C15orf26|ENSG00000156206|c.XenBase_148226451|JGIv7b.000009266_7706192-7712216-
C16orf46|ENSG00000166455|c.Quigley201212_X027034|JGIv7b.000062355_224720-231146-
C16orf80|ENSG00000070761|c.mgEST_1013251498|JGIv7b.000059180_97646-102108-
C16orf80|ENSG00000070761|c.UniGene_Xl_S20755988|JGIv7b.000135348_2038549-2049785-
C16orf93|ENSG00000196118|c.Ismailoglu201203_X009348|JGIv7b.000122740_689205-705413-
C17orf105|ENSG00000231256|c.Audic201207_X011003|JGIv7b.000017127_1835141-1850919+
C17orf98|ENSG00000214556|c.Audic201207_X040043|JGIv7b.000155082_2251688-2256541-
C17orf98|ENSG00000214556|c.Ueno2012102cells_X000837|JGIv7b.000052573_1447112-1451312-
C18orf54|ENSG00000166845|c.Quigley201207_X004929|JGIv7b.000040738_1087301-1099995+
C19orf26|ENSG00000099625|c.JGIL6RMv1_XeXenL6RMv10004221m|JGIv7b.000039437_1855356-1864337-
C19orf44|ENSG00000105072|c.Ismailoglu201203_X008318|JGIv7b.000090041_5824040-5831999-
C1orf158|ENSG00000157330|c.UniGene_Xl_S18975398|JGIv7b.000109184_1808585-1813979-
C1orf173|ENSG00000178965|c.Quigley201212_X041554|JGIv7b.000169436_320875-359821-
C1orf173|ENSG00000178965|c.UniGene_Xl_S28473573|JGIv7b.000015038_997715-1025378-
C1orf177|ENSG00000162398|c.Taira201203testis_X001992|JGIv7b.000053263_3577749-3602281+
C1orf189|ENSG00000163263|c.Audic201207_X006936|JGIv7b.000012462_1066646-1070673-
C1orf192|ENSG00000188931|c.XenBase_76779637|JGIv7b.000012462_2698157-2704657-
C1orf194|ENSG00000179902|c.Taira201203st25_X000181|JGIv7b.000002841_343600-353065-
C1orf222|ENSG00000142609|c.Quigley201112_X009084|JGIv7b.000047457_1595018-1669325-
C1orf227|ENSG00000185523|c.Audic201207_X034663|JGIv7b.000102974_11040215-11044374+
C1orf228|ENSG00000198520|c.Audic201207_X049544|JGIv7b.000325141_1418719-1478657-
C20orf194|ENSG00000088854|c.JGIL6RMv1_XeXenL6RMv10012546m|JGIv7b.000001168_5494648-5580115+
C20orf194|ENSG00000088854|c.Quigley201212_X046127|JGIv7b.000243760_624347-769145-
C20orf201|ENSG00000171695|c.Chang2013_X008489|JGIv7b.000018670_559819-574938+
C20orf26|ENSG00000089101|c.Taira201203brain_X014192|JGIv7b.000180104_267074-423131-
C20orf85|ENSG00000124237|c.Audic201207_X009191|JGIv7b.000014557_1290107-1297515-
C21orf2|ENSG00000160226|c.XGI_TC420170|JGIv7b.000006875_1300541-1319306+
C21orf58|ENSG00000160298|c.XenBase_148744265|JGIv7b.000004321_1739804-1749348+
C21orf59|ENSG00000159079|c.Audic201207_X003881|JGIv7b.000006754_3335528-3345363-
C21orf59|ENSG00000159079|c.Ismailoglu201203_X000890|JGIv7b.000006590_5922499-5932465+
C22orf15|ENSG00000169314|c.Quigley201112_X017482|JGIv7b.000162663_136362-140765+
C22orf23|ENSG00000128346|c.Quigley201112_X013134|JGIv7b.000078978_5035166-5041736-
C2CD3|ENSG00000168014|c.Taira201203st09_X004215|JGIv7b.000198991_502179-590343+
C2orf50|ENSG00000150873|c.JGIL6RMv1_XeXenL6RMv10006664m|JGIv7b.000142445_4074277-4079984+
C2orf61|ENSG00000239605|c.JGIL6RMv1_XeXenL6RMv10032034m|JGIv7b.000102974_16758319-16780528-
C2orf62|ENSG00000158428|c.UniGene_Xl_S34872047|JGIv7b.000021603_4464242-4473711-
C2orf70|ENSG00000173557|c.Quigley201212_X005012|JGIv7b.000008276_730677-737199-
C2orf73|ENSG00000177994|c.Audic201207_X034711|JGIv7b.000102974_19737581-19755460+
C3orf14|ENSG00000114405|c.JGIL6RMv1_XeXenL6RMv10018330m|JGIv7b.000035184_2195692-2203602-
C4orf45|ENSG00000164123|c.XenBase_114107818|JGIv7b.000061741_2747985-2768585-
C4orf47|ENSG00000205129|c.Audic201207_X009479|JGIv7b.000014692_2934645-2944111-
C5orf42|ENSG00000197603|c.Taira201203egg_X003897|JGIv7b.000052441_6178726-6276356-
C5orf48|ENSG00000196900|c.Audic201207_X007678|JGIv7b.000012879_478390-484885+
C6orf118|ENSG00000112539|c.Audic201207_X009075|JGIv7b.000014467_152439-184176-
C6orf120|ENSG00000185127|c.Audic201207_X042050|JGIv7b.000176005_642632-644601-
C6orf165|ENSG00000213204|c.Quigley201212_X047902|JGIv7b.000275342_1491964-1506876-
C6orf170|ENSG00000146350|c.XenBase_62533195|JGIv7b.000174427_352487-377650-
C7orf57|ENSG00000164746|c.Audic201207_X002652|JGIv7b.000005228_872027-889331-
C7orf63|ENSG00000105792|c.Ismailoglu201203_X003655|JGIv7b.000029451_1151418-1189519+
C8orf34|ENSG00000165084|c.Audic201207_X005934|JGIv7b.000010587_899848-1025018+
C8orf37|ENSG00000156172|c.XGI_TC464042|JGIv7b.000062229_3113997-3125911+
C9orf116|ENSG00000160345|c.Taira201203st35_X001677|JGIv7b.000046073_494532-498279-
C9orf117|ENSG00000160401|c.Audic201207_X045506|JGIv7b.000227593_850081-862347-
C9orf135|ENSG00000204711|c.Taira201203testis_X001915|JGIv7b.000051003_486354-504628+
C9orf96|ENSG00000260489|c.Quigley201212_X017864|JGIv7b.000037448_1720857-1751343-
C9orf9|ENSG00000165698|c.Audic201207_X018035|JGIv7b.000037132_175970-182745-
CAPS2|ENSG00000180881|c.Ismailoglu201203_X010223|JGIv7b.000159943_732018-768901-
CAPSL|ENSG00000152611|c.Taira201203testis_X001924|JGIv7b.000051452_1788812-1800844+
CAPSL|ENSG00000152611|c.Taira201203testis_X001961|JGIv7b.000052441_5646723-5664035-
CASC1|ENSG00000118307|c.JGIL6RMv1_XeXenL6RMv10006180m|JGIv7b.000132123_526630-537461-
CASZ1|ENSG00000130940|c.Taira201203heart_X004175|JGIv7b.000057114_422672-530902+
CASZ1|ENSG00000130940|c.XGI_TC413710|JGIv7b.000027067_536037-598156+
CAV1|ENSG00000105974|c.JGIL6RMv1_XeXenL6RMv10031339m|JGIv7b.000315413_533519-535682+
CAV1|ENSG00000105974|c.UniGene_Xl_S15622807|JGIv7b.000187321_2795161-2796679+
CBY1|ENSG00000100211|c.UniGene_Xl_S19874542|JGIv7b.000078978_3042815-3051163-
CC2D2A|ENSG00000048342|c.JGIL6RMv1_XeXenL6RMv10027374m|JGIv7b.000302805_710306-777567-
CCDC103|ENSG00000167131|c.Quigley201212_X029566|JGIv7b.000075417_2224446-2228287-
CCDC104|ENSG00000163001|c.XGI_TC421281|JGIv7b.000012020_3209503-3231672+
CCDC108|ENSG00000181378|c.Taira201203ovary_X002189|JGIv7b.000021603_3817672-3861443+
CCDC112|ENSG00000164221|c.Quigley201212_X050433|JGIv7b.000373399_1486639-1505692-
CCDC11|ENSG00000172361|c.Quigley201207_X010394|JGIv7b.000143831_711889-730648-
CCDC135|ENSG00000159625|c.Quigley201112_X016506|JGIv7b.000137809_253065-276669-
CCDC138|ENSG00000163006|c.XGI_TC416432|JGIv7b.000017127_4762977-4782055+
CCDC13|ENSG00000244607|c.Quigley201212_X021856|JGIv7b.000047683_650211-674610+
CCDC142|ENSG00000135637|c.Ueno201210intestine_X001887|JGIv7b.000280186_282292-293841+
CCDC146|ENSG00000135205|c.Audic201207_X007631|JGIv7b.000012518_16712898-16826715-
CCDC148|ENSG00000153237|c.Quigley201212_X019196|JGIv7b.000043242_11704114-11793039+
CCDC14|ENSG00000175455|c.JGIL6RMv1_XeXenL6RMv10030857m|JGIv7b.000084188_1443773-1479916+
CCDC150|ENSG00000144395|c.Quigley201212_X015007|JGIv7b.000029682_237322-291410-
CCDC151|ENSG00000198003|c.Quigley201112_X021052|JGIv7b.000293151_368906-382093-
CCDC151|ENSG00000198003|c.Taira201203testis_X001871|JGIv7b.000049557_1343168-1355591+
CCDC153|ENSG00000248712|c.Audic201207_X048523|JGIv7b.000287959_2837743-2847471+
CCDC157|ENSG00000187860|c.Taira201203kidney_X012988|JGIv7b.000272406_2645929-2662957-
CCDC158|ENSG00000163749|c.Taira201203st08_X003153|JGIv7b.000058878_5794589-5832418-
CCDC15|ENSG00000149548|c.XenBase_147907023|JGIv7b.000231676_69700-86643-
CCDC160|ENSG00000203952|c.Audic201207_X023147|JGIv7b.000050694_3511837-3515127+
CCDC166|ENSG00000255181|c.Quigley201112_X020435|JGIv7b.000259613_14473-16477+
CCDC169|ENSG00000242715|c.XGI_TC423876|JGIv7b.000091366_686716-735966-
CCDC170|ENSG00000120262|c.Audic201207_X036250|JGIv7b.000118142_2463314-2500547-
CCDC170|ENSG00000120262|c.Audic201207_X045717|JGIv7b.000230550_1745237-1777933-
CCDC171|ENSG00000164989|c.Quigley201207_X008795|JGIv7b.000090041_3182033-3215040-
CCDC173|ENSG00000154479|c.Quigley201112_X008049|JGIv7b.000043242_7111612-7123563+
CCDC175|ENSG00000151838|c.Taira201203testis_X001767|JGIv7b.000045985_1024119-1053945-
CCDC176|ENSG00000119636|c.XGI_TC418904|JGIv7b.000039723_6932408-6948778-
CCDC177|ENSG00000267909|c.Quigley201207_X009346|JGIv7b.000102974_6160885-6163573-
CCDC17|ENSG00000159588|c.Audic201207_X028295|JGIv7b.000070461_149630-171537-
CCDC17|ENSG00000159588|c.JGIL6RMv1_XeXenL6RMv10044631m|JGIv7b.000325141_595027-641550+
CCDC180|ENSG00000197816|c.Quigley201207_X008331|JGIv7b.000081122_431797-467461+
CCDC181|ENSG00000117477|c.Quigley201212_X004207|JGIv7b.000007331_1958115-1970430+
CCDC18|ENSG00000122483|c.JGIL6RMv1_XeXenL6RMv10012853m|JGIv7b.000060618_2019935-2057632-
CCDC18|ENSG00000122483|c.Taira201203ovary_X003734|JGIv7b.000047606_1004819-1089798-
CCDC19|ENSG00000213085|c.Quigley201212_X018675|JGIv7b.000041091_825401-843540-
CCDC19|ENSG00000213085|c.Taira201203eye_X009413|JGIv7b.000089040_2426676-2458841+
CCDC24|ENSG00000159214|c.Audic201207_X049568|JGIv7b.000325141_2380558-2437733-
CCDC27|ENSG00000162592|c.Quigley201207_X011891|JGIv7b.000208071_1401880-1420876+
CCDC30|ENSG00000186409|c.Taira201203egg_X005695|JGIv7b.000109184_784487-847529-
CCDC33|ENSG00000140481|c.Audic201207_X007048|JGIv7b.000012518_2600649-2649928+
CCDC34|ENSG00000109881|c.JGIL6RMv1_XeXenL6RMv10042264m|JGIv7b.000051988_1359243-1389383-
CCDC37|ENSG00000163885|c.JGIL6RMv1_XeXenL6RMv10024403m|JGIv7b.000013523_10078782-10095621+
CCDC39|ENSG00000145075|c.Quigley201212_X015587|JGIv7b.000030987_894379-927718-
CCDC40|ENSG00000141519|c.Audic201207_X002777|JGIv7b.000005370_1736276-1769581+
CCDC41|ENSG00000173588|c.Taira201203kidney_X000837|JGIv7b.000005925_1681582-1705379+
CCDC41|ENSG00000173588|c.Taira201203testis_X001480|JGIv7b.000037038_1038806-1058650+
CCDC42B|ENSG00000186710|c.JGIL6RMv1_XeXenL6RMv10041759m|JGIv7b.000044061_646658-656700+
CCDC57|ENSG00000176155|c.Taira201203ovary_X002755|JGIv7b.000031690_60838-145494+
CCDC60|ENSG00000183273|c.Quigley201112_X005664|JGIv7b.000025254_1212252-1291261-
CCDC61|ENSG00000104983|c.Audic201207_X023468|JGIv7b.000050694_6080759-6097036-
CCDC63|ENSG00000173093|c.Audic201207_X025445|JGIv7b.000056777_3645124-3714037+
CCDC64B|ENSG00000162069|c.Ueno201210eye_X001666|JGIv7b.000141145_501461-510534-
CCDC65|ENSG00000139537|c.Quigley201112_X002109|JGIv7b.000008129_6162101-6175958+
CCDC66|ENSG00000180376|c.Ismailoglu201203_X004155|JGIv7b.000033876_108382-133660+
CCDC67|ENSG00000165325|c.Quigley201112_X016991|JGIv7b.000151039_908944-963273-
CCDC77|ENSG00000120647|c.TeperekTkacz201206_X002936|JGIv7b.000058790_332316-348708+
CCDC78|ENSG00000162004|c.XGI_TC417502|JGIv7b.000375872_90200-101487+
CCDC89|ENSG00000179071|c.Taira201203st08_X001135|JGIv7b.000014978_200205-204371-
CCDC92|ENSG00000119242|c.JGIL6RMv1_XeXenL6RMv10008357m|JGIv7b.000089040_1487326-1504407-
CCDC92|ENSG00000119242|c.Taira201203kidney_X012147|JGIv7b.000211266_568272-584887-
CCDC96|ENSG00000173013|c.Quigley201207_X010439|JGIv7b.000146311_2974177-2980332-
CCNA1|ENSG00000133101|c.Quigley201212_X032721|JGIv7b.000091366_786361-795530+
CCNO|ENSG00000152669|c.JGIL6RMv1_XeXenL6RMv10005823m|JGIv7b.000337825_4721591-4728052-
CCNO|ENSG00000152669|c.Quigley201212_X023812|JGIv7b.000052441_12606475-12610898-
CCP110|ENSG00000103540|c.Quigley201212_X005623|JGIv7b.000009994_5409900-5445357+
CCP110|ENSG00000103540|c.Quigley201212_X013195|JGIv7b.000023403_14172568-14207590-
CCT4|ENSG00000115484|c.Taira201203st20_X000644|JGIv7b.000012020_5654600-5665725-
CDC14A|ENSG00000079335|c.JGIL6RMv1_XeXenL6RMv10034862m|JGIv7b.000047606_6226952-6271676+
CDC14A|ENSG00000079335|c.Quigley201212_X042434|JGIv7b.000181903_463291-504996-
CDC20B|ENSG00000164287|c.Chung201110_X003546|JGIv7b.000052441_12468153-12508412-
CDC25A|ENSG00000164045|c.Chung201110_X000158|JGIv7b.000001915_2453552-2473851+
CDHR4|ENSG00000187492|c.JGIL6RMv1_XeXenL6RMv10007932m|JGIv7b.000187321_4812909-4847867+
CDK20|ENSG00000156345|c.Ueno2012102cells_X000793|JGIv7b.000050079_4769485-4772635-
CDK7|ENSG00000262841|c.Quigley201112_X019478|JGIv7b.000220499_730864-747238+
CDKL2|ENSG00000138769|c.Taira201203kidney_X011116|JGIv7b.000165627_176099-202700-
CDKL4|ENSG00000205111|c.Ueno201210brain_X001695|JGIv7b.000064025_182261-196369+
CDKL4|ENSG00000205111|c.Ueno201210st30_X000331|JGIv7b.000076164_93211-103136-
CDKL5|ENSG00000008086|c.Taira201203lung_X008247|JGIv7b.000262098_59557-245313-
CDKN1A|ENSG00000124762|c.Ismailoglu201203_X007683|JGIv7b.000076824_143161-167519-
CEACAM19|ENSG00000186567|c.Taira201203brain_X003509|JGIv7b.000015415_1960350-2005234+
CECR5|ENSG00000069998|c.Audic201207_X023541|JGIv7b.000051010_47815-57994+
CELF5|ENSG00000161082|c.Taira201203brain_X000917|JGIv7b.000004363_506645-572622-
CENPJ|ENSG00000151849|c.Taira201203st15_X002330|JGIv7b.000133669_2460766-2477383+
CEP104|ENSG00000116198|c.Chang2013_X033126|JGIv7b.000208071_1573826-1634240-
CEP112|ENSG00000154240|c.Taira201203egg_X000254|JGIv7b.000003490_589536-715641-
CEP120|ENSG00000168944|c.JGIL6RMv1_XeXenL6RMv10052321m|JGIv7b.000373399_4562864-4617051-
CEP128|ENSG00000100629|c.Quigley201112_X007519|JGIv7b.000039723_5352304-5468396+
CEP135|ENSG00000174799|c.Quigley201212_X016186|JGIv7b.000032657_1225335-1262738-
CEP152|ENSG00000103995|c.Quigley201212_X004337|JGIv7b.000007479_2818059-2866058+
CEP152|ENSG00000103995|c.Taira201203testis_X000408|JGIv7b.000009266_2778434-2887692-
CEP164|ENSG00000110274|c.Ismailoglu201203_X010803|JGIv7b.000185843_2261439-2318000+
CEP164|ENSG00000110274|c.Taira201203ovary_X008043|JGIv7b.000287959_4314978-4364329-
CEP19|ENSG00000174007|c.Taira201203heart_X002525|JGIv7b.000030404_2522944-2525497-
CEP290|ENSG00000198707|c.JGIL6RMv1_XeXenL6RMv10010892m|JGIv7b.000018184_75197-158944+
CEP350|ENSG00000135837|c.Quigley201207_X006636|JGIv7b.000053263_7512701-7611786-
CEP41|ENSG00000106477|c.XenBase_117558238|JGIv7b.000012518_8368686-8388748-
CEP41|ENSG00000106477|c.XGI_TC414623|JGIv7b.000104110_466270-495825+
CEP44|ENSG00000164118|c.XenBase_148228256|JGIv7b.000014692_7353952-7370034-
CEP57L1|ENSG00000183137|c.XGI_TC419568|JGIv7b.000275342_4421164-4432661-
CEP70|ENSG00000114107|c.Taira201203st10_X000152|JGIv7b.000003490_2687732-2702573-
CEP76|ENSG00000101624|c.XenBase_50415151|JGIv7b.000044494_955783-969852-
CEP78|ENSG00000148019|c.Taira201203egg_X002567|JGIv7b.000029017_593970-621834+
CEP85|ENSG00000130695|c.Quigley201212_X005225|JGIv7b.000008834_1324383-1357987-
CEP85|ENSG00000130695|c.Ueno201210st08_X000408|JGIv7b.000027891_249980-272154-
CEP89|ENSG00000121289|c.Ismailoglu201203_X008658|JGIv7b.000098999_3168439-3246769+
CEP95|ENSG00000263046|c.JGIL6RMv1_XeXenL6RMv10051916m|JGIv7b.000003490_1278519-1291181-
CEP97|ENSG00000182504|c.JGIL6RMv1_XeXenL6RMv10055678m|JGIv7b.000049179_749323-764371+
CERKL|ENSG00000188452|c.Quigley201112_X008014|JGIv7b.000043242_1590198-1646782+
CES1|ENSG00000198848|c.Audic201207_X013666|JGIv7b.000025194_87117-97393-
CETN2|ENSG00000268512|c.JGIL6RMv1_XeXenL6RMv10035683m|JGIv7b.000088765_2650400-2661947+
CETN3|ENSG00000153140|c.Quigley201112_X000502|JGIv7b.000001187_6231672-6240504+
CETN3|ENSG00000153140|c.Quigley201212_X015967|JGIv7b.000032212_46109-57961+
CFC1B|ENSG00000152093|c.JGIL6RMv1_XeXenL6RMv10005952m|JGIv7b.000012020_15815207-15828431+
CHAC2|ENSG00000143942|c.Amin201106_X007550|JGIv7b.000027036_6469466-6532674+
CHFR|ENSG00000072609|c.Ueno201210st10_X000801|JGIv7b.000042960_1445393-1473148-
CHL1|ENSG00000134121|c.Quigley201112_X020225|JGIv7b.000252273_292246-351229+
CHST8|ENSG00000124302|c.Quigley201112_X014519|JGIv7b.000098382_119076-123249-
CIDEC|ENSG00000187288|c.Taira201203intestine_X001540|JGIv7b.000013523_3823038-3836495+
CKB|ENSG00000166165|c.Quigley201112_X006923|JGIv7b.000034509_1849566-1858753-
CLHC1|ENSG00000162994|c.JGIL6RMv1_XeXenL6RMv10046739m|JGIv7b.000102974_20166457-20181603-
CLIC3|ENSG00000169583|c.Audic201207_X018133|JGIv7b.000037448_425588-432334-
CLMP|ENSG00000166250|c.Taira201203intestine_X005795|JGIv7b.000076000_1022509-1089548-
CLUAP1|ENSG00000103351|c.Quigley201212_X000611|JGIv7b.000000939_3610782-3651555+
CMYA5|ENSG00000164309|c.Taira201203muscle_X002243|JGIv7b.000220499_902349-941330-
CNTLN|ENSG00000044459|c.Taira201203egg_X005216|JGIv7b.000090041_2285741-2422291-
CNTRL|ENSG00000119397|c.Ismailoglu201203_X008106|JGIv7b.000086205_338183-376402+
CNTROB|ENSG00000170037|c.Taira201203st25_X005151|JGIv7b.000370670_60337-90565-
CNTROB|ENSG00000170037|c.Ueno201210egg_X000866|JGIv7b.000063696_35675-61091-
COMMD1|ENSG00000173163|c.XenBase_51258291|JGIv7b.000012020_5670365-5720834+
COPS5|ENSG00000121022|c.Quigley201212_X025506|JGIv7b.000058038_225780-283393+
CRISP2|ENSG00000124490|c.Audic201207_X000674|JGIv7b.000000678_1756406-1769998-
CROCC|ENSG00000058453|c.Quigley201112_X008332|JGIv7b.000044494_7452266-7562476+
CROCC|ENSG00000058453|c.Taira201203eye_X014126|JGIv7b.000303743_265623-295434+
CSPP1|ENSG00000104218|c.Taira201203brain_X008616|JGIv7b.000058038_225779-271531-
CXorf30|ENSG00000205081|c.Audic201207_X011209|JGIv7b.000017127_7119492-7156915-
CYB5D1|ENSG00000182224|c.UniGene_Xl_S22511815|JGIv7b.000083691_1480950-1486837-
CYLD|ENSG00000083799|c.Audic201207_X011076|JGIv7b.000017127_5539503-5548678+
CYP2J2|ENSG00000134716|c.Taira201203intestine_X006815|JGIv7b.000106782_2587969-2597767-
DAW1|ENSG00000123977|c.Chang2013_X007755|JGIv7b.000016807_7732417-7773491+
DCDC2B|ENSG00000222046|c.Taira201203st25_X004769|JGIv7b.000254539_1743-15303-
DCDC2|ENSG00000146038|c.Audic201207_X044184|JGIv7b.000202806_1716494-1828458-
DCDC2|ENSG00000146038|c.Quigley201212_X037800|JGIv7b.000133814_114006-198360+
DEPDC1B|ENSG00000035499|c.Ismailoglu201203_X011192|JGIv7b.000203651_523595-545465+
DGKD|ENSG00000077044|c.Ueno201210st30_X000121|JGIv7b.000016807_10678108-10741288+
DIP2A|ENSG00000160305|c.Chang2013_X014671|JGIv7b.000043242_113900-172742-
DIXDC1|ENSG00000262277|c.Ismailoglu201203_X007733|JGIv7b.000078584_1662442-1729423+
DKFZP686J19100|ENSG00000166473|c.JGIL6RMv1_XeXenL6RMv10017015m|JGIv7b.000039730_1309002-1370020+
DLEC1|ENSG00000008226|c.Taira201203testis_X001842|JGIv7b.000047683_2620487-2669256+
DLGAP4|ENSG00000080845|c.Taira201203brain_X012441|JGIv7b.000125077_740861-836749+
DNAAF1|ENSG00000154099|c.Taira201203egg_X004485|JGIv7b.000062355_660982-681012+
DNAAF2|ENSG00000165506|c.Quigley201112_X020554|JGIv7b.000267922_1371146-1376753+
DNAAF3|ENSG00000167646|c.TXGP201107_X004483|JGIv7b.000052341_2148801-2197736-
DNAH10|ENSG00000197653|c.JGIL6RMv1_XeXenL6RMv10008355m|JGIv7b.000089040_1381776-1486098+
DNAH1|ENSG00000114841|c.Quigley201112_X018435|JGIv7b.000187321_2416350-2500729+
DNAH2|ENSG00000183914|c.Taira201203testis_X002585|JGIv7b.000083691_1603648-1717668-
DNAH6|ENSG00000115423|c.Quigley201112_X011275|JGIv7b.000059965_1058072-1202998-
DNAH7|ENSG00000118997|c.Quigley201112_X016797|JGIv7b.000145781_51744-146877-
DNAH7|ENSG00000118997|c.Quigley201207_X010264|JGIv7b.000139113_1289652-1368099+
DNAH9|ENSG00000007174|c.Chung201110_X006138|JGIv7b.000163806_1007256-1094969+
DNAI1|ENSG00000122735|c.Audic201207_X001644|JGIv7b.000003032_260604-301689-
DNAI2|ENSG00000171595|c.Audic201207_X002775|JGIv7b.000005370_1158032-1194781+
DNAJB13|ENSG00000187726|c.Chang2013_X032373|JGIv7b.000198991_591373-602097-
DNAL1|ENSG00000119661|c.Chang2013_X024860|JGIv7b.000091950_2059036-2077211+
DNAL4|ENSG00000100246|c.JGIL6RMv1_XeXenL6RMv10034354m|JGIv7b.000012423_1960151-1974964+
DNAL4|ENSG00000100246|c.TXGP201107_X005905|JGIv7b.000078978_3198160-3206180-
DNALI1|ENSG00000163879|c.JGIL6RMv1_XeXenL6RMv10045368m|JGIv7b.000360703_371190-386068-
DOPEY1|ENSG00000083097|c.Ismailoglu201203_X010008|JGIv7b.000146478_325659-375955-
DRC1|ENSG00000157856|c.Quigley201112_X021833|JGIv7b.000352190_436104-456712+
DYDC2|ENSG00000133665|c.Audic201207_X037702|JGIv7b.000134539_1813875-1820994+
DYNC2LI1|ENSG00000138036|c.Taira201203ovary_X002519|JGIv7b.000027036_1941401-1971169+
DYNLL2|ENSG00000121083|c.JGIL6RMv1_XeXenL6RMv10042969m|JGIv7b.000113816_508606-510472-
DYNLRB2|ENSG00000168589|c.Audic201207_X027170|JGIv7b.000062355_7182-26513+
DYNLRB2|ENSG00000168589|c.Quigley201112_X019643|JGIv7b.000230550_72871-78847-
DYNLT1|ENSG00000146425|c.Taira201203heart_X006146|JGIv7b.000135448_11704-25275-
DYX1C1|ENSG00000256061|c.XenBase_148233781|JGIv7b.000059883_795156-808836-
DZANK1|ENSG00000089091|c.Audic201207_X042495|JGIv7b.000180104_1497276-1530995-
DZIP1L|ENSG00000158163|c.Taira201203kidney_X005258|JGIv7b.000043061_1582449-1598177+
ECE2|ENSG00000145194|c.Taira201203brain_X005193|JGIv7b.000029682_99496-132704+
EFCAB10|ENSG00000185055|c.Audic201207_X007642|JGIv7b.000012518_17583584-17590933-
EFCAB12|ENSG00000172771|c.Taira201203kidney_X012748|JGIv7b.000255257_153889-167740-
EFCAB1|ENSG00000034239|c.Taira201203brain_X005102|JGIv7b.000027351_467624-474258-
EFCAB2|ENSG00000203666|c.Audic201207_X018994|JGIv7b.000040539_558557-565724-
EFCAB5|ENSG00000176927|c.Taira201203testis_X001440|JGIv7b.000036364_2317087-2363946+
EFCAB6|ENSG00000186976|c.Audic201207_X034416|JGIv7b.000100253_3354096-3386134-
EFCAB6|ENSG00000186976|c.Chang2013_X027908|JGIv7b.000128184_447862-510781-
EFCAB6|ENSG00000186976|c.Quigley201212_X009250|JGIv7b.000014692_3162461-3224184+
EFCAB7|ENSG00000203965|c.JGIL6RMv1_XeXenL6RMv10049647m|JGIv7b.000155039_1930699-2004061-
EFHB|ENSG00000163576|c.Quigley201112_X007107|JGIv7b.000036134_1821778-1845457+
EFHC1|ENSG00000096093|c.Quigley201112_X000300|JGIv7b.000000678_354565-437147-
EFHC2|ENSG00000183690|c.Quigley201212_X017097|JGIv7b.000035524_1896625-1949650+
EFHC2|ENSG00000183690|c.Taira201203st25_X000440|JGIv7b.000007331_1366465-1425862-
EIF2AK2|ENSG00000055332|c.Chang2013_X015401|JGIv7b.000045784_5572949-5641746+
EIF4E3|ENSG00000163412|c.UniGene_Xl_S19656749|JGIv7b.000013523_1381682-1393288-
EIF4ENIF1|ENSG00000184708|c.Audic201207_X040533|JGIv7b.000162663_1382976-1399168+
ELMO3|ENSG00000102890|c.Amin201106_X020640|JGIv7b.000137809_742250-764933-
ELOVL2|ENSG00000197977|c.Quigley201212_X014197|JGIv7b.000026933_121736-162911-
ELOVL4|ENSG00000118402|c.Audic201207_X024460|JGIv7b.000052702_1582352-1619761+
ELOVL6|ENSG00000170522|c.Quigley201112_X004357|JGIv7b.000016807_2741322-2756340+
EML6|ENSG00000214595|c.Taira201203brain_X011677|JGIv7b.000102974_19964664-20077031+
ENKD1|ENSG00000124074|c.XenBase_114107779|JGIv7b.000030483_1642122-1657583-
ENKUR|ENSG00000151023|c.JGIL6RMv1_XeXenL6RMv10000896m|JGIv7b.000155082_3135877-3152535-
ENO4|ENSG00000188316|c.Taira201203testis_X000956|JGIv7b.000020641_1266651-1303884+
ENY2|ENSG00000120533|c.JGIL6RMv1_XeXenL6RMv10020167m|JGIv7b.000160942_3584066-3588557+
EPHX1|ENSG00000143819|c.UniGene_Xl_S20119107|JGIv7b.000102974_5153737-5174793-
FAIM|ENSG00000158234|c.Ueno2012102cells_X001117|JGIv7b.000084188_3093176-3101955-
FAM149A|ENSG00000109794|c.Taira201203ovary_X001639|JGIv7b.000014692_2536324-2599706-
FAM154A|ENSG00000155875|c.Quigley201112_X018412|JGIv7b.000185843_1902696-1929328+
FAM154A|ENSG00000155875|c.Taira201203st25_X004950|JGIv7b.000287959_4784509-4803302-
FAM154B|ENSG00000188659|c.Audic201207_X005520|JGIv7b.000009266_4804567-4813272-
FAM161A|ENSG00000170264|c.Ismailoglu201203_X001643|JGIv7b.000012020_5635424-5652463-
FAM161B|ENSG00000156050|c.Quigley201112_X016382|JGIv7b.000135961_214598-226652-
FAM166B|ENSG00000215187|c.Amin201106_X016182|JGIv7b.000075698_7014-8745-
FAM169A|ENSG00000198780|c.Ueno201210eye_X001142|JGIv7b.000058049_1995431-2024453-
FAM174A|ENSG00000174132|c.Quigley201212_X040979|JGIv7b.000164049_2041874-2050753-
FAM174A|ENSG00000174132|c.Taira201203testis_X000078|JGIv7b.000001187_2775187-2782083-
FAM177A1|ENSG00000151327|c.Amin201106_X025404|JGIv7b.000265107_1397790-1409483+
FAM179A|ENSG00000189350|c.Taira201203kidney_X005564|JGIv7b.000045400_614810-650604-
FAM184A|ENSG00000111879|c.Taira201203brain_X001261|JGIv7b.000006529_3263392-3351767+
FAM188B|ENSG00000106125|c.Quigley201207_X005848|JGIv7b.000047683_1747682-1825843-
FAM20C|ENSG00000177706|c.JGIL6RMv1_XeXenL6RMv10009713m|JGIv7b.000078978_3168089-3193348-
FAM221A|ENSG00000188732|c.JGIL6RMv1_XeXenL6RMv10027941m|JGIv7b.000121633_470897-482765-
FAM227A|ENSG00000184949|c.Quigley201112_X013057|JGIv7b.000078978_3051157-3072069+
FAM227B|ENSG00000166262|c.Audic201207_X005471|JGIv7b.000009266_3031492-3188645-
FAM228B|ENSG00000219626|c.mgEST_1013110096|JGIv7b.000197721_598518-616497-
FAM47E|ENSG00000189157|c.Quigley201112_X011177|JGIv7b.000058878_5775252-5790027-
FAM81B|ENSG00000153347|c.Audic201207_X001203|JGIv7b.000001187_4275029-4303770-
FAM92B|ENSG00000153789|c.Audic201207_X003176|JGIv7b.000005765_469395-495588-
FAM92B|ENSG00000153789|c.Audic201207_X045465|JGIv7b.000227593_1232005-1253285+
FANK1|ENSG00000203780|c.Audic201207_X004496|JGIv7b.000007555_3691805-3834083+
FARP2|ENSG00000006607|c.JGIL6RMv1_XeXenL6RMv10041576m|JGIv7b.000376454_737820-784037-
FBF1|ENSG00000188878|c.Ismailoglu201203_X007296|JGIv7b.000071264_842899-865017+
FBN1|ENSG00000166147|c.Ueno201210spleen_X000101|JGIv7b.000009266_2586802-2717288-
FBXL13|ENSG00000161040|c.JGIL6RMv1_XeXenL6RMv10022306m|JGIv7b.000012518_16851305-16886930-
FBXL2|ENSG00000153558|c.Taira201203st20_X001111|JGIv7b.000016068_49383-81304+
FBXO15|ENSG00000141665|c.Ismailoglu201203_X003169|JGIv7b.000023301_3021516-3052986-
FBXO16|ENSG00000214050|c.Taira201203brain_X011598|JGIv7b.000102262_2041723-2083771-
FBXO36|ENSG00000153832|c.Chang2013_X015165|JGIv7b.000044494_3883167-3896304-
FBXO43|ENSG00000156509|c.Ueno201210ovary_X000311|JGIv7b.000034503_3948712-3960076+
FBXO43|ENSG00000156509|c.XenBase_6503026|JGIv7b.000062229_366739-380003-
FBXO8|ENSG00000164117|c.TXGP201107_X001690|JGIv7b.000014692_7366966-7417297+
FBXW10|ENSG00000171931|c.Taira201203stomach_X001703|JGIv7b.000081941_1219152-1230530+
FBXW9|ENSG00000132004|c.Amin201106_X023462|JGIv7b.000196085_614578-623935+
FDXR|ENSG00000161513|c.JGIL6RMv1_XeXenL6RMv10003438m|JGIv7b.000071264_1773590-1784864+
FDXR|ENSG00000161513|c.Ueno2012102cells_X001791|JGIv7b.000318577_345700-371534+
FGD3|ENSG00000127084|c.Taira201203kidney_X006374|JGIv7b.000052170_1669901-1757740+
FHDC1|ENSG00000137460|c.Taira201203skin_X002522|JGIv7b.000061741_179945-216324+
FLJ27352|ENSG00000261652|c.Audic201207_X002097|JGIv7b.000003732_278380-281033+
FLJ27352|ENSG00000261652|c.JGIL6RMv1_XeXenL6RMv10046069m|JGIv7b.000059883_787185-793837+
FLNC|ENSG00000128591|c.Taira201203lung_X001331|JGIv7b.000012518_7764875-7835228-
FMR1|ENSG00000268103|c.Quigley201212_X010022|JGIv7b.000015436_2499320-2535694+
FOPNL|ENSG00000133393|c.Chang2013_X004220|JGIv7b.000009994_3745254-3755831-
FOXJ1|ENSG00000129654|c.Audic201207_X028421|JGIv7b.000071264_620223-626121+
FOXJ1|ENSG00000129654|c.Chang2013_X026328|JGIv7b.000106323_1172378-1178192+
FOXJ1|ENSG00000129654|c.Quigley201112_X005434|JGIv7b.000023403_2905232-2912271-
FOXN4|ENSG00000139445|c.Chung201110_X002935|JGIv7b.000044061_1820555-1834747-
FOXN4|ENSG00000139445|c.Quigley201212_X039049|JGIv7b.000143664_1564919-1577883+
FOXQ1|ENSG00000164379|c.Park201106_X018379|JGIv7b.000128723_832581-835622-
FRMPD2|ENSG00000170324|c.Quigley201212_X014370|JGIv7b.000027067_2425234-2515352+
FSIP1|ENSG00000150667|c.Ismailoglu201203_X002221|JGIv7b.000013941_1768226-1816058+
FUZ|ENSG00000010361|c.Quigley201112_X006262|JGIv7b.000029769_1255025-1294715+
GADD45A|ENSG00000116717|c.JGIL6RMv1_XeXenL6RMv10025137m|JGIv7b.000155039_405260-409709-
GAS8|ENSG00000141013|c.XenBase_68534799|JGIv7b.000398601_259795-275269-
GDAP1L1|ENSG00000124194|c.Audic201207_X026944|JGIv7b.000061180_964505-981098-
GGT6|ENSG00000167741|c.Park201106_X013630|JGIv7b.000067346_7767-18718+
GINS3|ENSG00000181938|c.Audic201207_X021684|JGIv7b.000046631_4715436-4738509+
GIT2|ENSG00000139436|c.JGIL6RMv1_XeXenL6RMv10027113m|JGIv7b.000044061_2390693-2443752-
GJB2|ENSG00000165474|c.Audic201207_X029114|JGIv7b.000074488_603998-608341-
GMPPA|ENSG00000144591|c.Ismailoglu201203_X009404|JGIv7b.000127187_834345-844638-
GMPR|ENSG00000137198|c.Amin201106_X026788|JGIv7b.000326511_200156-221892-
GPR156|ENSG00000175697|c.Quigley201112_X021744|JGIv7b.000347078_522352-536977-
GUCY2F|ENSG00000101890|c.Taira201203eye_X007906|JGIv7b.000063696_20806-33869-
GZF1|ENSG00000125812|c.Audic201207_X034716|JGIv7b.000102974_20725120-20732956+
HEATR2|ENSG00000164818|c.Quigley201112_X005409|JGIv7b.000023403_10086898-10121942+
HEATR2|ENSG00000164818|c.XenBase_116487532|JGIv7b.000009994_9932015-9969156-
HEATR4|ENSG00000187105|c.JGIL6RMv1_XeXenL6RMv10009290m|JGIv7b.000203041_5369848-5389719-
HEATR6|ENSG00000068097|c.Audic201207_X035341|JGIv7b.000107111_302328-332876-
HES1|ENSG00000114315|c.JGIL6RMv1_XeXenL6RMv10001368m|JGIv7b.000043648_488242-491835-
HES1|ENSG00000114315|c.JGIL6RMv1_XeXenL6RMv10038392m|JGIv7b.000030987_2402981-2405745+
HESX1|ENSG00000163666|c.UniGene_Xl_S13589749|JGIv7b.000177844_181426-184575+
HOMER2|ENSG00000103942|c.Amin201106_X002681|JGIv7b.000009266_4152090-4239298-
HSBP1|ENSG00000230989|c.Quigley201207_X003307|JGIv7b.000023301_6229664-6235837+
HSP90AA1|ENSG00000080824|c.Taira201203st25_X001722|JGIv7b.000034509_889476-900690-
HSPB11|ENSG00000081870|c.Audic201207_X024794|JGIv7b.000053263_3311243-3318011-
HYDIN|ENSG00000157423|c.Taira201203testis_X000793|JGIv7b.000015416_770981-888382-
HYLS1|ENSG00000198331|c.Taira201203st12_X002936|JGIv7b.000096766_1957945-1971339+
HYLS1|ENSG00000198331|c.Taira201203stomach_X002064|JGIv7b.000122740_520952-521895+
IFLTD1|ENSG00000152936|c.Taira201203brain_X009557|JGIv7b.000070246_459554-527736-
IFT122|ENSG00000163913|c.Ismailoglu201203_X011949|JGIv7b.000255257_178992-235612+
IFT140|ENSG00000187535|c.Chang2013_X000483|JGIv7b.000000939_2709565-2796936+
IFT172|ENSG00000138002|c.Chung201110_X004537|JGIv7b.000080529_201168-231666+
IFT20|ENSG00000262866|c.XenBase_148233859|JGIv7b.000098500_207736-218882-
IFT27|ENSG00000100360|c.Ueno2012102cells_X001071|JGIv7b.000078978_6479711-6495072+
IFT43|ENSG00000119650|c.Amin201106_X010062|JGIv7b.000039723_6423476-6433722-
IFT46|ENSG00000118096|c.Taira201203brain_X015868|JGIv7b.000261090_627-23380+
IFT46|ENSG00000118096|c.Taira201203brain_X016321|JGIv7b.000287959_3026128-3048297+
IFT52|ENSG00000101052|c.Audic201207_X036859|JGIv7b.000125077_510766-530723-
IFT57|ENSG00000114446|c.Amin201106_X016365|JGIv7b.000078587_1501791-1513356+
IFT74|ENSG00000096872|c.Audic201207_X042922|JGIv7b.000185879_776464-825237+
IFT74|ENSG00000096872|c.Taira201203lung_X005089|JGIv7b.000068934_1868188-1910324-
IFT80|ENSG00000068885|c.Taira201203eye_X007534|JGIv7b.000058517_537936-609979-
IFT81|ENSG00000122970|c.Ismailoglu201203_X003377|JGIv7b.000025254_4752095-4816889-
IFT81|ENSG00000122970|c.Taira201203ovary_X007370|JGIv7b.000219188_1428211-1486978-
IFT88|ENSG00000032742|c.Audic201207_X049819|JGIv7b.000334424_718480-765418-
INPP5E|ENSG00000148384|c.Quigley201212_X017874|JGIv7b.000037448_2479166-2492803-
INTU|ENSG00000164066|c.Quigley201212_X027763|JGIv7b.000068717_155253-200478+
IQCA1|ENSG00000132321|c.Audic201207_X008978|JGIv7b.000013787_4504115-4594937-
IQCB1|ENSG00000173226|c.JGIL6RMv1_XeXenL6RMv10030848m|JGIv7b.000084188_1656608-1667010-
IQCC|ENSG00000160051|c.JGIL6RMv1_XeXenL6RMv10027689m|JGIv7b.000254539_15615-23746-
IQCD|ENSG00000166578|c.Audic201207_X047905|JGIv7b.000272406_3468029-3480243-
IQCE|ENSG00000106012|c.Audic201207_X005715|JGIv7b.000009994_6054275-6086092+
IQCH|ENSG00000103599|c.Taira201203testis_X002104|JGIv7b.000058049_4992682-5060409+
IQCK|ENSG00000174628|c.Chung201110_X000841|JGIv7b.000009994_5515349-5637718+
IQUB|ENSG00000164675|c.Audic201207_X014184|JGIv7b.000026505_1768530-1789953-
IRAK1BP1|ENSG00000146243|c.XenBase_189217758|JGIv7b.000052702_1908192-1911329-
IRF4|ENSG00000137265|c.JGIL6RMv1_XeXenL6RMv10009117m|JGIv7b.000129797_445659-458055+
IVNS1ABP|ENSG00000116679|c.XGI_TC415671|JGIv7b.000245044_5055662-5103021-
KATNAL1|ENSG00000102781|c.Taira201203st25_X002307|JGIv7b.000049688_107556-148205-
KATNAL2|ENSG00000167216|c.Quigley201207_X010397|JGIv7b.000143831_1923838-1956704-
KATNB1|ENSG00000140854|c.JGIL6RMv1_XeXenL6RMv10009097m|JGIv7b.000137809_217208-248817-
KATNB1|ENSG00000140854|c.Taira201203st08_X001187|JGIv7b.000015416_1584050-1609210-
KBTBD8|ENSG00000163376|c.Chang2013_X037040|JGIv7b.000335264_557942-572733+
KCNA4|ENSG00000182255|c.JGIL6RMv1_XeXenL6RMv10048507m|JGIv7b.000074352_5118057-5122784+
KCNMB3|ENSG00000171121|c.TXGP201107_X005019|JGIv7b.000058994_36459-54094+
KCNRG|ENSG00000198553|c.Audic201207_X043988|JGIv7b.000200825_5093705-5096728-
KIAA0513|ENSG00000135709|c.Taira201203brain_X015184|JGIv7b.000227593_1307747-1369274-
KIAA0556|ENSG00000047578|c.Taira201203ovary_X005987|JGIv7b.000120240_1786342-1837103-
KIAA0586|ENSG00000100578|c.Taira201203egg_X003493|JGIv7b.000045985_398329-516124+
KIAA0753|ENSG00000198920|c.Quigley201112_X001289|JGIv7b.000005269_3581667-3614155-
KIAA0895|ENSG00000164542|c.Quigley201212_X037809|JGIv7b.000134022_56905-73706+
KIAA1009|ENSG00000135315|c.Quigley201207_X003243|JGIv7b.000022185_475528-508730-
KIAA1377|ENSG00000110318|c.Taira201203ovary_X000609|JGIv7b.000006290_821644-859884-
KIAA1407|ENSG00000163617|c.XenBase_47506964|JGIv7b.000132381_132938-147886-
KIAA1430|ENSG00000164323|c.Audic201207_X009394|JGIv7b.000014692_3117130-3143167+
KIAA1456|ENSG00000250305|c.XGI_TC420852|JGIv7b.000200825_1209569-1224099-
KIAA1549L|ENSG00000110427|c.JGIL6RMv1_XeXenL6RMv10053776m|JGIv7b.000051988_3868535-3917923+
KIAA1731|ENSG00000166004|c.Taira201203lung_X008235|JGIv7b.000257100_153838-212726+
KIAA1841|ENSG00000162929|c.Chang2013_X004560|JGIv7b.000012020_5198821-5243591+
KIAA1875|ENSG00000179698|c.Taira201203testis_X004019|JGIv7b.000338510_35969-78134-
KIF17|ENSG00000117245|c.Ismailoglu201203_X012195|JGIv7b.000271293_67349-91344+
KIF19|ENSG00000196169|c.Quigley201212_X002679|JGIv7b.000005370_1244996-1387968+
KIF24|ENSG00000186638|c.Taira201203ovary_X008075|JGIv7b.000293433_8191-46796+
KIF27|ENSG00000165115|c.Ismailoglu201203_X012415|JGIv7b.000293433_77057-106440-
KIF2A|ENSG00000068796|c.Audic201207_X033972|JGIv7b.000099008_526396-584889-
KIF2A|ENSG00000068796|c.XGI_TC416355|JGIv7b.000160877_605458-654574+
KIF3A|ENSG00000131437|c.JGIL6RMv1_XeXenL6RMv10030410m|JGIv7b.000048253_7098573-7143489+
KIF3B|ENSG00000101350|c.Quigley201212_X007887|JGIv7b.000013265_4635243-4645449+
KIF3B|ENSG00000101350|c.Taira201203heart_X004882|JGIv7b.000075417_7804817-7815627+
KIF6|ENSG00000164627|c.Ueno201210st10_X001493|JGIv7b.000102974_719413-861694-
KIF9|ENSG00000088727|c.Ueno2012106cells_X000605|JGIv7b.000030080_1698768-1729524-
KIFAP3|ENSG00000075945|c.JGIL6RMv1_XeXenL6RMv10028740m|JGIv7b.000078978_902205-980950+
KIFAP3|ENSG00000075945|c.Ueno201210st10_X000508|JGIv7b.000023165_750484-826123-
KIT|ENSG00000157404|c.Taira201203intestine_X003048|JGIv7b.000031653_1827255-1866311-
KIT|ENSG00000157404|c.Taira201203lung_X002929|JGIv7b.000032657_1734171-1767962-
KLF2|ENSG00000127528|c.Chang2013_X024699|JGIv7b.000090041_5944553-5947244-
KLHDC8A|ENSG00000162873|c.JGIL6RMv1_XeXenL6RMv10016200m|JGIv7b.000138050_1416528-1431552+
KLHDC9|ENSG00000162755|c.Audic201207_X006956|JGIv7b.000012462_1213031-1218102-
KRT36|ENSG00000126337|c.JGIL6RMv1_XeXenL6RMv10040850m|JGIv7b.000013265_3697715-3704710-
LCA5|ENSG00000135338|c.Taira201203kidney_X007860|JGIv7b.000073014_1389568-1416247-
LDLRAD2|ENSG00000187942|c.Taira201203st25_X001749|JGIv7b.000036295_1160251-1170909+
LEKR1|ENSG00000197980|c.Quigley201112_X022067|JGIv7b.000387329_1998951-2076166+
LGALSL|ENSG00000119862|c.Amin201106_X004648|JGIv7b.000013941_857283-865162+
LGMN|ENSG00000100600|c.JGIL6RMv1_XeXenL6RMv10023130m|JGIv7b.000039723_1519773-1540599+
LPAR3|ENSG00000171517|c.Audic201207_X038274|JGIv7b.000137809_1732727-1754675+
LPAR3|ENSG00000171517|c.Quigley201212_X013267|JGIv7b.000024235_1566583-1581574+
LPCAT4|ENSG00000176454|c.Park201106_X023667|JGIv7b.000272406_1119551-1146024+
LPIN2|ENSG00000101577|c.Ueno201210spleen_X000091|JGIv7b.000008006_2040756-2112844+
LRGUK|ENSG00000155530|c.Audic201207_X007535|JGIv7b.000012518_8770950-8802874-
LRP2BP|ENSG00000109771|c.XenBase_47938767|JGIv7b.000041523_5411769-5430221-
LRRC18|ENSG00000165383|c.Audic201207_X014497|JGIv7b.000027067_2133113-2140228+
LRRC23|ENSG00000268135|c.Audic201207_X011549|JGIv7b.000018192_244565-257974-
LRRC27|ENSG00000148814|c.Chang2013_X003299|JGIv7b.000007555_7695665-7726273+
LRRC34|ENSG00000171757|c.XGI_TC421126|JGIv7b.000058517_3728915-3743938-
LRRC36|ENSG00000159708|c.Chung201110_X003150|JGIv7b.000046631_3107708-3120093-
LRRC43|ENSG00000158113|c.Audic201207_X051183|JGIv7b.000395028_1065512-1089400-
LRRC45|ENSG00000169683|c.Quigley201212_X027644|JGIv7b.000067463_29998-107659+
LRRC48|ENSG00000171962|c.Audic201207_X033361|JGIv7b.000096766_233848-256155+
LRRC48|ENSG00000171962|c.Taira201203testis_X000479|JGIv7b.000011405_962139-991753+
LRRC49|ENSG00000137821|c.Ismailoglu201203_X006758|JGIv7b.000059883_3236169-3291098-
LRRC56|ENSG00000161328|c.Quigley201112_X015287|JGIv7b.000109526_339867-371079+
LRRC61|ENSG00000127399|c.Audic201207_X024951|JGIv7b.000053445_22798-27022-
LRRC63|ENSG00000173988|c.Quigley201112_X004051|JGIv7b.000014978_5653127-5663771-
LRRC69|ENSG00000214954|c.JGIL6RMv1_XeXenL6RMv10050744m|JGIv7b.000100704_1248757-1265993-
LRRC6|ENSG00000129295|c.Ismailoglu201203_X005106|JGIv7b.000043791_6389473-6444821+
LRRC71|ENSG00000160838|c.Quigley201112_X005813|JGIv7b.000026819_1314653-1348182+
LRRC72|ENSG00000205858|c.Audic201207_X048943|JGIv7b.000300794_2062958-2082824+
LRRC73|ENSG00000204052|c.Taira201203testis_X000468|JGIv7b.000011063_18611-27740+
LRRC73|ENSG00000204052|c.Taira201203testis_X003811|JGIv7b.000256136_599118-607296+
LRRC9|ENSG00000131951|c.Quigley201212_X020499|JGIv7b.000045985_1180689-1241283+
LRRCC1|ENSG00000133739|c.TXGP201107_X002364|JGIv7b.000022127_1739135-1777320-
LRRD1|ENSG00000240720|c.Audic201207_X026873|JGIv7b.000061124_3436634-3446421-
LRRIQ1|ENSG00000133640|c.Taira201203ovary_X002007|JGIv7b.000018184_615297-702558-
LRRIQ4|ENSG00000188306|c.JGIL6RMv1_XeXenL6RMv10002868m|JGIv7b.000058517_3744070-3754331+
LZTFL1|ENSG00000163818|c.JGIL6RMv1_XeXenL6RMv10030010m|JGIv7b.000134022_845846-879838-
MAATS1|ENSG00000183833|c.Ueno201210kidney_X001465|JGIv7b.000136690_68988-92849-
MAK|ENSG00000111837|c.Taira201203brain_X006989|JGIv7b.000044546_27141-71236+
MAP2|ENSG00000078018|c.Ueno201210eye_X000560|JGIv7b.000020345_2086851-2172832-
MAP3K19|ENSG00000176601|c.Quigley201112_X005089|JGIv7b.000021603_2338966-2361041-
MAP9|ENSG00000164114|c.XGI_TC415606|JGIv7b.000061741_1386149-1435171-
MAPK15|ENSG00000181085|c.Ismailoglu201203_X007375|JGIv7b.000073936_105202-123179+
MAPK4|ENSG00000262673|c.Taira201203intestine_X007614|JGIv7b.000143831_242232-272021+
MAPKBP1|ENSG00000137802|c.Taira201203ovary_X007222|JGIv7b.000203041_5710697-5789922+
MAPRE3|ENSG00000084764|c.Taira201203eye_X008989|JGIv7b.000080529_868412-889496-
MCIDAS|ENSG00000234602|c.Chung201110_X003550|JGIv7b.000052441_12586078-12589763-
MCM4|ENSG00000104738|c.Taira201203st09_X003043|JGIv7b.000079166_523183-534496+
MCM4|ENSG00000104738|c.XGI_TC415413|JGIv7b.000230826_897528-914999+
MDH1B|ENSG00000138400|c.Quigley201207_X009727|JGIv7b.000120240_6736199-6749692+
MDM1|ENSG00000111554|c.Chung201110_X006898|JGIv7b.000237412_1533427-1558748+
MEIG1|ENSG00000197889|c.Chung201110_X001040|JGIv7b.000012518_13746772-13748703+
MEIG1|ENSG00000197889|c.XGI_TC423158|JGIv7b.000033104_5501763-5505375-
MEIS2|ENSG00000134138|c.Quigley201112_X009556|JGIv7b.000050079_3218961-3256201+
MEP1B|ENSG00000141434|c.Taira201203brain_X014956|JGIv7b.000215439_1126986-1169675+
MEST|ENSG00000264872|c.Taira201203testis_X000556|JGIv7b.000012518_8418379-8446699+
MID1IP1|ENSG00000165175|c.UniGene_Xl_S28473515|JGIv7b.000137317_2617520-2619633-
MIIP|ENSG00000116691|c.Audic201207_X040433|JGIv7b.000161503_21905-42251+
MKS1|ENSG00000011143|c.Chang2013_X003112|JGIv7b.000007440_308894-327981+
MNS1|ENSG00000138587|c.JGIL6RMv1_XeXenL6RMv10046055m|JGIv7b.000059883_1175795-1190637-
MNS1|ENSG00000138587|c.TXGP201107_X009669|JGIv7b.000351606_1808967-1822835+
MOK|ENSG00000080823|c.JGIL6RMv1_XeXenL6RMv10029031m|JGIv7b.000034509_950476-970094-
MORN1|ENSG00000116151|c.Audic201207_X022008|JGIv7b.000047457_2637681-2830860-
MORN2|ENSG00000188010|c.Taira201203brain_X007138|JGIv7b.000045784_5812586-5829475-
MORN3|ENSG00000139714|c.Audic201207_X042822|JGIv7b.000184375_285013-306830+
MORN3|ENSG00000139714|c.UniGene_Xl_S22511917|JGIv7b.000219188_1674367-1697560-
MORN5|ENSG00000185681|c.Amin201106_X000822|JGIv7b.000003272_319530-347925+
MSRB2|ENSG00000148450|c.Taira201203brain_X008158|JGIv7b.000052573_1427141-1442836+
MSRB2|ENSG00000148450|c.Taira201203brain_X013447|JGIv7b.000155082_2228190-2252620+
MTAP|ENSG00000099810|c.TXGP201107_X006936|JGIv7b.000115315_960254-975521-
MTMR11|ENSG00000014914|c.JGIL6RMv1_XeXenL6RMv10019818m|JGIv7b.000115163_927771-973217-
MTUS2|ENSG00000132938|c.Taira201203eye_X012391|JGIv7b.000187321_203759-245336-
MXD3|ENSG00000213347|c.Quigley201112_X014750|JGIv7b.000100253_1088804-1096167+
MYB|ENSG00000118513|c.JGIL6RMv1_XeXenL6RMv10005077m|JGIv7b.000039762_790228-811646-
MYCBPAP|ENSG00000136449|c.Taira201203testis_X002372|JGIv7b.000071264_2325861-2347400-
MYCBP|ENSG00000214114|c.JGIL6RMv1_XeXenL6RMv10010828m|JGIv7b.000013204_2211646-2218162-
MYCBP|ENSG00000214114|c.XGI_TC446155|JGIv7b.000176467_984055-991650-
MYPOP|ENSG00000176182|c.Taira201203st09_X002334|JGIv7b.000050694_6013168-6020575+
MZT1|ENSG00000204899|c.Chang2013_X033481|JGIv7b.000221007_3256290-3262760+
NA|c.Amin201106_X006390|JGIv7b.000020641_3774360-3776510-
NA|c.Audic201207_X049489|JGIv7b.000325141_724630-741293+
NA|c.Ismailoglu201203_X003519|JGIv7b.000027036_10162567-10231141-
NA|c.Ismailoglu201203_X005550|JGIv7b.000047457_1246405-1283404+
NA|c.Ismailoglu201203_X009731|JGIv7b.000135961_599782-657416-
NA|c.JGIL6RMv1_XeXenL6RMv10020794m|JGIv7b.000275342_4350323-4375433-
NA|c.JGIL6RMv1_XeXenL6RMv10023112m|JGIv7b.000039723_933166-945741-
NA|c.JGIL6RMv1_XeXenL6RMv10030879m|JGIv7b.000001915_568788-586084+
NA|c.JGIL6RMv1_XeXenL6RMv10032304m|JGIv7b.000007045_981833-982541+
NA|c.JGIL6RMv1_XeXenL6RMv10054080m|JGIv7b.000023403_732999-768579+
NA|c.Quigley201207_X012974|JGIv7b.000287959_4289752-4296900-
NA|c.Quigley201212_X006081|JGIv7b.000011418_32219-34122-
NA|c.Quigley201212_X011464|JGIv7b.000018184_4859103-4884009-
NA|c.Quigley201212_X019890|JGIv7b.000044494_3644672-3657121-
NA|c.Quigley201212_X037124|JGIv7b.000127590_161671-168385+
NA|c.Taira201203brain_X010161|JGIv7b.000075417_7739775-7746345-
NCS1|ENSG00000107130|c.Audic201207_X032777|JGIv7b.000091271_1048682-1079508+
NCS1|ENSG00000107130|c.UniGene_Xl_S20756166|JGIv7b.000091655_316353-350592-
NEK11|ENSG00000114670|c.Quigley201112_X020112|JGIv7b.000245384_5452-131344+
NEK1|ENSG00000137601|c.Audic201207_X017726|JGIv7b.000036864_3522275-3531021+
NEK2|ENSG00000117650|c.XGI_TC417829|JGIv7b.000027161_1288099-1300967-
NEK4|ENSG00000114904|c.Park201106_X020130|JGIv7b.000162385_28170-46078+
NEK5|ENSG00000197168|c.Quigley201112_X018777|JGIv7b.000200825_4325456-4357117+
NELL2|ENSG00000184613|c.XenBase_148232041|JGIv7b.000030470_4149077-4277750-
NFE2L3|ENSG00000050344|c.Taira201203skin_X003165|JGIv7b.000099185_1337578-1357924-
NFE2L3|ENSG00000050344|c.Taira201203st09_X004099|JGIv7b.000178713_2674678-2699025-
NIN|ENSG00000100503|c.Taira201203kidney_X012877|JGIv7b.000267922_4532833-4605402+
NIPAL1|ENSG00000163293|c.Taira201203stomach_X000865|JGIv7b.000031653_3265014-3291395-
NIT2|ENSG00000114021|c.Chang2013_X030028|JGIv7b.000160841_4215337-4234176+
NLRC3|ENSG00000167984|c.Taira201203spleen_X000091|JGIv7b.000000939_3650948-3669722-
NME5|ENSG00000112981|c.Audic201207_X038723|JGIv7b.000140825_507060-517132-
NME6|ENSG00000172113|c.Audic201207_X007103|JGIv7b.000012518_5666886-5675271+
NME7|ENSG00000143156|c.Audic201207_X017380|JGIv7b.000035524_1101051-1194422-
NME7|ENSG00000143156|c.Chang2013_X003079|JGIv7b.000007331_1981091-2044822+
NME7|ENSG00000143156|c.Quigley201207_X000230|JGIv7b.000000939_3447380-3506012-
NME8|ENSG00000086288|c.Chang2013_X006324|JGIv7b.000013787_1482816-1502677+
NOXRED1|ENSG00000165555|c.Quigley201207_X004814|JGIv7b.000039723_6043778-6052197-
NPHP1|ENSG00000144061|c.TeperekTkacz201205_X002512|JGIv7b.000367411_49294-94108+
NPHS2|ENSG00000116218|c.Taira201203st40_X001401|JGIv7b.000053263_7845744-7856313+
NRDE2|ENSG00000119720|c.Ismailoglu201203_X004679|JGIv7b.000039723_2313276-2335985+
NSUN7|ENSG00000179299|c.Taira201203ovary_X002748|JGIv7b.000031653_5502397-5528904-
NSUN7|ENSG00000179299|c.XenBase_169642139|JGIv7b.000016001_7118307-7246164+
NUDT9|ENSG00000170502|c.Park201106_X003060|JGIv7b.000011418_36427-41311+
ODF2L|ENSG00000122417|c.Ueno201302st08_X000322|JGIv7b.000137809_930568-970692+
ODF3|ENSG00000177947|c.Chung201110_X007019|JGIv7b.000253809_2324778-2334323-
ODF3|ENSG00000177947|c.Quigley201112_X003065|JGIv7b.000012518_5676270-5684906-
OSCP1|ENSG00000116885|c.Audic201207_X048822|JGIv7b.000298574_205654-225739+
PACRGL|ENSG00000163138|c.TXGP201107_X001878|JGIv7b.000016001_1033686-1051478+
PAK1|ENSG00000149269|c.JGIL6RMv1_XeXenL6RMv10019442m|JGIv7b.000068908_6502-41829+
PAK1IP1|ENSG00000111845|c.Quigley201207_X009214|JGIv7b.000100253_467994-477431-
PANK2|ENSG00000125779|c.JGIL6RMv1_XeXenL6RMv10032583m|JGIv7b.000109418_40332-52282+
PAQR5|ENSG00000137819|c.Audic201207_X017584|JGIv7b.000036401_2979427-2990376-
PAQR5|ENSG00000137819|c.Taira201203intestine_X004931|JGIv7b.000058049_5574480-5600752+
PAQR8|ENSG00000170915|c.Taira201203brain_X001452|JGIv7b.000007103_2260398-2293853-
PARP12|ENSG00000059378|c.Taira201203lung_X008783|JGIv7b.000388571_31491-40928+
PAX7|ENSG00000009709|c.Ueno201210brain_X003245|JGIv7b.000374693_278924-367060-
PCDP1|ENSG00000163075|c.Quigley201212_X001895|JGIv7b.000003490_2610822-2645262+
PCM1|ENSG00000078674|c.Taira201203egg_X001558|JGIv7b.000014692_940600-995541+
PCNT|ENSG00000160299|c.Taira201203ovary_X003301|JGIv7b.000043242_195657-274629-
PCNXL4|ENSG00000126773|c.Taira201203brain_X007201|JGIv7b.000045985_1262697-1291464+
PDE9A|ENSG00000160191|c.UniGene_Xl_S25791199|JGIv7b.000347078_1083527-1093365-
PDHB|ENSG00000168291|c.Taira201203brain_X013112|JGIv7b.000145781_156272-170388+
PEX11A|ENSG00000166821|c.Chang2013_X003938|JGIv7b.000009266_8160470-8169266+
PFKP|ENSG00000067057|c.Amin201106_X005918|JGIv7b.000017434_5151228-5220466-
PFN4|ENSG00000176732|c.JGIL6RMv1_XeXenL6RMv10037071m|JGIv7b.000197721_598529-625573+
PHOSPHO2|ENSG00000144362|c.JGIL6RMv1_XeXenL6RMv10027237m|JGIv7b.000043242_7106111-7111154-
PIBF1|ENSG00000083535|c.Chang2013_X033484|JGIv7b.000221007_3138952-3236976-
PIFO|ENSG00000173947|c.Audic201207_X043668|JGIv7b.000196263_657766-681986+
PIH1D1|ENSG00000104872|c.XenBase_148236642|JGIv7b.000056777_252908-262389-
PIH1D2|ENSG00000150773|c.Quigley201212_X030137|JGIv7b.000078584_1760733-1768257-
PIH1D3|ENSG00000080572|c.Audic201207_X017741|JGIv7b.000036864_827347-880837-
PIP5KL1|ENSG00000167103|c.Ismailoglu201203_X011486|JGIv7b.000229341_979268-991902+
PLK4|ENSG00000142731|c.Quigley201212_X027768|JGIv7b.000068717_247417-269714+
PLK4|ENSG00000142731|c.Taira201203st09_X003176|JGIv7b.000088765_926891-945604-
POC1A|ENSG00000164087|c.Ueno2012104cells_X001132|JGIv7b.000150991_229007-259041-
POC5|ENSG00000152359|c.Taira201203egg_X007145|JGIv7b.000220499_2774498-2800584+
POFUT2|ENSG00000186866|c.Taira201203ovary_X002099|JGIv7b.000020345_2240665-2252524+
POFUT2|ENSG00000186866|c.Taira201203st09_X000848|JGIv7b.000013787_843448-855467-
POMT2|ENSG00000009830|c.Chang2013_X013872|JGIv7b.000039723_6135557-6162278+
PPIL6|ENSG00000185250|c.UniGene_Xl_S22511941|JGIv7b.000008355_4703244-4716782-
PPP1R32|ENSG00000162148|c.Quigley201112_X012402|JGIv7b.000074352_6149888-6177602-
PPP1R35|ENSG00000160813|c.Ismailoglu201203_X009158|JGIv7b.000113187_1586521-1591851-
PPP1R42|ENSG00000178125|c.Audic201207_X025706|JGIv7b.000058038_286277-306247+
PPP2R3C|ENSG00000092020|c.Chang2013_X035022|JGIv7b.000265107_1417212-1432955-
PPP4R4|ENSG00000119698|c.Taira201203brain_X006295|JGIv7b.000039723_821630-901812-
PPP4R4|ENSG00000119698|c.Taira201203testis_X002743|JGIv7b.000096659_2553046-2624454+
PRR18|ENSG00000176381|c.Quigley201112_X003726|JGIv7b.000014467_710182-711409-
PTPLB|ENSG00000206527|c.Ismailoglu201203_X010353|JGIv7b.000163806_6105523-6130007+
PTPLB|ENSG00000206527|c.Taira201203testis_X000136|JGIv7b.000003490_2702514-2709744+
PTPRN|ENSG00000270122|c.Taira201203eye_X010783|JGIv7b.000127187_1049455-1082664+
PURG|ENSG00000172733|c.Quigley201212_X003008|JGIv7b.000005895_5058568-5067630+
RAB11FIP4|ENSG00000131242|c.Taira201203brain_X013773|JGIv7b.000163806_5277366-5322014-
RAB28|ENSG00000157869|c.Taira201203eye_X014122|JGIv7b.000302805_1352555-1433868+
RAB36|ENSG00000100228|c.Audic201207_X040586|JGIv7b.000162663_1021503-1040110-
RABEPK|ENSG00000136933|c.Quigley201212_X002057|JGIv7b.000003586_1426861-1434835+
RABL2B|ENSG00000079974|c.Audic201207_X046865|JGIv7b.000253809_2300848-2316418-
RABL2B|ENSG00000079974|c.UniGene_Xl_S21313311|JGIv7b.000012518_5645375-5666767-
RABL5|ENSG00000128581|c.Quigley201212_X023409|JGIv7b.000051976_15087-23528+
RBL2|ENSG00000103479|c.Taira201203brain_X005725|JGIv7b.000033905_1958940-2005173-
RCBTB2|ENSG00000136161|c.XGI_TC418397|JGIv7b.000008129_4997967-5096126-
RFX1|ENSG00000132005|c.Taira201203spleen_X004979|JGIv7b.000196085_356485-382541-
RFX1|ENSG00000132005|c.Ueno2012102cells_X001530|JGIv7b.000175714_69022-100327+
RFX2|ENSG00000087903|c.JGIL6RMv1_XeXenL6RMv10026203m|JGIv7b.000035716_1559562-1590864+
RFX2|ENSG00000087903|c.Park201106_X024671|JGIv7b.000325448_529875-558206+
RFX3|ENSG00000080298|c.Ismailoglu201203_X008931|JGIv7b.000106782_1063218-1240878+
RGS12|ENSG00000159788|c.Taira201203st35_X001889|JGIv7b.000053017_86140-187418+
RGS12|ENSG00000159788|c.Ueno201210st10_X000069|JGIv7b.000003467_5902658-6024135+
RGS9BP|ENSG00000186326|c.UniGene_Xl_S42160950|JGIv7b.000094404_650484-655245-
RHPN1|ENSG00000158106|c.Audic201207_X037807|JGIv7b.000135348_77324-121883+
RIBC2|ENSG00000128408|c.Ismailoglu201203_X008554|JGIv7b.000097607_65415-81793+
RIBC2|ENSG00000128408|c.Quigley201212_X045335|JGIv7b.000229341_1235341-1240259-
RLN3|ENSG00000171136|c.Taira201203intestine_X009360|JGIv7b.000275988_169036-172558-
RNF219|ENSG00000152193|c.Chang2013_X023003|JGIv7b.000078860_6710244-6724001+
RNF223|ENSG00000237330|c.Quigley201212_X020617|JGIv7b.000046073_2873675-2875690+
RNF25|ENSG00000163481|c.Ismailoglu201203_X008541|JGIv7b.000096766_1897161-1935482-
RNF32|ENSG00000105982|c.Taira201203testis_X001044|JGIv7b.000022415_4748725-4807116+
ROPN1L|ENSG00000145491|c.Audic201207_X028369|JGIv7b.000070754_90903-133411-
RP11-503N18.3|ENSG00000249428|c.Chung201110_X000247|JGIv7b.000003467_4801337-4862940+
RP11-579D7.1|ENSG00000257987|c.Quigley201112_X002106|JGIv7b.000008129_5758806-5766438+
RP11-694I15.6|ENSG00000236980|c.Quigley201112_X003517|JGIv7b.000013523_4147343-4168581+
RP11-723O4.6|ENSG00000187695|c.Ismailoglu201203_X002847|JGIv7b.000018274_667524-687761-
RP2|ENSG00000102218|c.Ismailoglu201203_X011971|JGIv7b.000255785_73225-86781-
RPGRIP1L|ENSG00000103494|c.Audic201207_X015525|JGIv7b.000030483_1101687-1207500+
RSPH10B2|ENSG00000169402|c.Quigley201112_X005408|JGIv7b.000023403_7736156-7755232+
RSPH1|ENSG00000160188|c.Quigley201207_X008871|JGIv7b.000093091_6968-17882+
RSPH3|ENSG00000130363|c.Audic201207_X028767|JGIv7b.000073014_23278-41434-
RSPH4A|ENSG00000111834|c.Audic201207_X023264|JGIv7b.000050694_6043269-6050185+
RSPH9|ENSG00000172426|c.Ismailoglu201203_X001636|JGIv7b.000012020_13532332-13542675+
RTDR1|ENSG00000100218|c.Audic201207_X040509|JGIv7b.000162663_1044873-1150001+
RTTN|ENSG00000176225|c.Taira201203egg_X002210|JGIv7b.000023301_2048937-2135881-
RUVBL1|ENSG00000175792|c.Amin201106_X004357|JGIv7b.000013523_7809504-7842113+
RUVBL1|ENSG00000175792|c.Quigley201112_X020862|JGIv7b.000277614_3068711-3095776+
RUVBL2|ENSG00000183207|c.Audic201207_X025419|JGIv7b.000056777_900663-921507+
RUVBL2|ENSG00000183207|c.Ueno201210egg_X001199|JGIv7b.000139674_1787321-1801883+
RXFP1|ENSG00000171509|c.Ueno201210eye_X001198|JGIv7b.000061741_2495167-2613089+
SAMD15|ENSG00000100583|c.Ismailoglu201203_X004697|JGIv7b.000039723_6034041-6039130+
SCCPDH|ENSG00000143653|c.Taira201203intestine_X003191|JGIv7b.000034423_1111087-1135309+
SCCPDH|ENSG00000143653|c.UniGene_Xl_S20966771|JGIv7b.000176005_1517647-1536898-
SCLT1|ENSG00000151466|c.JGIL6RMv1_XeXenL6RMv10048573m|JGIv7b.000088765_616189-686498+
SCLT1|ENSG00000151466|c.Taira201203st25_X002828|JGIv7b.000068717_523775-595608-
SERTAD4|ENSG00000082497|c.Taira201203st35_X001147|JGIv7b.000027161_759332-783396-
SFI1|ENSG00000198089|c.Taira201203lung_X007130|JGIv7b.000162663_1340039-1381927-
SGPP2|ENSG00000163082|c.Audic201207_X010771|JGIv7b.000016807_11248764-11278402-
SGSM1|ENSG00000167037|c.JGIL6RMv1_XeXenL6RMv10027116m|JGIv7b.000044061_2562801-2603378+
SIX2|ENSG00000170577|c.Taira201203muscle_X001746|JGIv7b.000102974_15537641-15550262-
SIX3|ENSG00000138083|c.JGIL6RMv1_XeXenL6RMv10027859m|JGIv7b.000102974_15477577-15483295+
SLAIN2|ENSG00000109171|c.Taira201203lung_X002935|JGIv7b.000032657_3146353-3176010-
SLC16A12|ENSG00000152779|c.Quigley201212_X048649|JGIv7b.000297158_55262-62916-
SLC24A3|ENSG00000185052|c.Taira201203skin_X001339|JGIv7b.000027036_10951048-11136825-
SLC25A22|ENSG00000177542|c.Amin201106_X011891|JGIv7b.000047533_5572087-5591747+
SLC26A5|ENSG00000170615|c.Taira201203ovary_X001349|JGIv7b.000012518_17008881-17053433-
SLC2A10|ENSG00000197496|c.Chang2013_X006558|JGIv7b.000014557_6190606-6204044-
SLC30A1|ENSG00000170385|c.JGIL6RMv1_XeXenL6RMv10034561m|JGIv7b.000102974_11581122-11589909+
SLC7A7|ENSG00000155465|c.Chung201110_X007499|JGIv7b.000326511_1119599-1142923-
SLC7A7|ENSG00000155465|c.Taira201203st40_X000520|JGIv7b.000013576_6614820-6637209+
SLX1A|ENSG00000132207|c.Ueno201210ovary_X000552|JGIv7b.000077809_21-8852+
SMC1B|ENSG00000077935|c.Taira201203testis_X002776|JGIv7b.000097607_35730-82428-
SMPX|ENSG00000091482|c.XGI_TC423114|JGIv7b.000112554_3831684-3874501+
SOCS5|ENSG00000171150|c.Ismailoglu201203_X003490|JGIv7b.000027036_3489064-3510361+
SOX21|ENSG00000125285|c.JGIL6RMv1_XeXenL6RMv10026433m|JGIv7b.000078860_3350636-3353326+
SOX7|ENSG00000171056|c.Chung201110_X000593|JGIv7b.000007103_1539795-1544597-
SOX7|ENSG00000171056|c.Taira201203eye_X010098|JGIv7b.000102262_3078058-3084084-
SP7|ENSG00000170374|c.Quigley201112_X009468|JGIv7b.000049342_824403-846207+
SP7|ENSG00000170374|c.Quigley201212_X002807|JGIv7b.000005732_7794803-7812810+
SPA17|ENSG00000064199|c.Audic201207_X031389|JGIv7b.000083106_288562-355729+
SPAG17|ENSG00000155761|c.Ueno201210st20_X000841|JGIv7b.000338514_12723-95943-
SPAG1|ENSG00000104450|c.JGIL6RMv1_XeXenL6RMv10030474m|JGIv7b.000062229_420787-444550+
SPAG1|ENSG00000104450|c.Taira201203kidney_X004608|JGIv7b.000034503_3882562-3939559-
SPAG6|ENSG00000077327|c.Ueno201210heart_X000766|JGIv7b.000052573_1120423-1200753+
SPAG6|ENSG00000077327|c.Ueno201210kidney_X001526|JGIv7b.000155082_1886325-1987940+
SPAG8|ENSG00000137098|c.Audic201207_X027671|JGIv7b.000067346_146298-155890-
SPATA13|ENSG00000182957|c.Taira201203st09_X003898|JGIv7b.000157968_522385-573595-
SPATA17|ENSG00000162814|c.XGI_TC422024|JGIv7b.000102974_8569922-8685306-
SPATA18|ENSG00000163071|c.Audic201207_X048461|JGIv7b.000286644_506129-527322-
SPATA18|ENSG00000163071|c.JGIL6RMv1_XeXenL6RMv10049963m|JGIv7b.000051940_844789-865605+
SPATA18|ENSG00000163071|c.Quigley201212_X016396|JGIv7b.000033104_2550201-2571633-
SPATA4|ENSG00000150628|c.Ismailoglu201203_X002337|JGIv7b.000014692_6745341-6754018+
SPATA6|ENSG00000132122|c.Audic201207_X024734|JGIv7b.000053263_401646-430159-
SPATA6L|ENSG00000106686|c.XGI_TC420201|JGIv7b.000106782_624754-654736+
SPATS1|ENSG00000249481|c.JGIL6RMv1_XeXenL6RMv10037059m|JGIv7b.000197721_174110-195932-
SPDYA|ENSG00000163806|c.mgEST_1013156593|JGIv7b.000021980_494497-503231+
SPEF1|ENSG00000101222|c.TXGP201107_X008278|JGIv7b.000189728_999115-1004377-
SPEF2|ENSG00000152582|c.Taira201203ovary_X003969|JGIv7b.000052441_5482371-5584067+
SPHK1|ENSG00000176170|c.XenBase_54647650|JGIv7b.000071264_446850-457504-
SPICE1|ENSG00000163611|c.Taira201203testis_X003061|JGIv7b.000132381_92843-119420-
SPTLC3|ENSG00000172296|c.Quigley201207_X009590|JGIv7b.000111824_5066125-5122298-
SPTLC3|ENSG00000172296|c.Taira201203intestine_X001226|JGIv7b.000012020_11924454-12029054-
SPTSSB|ENSG00000196542|c.Chung201110_X007294|JGIv7b.000291469_250773-258976+
SPTSSB|ENSG00000196542|c.UniGene_Xl_S21696620|JGIv7b.000058517_1143397-1149950-
SRPK2|ENSG00000135250|c.Quigley201212_X016240|JGIv7b.000033104_2190254-2270286+
SRPK2|ENSG00000135250|c.TeperekTkacz201206_X000851|JGIv7b.000012518_17478438-17545308-
SSBP2|ENSG00000145687|c.Taira201203lung_X000192|JGIv7b.000001187_9372042-9499683+
SSNA1|ENSG00000176101|c.JGIL6RMv1_XeXenL6RMv10007745m|JGIv7b.000127590_60483-62126-
SSTR5|ENSG00000162009|c.Quigley201207_X001569|JGIv7b.000010188_801984-822424+
SSX2IP|ENSG00000117155|c.XGI_TC451478|JGIv7b.000137809_1838967-1862244+
STIL|ENSG00000123473|c.Quigley201212_X048022|JGIv7b.000276272_1864863-1944300-
STK33|ENSG00000130413|c.Audic201207_X033054|JGIv7b.000093786_1989157-2006763-
STK36|ENSG00000163482|c.Ueno201210st10_X001423|JGIv7b.000096766_1896900-1936151+
STMND1|ENSG00000230873|c.Audic201207_X006169|JGIv7b.000011136_1930154-1941974-
STMND1|ENSG00000230873|c.Park201106_X018165|JGIv7b.000121479_349684-361598+
STPG1|ENSG00000001460|c.JGIL6RMv1_XeXenL6RMv10050677m|JGIv7b.000133047_581198-622901+
STX10|ENSG00000104915|c.JGIL6RMv1_XeXenL6RMv10000871m|JGIv7b.000049557_77169-82178-
STYK1|ENSG00000060140|c.Quigley201212_X027749|JGIv7b.000068269_378192-395065-
STYXL1|ENSG00000262263|c.XGI_TC421881|JGIv7b.000267344_2105552-2117934-
SUN2|ENSG00000100242|c.Taira201203brain_X010380|JGIv7b.000078978_3131129-3162758-
SURF4|ENSG00000148248|c.Chang2013_X019148|JGIv7b.000055171_1355488-1361824+
SYT10|ENSG00000110975|c.Quigley201212_X028114|JGIv7b.000070246_738588-752044+
TBATA|ENSG00000166220|c.Audic201207_X016333|JGIv7b.000032511_519124-544376-
TBC1D19|ENSG00000109680|c.UniGene_Xl_S23233559|JGIv7b.000016001_3398545-3451493+
TBCCD1|ENSG00000113838|c.XenBase_115529172|JGIv7b.000120240_3518956-3535167-
TBCEL|ENSG00000154114|c.TXGP201107_X005852|JGIv7b.000078649_691547-735899-
TBCEL|ENSG00000154114|c.TXGP201107_X009381|JGIv7b.000287959_871741-924737-
TCHP|ENSG00000139437|c.JGIL6RMv1_XeXenL6RMv10024742m|JGIv7b.000143664_931146-954698-
TCP11L2|ENSG00000166046|c.Audic201207_X034409|JGIv7b.000100253_3172133-3190849-
TCP11L2|ENSG00000166046|c.Quigley201112_X001476|JGIv7b.000005925_9192350-9240770+
TCTE1|ENSG00000146221|c.Audic201207_X047106|JGIv7b.000256136_519961-526764-
TCTEX1D1|ENSG00000152760|c.Audic201207_X048071|JGIv7b.000275988_160179-169259+
TCTEX1D1|ENSG00000152760|c.Quigley201212_X042393|JGIv7b.000181903_526065-568324+
TCTEX1D1|ENSG00000152760|c.UniGene_Xl_S27877860|JGIv7b.000155039_724373-732178-
TCTEX1D2|ENSG00000213123|c.Amin201106_X023876|JGIv7b.000203280_435808-445692-
TCTN1|ENSG00000204852|c.Audic201207_X013917|JGIv7b.000025254_4448678-4484674-
TCTN2|ENSG00000168778|c.mgEST_1013105180|JGIv7b.000395028_21083-36405-
TCTN3|ENSG00000119977|c.Taira201203testis_X002244|JGIv7b.000064025_269295-278918-
TECR|ENSG00000099797|c.Audic201207_X041908|JGIv7b.000175133_876134-917184+
TEKT1|ENSG00000167858|c.JGIL6RMv1_XeXenL6RMv10015417m|JGIv7b.000159212_500927-510932-
TEKT1|ENSG00000167858|c.JGIL6RMv1_XeXenL6RMv10032313m|JGIv7b.000112554_2847972-2858368+
TEKT2|ENSG00000092850|c.Audic201207_X043727|JGIv7b.000196571_577774-600959-
TEKT2|ENSG00000092850|c.Quigley201212_X015478|JGIv7b.000030711_2885214-2902802+
TEKT3|ENSG00000125409|c.Taira201203st20_X004320|JGIv7b.000163806_2775989-2789225-
TEKT4|ENSG00000260842|c.Audic201207_X013262|JGIv7b.000023403_196249-229104-
TEPP|ENSG00000159648|c.JGIL6RMv1_XeXenL6RMv10009093m|JGIv7b.000137809_84578-92544-
TEX26|ENSG00000175664|c.Audic201207_X022785|JGIv7b.000049688_330147-349778+
TEX26|ENSG00000175664|c.Ismailoglu201203_X003990|JGIv7b.000031941_815621-834783+
TEX33|ENSG00000185264|c.Audic201207_X030502|JGIv7b.000078978_6346716-6357574+
TEX9|ENSG00000151575|c.Audic201207_X026382|JGIv7b.000059883_1148936-1168868+
THEGL|ENSG00000249693|c.JGIL6RMv1_XeXenL6RMv10016839m|JGIv7b.000063529_70379-91425-
TM4SF18|ENSG00000163762|c.Audic201207_X037221|JGIv7b.000130324_944563-952951+
TM4SF1|ENSG00000169908|c.Taira201203skin_X003493|JGIv7b.000130324_927636-938686+
TMBIM1|ENSG00000135926|c.Taira201203skin_X001154|JGIv7b.000021603_4534176-4555223+
TMEM107|ENSG00000179029|c.Ueno201210st15_X000404|JGIv7b.000193742_322280-330580-
TMEM11|ENSG00000178307|c.Audic201207_X023998|JGIv7b.000052341_2775058-2788531-
TMEM138|ENSG00000149483|c.JGIL6RMv1_XeXenL6RMv10002173m|JGIv7b.000183929_2219598-2225563-
TMEM17|ENSG00000186889|c.JGIL6RMv1_XeXenL6RMv10006413m|JGIv7b.000179914_584018-586726+
TMEM216|ENSG00000187049|c.Taira201203egg_X001487|JGIv7b.000013921_182195-185891+
TMEM218|ENSG00000150433|c.XGI_TC466608|JGIv7b.000083106_1295404-1310033-
TMEM237|ENSG00000155755|c.XenBase_163916116|JGIv7b.000139113_2354457-2369006-
TMEM238|ENSG00000233493|c.Taira201203intestine_X002484|JGIv7b.000023165_4500113-4512651-
TMEM53|ENSG00000126106|c.Audic201207_X049504|JGIv7b.000325141_1478748-1482145+
TMEM67|ENSG00000164953|c.Quigley201112_X019598|JGIv7b.000227593_1260908-1290710-
TMEM80|ENSG00000177042|c.Quigley201212_X012557|JGIv7b.000021980_1134859-1142288-
TOLLIP|ENSG00000078902|c.Ismailoglu201203_X010791|JGIv7b.000183929_2993354-3015868+
TPGS1|ENSG00000141933|c.Taira201203st08_X002597|JGIv7b.000046215_2716443-2720982-
TPGS2|ENSG00000134779|c.Audic201207_X030157|JGIv7b.000078378_83597-102221-
TRAF3IP1|ENSG00000204104|c.Taira201203brain_X000859|JGIv7b.000004321_1404396-1432363-
TRAPPC1|ENSG00000170043|c.JGIL6RMv1_XeXenL6RMv10029991m|JGIv7b.000063696_60986-71883+
TRIM13|ENSG00000204977|c.Taira201203intestine_X008552|JGIv7b.000200825_5098161-5105770-
TRIM32|ENSG00000119401|c.Ueno201210st20_X000371|JGIv7b.000047384_19790-21224-
TRPM2|ENSG00000142185|c.JGIL6RMv1_XeXenL6RMv10028840m|JGIv7b.000011405_522315-566976+
TSC22D1|ENSG00000102804|c.Taira201203heart_X000845|JGIv7b.000008129_3621427-3675896-
TSGA10|ENSG00000135951|c.Taira201203st15_X000731|JGIv7b.000017127_981321-1011500-
TTBK2|ENSG00000128881|c.Chang2013_X024862|JGIv7b.000091950_2310118-2369513+
TTC12|ENSG00000149292|c.Audic201207_X027542|JGIv7b.000066475_3672719-3736805+
TTC16|ENSG00000167094|c.Quigley201207_X003866|JGIv7b.000029682_170251-186448+
TTC18|ENSG00000156042|c.Taira201203testis_X002758|JGIv7b.000096766_1731765-1785136+
TTC21A|ENSG00000168026|c.Quigley201207_X005875|JGIv7b.000047683_3421662-3466794-
TTC23L|ENSG00000205838|c.Quigley201207_X006457|JGIv7b.000052441_4828701-4846639+
TTC24|ENSG00000187862|c.Quigley201207_X003657|JGIv7b.000026819_2714151-2743191+
TTC25|ENSG00000260703|c.XGI_TC418815|JGIv7b.000075417_7055626-7064283+
TTC26|ENSG00000105948|c.Audic201207_X046363|JGIv7b.000245044_6200119-6229603+
TTC29|ENSG00000137473|c.Taira201203kidney_X011724|JGIv7b.000190940_1119252-1263033-
TTC30B|ENSG00000196659|c.Chang2013_X001209|JGIv7b.000003267_1213334-1243683+
TTC34|ENSG00000215912|c.JGIL6RMv1_XeXenL6RMv10018158m|JGIv7b.000052341_4321492-4373245-
TTC34|ENSG00000215912|c.XGI_TC417963|JGIv7b.000208071_7322534-7366303+
TTC39A|ENSG00000085831|c.Quigley201212_X022368|JGIv7b.000049557_843136-863097+
TTC40|ENSG00000171811|c.Taira201203ovary_X000831|JGIv7b.000007555_816523-951118-
TTC6|ENSG00000139865|c.JGIL6RMv1_XeXenL6RMv10041365m|JGIv7b.000265107_1052960-1087291+
TTC8|ENSG00000165533|c.Ismailoglu201203_X004722|JGIv7b.000039723_2810167-2840312-
TTLL10|ENSG00000162571|c.Quigley201112_X011766|JGIv7b.000066475_2256032-2286714+
TTLL13|ENSG00000213471|c.Audic201207_X005557|JGIv7b.000009266_7182435-7199819-
TTLL1|ENSG00000100271|c.Taira201203ovary_X005555|JGIv7b.000097607_538475-545869+
TTLL1|ENSG00000100271|c.Taira201203st30_X002667|JGIv7b.000070246_979249-984063-
TTLL4|ENSG00000135912|c.Taira201203testis_X000998|JGIv7b.000021603_3595909-3628926+
TTLL5|ENSG00000119685|c.Quigley201207_X004826|JGIv7b.000039723_6436272-6488028-
TTLL7|ENSG00000137941|c.XenBase_148233919|JGIv7b.000137809_2154557-2285959+
TTLL9|ENSG00000131044|c.Quigley201112_X016853|JGIv7b.000147859_165568-174775+
TUBA1A|ENSG00000167552|c.mgEST_1013155827|JGIv7b.000127187_1109513-1113080-
TUBA1A|ENSG00000167552|c.Taira201203spleen_X001422|JGIv7b.000021603_2876592-2879042+
TUBA1A|ENSG00000167552|c.Taira201203st20_X001340|JGIv7b.000021603_3119096-3123430-
TUBA1B|ENSG00000123416|c.TeperekTkacz201206_X001415|JGIv7b.000021603_3151627-3153328-
TUBA1B|ENSG00000123416|c.Ueno2012102cells_X000409|JGIv7b.000021603_2832127-2844488-
TUBA1C|ENSG00000167553|c.XGI_TC420299|JGIv7b.000021603_2210391-2214266-
TUBB2B|ENSG00000137285|c.Quigley201112_X015988|JGIv7b.000127590_784495-789282-
TUBB4B|ENSG00000188229|c.JGIL6RMv1_XeXenL6RMv10055081m|JGIv7b.000046073_2925147-2928535+
TUBE1|ENSG00000264528|c.Audic201207_X047978|JGIv7b.000275342_3057731-3078086+
TUBGCP4|ENSG00000137822|c.Quigley201212_X005366|JGIv7b.000009266_5922114-5952319+
TXN|ENSG00000136810|c.Ismailoglu201203_X008316|JGIv7b.000090041_4608881-4619657-
TXN|ENSG00000136810|c.Taira201203lung_X006818|JGIv7b.000138921_950005-963167+
UAP1L1|ENSG00000197355|c.Park201106_X008667|JGIv7b.000037448_622849-627872+
UBE2C|ENSG00000175063|c.Audic201207_X033129|JGIv7b.000094404_639363-645805+
UBE2U|ENSG00000177414|c.Audic201207_X039969|JGIv7b.000155039_1633330-1662686-
UBXN10|ENSG00000162543|c.XGI_TC423846|JGIv7b.000195950_700440-706728-
UBXN11|ENSG00000158062|c.Quigley201112_X006103|JGIv7b.000027891_226476-237950+
ULK4|ENSG00000168038|c.Taira201203egg_X007844|JGIv7b.000343399_670252-900495-
UNC119B|ENSG00000175970|c.Quigley201212_X040552|JGIv7b.000162663_1618726-1631543-
UNC119B|ENSG00000175970|c.Taira201203st09_X003594|JGIv7b.000113816_368821-380751-
USH1G|ENSG00000182040|c.TXGP201107_X005538|JGIv7b.000071264_1735262-1756068+
USP21|ENSG00000143258|c.Quigley201212_X006502|JGIv7b.000012462_1794038-1819808+
USP21|ENSG00000143258|c.Quigley201212_X020835|JGIv7b.000046492_157923-172604-
USP3|ENSG00000140455|c.Ismailoglu201203_X011888|JGIv7b.000253809_958042-987773+
VSTM5|ENSG00000214376|c.Quigley201212_X039661|JGIv7b.000151039_796427-818771+
VWA3A|ENSG00000175267|c.Ismailoglu201203_X010785|JGIv7b.000183165_336586-385113-
VWA3B|ENSG00000168658|c.Quigley201212_X011092|JGIv7b.000017127_562066-595030-
WARS|ENSG00000140105|c.Audic201207_X046194|JGIv7b.000236382_2199757-2219390-
WAS|ENSG00000015285|c.Ueno201210intestine_X001958|JGIv7b.000356308_116280-127552+
WDPCP|ENSG00000143951|c.Quigley201212_X006331|JGIv7b.000012020_6287620-6423510-
WDR16|ENSG00000166596|c.Audic201207_X031071|JGIv7b.000081941_1078095-1084903+
WDR16|ENSG00000166596|c.UniGene_Xl_S28473498|JGIv7b.000163806_2998260-3007049-
WDR19|ENSG00000157796|c.Taira201203brain_X003637|JGIv7b.000016001_6539528-6576171+
WDR31|ENSG00000148225|c.XGI_TC459840|JGIv7b.000127590_829175-871522+
WDR34|ENSG00000119333|c.Audic201207_X009068|JGIv7b.000014008_293716-299854-
WDR35|ENSG00000118965|c.Ismailoglu201203_X010039|JGIv7b.000149890_281952-360716+
WDR38|ENSG00000136918|c.Audic201207_X002052|JGIv7b.000003586_1504061-1524681-
WDR47|ENSG00000085433|c.Taira201203egg_X002167|JGIv7b.000023165_7327194-7363288+
WDR47|ENSG00000085433|c.Taira201203ovary_X007634|JGIv7b.000245044_2963422-2998691-
WDR49|ENSG00000174776|c.Audic201207_X027845|JGIv7b.000068717_202698-247744-
WDR49|ENSG00000174776|c.Quigley201212_X047454|JGIv7b.000267727_552153-604968-
WDR52|ENSG00000206530|c.Taira201203testis_X003959|JGIv7b.000301768_94249-119892+
WDR54|ENSG00000005448|c.XGI_TC419204|JGIv7b.000087175_205871-219136+
WDR5B|ENSG00000196981|c.Quigley201112_X016637|JGIv7b.000141248_469063-474260+
WDR5|ENSG00000196363|c.Audic201207_X050309|JGIv7b.000352190_705632-715185-
WDR60|ENSG00000126870|c.Taira201203st09_X001258|JGIv7b.000022415_6185122-6230170+
WDR60|ENSG00000126870|c.TXGP201107_X004597|JGIv7b.000052573_8402441-8438143-
WDR63|ENSG00000162643|c.JGIL6RMv1_XeXenL6RMv10048012m|JGIv7b.000137809_1589572-1637232-
WDR65|ENSG00000243710|c.Quigley201112_X011878|JGIv7b.000067962_366951-394495+
WDR66|ENSG00000158023|c.Taira201203testis_X003453|JGIv7b.000184375_99392-125407-
WDR67|ENSG00000156787|c.Quigley201212_X044860|JGIv7b.000220448_1384894-1419615+
WDR78|ENSG00000152763|c.Audic201207_X048079|JGIv7b.000275988_179565-204481-
WDR88|ENSG00000166359|c.Quigley201112_X014638|JGIv7b.000098999_3050132-3066103-
WDR90|ENSG00000161996|c.Quigley201212_X033399|JGIv7b.000096766_938987-965679-
WDR92|ENSG00000243667|c.Park201106_X003267|JGIv7b.000012020_8755720-8774877-
WDR96|ENSG00000197748|c.Quigley201207_X009164|JGIv7b.000100253_379614-434611+
WEE2|ENSG00000263042|c.Taira201203st10_X003433|JGIv7b.000120511_759109-767168-
WRAP73|ENSG00000116213|c.XGI_TC419337|JGIv7b.000087017_5984-43081-
XRRA1|ENSG00000166435|c.Quigley201212_X045823|JGIv7b.000236338_220952-253490-
XYLT2|ENSG00000015532|c.JGIL6RMv1_XeXenL6RMv10039767m|JGIv7b.000318577_545694-553026+
YBEY|ENSG00000182362|c.JGIL6RMv1_XeXenL6RMv10011585m|JGIv7b.000043242_287979-296218-
YES1|ENSG00000176105|c.Taira201203skin_X000449|JGIv7b.000008834_359282-403978+
YPEL1|ENSG00000100027|c.XenBase_50418350|JGIv7b.000043729_71914-87776-
ZBBX|ENSG00000169064|c.Quigley201112_X011110|JGIv7b.000058517_2703132-2799757-
ZBTB18|ENSG00000179456|c.Quigley201212_X045851|JGIv7b.000236382_4756059-4764569+
ZC2HC1A|ENSG00000104427|c.Ismailoglu201203_X003088|JGIv7b.000022127_3641306-3665588-
ZDHHC17|ENSG00000186908|c.Quigley201112_X011889|JGIv7b.000068717_118785-140352+
ZDHHC1|ENSG00000159714|c.Taira201203egg_X002857|JGIv7b.000033905_1830170-1850383+
ZDHHC1|ENSG00000159714|c.Ueno201210egg_X000650|JGIv7b.000045681_8460-34250+
ZDHHC2|ENSG00000104219|c.Chung201110_X004870|JGIv7b.000093416_5595952-5596627+
ZDHHC2|ENSG00000104219|c.JGIL6RMv1_XeXenL6RMv10053753m|JGIv7b.000041523_8649444-8654182+
ZDHHC2|ENSG00000104219|c.Quigley201212_X032840|JGIv7b.000093416_5997119-5997963+
ZMYND10|ENSG00000004838|c.Quigley201112_X018442|JGIv7b.000187321_3540864-3564409+
ZMYND12|ENSG00000066185|c.Audic201207_X035515|JGIv7b.000109184_870320-884313+
ZNF474|ENSG00000164185|c.Audic201207_X007761|JGIv7b.000012879_2085162-2098126-
ZNF474|ENSG00000164185|c.Quigley201212_X050414|JGIv7b.000373399_3933865-3939691+
ZNF605|ENSG00000196458|c.Taira201203testis_X002932|JGIv7b.000110275_168179-173208-
ZNF79|ENSG00000196152|c.Taira201203intestine_X001169|JGIv7b.000011418_460635-486575+

## Sheet: ICD9_MCI9
id	baseMean	baseMeanA	baseMeanB	foldChange	log2FoldChange	pval	padj
KRT6A|ENSG00000205420|c.Taira201203brain_X001103|JGIv7b.000005732_8831252-8837956-	340795	313181	368408	1.17634	0.234308	0.576273	0.969348
TUBA1A|ENSG00000167552|c.mgEST_1013155827|JGIv7b.000127187_1109513-1113080-	164162	7421.1	320903	43.2419	5.43436	7.70243e-17	6.53782e-15
EEF1A1|ENSG00000156508|c.JGIL6RMv1_XeXenL6RMv10032633m|JGIv7b.000300439_604749-609699-	303841	319887	287795	0.899679	-0.152517	0.80834	1
KRT75|ENSG00000170454|c.Taira201203kidney_X011862|JGIv7b.000200825_6634405-6640781+	279956	283956	275956	0.971827	-0.0412281	0.965513	1
KRT19|ENSG00000171345|c.TeperekTkacz201205_X000429|JGIv7b.000013265_3838197-3842241-	267688	263525	271851	1.03159	0.0448752	0.808292	1
CIRBP|ENSG00000099622|c.mgEST_1013253913|JGIv7b.000039437_1967966-1973134+	226806	228931	224681	0.981435	-0.0270352	0.83428	1
TUBA1A|ENSG00000167552|c.Taira201203spleen_X001422|JGIv7b.000021603_2876592-2879042+	99231	2663.11	195799	73.5227	6.20012	1.6949e-10	7.36728e-09
TUBA1A|ENSG00000167552|c.Taira201203st20_X001340|JGIv7b.000021603_3119096-3123430-	86969.7	2137.36	171802	80.3807	6.32878	4.29626e-16	3.35396e-14
KRT12|ENSG00000187242|c.XenBase_27696404|JGIv7b.000013265_3627584-3644405-	150239	131282	169196	1.2888	0.366029	0.39684	0.872848
TUBA1B|ENSG00000123416|c.TeperekTkacz201206_X001415|JGIv7b.000021603_3151627-3153328-	77398.1	2165.85	152630	70.4715	6.13897	1.77364e-29	2.48928e-26
HSPA8|ENSG00000109971|c.Quigley201207_X008123|JGIv7b.000076000_974765-983585-	119148	95818.9	142477	1.48695	0.572352	0.135738	0.531431
TUBB2B|ENSG00000137285|c.Quigley201112_X015988|JGIv7b.000127590_784495-789282-	74850.3	14986.9	134714	8.98876	3.16812	1.35038e-11	6.5668e-10
EEF1A1|ENSG00000156508|c.XenBase_214112|JGIv7b.000362340_56723-88280+	147508	161182	133833	0.830321	-0.26826	0.65833	0.995119
FCGBP|ENSG00000090920|c.JGIL6RMv1_XeXenL6RMv10026131m|JGIv7b.000085128_1034845-1064342+	110203	92066.5	128339	1.39398	0.47921	0.413041	0.885651
KRT8|ENSG00000170421|c.JGIL6RMv1_XeXenL6RMv10015101m|JGIv7b.000200825_6998824-7008360-	127752	128755	126748	0.984413	-0.0226645	0.976264	1
KRT8|ENSG00000170421|c.Taira201203heart_X000524|JGIv7b.000005732_8521584-8531398+	95607.3	72631.3	118583	1.63267	0.707237	0.11229	0.476214
KRT19|ENSG00000171345|c.JGIL6RMv1_XeXenL6RMv10001064m|JGIv7b.000075417_6868747-6873173-	89143.5	60764.8	117522	1.93405	0.951626	0.0582673	0.317034
CIRBP|ENSG00000099622|c.JGIL6RMv1_XeXenL6RMv10051329m|JGIv7b.000054274_2360433-2366933-	126498	142690	110306	0.773045	-0.371376	0.550274	0.958363
EEF1A1|ENSG00000156508|c.Quigley201212_X024187|JGIv7b.000052702_3435159-3440835+	108468	110559	106377	0.96217	-0.0556369	0.946028	1
OTOG|ENSG00000188162|c.Audic201207_X025503|JGIv7b.000056777_493927-547779-	104198	114512	93884.5	0.819865	-0.286542	0.426442	0.897
EPPK1|ENSG00000261150|c.Quigley201212_X038159|JGIv7b.000135348_2833347-2910067-	99232.7	108714	89751.6	0.825576	-0.276527	0.566964	0.965928
FCGBP|ENSG00000090920|c.Quigley201212_X042038|JGIv7b.000177800_857-31624-	81104.7	76277.8	85931.7	1.12656	0.171927	0.915227	1
NA|c.mgEST_1013253917|JGIv7b.000003881_2191958-2197426-	79389.7	83744.2	75035.2	0.896004	-0.158423	0.958023	1
HMGB2|ENSG00000164104|c.Quigley201212_X009311|JGIv7b.000014692_7885767-7890078+	91279	107946	74611.9	0.691197	-0.532831	0.492291	0.931873
CLDN4|ENSG00000189143|c.Quigley201212_X004333|JGIv7b.000007440_996537-999435-	51988.4	32923.6	71053.2	2.15812	1.10978	0.0117517	0.102853
ACTG1|ENSG00000267807|c.JGIL6RMv1_XeXenL6RMv10044808m|JGIv7b.000316503_167105-173158+	105699	144644	66753.8	0.461503	-1.11559	0.0083457	0.0791248
SRSF2|ENSG00000161547|c.mgEST_1013085552|JGIv7b.000071264_130166-135727+	61438.7	58777.6	64099.8	1.09055	0.125052	0.688986	1
HNRNPA1|ENSG00000135486|c.Taira201203brain_X012675|JGIv7b.000133382_406820-446822+	66277.3	68520.1	64034.6	0.934537	-0.0976763	0.952877	1
PABPC1|ENSG00000070756|c.Quigley201212_X016722|JGIv7b.000034503_755713-776636-	66518.1	70613.7	62422.5	0.884001	-0.177881	0.832678	1
TRIM29|ENSG00000137699|c.Park201106_X024075|JGIv7b.000287959_1656133-1688834+	53595.1	45927.6	61262.6	1.3339	0.415645	0.269769	0.74919
NA|c.Ueno201210lung_X000043|JGIv7b.000006590_2403721-2410297+	62089.9	63546	60633.8	0.954172	-0.0676794	0.893306	1
NA|c.JGIL6RMv1_XeXenL6RMv10045325m|JGIv7b.000337760_15901-58446+	64590.5	68608.2	60572.9	0.88288	-0.17971	0.943527	1
TUBB4B|ENSG00000188229|c.JGIL6RMv1_XeXenL6RMv10055081m|JGIv7b.000046073_2925147-2928535+	31423.4	2414.48	60432.3	25.0291	4.64554	3.78099e-15	2.69072e-13
YBX1|ENSG00000065978|c.Quigley201112_X015777|JGIv7b.000122517_261362-267780+	61589	62907.3	60270.8	0.958088	-0.06177	0.950871	1
KRT12|ENSG00000187242|c.mgEST_1013085791|JGIv7b.000075417_6609157-6635157-	60334.1	63199.8	57468.4	0.909314	-0.13715	0.748896	1
HSP90AB1|ENSG00000096384|c.Ueno201210st08_X000962|JGIv7b.000111824_6185292-6192878+	51378	45355.9	57400	1.26555	0.339759	0.314731	0.799744
NCEH1|ENSG00000144959|c.Taira201203brain_X008775|JGIv7b.000058994_2204041-2224931+	43770.7	32539.8	55001.7	1.69029	0.757273	0.0557196	0.308347
PCM1|ENSG00000078674|c.Taira201203egg_X001558|JGIv7b.000014692_940600-995541+	30933.1	8254.48	53611.7	6.49486	2.6993	3.4377e-09	1.31545e-07
NCL|ENSG00000115053|c.Amin201106_X026229|JGIv7b.000293841_424754-436516+	66888.6	80662.1	53115.2	0.658491	-0.602765	0.229972	0.69987
HMGB2|ENSG00000164104|c.Taira201203st09_X004300|JGIv7b.000205629_600501-610418-	59089.7	65582.9	52596.5	0.801985	-0.318353	0.793106	1
ACTB|ENSG00000075624|c.mgEST_1013085555|JGIv7b.000026364_4933385-4938221+	87387.3	122889	51885.6	0.422215	-1.24395	0.00407714	0.0454699
NA|c.JGIL6RMv1_XeXenL6RMv10008609m|JGIv7b.000103160_83520-85320-	53387.9	55150.2	51625.6	0.936091	-0.0952795	0.951256	1
H3F3A|ENSG00000163041|c.Quigley201207_X007639|JGIv7b.000071264_970954-979454+	53273.4	57264.7	49282.1	0.860602	-0.216582	0.944509	1
HSPA8|ENSG00000109971|c.JGIL6RMv1_XeXenL6RMv10021918m|JGIv7b.000161503_91320-97437-	51562	55049.2	48074.9	0.873308	-0.195437	0.645889	0.99331
HMGN2|ENSG00000198830|c.mgEST_1013085560|JGIv7b.000008834_1083183-1087028-	54478.3	63243.4	45713.3	0.722816	-0.4683	0.366308	0.847197
HNRNPA2B1|ENSG00000122566|c.Taira201203lung_X006127|JGIv7b.000099185_1313734-1322809+	48484	51606.2	45361.9	0.879002	-0.186061	0.971987	1
HNRNPK|ENSG00000165119|c.mgEST_1013250482|JGIv7b.000013576_197964-212975-	43672.4	42098.7	45246.2	1.07477	0.104022	0.65069	0.994623
ODC1|ENSG00000115758|c.JGIL6RMv1_XeXenL6RMv10032653m|JGIv7b.000300439_200007-206760+	45851.1	47324	44378.2	0.937751	-0.0927226	0.820617	1
GFPT1|ENSG00000198380|c.Audic201207_X046601|JGIv7b.000247724_2427527-2460875+	37015.2	29777.8	44252.6	1.48609	0.571522	0.19137	0.638591
EPCAM|ENSG00000119888|c.Taira201203st25_X003553|JGIv7b.000102974_16950653-16959971+	69044.1	95258.3	42829.8	0.449617	-1.15323	0.0138108	0.116128
TPT1|ENSG00000133112|c.Amin201106_X005040|JGIv7b.000014978_6124927-6131044+	46338.7	49903.2	42774.2	0.857143	-0.222392	0.770524	1
DDX39A|ENSG00000123136|c.Taira201203st10_X003872|JGIv7b.000175133_707236-723465-	44313.4	45883.1	42743.7	0.931577	-0.102253	0.950382	1
TUBA1B|ENSG00000123416|c.Ueno2012102cells_X000409|JGIv7b.000021603_2832127-2844488-	21708	880.127	42535.9	48.3292	5.59482	1.19313e-17	1.13674e-15
NA|c.JGIL6RMv1_XeXenL6RMv10002103m|JGIv7b.000027891_56980-61761-	49516	56563.3	42468.8	0.750819	-0.413464	0.384005	0.862883
UPK3A|ENSG00000100373|c.Quigley201207_X009007|JGIv7b.000097607_12243-18276+	35172.8	27903.7	42441.9	1.52101	0.60503	0.149439	0.558997
PRMT1|ENSG00000126457|c.mgEST_1013085541|JGIv7b.000129797_250933-262238-	51524.5	61795.1	41253.9	0.667592	-0.582961	0.645419	0.99331
ANP32A|ENSG00000140350|c.Quigley201212_X017239|JGIv7b.000035716_1411175-1421197-	53875.4	67397.8	40353	0.598729	-0.740025	0.643664	0.99331
ILF3|ENSG00000129351|c.mgEST_1013086439|JGIv7b.000018726_602444-626399-	41947.2	44259.8	39634.6	0.895501	-0.159234	0.983371	1
HAS1|ENSG00000105509|c.XenBase_214098|JGIv7b.000070246_878259-916862+	83647.5	129197	38098.4	0.294886	-1.76177	0.000131017	0.00245048
KRT18|ENSG00000111057|c.JGIL6RMv1_XeXenL6RMv10015106m|JGIv7b.000200825_7074854-7079161+	44385.5	50863	37907.9	0.745295	-0.424116	0.315452	0.800097
HNRNPA1|ENSG00000135486|c.XGI_TC439458|JGIv7b.000005732_6364735-6398130-	41248.7	44739.3	37758.2	0.843959	-0.244754	0.8506	1
FTH1|ENSG00000167996|c.JGIL6RMv1_XeXenL6RMv10052578m|JGIv7b.000086347_25162-32160+	33957.4	31144.8	36770	1.18061	0.239538	0.485024	0.92809
YWHAQ|ENSG00000134308|c.XGI_TC464502|JGIv7b.000043061_7801864-7820386-	30370.9	25583.3	35158.5	1.37428	0.458672	0.231003	0.70153
SLC25A5|ENSG00000005022|c.Quigley201212_X039462|JGIv7b.000149581_3993488-3997375+	39832.5	44735.4	34929.5	0.780803	-0.356969	0.473729	0.92175
ACTB|ENSG00000075624|c.JGIL6RMv1_XeXenL6RMv10022560m|JGIv7b.000120240_3192678-3197730+	64420.4	94678.4	34162.4	0.360826	-1.47063	0.000678406	0.0103635
CLDN4|ENSG00000189143|c.Quigley201212_X049248|JGIv7b.000320075_369993-372475+	26293.3	19198.5	33388.1	1.7391	0.798345	0.0446865	0.265887
ILF2|ENSG00000143621|c.Quigley201112_X002860|JGIv7b.000012462_492680-501794-	35018	36675.3	33360.7	0.909623	-0.136659	0.88748	1
SP7|ENSG00000170374|c.Quigley201212_X002807|JGIv7b.000005732_7794803-7812810+	17991.2	2764.8	33217.7	12.0145	3.5867	9.38072e-05	0.00183081
NA|c.Taira201203st08_X004257|JGIv7b.000107078_130406-136077+	43119.5	53130.5	33108.6	0.623157	-0.682333	0.172033	0.60416
ILF3|ENSG00000129351|c.XGI_TC426173|JGIv7b.000082179_599619-631016-	31659.8	30507.8	32811.9	1.07553	0.105044	0.655655	0.994623
SFPQ|ENSG00000116560|c.Chung201110_X002876|JGIv7b.000043347_1111881-1126945-	33541.4	34622.8	32460	0.937533	-0.0930579	1	1
HNRPDL|ENSG00000152795|c.JGIL6RMv1_XeXenL6RMv10001854m|JGIv7b.000058878_2007697-2013395-	35170.6	38143.7	32197.6	0.844114	-0.244491	0.873973	1
CROCC|ENSG00000058453|c.Quigley201112_X008332|JGIv7b.000044494_7452266-7562476+	16302.3	456.989	32147.6	70.3464	6.13641	6.06216e-30	1.28639e-26
GLUL|ENSG00000135821|c.JGIL6RMv1_XeXenL6RMv10024428m|JGIv7b.000037448_832423-838384+	39032.3	46093.3	31971.2	0.693618	-0.527786	0.326069	0.809848
SLC22A5|ENSG00000197375|c.Taira201203st12_X001028|JGIv7b.000018892_8572850-8601844+	34005.4	36539.5	31471.4	0.861296	-0.215418	0.833674	1
YWHAE|ENSG00000108953|c.XGI_TC417847|JGIv7b.000159212_1220699-1244467-	30062.2	28964.6	31159.9	1.07579	0.105398	0.68067	1
TM9SF2|ENSG00000125304|c.Quigley201212_X036158|JGIv7b.000115919_227660-249647+	22100.6	13691.6	30509.6	2.22834	1.15597	0.00591575	0.0609918
SLC25A6|ENSG00000169100|c.Ueno201210lung_X000168|JGIv7b.000015436_5214377-5219038+	33786.9	37388.5	30185.3	0.807343	-0.308746	0.582755	0.972175
YWHAQ|ENSG00000134308|c.JGIL6RMv1_XeXenL6RMv10006645m|JGIv7b.000142445_3081794-3100585-	24052.2	18175.4	29929.1	1.64669	0.719566	0.0885255	0.413035
NA|c.Quigley201112_X012475|JGIv7b.000075398_1733654-1742265+	32977.6	36425.3	29530	0.810701	-0.302758	0.496252	0.934168
CDH1|ENSG00000039068|c.Quigley201112_X010939|JGIv7b.000057875_2476208-2512924+	37803.5	46696.6	28910.5	0.619114	-0.691724	0.127214	0.513386
HNRNPU|ENSG00000153187|c.Quigley201212_X005575|JGIv7b.000009528_1177104-1192588-	32539.2	36234.6	28843.8	0.79603	-0.329105	0.788355	1
ELOVL7|ENSG00000164181|c.Quigley201112_X019099|JGIv7b.000203651_497796-515395+	19711.6	10582.4	28840.8	2.72535	1.44644	0.00657109	0.0663419
NCL|ENSG00000115053|c.Taira201203muscle_X001083|JGIv7b.000045774_2080019-2091430+	38825.4	48980.4	28670.5	0.585346	-0.772638	0.310784	0.796622
TUBA4A|ENSG00000127824|c.Taira201203eye_X010789|JGIv7b.000127187_1128455-1142705+	19281.8	10099.5	28464.2	2.81838	1.49487	0.000360848	0.00600671
GLUL|ENSG00000135821|c.Park201106_X010382|JGIv7b.000046073_2194900-2200460-	29733.1	31075.1	28391.1	0.913628	-0.130321	0.913931	1
DNAH9|ENSG00000007174|c.Chung201110_X006138|JGIv7b.000163806_1007256-1094969+	14356.1	527.11	28185.2	53.4711	5.74069	6.02076e-27	3.19402e-24
UBC|ENSG00000150991|c.JGIL6RMv1_XeXenL6RMv10014867m|JGIv7b.000042960_6411313-6416161+	28154.2	28178.7	28129.8	0.998265	-0.00250462	0.899073	1
EEF2|ENSG00000167658|c.Quigley201212_X027443|JGIv7b.000066916_286468-297002+	35073.8	42158.6	27989.1	0.6639	-0.590963	0.20195	0.654712
HNRNPU|ENSG00000153187|c.Ueno201210st20_X000362|JGIv7b.000045784_2528168-2553336+	26312.3	24656.6	27967.9	1.1343	0.181796	0.566429	0.965502
KIT|ENSG00000157404|c.Taira201203intestine_X003048|JGIv7b.000031653_1827255-1866311-	14198.9	545.031	27852.7	51.103	5.67534	5.53417e-06	0.000138752
U2AF2|ENSG00000063244|c.Chang2013_X033095|JGIv7b.000208071_8409052-8430224+	29215.8	30781.8	27649.8	0.898252	-0.154808	0.91754	1
EVPL|ENSG00000167880|c.Quigley201212_X028323|JGIv7b.000071264_787618-815908+	22968.1	18408	27528.2	1.49545	0.580583	0.220642	0.684873
ALCAM|ENSG00000170017|c.Quigley201207_X005983|JGIv7b.000049179_1767744-1808318+	18964.9	10412.6	27517.2	2.64268	1.402	0.0214394	0.159173
PLEC|ENSG00000178209|c.Quigley201212_X036153|JGIv7b.000115894_261939-321951-	20425.2	13636.4	27214.1	1.99569	0.996887	0.298325	0.783826
ELOVL7|ENSG00000164181|c.Quigley201112_X017330|JGIv7b.000160877_5996-26907-	17664.6	8251.45	27077.8	3.28158	1.71439	5.38257e-05	0.00111224
PKHD1L1|ENSG00000205038|c.Taira201203kidney_X010923|JGIv7b.000160942_3842982-3958465+	14003.8	1433.06	26574.5	18.5439	4.21287	0.0565764	0.311493
H2AFZ|ENSG00000164032|c.JGIL6RMv1_XeXenL6RMv10007299m|JGIv7b.000007144_847470-851911+	25836.5	25876.6	25796.3	0.996897	-0.00448405	0.798969	1
HDLBP|ENSG00000115677|c.Amin201106_X007345|JGIv7b.000025264_30065-59907-	29034.9	32386.9	25682.9	0.793003	-0.334601	0.455143	0.913462
SPATA18|ENSG00000163071|c.JGIL6RMv1_XeXenL6RMv10049963m|JGIv7b.000051940_844789-865605+	13157.3	683.862	25630.7	37.4794	5.22803	3.72819e-24	1.03599e-21
YBX1|ENSG00000065978|c.JGIL6RMv1_XeXenL6RMv10001828m|JGIv7b.000109184_742732-748384-	27398.9	29532.2	25265.6	0.855528	-0.225114	0.723434	1
EXD2|ENSG00000081177|c.TXGP201107_X009104|JGIv7b.000265107_1765619-1778847+	24620.4	24284.4	24956.4	1.02767	0.0393796	0.84538	1
EEF2|ENSG00000167658|c.Ueno2012102cells_X001460|JGIv7b.000152942_213614-223910-	28081.1	31301.3	24861	0.794248	-0.332339	0.510344	0.939979
TACSTD2|ENSG00000184292|c.Taira201203st35_X001118|JGIv7b.000027036_4161487-4171888+	31894.4	38978	24810.9	0.636537	-0.651683	0.175905	0.609649
DSP|ENSG00000096696|c.JGIL6RMv1_XeXenL6RMv10045135m|JGIv7b.000044546_1623594-1664903-	24081.6	23482.2	24680.9	1.05105	0.071825	0.97415	1
AIM1L|ENSG00000176092|c.Taira201203intestine_X000965|JGIv7b.000008355_3365452-3426978+	26317.6	28364.1	24271.2	0.855701	-0.224821	0.71512	1
ANGPTL5|ENSG00000187151|c.mgEST_1013086036|JGIv7b.000005925_1870076-1909413+	26636.2	29046.2	24226.2	0.834058	-0.26178	0.450315	0.909808
TSGA10|ENSG00000135951|c.Taira201203st15_X000731|JGIv7b.000017127_981321-1011500-	12270.4	437.712	24103.2	55.0663	5.7831	1.97377e-27	1.18133e-24
PTBP1|ENSG00000011304|c.Audic201207_X018250|JGIv7b.000039437_740336-761388+	22279.5	20714	23844.9	1.15115	0.203075	0.60513	0.979171
MT-ND4L|ENSG00000212907|c.JGIL6RMv1_XeXenL6RMv10002896m|JGIv7b.000323037_5513-7181-	23616.8	23455	23778.6	1.01379	0.0197643	0.839535	1
RHOA|ENSG00000067560|c.mgEST_1013086063|JGIv7b.000081267_734046-768249-	21633.5	19548.7	23718.3	1.2133	0.278933	0.434382	0.901502
ILF2|ENSG00000143621|c.JGIL6RMv1_XeXenL6RMv10052206m|JGIv7b.000046492_1086582-1096138+	22942.2	22442.2	23442.1	1.04455	0.0628826	0.716196	1
HNRNPK|ENSG00000165119|c.Taira201203st40_X001865|JGIv7b.000086871_2140635-2152595-	22934.8	23174.1	22695.5	0.979347	-0.0301075	0.866403	1
HNRNPAB|ENSG00000197451|c.Taira201203skin_X002092|JGIv7b.000048396_135344-143585-	23354.3	24408.1	22300.5	0.913648	-0.13029	0.933537	1
SRSF5|ENSG00000100650|c.JGIL6RMv1_XeXenL6RMv10016398m|JGIv7b.000203041_3815111-3820722+	21619.2	21112.1	22126.3	1.04804	0.0676918	0.829295	1
WDR16|ENSG00000166596|c.Audic201207_X031071|JGIv7b.000081941_1078095-1084903+	11582.2	1379.33	21785	15.7939	3.98129	1.94866e-16	1.56847e-14
KHDRBS1|ENSG00000121774|c.Chung201110_X006222|JGIv7b.000166674_3061577-3073216-	23798.9	25821.3	21776.5	0.843354	-0.24579	0.816289	1
TUBA1C|ENSG00000167553|c.XGI_TC420299|JGIv7b.000021603_2210391-2214266-	11008.3	312.213	21704.4	69.5178	6.11931	5.74092e-10	2.37597e-08
ATP1A1|ENSG00000163399|c.Taira201203skin_X003924|JGIv7b.000169011_634090-662228+	23878.2	26066.1	21690.3	0.832127	-0.265124	0.572195	0.968331
CTNNB1|ENSG00000168036|c.JGIL6RMv1_XeXenL6RMv10043894m|JGIv7b.000003267_708636-726720-	24544.4	27660.4	21428.4	0.774696	-0.368298	0.509193	0.939768
P4HB|ENSG00000185624|c.TXGP201107_X006228|JGIv7b.000089584_274038-353448-	26645	31935.9	21354.1	0.668656	-0.580664	0.209508	0.666717
DNAH7|ENSG00000118997|c.Quigley201207_X010264|JGIv7b.000139113_1289652-1368099+	10877.8	549.073	21206.5	38.6223	5.27136	2.89152e-24	8.33258e-22
FUBP1|ENSG00000162613|c.Ueno201210spleen_X000186|JGIv7b.000015038_2161479-2183219-	21468.7	21753.7	21183.7	0.973796	-0.0383092	0.853268	1
EIF4G2|ENSG00000110321|c.Quigley201212_X013486|JGIv7b.000025194_4672567-4691107+	26087.7	31231.1	20944.3	0.670623	-0.576425	0.31429	0.799053
H3F3A|ENSG00000163041|c.Taira201203brain_X004604|JGIv7b.000023403_10391623-10395074+	19369.1	17964.2	20774	1.15641	0.209654	0.498451	0.935728
PERP|ENSG00000112378|c.TXGP201107_X002206|JGIv7b.000018823_631667-652880+	17786.2	15063	20509.5	1.36158	0.445282	0.241917	0.715512
NA|c.Quigley201207_X009691|JGIv7b.000118142_3092861-3094087+	21185.3	21980.4	20390.2	0.927654	-0.108341	0.934188	1
CAV1|ENSG00000105974|c.UniGene_Xl_S15622807|JGIv7b.000187321_2795161-2796679+	10336.1	290.053	20382.1	70.2702	6.13484	1.68985e-29	2.48928e-26
SP7|ENSG00000170374|c.Quigley201112_X009468|JGIv7b.000049342_824403-846207+	10818.3	1345.53	20291.1	15.0804	3.9146	4.23227e-06	0.000107967
PRPF8|ENSG00000174231|c.Quigley201212_X040213|JGIv7b.000159212_745744-768447+	25234.7	30205.2	20264.2	0.670887	-0.575859	0.216761	0.678326
HNRNPAB|ENSG00000197451|c.Quigley201212_X022058|JGIv7b.000048253_250330-264357+	20889	21898.9	19879.2	0.907772	-0.139597	0.972869	1
DDX3X|ENSG00000215301|c.Taira201203heart_X005331|JGIv7b.000090072_369137-385672-	20457.8	21072.4	19843.1	0.941663	-0.0867168	0.993886	1
NPM1|ENSG00000181163|c.Ueno2012106cells_X000380|JGIv7b.000015893_5306649-5316687+	23789.3	27829.2	19749.4	0.709664	-0.494791	0.343402	0.82901
SET|ENSG00000119335|c.Quigley201212_X032656|JGIv7b.000091271_256359-263996+	23860.5	27998	19723	0.704442	-0.505447	0.367702	0.848065
H3F3A|ENSG00000163041|c.XGI_TC420271|JGIv7b.000227943_479149-484414-	22324.2	24971.2	19677.2	0.787998	-0.343737	0.60138	0.978195
MYEF2|ENSG00000104177|c.Quigley201212_X004351|JGIv7b.000007479_3147135-3166441+	19219.8	18767.6	19672	1.04819	0.0678999	0.726013	1
SRSF3|ENSG00000112081|c.Quigley201212_X017123|JGIv7b.000035524_490365-505233-	22907.1	26206.5	19607.6	0.748195	-0.418513	0.55411	0.960143
GAD1|ENSG00000128683|c.Chang2013_X020723|JGIv7b.000063567_1114695-1134952+	22330.8	25126.9	19534.7	0.77744	-0.363198	0.921573	1
UBC|ENSG00000150991|c.JGIL6RMv1_XeXenL6RMv10000504m|JGIv7b.000167265_585730-589666-	16147.2	12869.1	19425.4	1.50946	0.594031	0.119494	0.494178
HMGB3|ENSG00000269411|c.Quigley201212_X010057|JGIv7b.000015436_3779131-3784980+	22897.1	26631.9	19162.4	0.719525	-0.474882	0.718991	1
TBCEL|ENSG00000154114|c.TXGP201107_X009381|JGIv7b.000287959_871741-924737-	9859.94	581.747	19138.1	32.8977	5.03991	7.8312e-09	2.88777e-07
CALR|ENSG00000179218|c.mgEST_1013250560|JGIv7b.000055171_215112-227143-	27907	36764.7	19049.4	0.518143	-0.948578	0.0268475	0.186289
H3F3A|ENSG00000163041|c.Taira201203st12_X000516|JGIv7b.000009994_9616140-9620719-	19419.1	19848.5	18989.7	0.956732	-0.0638134	0.892183	1
DNAH7|ENSG00000118997|c.Quigley201112_X016797|JGIv7b.000145781_51744-146877-	9761.02	537.846	18984.2	35.2967	5.14146	5.64136e-09	2.11705e-07
SEC23B|ENSG00000101310|c.Quigley201112_X013971|JGIv7b.000089475_303643-322730-	15622.2	12266.1	18978.3	1.54722	0.629679	0.102176	0.450787
HNRNPH2|ENSG00000126945|c.Chung201110_X006633|JGIv7b.000203187_266886-278183-	19766.8	20558.2	18975.5	0.92301	-0.115582	0.935693	1
BTG1|ENSG00000133639|c.Taira201203kidney_X004923|JGIv7b.000037038_1772011-1776428-	23779.2	28601.6	18956.8	0.662789	-0.593379	0.326822	0.810969
TM9SF2|ENSG00000125304|c.Chang2013_X023992|JGIv7b.000086067_3339467-3360980+	14692.9	10464.2	18921.5	1.8082	0.854558	0.0422007	0.255787
HNRPDL|ENSG00000152795|c.JGIL6RMv1_XeXenL6RMv10002899m|JGIv7b.000329127_118146-134864+	25095.3	31516.3	18674.3	0.59253	-0.755041	0.447637	0.908866
CTNNA1|ENSG00000044115|c.Amin201106_X005948|JGIv7b.000017836_65476-140424-	21454.5	24253.4	18655.5	0.769191	-0.378586	0.429503	0.899535
ESRP1|ENSG00000104413|c.Quigley201212_X026920|JGIv7b.000062229_233496-288598+	18288.4	18086.3	18490.6	1.02235	0.0318918	0.834882	1
ESRP1|ENSG00000104413|c.Taira201203eye_X004973|JGIv7b.000034503_4030486-4082558-	18251.7	18164.8	18338.7	1.00957	0.0137437	0.853184	1
FTH1|ENSG00000167996|c.JGIL6RMv1_XeXenL6RMv10053072m|JGIv7b.000139674_1673507-1677285+	15574.7	12850.6	18298.9	1.42397	0.50992	0.25845	0.735704
HNRNPA2B1|ENSG00000122566|c.Taira201203st09_X004096|JGIv7b.000178713_2658623-2667691+	18119.7	17948.5	18291	1.01908	0.0272699	0.768132	1
PTGS2|ENSG00000073756|c.Chang2013_X004724|JGIv7b.000012423_153604-158988+	18808.6	19424.1	18193.2	0.936634	-0.094443	0.894792	1
DYNLL2|ENSG00000121083|c.Quigley201207_X004595|JGIv7b.000036586_112311-114604-	11444.5	4702.58	18186.3	3.86731	1.95133	0.0154613	0.12588
RHEBL1|ENSG00000167550|c.Audic201207_X009676|JGIv7b.000014978_3374405-3381231+	14728.5	11366.1	18090.9	1.59165	0.670521	0.356105	0.839108
JUP|ENSG00000173801|c.Quigley201212_X029726|JGIv7b.000075417_6936968-6970626-	14961.9	11905.4	18018.4	1.51346	0.597853	0.122282	0.500403
DYNLL2|ENSG00000121083|c.JGIL6RMv1_XeXenL6RMv10042969m|JGIv7b.000113816_508606-510472-	11644.1	5298.93	17989.3	3.39489	1.76336	0.00949141	0.0872925
CSNK1A1|ENSG00000113712|c.JGIL6RMv1_XeXenL6RMv10044491m|JGIv7b.000018892_4462980-4496997-	16102.5	14340.5	17864.4	1.24573	0.316995	0.341905	0.827106
ARF4|ENSG00000168374|c.TXGP201107_X009884|JGIv7b.000392913_294616-309405-	17550.4	17239.4	17861.3	1.03608	0.0511319	0.784832	1
MCIDAS|ENSG00000234602|c.Quigley201212_X049725|JGIv7b.000337825_4698276-4702122-	9001.33	235.962	17766.7	75.2949	6.23448	6.63865e-06	0.0001645
FLNA|ENSG00000269329|c.Ueno201210st08_X000821|JGIv7b.000080512_534882-584550+	36052.7	54370.3	17735.1	0.32619	-1.61621	0.0338541	0.219995
SLC2A2|ENSG00000163581|c.JGIL6RMv1_XeXenL6RMv10002846m|JGIv7b.000058517_4242727-4269053-	16857.3	16058.4	17656.3	1.09951	0.136858	0.591068	0.975399
DAPK1|ENSG00000196730|c.Taira201203st30_X001331|JGIv7b.000026819_957544-1036396+	19415.6	21182.3	17648.8	0.833188	-0.263286	0.767478	1
HAL|ENSG00000084110|c.Quigley201212_X017647|JGIv7b.000037038_370695-408731+	14589.7	11561.7	17617.7	1.5238	0.607678	0.430087	0.899535
TRIM29|ENSG00000137699|c.Quigley201212_X030178|JGIv7b.000078649_1417247-1449329+	16992	16450.4	17533.6	1.06585	0.0920066	0.744914	1
PRMT1|ENSG00000126457|c.Taira201203egg_X002589|JGIv7b.000029769_1540404-1552299-	22376.2	27239.4	17513	0.642928	-0.637271	0.607628	0.979641
GRHL3|ENSG00000158055|c.Audic201207_X042061|JGIv7b.000176467_1495572-1511213+	13287.2	9081.84	17492.6	1.92611	0.945693	0.0213243	0.158588
ARF4|ENSG00000168374|c.Taira201203stomach_X000940|JGIv7b.000034527_8565662-8579069-	16803.7	16261.3	17346.2	1.06672	0.0931834	0.686566	1
SYT1|ENSG00000067715|c.Chung201110_X004224|JGIv7b.000074352_7244479-7261361-	12929.6	8513.48	17345.7	2.03744	1.02676	0.0128752	0.110207
GREB1L|ENSG00000141449|c.Quigley201112_X013620|JGIv7b.000085591_509475-593911+	17878.1	18472.8	17283.3	0.935607	-0.096025	0.851416	1
DDX21|ENSG00000165732|c.Taira201203st25_X003317|JGIv7b.000089040_100417-116057+	20647.4	24022.8	17272	0.718986	-0.475965	0.375008	0.854515
SERBP1|ENSG00000142864|c.Quigley201212_X040024|JGIv7b.000155039_498748-516382+	18357.9	19444	17271.7	0.888277	-0.170918	0.763728	1
NXPE4|ENSG00000137634|c.Ismailoglu201203_X007979|JGIv7b.000083106_152889-161353+	11982	6699.36	17264.7	2.57707	1.36573	0.0074765	0.0729279
PABPC1|ENSG00000070756|c.JGIL6RMv1_XeXenL6RMv10012630m|JGIv7b.000160942_21231-41035+	18166.9	19226.8	17106.9	0.889743	-0.16854	0.812915	1
TRIM69|ENSG00000185880|c.Quigley201212_X024873|JGIv7b.000054653_17144-28293+	18108.8	19122.8	17094.8	0.893947	-0.161739	0.945346	1
CANX|ENSG00000127022|c.Quigley201212_X010225|JGIv7b.000015893_5039406-5069613-	21483.8	25888.5	17079	0.659715	-0.600085	0.206218	0.662566
ODC1|ENSG00000115758|c.Chung201110_X005806|JGIv7b.000142445_3736246-3743410-	16082.6	15116.6	17048.5	1.1278	0.173505	0.530511	0.949125
SLC35C1|ENSG00000181830|c.Quigley201212_X028864|JGIv7b.000074352_467725-481887-	12324.9	7665.2	16984.7	2.21581	1.14784	0.00612664	0.0626679
FOXJ1|ENSG00000129654|c.Audic201207_X028421|JGIv7b.000071264_620223-626121+	8566.98	219.671	16914.3	76.9983	6.26675	2.37279e-14	1.55578e-12
FHOD1|ENSG00000135723|c.Ueno201210st09_X000407|JGIv7b.000046631_3327869-3416684+	10193.7	3508.82	16878.5	4.81031	2.26613	6.20038e-07	1.80539e-05
TUBA3D|ENSG00000075886|c.Quigley201212_X043247|JGIv7b.000193525_686687-695066-	18521.2	20167	16875.4	0.836783	-0.257074	0.581123	0.971675
UPK2|ENSG00000110375|c.Quigley201212_X048402|JGIv7b.000287959_3356198-3386162+	16335.7	15807.2	16864.1	1.06686	0.0933706	0.756146	1
AGR2|ENSG00000106541|c.Chung201110_X003762|JGIv7b.000057216_2613250-2620205-	20209.3	23674.4	16744.2	0.707271	-0.499666	0.180206	0.617946
RSPH4A|ENSG00000111834|c.Audic201207_X023264|JGIv7b.000050694_6043269-6050185+	8563.06	494.262	16631.8	33.6499	5.07253	1.13962e-18	1.26071e-16
NPM1|ENSG00000181163|c.Quigley201112_X014443|JGIv7b.000097342_483623-494504-	20640.3	24672.9	16607.7	0.673117	-0.57107	0.267037	0.74801
IDH2|ENSG00000182054|c.Chang2013_X003919|JGIv7b.000009266_7445925-7466046+	15723.1	14843.1	16603.1	1.11857	0.161659	0.573299	0.968477
GRHL1|ENSG00000134317|c.Quigley201212_X038939|JGIv7b.000142445_3307836-3336061+	14382.7	12199.3	16566	1.35795	0.441429	0.231715	0.702379
KRT19|ENSG00000171345|c.Taira201203muscle_X001480|JGIv7b.000075417_6779046-6785195-	34267.8	52128.6	16407	0.314741	-1.66776	0.000140475	0.00259824
CALR|ENSG00000179218|c.Amin201106_X012289|JGIv7b.000049557_834272-838882+	25552.3	34731	16373.7	0.471442	-1.08485	0.0149848	0.123247
STMND1|ENSG00000230873|c.Audic201207_X006169|JGIv7b.000011136_1930154-1941974-	8511.78	704.539	16319	23.1627	4.53373	5.08381e-20	6.55615e-18
MUC4|ENSG00000145113|c.Taira201203st15_X001546|JGIv7b.000053349_1228369-1262604+	11476.1	6633.17	16319	2.46021	1.29878	0.326967	0.811059
SRSF7|ENSG00000115875|c.XGI_TC424250|JGIv7b.000061562_237960-246349-	15897.4	15481.4	16313.5	1.05375	0.0755279	0.712877	1
MYEF2|ENSG00000104177|c.Quigley201212_X005457|JGIv7b.000009266_2430542-2469167-	16201.3	16102.7	16300	1.01225	0.0175701	0.773069	1
DDX39A|ENSG00000123136|c.Quigley201212_X035901|JGIv7b.000112899_209605-226350-	16548.5	16850.6	16246.5	0.964147	-0.0526757	0.911598	1
ANXA7|ENSG00000138279|c.Quigley201212_X049073|JGIv7b.000314296_882619-918538-	14984	13795.2	16172.9	1.17235	0.229408	0.565993	0.96531
UPK1B|ENSG00000114638|c.Audic201207_X044521|JGIv7b.000207208_1780633-1788689-	16115	16075.2	16154.7	1.00495	0.00711773	0.832209	1
RBM4B|ENSG00000173914|c.Quigley201212_X015679|JGIv7b.000031469_1142664-1151031+	14645.6	13162.8	16128.4	1.22529	0.293128	0.468379	0.918853
SERBP1|ENSG00000142864|c.mgEST_1013085746|JGIv7b.000275988_364633-380237-	18276.9	20428.8	16125	0.789325	-0.341309	0.484729	0.92807
HYDIN|ENSG00000157423|c.Taira201203testis_X000793|JGIv7b.000015416_770981-888382-	8376	867.906	15884.1	18.3016	4.1939	6.37754e-17	5.47296e-15
CCNG1|ENSG00000113328|c.Chung201110_X001481|JGIv7b.000015893_2704058-2715448+	10849.9	6053.2	15646.7	2.58486	1.37009	0.00122232	0.0169729
IRG1|ENSG00000102794|c.Quigley201212_X033094|JGIv7b.000094770_38299-44565+	14688.1	13741.5	15634.7	1.13777	0.186212	0.908352	1
EIF1B|ENSG00000114784|c.Taira201203st20_X000842|JGIv7b.000013265_3850564-3854777+	12379.5	9167.51	15591.4	1.70073	0.766152	0.0625847	0.331937
FAM3B|ENSG00000183844|c.Quigley201112_X001678|JGIv7b.000006590_1556636-1579499-	10451.1	5337.86	15564.4	2.91585	1.54392	0.000270564	0.00465402
CERS2|ENSG00000143418|c.Ueno201210stomach_X000130|JGIv7b.000156846_1248073-1315354+	10416.2	5561.57	15270.9	2.74578	1.45722	0.000732117	0.0110039
ZNF326|ENSG00000162664|c.Audic201207_X050867|JGIv7b.000380348_782202-795231-	15346.7	15603.1	15090.3	0.967134	-0.0482127	0.868459	1
SPATA18|ENSG00000163071|c.Audic201207_X048461|JGIv7b.000286644_506129-527322-	7663.76	266.051	15061.5	56.6112	5.82301	7.81415e-28	5.69993e-25
SRRT|ENSG00000087087|c.TeperekTkacz201205_X000557|JGIv7b.000016004_2379970-2393399+	15060.2	15107.9	15012.6	0.993691	-0.00913049	0.8656	1
ANP32E|ENSG00000143401|c.Quigley201212_X036123|JGIv7b.000115163_1185610-1206256-	17368.7	19751.8	14985.6	0.758696	-0.398406	0.418292	0.889796
CROCC|ENSG00000058453|c.Taira201203eye_X014126|JGIv7b.000303743_265623-295434+	8527.44	2080.42	14974.5	7.19781	2.84756	2.41269e-09	9.37053e-08
FUBP1|ENSG00000162613|c.Quigley201212_X013302|JGIv7b.000024235_4272728-4295342+	15519.7	16077.4	14962	0.930623	-0.103732	0.965472	1
DDX5|ENSG00000263077|c.Audic201207_X001929|JGIv7b.000003490_1319158-1327113+	15221.3	15544.1	14898.5	0.958471	-0.0611933	0.868924	1
TCP11L2|ENSG00000166046|c.Audic201207_X034409|JGIv7b.000100253_3172133-3190849-	9439.22	3999.55	14878.9	3.72015	1.89536	1.39698e-05	0.000324461
RUVBL2|ENSG00000183207|c.Audic201207_X025419|JGIv7b.000056777_900663-921507+	8230.27	1588.12	14872.4	9.36479	3.22725	7.2616e-06	0.000178234
ODF3|ENSG00000177947|c.Quigley201112_X003065|JGIv7b.000012518_5676270-5684906-	7518.37	177.813	14858.9	83.5651	6.38483	4.39359e-31	1.28194e-27
E2F7|ENSG00000165891|c.TeperekTkacz201206_X004725|JGIv7b.000193150_1769463-1782438+	8734.61	2737.6	14731.6	5.38121	2.42793	0.0152904	0.124935
IQGAP1|ENSG00000140575|c.Quigley201112_X002383|JGIv7b.000009266_5727754-5820925-	14295.1	13939	14651.2	1.0511	0.071894	0.771523	1
IRG1|ENSG00000102794|c.Quigley201212_X017592|JGIv7b.000036991_115611-122292+	15144.5	15638.7	14650.4	0.936801	-0.0941854	0.73731	1
PLEC|ENSG00000178209|c.Taira201203spleen_X004351|JGIv7b.000135348_2380608-2507435+	13065.4	11489.4	14641.5	1.27436	0.349769	0.772901	1
NYNRIN|ENSG00000205978|c.Quigley201212_X036084|JGIv7b.000114072_52633-54769+	11648.6	8673.99	14623.2	1.68586	0.753487	0.242133	0.715879
HSP90AB1|ENSG00000096384|c.Audic201207_X047104|JGIv7b.000256136_247938-252047-	11475	8341.73	14608.3	1.75123	0.808371	0.04097	0.251069
SFPQ|ENSG00000116560|c.Amin201106_X008320|JGIv7b.000030711_2180146-2209254-	16677.9	18809.6	14546.2	0.773337	-0.370832	0.692846	1
HNRNPA3|ENSG00000170144|c.TeperekTkacz201205_X000128|JGIv7b.000004321_5551952-5566829+	16501.9	18485.1	14518.8	0.785434	-0.348438	0.482239	0.925876
HNRNPL|ENSG00000104824|c.Quigley201212_X018262|JGIv7b.000039723_8189593-8199617+	16436	18396.9	14475.2	0.786826	-0.345883	0.544807	0.95599
ATP13A2|ENSG00000159363|c.Ueno201210st25_X000562|JGIv7b.000303743_298121-481523-	10841.9	7218.2	14465.6	2.00404	1.00291	0.0280068	0.191543
CHD4|ENSG00000111642|c.Ueno2012106cells_X001268|JGIv7b.000079772_4995825-5023435+	17095.1	19738.6	14451.6	0.732152	-0.449785	0.397931	0.873719
ATP1A1|ENSG00000163399|c.TXGP201107_X009630|JGIv7b.000347078_825824-848048+	17554.2	20691.9	14416.5	0.696721	-0.521348	0.289904	0.775025
SF3A1|ENSG00000099995|c.Taira201203st12_X004100|JGIv7b.000272406_2662950-2680594+	14596.7	14798.2	14395.2	0.972768	-0.0398328	0.864645	1
EEF1A1|ENSG00000156508|c.JGIL6RMv1_XeXenL6RMv10034293m|JGIv7b.000280543_663619-670428-	18612.6	22840.2	14385	0.629812	-0.667007	0.108287	0.466178
ANP32B|ENSG00000136938|c.Taira201203liver_X003877|JGIv7b.000325448_345352-354714-	20944	27534.8	14353.3	0.521278	-0.939876	0.272561	0.752329
CYP2E1|ENSG00000130649|c.Taira201203st30_X000050|JGIv7b.000000678_2016258-2037554+	11833.6	9439.52	14227.8	1.50726	0.591925	0.177981	0.613175
CTNNB1|ENSG00000168036|c.Quigley201112_X021683|JGIv7b.000343399_647709-665167+	16483.7	18779.8	14187.5	0.755467	-0.404559	0.429796	0.899535
TUBA3D|ENSG00000075886|c.Quigley201207_X000475|JGIv7b.000003412_301997-308281+	15878.5	17666.7	14090.3	0.797562	-0.326331	0.532841	0.950016
GRHL3|ENSG00000158055|c.Taira201203st12_X003268|JGIv7b.000133047_643603-660000-	10401.5	6737.6	14065.5	2.08761	1.06185	0.06597	0.344028
LIN28A|ENSG00000131914|c.Taira201203st25_X000544|JGIv7b.000008834_1121721-1140275-	21229.1	28506.9	13951.2	0.489398	-1.03092	0.0792651	0.386264
FUBP3|ENSG00000107164|c.Taira201203egg_X005251|JGIv7b.000091271_1240646-1290368+	15005.2	16136.8	13873.6	0.859751	-0.21801	0.695314	1
G3BP1|ENSG00000145907|c.Taira201203kidney_X013520|JGIv7b.000342154_310083-360069-	14666.4	15469.1	13863.7	0.896219	-0.158076	0.978554	1
TEKT2|ENSG00000092850|c.Audic201207_X043727|JGIv7b.000196571_577774-600959-	7001.64	140.593	13862.7	98.6018	6.62354	2.63618e-33	3.07668e-29
CALM3|ENSG00000160014|c.Taira201203st25_X003565|JGIv7b.000102974_16785688-16798629-	11583	9408.13	13758	1.46235	0.548288	0.339989	0.824542
SLC30A8|ENSG00000164756|c.Quigley201112_X017380|JGIv7b.000160942_6433391-6462650+	12079.4	10418.7	13740.1	1.3188	0.399223	0.340365	0.825176
SNRPB|ENSG00000125835|c.XenBase_147901726|JGIv7b.000094404_1496170-1502026-	14165.5	14652	13679	0.933595	-0.0991312	0.933486	1
UPK1A|ENSG00000105668|c.Taira201203st09_X004730|JGIv7b.000307846_905608-912208+	13458.5	13281.3	13635.6	1.02667	0.0379771	0.765373	1
MYL12B|ENSG00000118680|c.XGI_TC427130|JGIv7b.000029621_4862192-4878206+	15595	17587.5	13602.6	0.773426	-0.370665	0.484646	0.92807
WDR65|ENSG00000243710|c.Quigley201112_X011878|JGIv7b.000067962_366951-394495+	6983.61	376.422	13590.8	36.1052	5.17413	6.15968e-24	1.67185e-21
HNRNPM|ENSG00000099783|c.XGI_TC422983|JGIv7b.000044247_260785-294742+	15179.2	16798.3	13560.1	0.807229	-0.30895	0.627898	0.989295
MTDH|ENSG00000147649|c.Taira201203pancreas_X001678|JGIv7b.000062229_1922176-2015106-	15843.4	18213.6	13473.2	0.739735	-0.43492	0.431158	0.900261
IFT122|ENSG00000163913|c.Ismailoglu201203_X011949|JGIv7b.000255257_178992-235612+	7059.36	676.018	13442.7	19.8851	4.31362	1.31803e-18	1.4512e-16
SEC61B|ENSG00000106803|c.Taira201203st10_X003549|JGIv7b.000134022_1109957-1115276-	15513.4	17620.5	13406.2	0.760831	-0.394352	0.528043	0.948333
HNRNPL|ENSG00000104824|c.mgEST_1013250534|JGIv7b.000050079_3594159-3608698-	13519.7	13672.1	13367.3	0.977712	-0.032518	0.858683	1
OSBPL2|ENSG00000130703|c.mgEST_1013254724|JGIv7b.000014557_762807-816472+	8767.71	4240.64	13294.8	3.13508	1.6485	0.000137112	0.00254814
EFHC1|ENSG00000096093|c.Quigley201112_X000300|JGIv7b.000000678_354565-437147-	6781.68	290.358	13273	45.7125	5.51452	5.81089e-26	2.51181e-23
ITPR3|ENSG00000096433|c.Chung201110_X005930|JGIv7b.000151578_1623502-1810215-	13289.1	13367.3	13210.8	0.988292	-0.0169915	0.770043	1
DDX5|ENSG00000263077|c.Quigley201212_X040722|JGIv7b.000163806_4897148-4905578+	12449.1	11698.9	13199.3	1.12825	0.174083	0.551132	0.958363
RPL3|ENSG00000100316|c.XGI_TC451776|JGIv7b.000078978_3480056-3485933-	15444.4	17707.5	13181.2	0.744385	-0.425879	0.378186	0.857466
WDR66|ENSG00000158023|c.Taira201203testis_X003453|JGIv7b.000184375_99392-125407-	6793.2	405.54	13180.9	32.502	5.02246	2.87427e-22	5.45457e-20
TFAP2C|ENSG00000087510|c.Taira201203st10_X000821|JGIv7b.000014557_2037099-2058661-	13204.6	13236.8	13172.4	0.995131	-0.0070419	0.810832	1
NXPE2|ENSG00000204361|c.Quigley201212_X031321|JGIv7b.000083106_58845-77000+	9882.52	6640.16	13124.9	1.97659	0.983013	0.0167836	0.133708
ID2|ENSG00000115738|c.XGI_TC430567|JGIv7b.000043061_7243618-7246878+	11436.4	9794.04	13078.8	1.33539	0.417259	0.243899	0.717466
CPT1A|ENSG00000110090|c.XGI_TC417354|JGIv7b.000056777_4868157-4907630+	10426.6	7812.08	13041.1	1.66935	0.739286	0.117824	0.490938
DNALI1|ENSG00000163879|c.JGIL6RMv1_XeXenL6RMv10045368m|JGIv7b.000360703_371190-386068-	6734.59	452.52	13016.6	28.7648	4.84623	9.85933e-18	9.50977e-16
MDK|ENSG00000110492|c.Quigley201112_X012346|JGIv7b.000074352_63252-76586-	14652.9	16329.5	12976.2	0.794647	-0.331614	0.501961	0.936831
CAV1|ENSG00000105974|c.JGIL6RMv1_XeXenL6RMv10031339m|JGIv7b.000315413_533519-535682+	6524.97	138.898	12911	92.9536	6.53844	9.59325e-32	5.60468e-28
RSPH1|ENSG00000160188|c.Quigley201207_X008871|JGIv7b.000093091_6968-17882+	6572.84	283.083	12862.6	45.4375	5.50581	2.40783e-18	2.55471e-16
FOXJ1|ENSG00000129654|c.Chang2013_X026328|JGIv7b.000106323_1172378-1178192+	6482.71	131.137	12834.3	97.8692	6.61278	6.36484e-11	2.94194e-09
PDXDC1|ENSG00000179889|c.Quigley201212_X005700|JGIv7b.000009994_3372948-3429269-	9058.63	5332.98	12784.3	2.39721	1.26136	0.00524202	0.0553112
NONO|ENSG00000147140|c.Quigley201112_X007261|JGIv7b.000036991_1535668-1544557+	13132.6	13487.7	12777.5	0.947343	-0.0780412	0.971237	1
LMNB1|ENSG00000113368|c.Taira201203st40_X002899|JGIv7b.000332973_1415919-1438323-	13836.7	14929.8	12743.5	0.853567	-0.228423	0.687732	1
CYBRD1|ENSG00000071967|c.XenBase_50415280|JGIv7b.000043242_6432467-6446370-	14270.7	15936.2	12605.3	0.790985	-0.338278	0.414452	0.886357
TM9SF3|ENSG00000077147|c.Audic201207_X049234|JGIv7b.000314296_708094-747628-	12997.5	13417	12577.9	0.937458	-0.0931734	0.851196	1
RAP2B|ENSG00000181467|c.Amin201106_X027404|JGIv7b.000387329_735578-737973+	9053.62	5529.7	12577.5	2.27454	1.18557	0.0380602	0.238297
CCNO|ENSG00000152669|c.JGIL6RMv1_XeXenL6RMv10005823m|JGIv7b.000337825_4721591-4728052-	6486.29	399.508	12573.1	31.4714	4.97597	5.34735e-08	1.78057e-06
SNRNP200|ENSG00000144028|c.Audic201207_X002572|JGIv7b.000004754_3015045-3063605-	14375	16198.8	12551.3	0.774833	-0.368042	0.537586	0.952315
WDR52|ENSG00000206530|c.Taira201203testis_X003959|JGIv7b.000301768_94249-119892+	6411	288.19	12533.8	43.4916	5.44266	3.53438e-25	1.21323e-22
CLDN7|ENSG00000181885|c.Chang2013_X000923|JGIv7b.000002374_8241-13469-	12532.9	12543.2	12522.6	0.998358	-0.00237098	0.881433	1
DAZAP2|ENSG00000183283|c.Chang2013_X028149|JGIv7b.000133382_4182455-4193711-	12290.1	12065.9	12514.2	1.03716	0.0526368	0.732348	1
HDLBP|ENSG00000115677|c.XenBase_27882205|JGIv7b.000016807_10366227-10403763-	14094.5	15730.7	12458.4	0.791984	-0.336457	0.449782	0.909808
DNAJA2|ENSG00000069345|c.Quigley201207_X003430|JGIv7b.000024235_922335-938553+	10657.2	8863.22	12451.2	1.40481	0.49038	0.17318	0.606062
THRAP3|ENSG00000054118|c.Taira201203st08_X004483|JGIv7b.000133047_366695-461552+	12277.2	12142.5	12411.9	1.02219	0.031659	0.741411	1
SEC61A1|ENSG00000058262|c.UniGene_Xl_S14232554|JGIv7b.000277614_3110794-3143450-	15734.4	19064.9	12403.8	0.650609	-0.620137	0.227606	0.695483
CDK7|ENSG00000262841|c.Quigley201112_X019478|JGIv7b.000220499_730864-747238+	6717.31	1040	12394.6	11.9179	3.57506	0.000292688	0.00498317
AK7|ENSG00000140057|c.Quigley201112_X014322|JGIv7b.000096659_3512071-3532305+	6314.78	248.103	12381.4	49.9045	5.6411	1.46801e-26	7.61475e-24
DNAH6|ENSG00000115423|c.Quigley201112_X011275|JGIv7b.000059965_1058072-1202998-	6254.57	176.625	12332.5	69.8231	6.12563	3.31915e-05	0.000713404
GAS8|ENSG00000141013|c.XenBase_68534799|JGIv7b.000398601_259795-275269-	6434.62	540.261	12329	22.8204	4.51225	9.48281e-20	1.18368e-17
DDX23|ENSG00000174243|c.Taira201203brain_X001745|JGIv7b.000008129_6040047-6057873-	13394.4	14490.3	12298.5	0.848742	-0.236602	0.774089	1
DYNLRB2|ENSG00000168589|c.Audic201207_X027170|JGIv7b.000062355_7182-26513+	6251.74	297.218	12206.3	41.0684	5.35996	3.61359e-14	2.31727e-12
CAST|ENSG00000153113|c.Taira201203eye_X011902|JGIv7b.000164049_2863115-2958684-	10542.5	8901.76	12183.3	1.36864	0.452743	0.434463	0.901502
STK33|ENSG00000130413|c.Audic201207_X033054|JGIv7b.000093786_1989157-2006763-	6386.91	599.326	12174.5	20.3136	4.34438	3.38672e-18	3.4825e-16
HSBP1|ENSG00000230989|c.Quigley201207_X003307|JGIv7b.000023301_6229664-6235837+	6335.3	514.884	12155.7	23.6087	4.56125	1.06232e-15	7.97317e-14
ID3|ENSG00000117318|c.Quigley201212_X005126|JGIv7b.000008834_232083-234500+	13760.4	15410.1	12110.7	0.785897	-0.347587	0.597057	0.976808
EIF4A1|ENSG00000161960|c.Quigley201212_X023260|JGIv7b.000051671_116247-124407-	13955.4	15835.8	12075	0.762514	-0.391164	0.437091	0.903195
ACSBG2|ENSG00000130377|c.Quigley201112_X021485|JGIv7b.000325448_462747-501906-	10838.9	9631.4	12046.3	1.25073	0.322772	0.417347	0.889086
CCDC151|ENSG00000198003|c.Quigley201112_X021052|JGIv7b.000293151_368906-382093-	6235.69	488.624	11982.8	24.5235	4.61609	1.13904e-15	8.49443e-14
OCLN|ENSG00000197822|c.Taira201203egg_X002760|JGIv7b.000032212_3652421-3680427+	11507.4	11044.6	11970.2	1.08381	0.116107	0.635007	0.991195
PCNT|ENSG00000160299|c.Taira201203ovary_X003301|JGIv7b.000043242_195657-274629-	6516.6	1071.28	11961.9	11.166	3.48104	1.2779e-12	6.85719e-11
LRRC36|ENSG00000159708|c.Chung201110_X003150|JGIv7b.000046631_3107708-3120093-	6079.16	218.631	11939.7	54.611	5.77112	3.30732e-11	1.55644e-09
CCDC63|ENSG00000173093|c.Audic201207_X025445|JGIv7b.000056777_3645124-3714037+	6287.82	642.978	11932.7	18.5584	4.214	1.31599e-17	1.23862e-15
NA|c.XGI_TC417806|JGIv7b.000073623_287515-358143-	9244.71	6602.94	11886.5	1.80018	0.848142	0.0414868	0.252983
MID1IP1|ENSG00000165175|c.UniGene_Xl_S28473515|JGIv7b.000137317_2617520-2619633-	6376.51	882.607	11870.4	13.4493	3.74946	2.64553e-15	1.92374e-13
KRT18|ENSG00000111057|c.JGIL6RMv1_XeXenL6RMv10030444m|JGIv7b.000005732_8462892-8467382-	9327.78	6814.97	11840.6	1.73744	0.796963	0.0889588	0.414301
GNB3|ENSG00000111664|c.Quigley201112_X013169|JGIv7b.000079772_5446576-5470832+	10303.3	8813.35	11793.3	1.33811	0.4202	0.267144	0.748037
HMGN3|ENSG00000118418|c.Quigley201112_X010404|JGIv7b.000052702_1781168-1788896+	12640.3	13557.9	11722.7	0.86464	-0.209828	0.886375	1
B3GNT7|ENSG00000156966|c.Audic201207_X048695|JGIv7b.000293841_560930-574119-	7940.09	4190.4	11689.8	2.78966	1.48009	0.00092849	0.013453
CCNO|ENSG00000152669|c.Quigley201212_X023812|JGIv7b.000052441_12606475-12610898-	5930.59	209.376	11651.8	55.6502	5.79832	1.16113e-10	5.17234e-09
EIF4G2|ENSG00000110321|c.Ismailoglu201203_X008443|JGIv7b.000093786_3619295-3667004-	14090.6	16567.9	11613.2	0.700946	-0.512624	0.4762	0.92265
RAD21|ENSG00000164754|c.Taira201203lung_X007101|JGIv7b.000160942_6328339-6355221-	12689.4	13839.4	11539.4	0.833808	-0.262213	0.641423	0.99331
SF3B1|ENSG00000115524|c.TeperekTkacz201202_X000300|JGIv7b.000026364_5031008-5061672-	12930.2	14358.1	11502.3	0.801106	-0.319935	0.785632	1
NDRG2|ENSG00000165795|c.Taira201203ovary_X007943|JGIv7b.000272406_1837440-1889383+	16070.8	20676.6	11464.9	0.554487	-0.850773	0.0524789	0.296242
FBL|ENSG00000105202|c.Amin201106_X018547|JGIv7b.000102557_293389-300974-	13370.6	15283.4	11457.8	0.749686	-0.415641	0.450257	0.909808
JUP|ENSG00000173801|c.JGIL6RMv1_XeXenL6RMv10040869m|JGIv7b.000013265_3919836-3953319-	11565.8	11684.3	11447.4	0.979724	-0.0295534	0.948605	1
CDC42|ENSG00000070831|c.Chang2013_X026800|JGIv7b.000109184_554126-575980-	11909.8	12401.9	11417.7	0.92064	-0.11929	0.908748	1
DNAH10|ENSG00000197653|c.JGIL6RMv1_XeXenL6RMv10008355m|JGIv7b.000089040_1381776-1486098+	5815.27	242.415	11388.1	46.9777	5.55391	4.24103e-14	2.68277e-12
CEP41|ENSG00000106477|c.XGI_TC414623|JGIv7b.000104110_466270-495825+	5829.15	274.898	11383.4	41.4095	5.37189	6.16588e-25	2.0271e-22
ZMYND10|ENSG00000004838|c.Quigley201112_X018442|JGIv7b.000187321_3540864-3564409+	5876.61	390.184	11363	29.1222	4.86405	4.73709e-20	6.14295e-18
OSBPL2|ENSG00000130703|c.Quigley201212_X008268|JGIv7b.000013471_3283191-3331633-	6908.51	2466.33	11350.7	4.60227	2.20234	7.45166e-07	2.13419e-05
ITM2A|ENSG00000078596|c.Audic201207_X036896|JGIv7b.000125180_1891211-1900661-	9560.96	7808.83	11313.1	1.44875	0.534814	0.240306	0.713847
SF1|ENSG00000168066|c.Quigley201212_X015709|JGIv7b.000031469_329399-346806-	13455.9	15639.2	11272.5	0.720788	-0.472353	0.424296	0.894824
EIF4G1|ENSG00000114867|c.Taira201203eye_X004411|JGIv7b.000029016_1435123-1479255-	13777.3	16283.2	11271.4	0.69221	-0.530719	0.243276	0.716808
OTOF|ENSG00000115155|c.Quigley201112_X006409|JGIv7b.000030581_177303-265551-	8031.4	4802.02	11260.8	2.34501	1.22959	0.00704408	0.069878
LIMA1|ENSG00000050405|c.Quigley201212_X002932|JGIv7b.000005732_9728051-9772431-	14112.4	17008.4	11216.4	0.659462	-0.600639	0.26764	0.748122
MCIDAS|ENSG00000234602|c.Chung201110_X003550|JGIv7b.000052441_12586078-12589763-	5663.6	130.983	11196.2	85.4783	6.41749	8.28488e-08	2.69339e-06
CCDC37|ENSG00000163885|c.JGIL6RMv1_XeXenL6RMv10024403m|JGIv7b.000013523_10078782-10095621+	6031.18	875.234	11187.1	12.7819	3.67603	1.562e-14	1.0628e-12
KRT19|ENSG00000171345|c.Taira201203heart_X001328|JGIv7b.000013265_3763019-3769557-	8905.21	6624.75	11185.7	1.68847	0.755713	0.125601	0.508454
DSP|ENSG00000096696|c.JGIL6RMv1_XeXenL6RMv10045964m|JGIv7b.000057094_277586-416666-	11205.9	11257	11154.8	0.990926	-0.0131501	0.984921	1
H2AFZ|ENSG00000164032|c.Quigley201212_X041328|JGIv7b.000167800_1360951-1365454+	11947.2	12751.7	11142.7	0.873821	-0.194591	0.893895	1
GOLM1|ENSG00000135052|c.Audic201207_X008775|JGIv7b.000013576_698946-730743-	8318.53	5521.35	11115.7	2.01322	1.00951	0.0196549	0.149832
KHSRP|ENSG00000088247|c.Quigley201112_X018678|JGIv7b.000196085_229429-252712+	12374.2	13638.6	11109.8	0.814586	-0.295862	0.647506	0.994163
F11R|ENSG00000158769|c.JGIL6RMv1_XeXenL6RMv10041283m|JGIv7b.000061747_255-12253-	10607.2	10155.3	11059.2	1.08901	0.123016	0.705617	1
SLC35A3|ENSG00000117620|c.Quigley201212_X048992|JGIv7b.000307846_1501148-1521783+	9202.51	7353.45	11051.6	1.50291	0.587759	0.174118	0.607331
SNRPC|ENSG00000124562|c.Chang2013_X029526|JGIv7b.000151578_482656-525864+	11224.7	11408.4	11041.1	0.967801	-0.0472172	0.875632	1
PKP2|ENSG00000057294|c.Taira201203brain_X000808|JGIv7b.000004165_64435-94773-	17649.8	24259.2	11040.5	0.455104	-1.13573	0.0189849	0.146156
EIF1|ENSG00000173812|c.Taira201203intestine_X005694|JGIv7b.000075417_6880398-6883058+	7649.22	4349.39	10949.1	2.51738	1.33192	0.00740898	0.07236
RAN|ENSG00000132341|c.Audic201207_X033606|JGIv7b.000097703_4632740-4657276-	13372.9	15838.1	10907.8	0.688706	-0.538041	0.352456	0.836774
B3GNT2|ENSG00000170340|c.Quigley201212_X035669|JGIv7b.000111824_1159597-1177869+	7044.08	3191.41	10896.8	3.4144	1.77163	0.000714469	0.0107803
SMARCA4|ENSG00000127616|c.Ueno201210st10_X001330|JGIv7b.000082179_158506-203695-	11705.3	12520.5	10890.1	0.869781	-0.201276	0.739392	1
RBMX|ENSG00000147274|c.Ueno201210kidney_X000847|JGIv7b.000050694_4318813-4328334-	11533.1	12178	10888.3	0.894094	-0.161501	0.9534	1
EIF5|ENSG00000100664|c.Ueno2012102cells_X000601|JGIv7b.000034509_1766673-1775466+	12043.9	13200.5	10887.4	0.82477	-0.277936	0.861782	1
DNAJA2|ENSG00000069345|c.Ismailoglu201203_X005456|JGIv7b.000046631_818434-840491+	9862.79	8851.5	10874.1	1.2285	0.296901	0.374478	0.854455
ARL1|ENSG00000120805|c.JGIL6RMv1_XeXenL6RMv10053162m|JGIv7b.000100253_3624384-3632475-	8217.43	5570.34	10864.5	1.95043	0.963789	0.0191056	0.146795
CCDC40|ENSG00000141519|c.Audic201207_X002777|JGIv7b.000005370_1736276-1769581+	5542.91	234.35	10851.5	46.3045	5.53308	8.12994e-26	3.32928e-23
SLC44A2|ENSG00000129353|c.Taira201203eye_X003464|JGIv7b.000018726_643600-689939+	11639.6	12427.8	10851.4	0.873149	-0.195701	0.830678	1
EML6|ENSG00000214595|c.Taira201203brain_X011677|JGIv7b.000102974_19964664-20077031+	5634.13	419.607	10848.7	25.8543	4.69233	7.67525e-10	3.14308e-08
EMP2|ENSG00000213853|c.Audic201207_X005649|JGIv7b.000009994_688953-717283+	10160	9489.43	10830.6	1.14134	0.190726	0.500875	0.93644
YWHAB|ENSG00000166913|c.Amin201106_X004144|JGIv7b.000013265_1223623-1237170-	10407.4	10012.5	10802.4	1.07889	0.109552	0.638237	0.992647
MXI1|ENSG00000119950|c.TeperekTkacz201206_X001389|JGIv7b.000020641_3480668-3492185+	6478.95	2162.72	10795.2	4.99148	2.31947	0.00578387	0.0600032
UBA1|ENSG00000271310|c.Audic201207_X044223|JGIv7b.000203041_350470-378846+	12728.1	14685.2	10770.9	0.733451	-0.447227	0.392524	0.869452
CTSL2|ENSG00000136943|c.Taira201203eye_X002472|JGIv7b.000013576_1335008-1340253+	12767.8	14775.3	10760.3	0.728261	-0.457472	0.358456	0.84139
IQUB|ENSG00000164675|c.Audic201207_X014184|JGIv7b.000026505_1768530-1789953-	5447.94	149.821	10746.1	71.7261	6.16443	2.57001e-18	2.71444e-16
GREB1L|ENSG00000141449|c.Taira201203egg_X002576|JGIv7b.000029621_3385027-3463584-	10870.9	10999.2	10742.6	0.976664	-0.0340657	0.75956	1
SPINT2|ENSG00000167642|c.Taira201203st12_X001694|JGIv7b.000039723_11151131-11170038-	11572.3	12407.8	10736.9	0.865336	-0.208667	0.681033	1
GATA2|ENSG00000179348|c.JGIL6RMv1_XeXenL6RMv10033544m|JGIv7b.000277614_2591335-2612121+	15106.9	19488	10725.8	0.550376	-0.86151	0.0816544	0.39247
NEK2|ENSG00000117650|c.XGI_TC417829|JGIv7b.000027161_1288099-1300967-	6531	2365.57	10696.4	4.52172	2.17687	8.05019e-07	2.28043e-05
UNC119B|ENSG00000175970|c.Taira201203st09_X003594|JGIv7b.000113816_368821-380751-	5897.83	1116.58	10679.1	9.5641	3.25763	2.44422e-12	1.26503e-10
PPL|ENSG00000118898|c.Quigley201212_X033253|JGIv7b.000096766_1245549-1293034+	7583.92	4497.74	10670.1	2.37233	1.2463	0.0674132	0.348259
CAPRIN1|ENSG00000135387|c.Quigley201212_X028790|JGIv7b.000074352_1899362-1934838+	10024.3	9383.25	10665.4	1.13664	0.184773	0.602385	0.978584
ODF3|ENSG00000177947|c.Chung201110_X007019|JGIv7b.000253809_2324778-2334323-	5383.95	162.574	10605.3	65.2338	6.02755	8.31415e-29	9.24137e-26
ACTN4|ENSG00000130402|c.Ueno201210ovary_X000342|JGIv7b.000039723_8100767-8143714+	11093.2	11590.7	10595.8	0.91416	-0.129482	0.695927	1
TFG|ENSG00000114354|c.Quigley201212_X049691|JGIv7b.000337436_1072035-1102480+	9112.38	7653.5	10571.3	1.38123	0.465955	0.248976	0.723826
SYNCRIP|ENSG00000135316|c.Taira201203testis_X003009|JGIv7b.000124774_1186747-1209121+	11228.5	11904.3	10552.6	0.886452	-0.173886	0.915873	1
DNAL4|ENSG00000100246|c.TXGP201107_X005905|JGIv7b.000078978_3198160-3206180-	5646.77	806.47	10487.1	13.0037	3.70085	6.4619e-08	2.12741e-06
CHST9|ENSG00000154080|c.Quigley201212_X033573|JGIv7b.000098382_132876-140992-	6700.53	2917.78	10483.3	3.5929	1.84515	1.4878e-05	0.000342826
NAV2|ENSG00000166833|c.Quigley201212_X013594|JGIv7b.000025194_5720747-5799284-	8484.85	6500.89	10468.8	1.61037	0.687388	0.119999	0.495217
TTC25|ENSG00000260703|c.XGI_TC418815|JGIv7b.000075417_7055626-7064283+	5567.64	666.836	10468.4	15.6987	3.97257	2.45471e-12	1.26765e-10
ARID3B|ENSG00000179361|c.Ismailoglu201203_X001020|JGIv7b.000007197_553681-593577+	10857.2	11248.2	10466.2	0.930481	-0.103951	0.727623	1
CAPN1|ENSG00000014216|c.Park201106_X006145|JGIv7b.000021980_1765148-1853232-	9824.53	9216.8	10432.3	1.13187	0.178714	0.934422	1
BMP7|ENSG00000101144|c.Taira201203st10_X002472|JGIv7b.000059883_2758119-2812090+	11908.6	13391.1	10426	0.778579	-0.361084	0.890321	1
FLOT2|ENSG00000132589|c.Ismailoglu201203_X004316|JGIv7b.000035361_3859555-3905259-	10859	11294.3	10423.8	0.922919	-0.115723	0.878674	1
ADAP1|ENSG00000105963|c.Audic201207_X030499|JGIv7b.000078978_5596836-5611399+	10151.9	9894.71	10409.1	1.05199	0.0731218	0.950042	1
NOP56|ENSG00000101361|c.Taira201203intestine_X006202|JGIv7b.000087175_152318-160519-	13791	17185.6	10396.3	0.604944	-0.725127	0.158057	0.576241
TAF15|ENSG00000172660|c.Ueno201210pancreas_X000141|JGIv7b.000047398_2610525-2632691-	10862.6	11336.2	10389.1	0.916452	-0.125869	0.939721	1
SLC25A3|ENSG00000075415|c.Chang2013_X008327|JGIv7b.000018184_2706338-2715363-	10252.9	10135	10370.8	1.02327	0.0331825	0.802859	1
DKC1|ENSG00000130826|c.Quigley201212_X017517|JGIv7b.000036864_1225548-1235260+	17960.4	25614.4	10306.5	0.40237	-1.31341	0.0735369	0.367501
ID3|ENSG00000117318|c.JGIL6RMv1_XeXenL6RMv10027462m|JGIv7b.000098463_1551637-1553867+	13447.2	16594.1	10300.4	0.620725	-0.687974	0.167805	0.595725
KIAA0232|ENSG00000170871|c.Quigley201212_X039277|JGIv7b.000146311_2832536-2873733+	6984.4	3683.05	10285.7	2.79272	1.48167	0.000968872	0.0139688
THRAP3|ENSG00000054118|c.Taira201203intestine_X008478|JGIv7b.000196571_70324-111406-	10870.2	11465.9	10274.4	0.89609	-0.158284	0.892363	1
CEP350|ENSG00000135837|c.Quigley201207_X006636|JGIv7b.000053263_7512701-7611786-	6021.73	1789.34	10254.1	5.73067	2.5187	4.41715e-08	1.47865e-06
SPTLC1|ENSG00000090054|c.XGI_TC414809|JGIv7b.000013576_5119799-5156033-	7476.18	4709.8	10242.6	2.17474	1.12084	0.00751507	0.0731818
RPS18|ENSG00000231500|c.Chang2013_X005479|JGIv7b.000012933_4454478-4462502+	10956.3	11672.3	10240.4	0.877324	-0.188818	0.773185	1
PLXNA2|ENSG00000076356|c.Quigley201212_X021549|JGIv7b.000047533_4308509-4504801+	6389	2569.22	10208.8	3.97349	1.99041	2.41252e-05	0.000534787
HNRNPA0|ENSG00000177733|c.TeperekTkacz201205_X001158|JGIv7b.000048253_288373-290910-	10371.6	10539.4	10203.9	0.96816	-0.0466825	0.871235	1
NAP1L1|ENSG00000187109|c.Taira201203st10_X004024|JGIv7b.000193150_2031310-2053931+	9962.19	9731.33	10193.1	1.04745	0.0668778	0.695158	1
ARL2BP|ENSG00000102931|c.XGI_TC422181|JGIv7b.000033905_3874492-3885266+	5472.36	756.247	10188.5	13.4724	3.75194	4.20524e-15	2.96552e-13
IFT88|ENSG00000032742|c.Audic201207_X049819|JGIv7b.000334424_718480-765418-	5288.67	398.262	10179.1	25.5588	4.67575	2.58247e-13	1.47384e-11
HNRNPH1|ENSG00000169045|c.JGIL6RMv1_XeXenL6RMv10008334m|JGIv7b.000089040_382479-395226-	10317.4	10462.3	10172.5	0.972294	-0.0405361	0.887166	1
EIF3A|ENSG00000107581|c.XGI_TC416627|JGIv7b.000007045_3303020-3322624-	12454.1	14774.5	10133.6	0.685882	-0.543967	0.226741	0.693929
ARF1|ENSG00000143761|c.Ueno201210eye_X000429|JGIv7b.000014557_7419740-7528759+	9339.8	8579.23	10100.4	1.17731	0.235489	0.4722	0.921426
SRSF5|ENSG00000100650|c.Quigley201212_X033551|JGIv7b.000098382_474126-479230+	11150.3	12203.2	10097.3	0.827433	-0.273286	0.529399	0.949025
HMGB3|ENSG00000269411|c.Ueno201210intestine_X001595|JGIv7b.000149581_2505808-2512717+	11186.9	12280.6	10093.2	0.821881	-0.282998	0.939087	1
STARD10|ENSG00000214530|c.JGIL6RMv1_XeXenL6RMv10036085m|JGIv7b.000086352_48932-68752+	9768.42	9446.65	10090.2	1.06812	0.0950776	0.797024	1
AGR3|ENSG00000173467|c.JGIL6RMv1_XeXenL6RMv10037629m|JGIv7b.000013787_5208193-5215643+	21898.5	33734.1	10062.8	0.298298	-1.74518	0.00423325	0.0466537
HSPG2|ENSG00000142798|c.Ueno201210st25_X000581|JGIv7b.000348341_51958-244082+	9543.81	9030.41	10057.2	1.11371	0.155367	0.987187	1
ETF1|ENSG00000120705|c.Taira201203skin_X001064|JGIv7b.000017836_555653-583031-	11721.5	13390.7	10052.2	0.750687	-0.413716	0.456808	0.914004
DEGS2|ENSG00000168350|c.Audic201207_X007817|JGIv7b.000012933_3765094-3783324+	6289.78	2530.18	10049.4	3.97181	1.98979	5.29407e-06	0.000133306
GNG5|ENSG00000174021|c.Quigley201212_X013281|JGIv7b.000024235_1709681-1714211+	10971.6	11894.9	10048.4	0.844763	-0.243381	0.681871	1
DNAH1|ENSG00000114841|c.Quigley201112_X018435|JGIv7b.000187321_2416350-2500729+	5107.64	184.005	10031.3	54.5164	5.76862	3.02215e-07	9.26976e-06
IFT46|ENSG00000118096|c.Taira201203brain_X015868|JGIv7b.000261090_627-23380+	5448.2	876.034	10020.4	11.4383	3.51581	1.37744e-09	5.48672e-08
EFNB3|ENSG00000108947|c.Quigley201212_X027166|JGIv7b.000063696_672929-712317-	9932.41	9847.2	10017.6	1.01731	0.0247561	0.754464	1
DSE|ENSG00000111817|c.Taira201203st25_X000081|JGIv7b.000000873_1804686-1836569+	8830.9	7702.07	9959.72	1.29312	0.370858	0.300217	0.785702
SLTM|ENSG00000137776|c.TXGP201107_X009673|JGIv7b.000351606_748922-800172-	9916.4	9875.54	9957.25	1.00827	0.0118867	0.846811	1
EPPK1|ENSG00000261150|c.JGIL6RMv1_XeXenL6RMv10047570m|JGIv7b.000115894_29458-47687+	11470	13014.3	9925.68	0.762676	-0.390857	0.570535	0.966992
IFT172|ENSG00000138002|c.Chung201110_X004537|JGIv7b.000080529_201168-231666+	5095.12	282.788	9907.46	35.0349	5.13072	4.55508e-23	1.05272e-20
ODC1|ENSG00000115758|c.Taira201203brain_X013202|JGIv7b.000149890_4772857-4782039+	8616.64	7328.8	9904.49	1.35145	0.434506	0.233254	0.7035
HNRNPA0|ENSG00000177733|c.Audic201207_X022580|JGIv7b.000048396_21132-23535+	9568.11	9277.19	9859.02	1.06272	0.0877566	0.672971	0.998697
GTPBP4|ENSG00000107937|c.Amin201106_X023795|JGIv7b.000203041_6783687-6800174+	10726.3	11609.3	9843.39	0.84789	-0.238051	0.711846	1
TMED2|ENSG00000086598|c.Ueno201210kidney_X001698|JGIv7b.000211266_508470-517819+	10369.3	10902.2	9836.31	0.902228	-0.148436	0.818296	1
CXADR|ENSG00000154639|c.JGIL6RMv1_XeXenL6RMv10026861m|JGIv7b.000160841_3280214-3318287-	8616.4	7434.34	9798.46	1.318	0.398351	0.274812	0.755239
GOLGB1|ENSG00000173230|c.Ismailoglu201203_X011899|JGIv7b.000253809_1959956-1988026+	8063.32	6331.26	9795.38	1.54715	0.62961	0.247223	0.721952
PYGB|ENSG00000100994|c.XGI_TC413640|JGIv7b.000089475_991387-1026681-	8691.56	7636.06	9747.05	1.27645	0.352138	0.324532	0.808811
OCLN|ENSG00000197822|c.Taira201203ovary_X000189|JGIv7b.000001187_10138204-10173559+	8831.15	7918.3	9744	1.23057	0.299324	0.416627	0.888362
RHEBL1|ENSG00000167550|c.Quigley201212_X004923|JGIv7b.000008129_6584207-6592816-	8271.62	6802.98	9740.25	1.43176	0.517791	0.293954	0.779705
DZANK1|ENSG00000089091|c.Audic201207_X042495|JGIv7b.000180104_1497276-1530995-	4961.01	209.093	9712.92	46.4527	5.53769	2.01054e-18	2.16267e-16
SLC16A12|ENSG00000152779|c.Quigley201212_X048649|JGIv7b.000297158_55262-62916-	5979.54	2268.07	9691	4.27279	2.09518	3.32051e-06	8.56434e-05
CTBP1|ENSG00000159692|c.Ismailoglu201203_X000823|JGIv7b.000005925_9454532-9470398-	10937.4	12197.7	9676.99	0.793343	-0.333983	0.566269	0.965502
RAB27A|ENSG00000069974|c.UniGene_Xl_S21929404|JGIv7b.000003732_199792-229696-	7210.68	4751.45	9669.92	2.03515	1.02514	0.0268771	0.186322
RPL4|ENSG00000174444|c.Quigley201212_X025712|JGIv7b.000058049_4663578-4670007-	11781.5	13908.4	9654.65	0.69416	-0.52666	0.287313	0.771526
GPA33|ENSG00000143167|c.Quigley201207_X010412|JGIv7b.000145916_2009809-2028301+	12008.9	14375.2	9642.65	0.670782	-0.576084	0.225786	0.692346
PTPRF|ENSG00000142949|c.TXGP201107_X007912|JGIv7b.000167300_494217-673691-	6697.09	3793.35	9600.82	2.53096	1.33968	0.0410451	0.251321
MYH10|ENSG00000133026|c.Ismailoglu201203_X011245|JGIv7b.000208071_8519059-8691885+	6207.24	2815.39	9599.08	3.4095	1.76956	0.0296022	0.19953
PCBP2|ENSG00000197111|c.JGIL6RMv1_XeXenL6RMv10012493m|JGIv7b.000049342_660529-694427-	10151.8	10720.8	9582.73	0.893842	-0.161909	0.832466	1
MGAT4A|ENSG00000071073|c.Ismailoglu201203_X008702|JGIv7b.000099286_5965724-6020717+	6194.82	2870.08	9519.57	3.31683	1.72981	0.000144743	0.0026624
ALYREF|ENSG00000183684|c.Taira201203brain_X013974|JGIv7b.000171284_51089-105899+	10087.4	10657	9517.85	0.893105	-0.163098	0.870368	1
ATP5B|ENSG00000110955|c.Chang2013_X003601|JGIv7b.000008129_8927533-8933231-	9906.89	10296.1	9517.66	0.924392	-0.113423	0.930519	1
RPS4X|ENSG00000198034|c.JGIL6RMv1_XeXenL6RMv10008057m|JGIv7b.000036864_3042114-3049228+	10358.1	11221.5	9494.68	0.846118	-0.241069	0.650845	0.994623
NA|c.Chang2013_X036024|JGIv7b.000293841_203483-206579+	11766.7	14042.8	9490.59	0.675831	-0.565266	0.259128	0.736398
ZNF750|ENSG00000141579|c.Audic201207_X031085|JGIv7b.000081941_2033927-2249272+	6108.52	2737.86	9479.18	3.46226	1.79172	0.0115532	0.101505
NUCKS1|ENSG00000069275|c.Taira201203st08_X004560|JGIv7b.000138050_969153-987881+	9901.65	10356.3	9447.03	0.912204	-0.132572	0.93348	1
TPM4|ENSG00000167460|c.Taira201203muscle_X002278|JGIv7b.000231526_954992-1026979+	6886.62	4328.4	9444.85	2.18206	1.12569	0.00757199	0.073552
HNRNPH1|ENSG00000169045|c.Audic201207_X022527|JGIv7b.000048253_786566-811362+	11125.5	12811.8	9439.15	0.736753	-0.440746	0.399262	0.875242
TRPM4|ENSG00000130529|c.Taira201203st40_X001452|JGIv7b.000056777_5620992-5698197-	8472.96	7508.6	9437.32	1.25687	0.329834	0.468007	0.918853
SMARCC1|ENSG00000173473|c.XenBase_148225099|JGIv7b.000053445_593010-644733-	10418.7	11401.3	9436.15	0.827637	-0.27293	0.64589	0.99331
RBM39|ENSG00000131051|c.Ismailoglu201203_X012726|JGIv7b.000345631_1225623-1241904+	9583.85	9755.45	9412.24	0.964819	-0.0516695	0.860548	1
CAPRIN1|ENSG00000135387|c.JGIL6RMv1_XeXenL6RMv10006206m|JGIv7b.000113759_90289-119856+	9346.99	9317.88	9376.1	1.00625	0.00898748	0.803961	1
DNAAF2|ENSG00000165506|c.Quigley201112_X020554|JGIv7b.000267922_1371146-1376753+	5172.94	977.684	9368.19	9.58202	3.26033	3.97662e-05	0.000846919
ARID3A|ENSG00000116017|c.Quigley201212_X024783|JGIv7b.000054274_2950850-3005876-	9502.42	9643.43	9361.41	0.970755	-0.0428203	0.816922	1
DNAI1|ENSG00000122735|c.Audic201207_X001644|JGIv7b.000003032_260604-301689-	4809.45	270.764	9348.14	34.5251	5.10957	2.8651e-23	6.75526e-21
ZNF207|ENSG00000010244|c.Taira201203ovary_X006725|JGIv7b.000163806_5052993-5061636-	7906.29	6488.13	9324.46	1.43716	0.523217	0.360185	0.842678
TMOD3|ENSG00000138594|c.Ismailoglu201203_X012169|JGIv7b.000268638_980175-1012399+	8597.17	7870.46	9323.88	1.18467	0.244483	0.447861	0.908866
NBL1|ENSG00000158747|c.JGIL6RMv1_XeXenL6RMv10028724m|JGIv7b.000195950_828101-832522-	6976.69	4651.55	9301.83	1.99973	0.999804	0.0224375	0.164593
ATP1B2|ENSG00000129244|c.Taira201203eye_X012994|JGIv7b.000219390_56007-62778+	10499.8	11702.6	9297.06	0.794446	-0.331978	0.331839	0.817013
FUT3|ENSG00000171124|c.Audic201207_X035568|JGIv7b.000109526_188566-204482+	5612.9	1961.76	9264.04	4.72231	2.23949	3.13974e-05	0.000676712
TARDBP|ENSG00000120948|c.Chang2013_X010770|JGIv7b.000027067_96073-109173-	11202.5	13194.6	9210.41	0.698046	-0.518607	0.289129	0.774099
CAD|ENSG00000084774|c.Quigley201212_X030809|JGIv7b.000080529_122279-155242-	14881.8	20560.6	9203.07	0.447607	-1.1597	0.00703192	0.0698416
NUCKS1|ENSG00000069275|c.TXGP201107_X000219|JGIv7b.000002841_1679812-1706342+	10153.6	11133.1	9174.01	0.824028	-0.279235	0.705129	1
BRD2|ENSG00000204256|c.Taira201203egg_X006587|JGIv7b.000171831_818651-864287+	8592.14	8027.66	9156.61	1.14063	0.189833	0.579718	0.970598
HES5|ENSG00000197921|c.XGI_TC436082|JGIv7b.000087017_2016378-2019291-	5954.85	2786.83	9122.87	3.27357	1.71086	0.0553842	0.307302
ZNF706|ENSG00000120963|c.JGIL6RMv1_XeXenL6RMv10031626m|JGIv7b.000043347_1160055-1167329-	8770.65	8446.3	9095	1.0768	0.106755	0.685445	1
PTGS2|ENSG00000073756|c.Ueno201210heart_X000956|JGIv7b.000078978_2024793-2032785+	9566.58	10072.1	9061.09	0.899625	-0.152604	0.950127	1
MYBBP1A|ENSG00000132382|c.Quigley201212_X036106|JGIv7b.000114601_95474-135776-	10483.5	11920.7	9046.31	0.758873	-0.39807	0.484609	0.92807
SRSF10|ENSG00000188529|c.Quigley201112_X018110|JGIv7b.000176467_1237102-1249170-	9155.98	9290.83	9021.14	0.970972	-0.0424977	0.861971	1
PAAF1|ENSG00000175575|c.UniGene_Xl_S19874747|JGIv7b.000096659_3171551-3185733-	8369.34	7719.19	9019.48	1.16845	0.224596	0.612616	0.982391
RAC3|ENSG00000169750|c.JGIL6RMv1_XeXenL6RMv10043084m|JGIv7b.000009994_12558721-12579663-	11252.2	13504	9000.51	0.666509	-0.585304	0.219331	0.682526
CNOT1|ENSG00000125107|c.Chang2013_X016052|JGIv7b.000046631_4527477-4609076+	9915.55	10833.2	8997.88	0.830583	-0.267804	0.604431	0.978882
CD63|ENSG00000135404|c.Ismailoglu201203_X002387|JGIv7b.000014978_2463043-2485838+	10239.6	11491.5	8987.7	0.782118	-0.354542	0.45428	0.912792
KATNB1|ENSG00000140854|c.JGIL6RMv1_XeXenL6RMv10009097m|JGIv7b.000137809_217208-248817-	4731.94	479.199	8984.68	18.7494	4.22877	5.45211e-18	5.50923e-16
TCP11L2|ENSG00000166046|c.Quigley201112_X001476|JGIv7b.000005925_9192350-9240770+	5273.64	1568.39	8978.88	5.72491	2.51725	0.00101838	0.0146104
RPL7A|ENSG00000260501|c.TeperekTkacz201206_X003546|JGIv7b.000086205_300538-304241+	9802.8	10655.3	8950.26	0.839978	-0.251576	0.662036	0.996069
EIF5AL1|ENSG00000253626|c.Taira201203muscle_X001315|JGIv7b.000058994_2960682-2971356+	11177.9	13419.8	8935.94	0.665875	-0.586676	0.25777	0.734751
DLX3|ENSG00000064195|c.Park201106_X014485|JGIv7b.000075417_3051713-3060875+	8412.14	7930.14	8894.13	1.12156	0.165508	0.611908	0.982088
SNRPN|ENSG00000128739|c.UniGene_Xl_S18980129|JGIv7b.000080843_168780-174060+	9865.73	10838.9	8892.57	0.820433	-0.285543	0.787905	1
RPS20|ENSG00000008988|c.JGIL6RMv1_XeXenL6RMv10048409m|JGIv7b.000058038_4117824-4121658+	10266.1	11648.6	8883.62	0.762632	-0.390941	0.434146	0.901502
PPP2R1A|ENSG00000105568|c.JGIL6RMv1_XeXenL6RMv10023187m|JGIv7b.000078584_1399946-1440014-	8414.84	7954.4	8875.27	1.11577	0.158038	0.630431	0.989557
EIF1B|ENSG00000114784|c.JGIL6RMv1_XeXenL6RMv10021259m|JGIv7b.000003267_13098-17819+	8368.12	7861.29	8874.95	1.12894	0.174973	0.549572	0.958108
SEC61A1|ENSG00000058262|c.Audic201207_X008629|JGIv7b.000013523_7861337-7873362-	10330.2	11794.7	8865.6	0.751658	-0.411853	0.457279	0.914236
CS|ENSG00000062485|c.Audic201207_X009842|JGIv7b.000014978_2290445-2312329-	8368.73	7871.87	8865.59	1.12624	0.17151	0.613409	0.982638
CCDC173|ENSG00000154479|c.Quigley201112_X008049|JGIv7b.000043242_7111612-7123563+	4516.82	170.962	8862.69	51.84	5.69599	6.78272e-13	3.70778e-11
ERH|ENSG00000100632|c.Chang2013_X035034|JGIv7b.000265107_1854211-1860469-	8906.14	8952.47	8859.82	0.989651	-0.0150086	0.823344	1
B3GNT3|ENSG00000179913|c.Taira201203st15_X000133|JGIv7b.000003586_1254147-1269790+	6460.77	4064.64	8856.9	2.17901	1.12368	0.00629453	0.0640763
CLTC|ENSG00000141367|c.Park201106_X010642|JGIv7b.000047398_212063-283222+	9387.56	9921.98	8853.15	0.892276	-0.164438	0.756173	1
CTBP1|ENSG00000159692|c.Quigley201212_X034234|JGIv7b.000100253_2869434-2885174+	7462.79	6090.12	8835.45	1.45078	0.536832	0.14563	0.551246
NA|c.Chang2013_X006792|JGIv7b.000014870_1022255-1070981-	7678	6525.57	8830.44	1.3532	0.43638	0.379775	0.859234
FOXJ1|ENSG00000129654|c.Quigley201112_X005434|JGIv7b.000023403_2905232-2912271-	4484.95	153.386	8816.51	57.4793	5.84497	5.12937e-10	2.13042e-08
CAPNS1|ENSG00000126247|c.Quigley201212_X027752|JGIv7b.000068269_401242-403264-	8118.26	7449.76	8786.75	1.17947	0.238135	0.611714	0.982088
ATP2A2|ENSG00000174437|c.Ueno201210brain_X000854|JGIv7b.000025254_4645195-4702785-	10922.5	13065	8779.89	0.672015	-0.573434	0.176732	0.611029
EIF3D|ENSG00000100353|c.Quigley201212_X041061|JGIv7b.000166365_970601-981846+	9337.69	9900.57	8774.81	0.886293	-0.174144	0.730919	1
UCP2|ENSG00000175567|c.Quigley201212_X045817|JGIv7b.000236338_41104-46559+	9002.87	9233	8772.75	0.950152	-0.0737702	0.931511	1
SF3B3|ENSG00000189091|c.TXGP201107_X004075|JGIv7b.000046631_3968315-4029834+	10686.8	12605.6	8767.99	0.695561	-0.52375	0.347219	0.832712
TPM4|ENSG00000167460|c.XGI_TC440455|JGIv7b.000072621_337002-419555-	8483.64	8230.41	8736.88	1.06154	0.086155	0.757793	1
EIF1AX|ENSG00000173674|c.XenBase_148230952|JGIv7b.000267812_105-10719+	8331.24	7978.13	8684.34	1.08852	0.122366	0.686935	1
ACSL1|ENSG00000151726|c.Taira201203eye_X002775|JGIv7b.000014692_3285340-3333167+	7847.72	7012.05	8683.39	1.23835	0.308423	0.517823	0.943591
DNAAF1|ENSG00000154099|c.Taira201203egg_X004485|JGIv7b.000062355_660982-681012+	4435.53	200.966	8670.1	43.1421	5.43103	2.34679e-25	8.2998e-23
WDR96|ENSG00000197748|c.Quigley201207_X009164|JGIv7b.000100253_379614-434611+	4552.88	439.219	8666.53	19.7317	4.30244	7.07661e-18	7.02903e-16
RSPH9|ENSG00000172426|c.Ismailoglu201203_X001636|JGIv7b.000012020_13532332-13542675+	4530.59	413.384	8647.8	20.9195	4.38678	2.20277e-09	8.61255e-08
CBY1|ENSG00000100211|c.UniGene_Xl_S19874542|JGIv7b.000078978_3042815-3051163-	4615.29	586.774	8643.81	14.7311	3.88079	0.000656755	0.0101055
RAB11FIP1|ENSG00000156675|c.Ismailoglu201203_X006581|JGIv7b.000058049_6792955-6821874+	5312.82	1985.64	8640	4.35125	2.12143	2.43976e-06	6.4568e-05
TMBIM4|ENSG00000155957|c.JGIL6RMv1_XeXenL6RMv10039086m|JGIv7b.000037038_124072-134463-	8385.14	8137.37	8632.91	1.0609	0.0852845	0.749954	1
TWF1|ENSG00000151239|c.Audic201207_X028859|JGIv7b.000074339_3395631-3430718-	6635.69	4639.98	8631.4	1.86023	0.895477	0.0311403	0.207264
NME5|ENSG00000112981|c.Audic201207_X038723|JGIv7b.000140825_507060-517132-	4489.13	349.784	8628.47	24.668	4.62457	5.18152e-11	2.39974e-09
PARVA|ENSG00000197702|c.Audic201207_X013701|JGIv7b.000025194_4128977-4159988-	8820.98	9014.68	8627.27	0.957025	-0.0633719	0.812957	1
NA|c.Chang2013_X032072|JGIv7b.000190777_258096-293228+	7557.86	6499.97	8615.75	1.32551	0.406543	0.511582	0.940231
LMAN2L|ENSG00000114988|c.Taira201203brain_X015649|JGIv7b.000247724_5352021-5363172-	5963.08	3330.19	8595.98	2.58123	1.36806	0.0045071	0.0492071
SMC1A|ENSG00000269384|c.JGIL6RMv1_XeXenL6RMv10031034m|JGIv7b.000215393_148664-160892+	7144.89	5711.77	8578.02	1.50181	0.586706	0.141696	0.54408
EIF4B|ENSG00000063046|c.Taira201203eye_X000864|JGIv7b.000005732_8368872-8413900-	9685.66	10797.4	8573.89	0.794067	-0.332667	0.511654	0.940231
SRP72|ENSG00000174780|c.JGIL6RMv1_XeXenL6RMv10036811m|JGIv7b.000357348_62291-79861-	9406.74	10242.3	8571.19	0.836845	-0.256968	0.836164	1
TTLL13|ENSG00000213471|c.Audic201207_X005557|JGIv7b.000009266_7182435-7199819-	4424.98	288.559	8561.41	29.6695	4.89091	5.59313e-22	1.01996e-19
DNAJA1|ENSG00000086061|c.Quigley201112_X010789|JGIv7b.000056125_1184683-1196478-	6306.04	4097.37	8514.7	2.07809	1.05526	0.0120005	0.104521
TUBA1B|ENSG00000123416|c.Quigley201212_X009690|JGIv7b.000014978_3194710-3204355-	10496.2	12479.9	8512.49	0.682096	-0.551952	0.210038	0.667025
EIF1B|ENSG00000114784|c.Audic201207_X002648|JGIv7b.000005228_6267825-6278283+	7883.5	7261.71	8505.29	1.17125	0.228051	0.480504	0.924978
GADD45A|ENSG00000116717|c.Ismailoglu201203_X012273|JGIv7b.000275988_436522-441719+	6739.81	4997.14	8482.47	1.69747	0.763383	0.0671334	0.347287
RPL7|ENSG00000147604|c.JGIL6RMv1_XeXenL6RMv10011656m|JGIv7b.000010587_2450724-2457432-	9445.82	10425.7	8465.99	0.812035	-0.300386	0.579063	0.970598
SMARCE1|ENSG00000073584|c.Quigley201112_X003364|JGIv7b.000013265_3518501-3536336-	9011.2	9569.97	8452.44	0.883225	-0.179147	0.842223	1
RPAP3|ENSG00000005175|c.Audic201207_X015519|JGIv7b.000030470_4946990-4995446-	6512.52	4586.52	8438.51	1.83985	0.879589	0.0644324	0.338999
PPP1CC|ENSG00000186298|c.Ueno201210st20_X000469|JGIv7b.000064025_261077-262377+	8169.08	7918.91	8419.26	1.06318	0.0883908	0.704647	1
ARF1|ENSG00000143761|c.TXGP201107_X005685|JGIv7b.000075417_351158-362869+	7177.17	5940.89	8413.45	1.41619	0.502019	0.179345	0.616208
KIT|ENSG00000157404|c.Taira201203lung_X002929|JGIv7b.000032657_1734171-1767962-	4373.31	334.711	8411.92	25.1319	4.65145	8.83749e-07	2.49437e-05
CDC25B|ENSG00000101224|c.Quigley201212_X014347|JGIv7b.000027038_1265417-1280660+	4526.6	642.643	8410.56	13.0875	3.71011	0.00636042	0.0646503
FAM154B|ENSG00000188659|c.Audic201207_X005520|JGIv7b.000009266_4804567-4813272-	4264.63	118.901	8410.37	70.7344	6.14434	9.78354e-18	9.50792e-16
DNAH2|ENSG00000183914|c.Taira201203testis_X002585|JGIv7b.000083691_1603648-1717668-	4296.06	196.579	8395.54	42.7082	5.41644	0.000291906	0.00497348
CLTC|ENSG00000141367|c.Quigley201212_X038380|JGIv7b.000137317_1745204-1813970-	8966	9538.07	8393.92	0.880043	-0.184354	0.6628	0.996069
VWA5A|ENSG00000110002|c.Ueno201210kidney_X001127|JGIv7b.000075698_51977-77968+	6602.54	4835.92	8369.16	1.73063	0.791293	0.458739	0.915205
SLC22A5|ENSG00000197375|c.Audic201207_X011958|JGIv7b.000018892_8524242-8554035-	9354.24	10341.6	8366.9	0.809055	-0.30569	0.543339	0.95599
HDAC1|ENSG00000116478|c.Quigley201212_X048693|JGIv7b.000298574_89547-107823+	9975.42	11607.7	8343.17	0.718763	-0.476412	0.463714	0.918133
PTBP1|ENSG00000011304|c.JGIL6RMv1_XeXenL6RMv10033553m|JGIv7b.000054274_3433458-3462261-	8222.84	8107.62	8338.07	1.02842	0.0404354	0.758113	1
WDR92|ENSG00000243667|c.Park201106_X003267|JGIv7b.000012020_8755720-8774877-	4541.05	766.134	8315.96	10.8545	3.44022	4.03276e-08	1.36227e-06
HMGN3|ENSG00000118418|c.Taira201203heart_X005098|JGIv7b.000080885_1708459-1721893-	9056.48	9815.11	8297.85	0.845416	-0.242267	0.890074	1
TM9SF4|ENSG00000101337|c.Quigley201212_X029490|JGIv7b.000075417_7781002-7793501+	7266.54	6277.15	8255.92	1.31523	0.39532	0.350181	0.835257
TUBA1B|ENSG00000123416|c.Quigley201212_X004776|JGIv7b.000008129_6759621-6770517+	12733.3	17233.8	8232.84	0.477714	-1.06578	0.0147745	0.121818
KATNB1|ENSG00000140854|c.Taira201203st08_X001187|JGIv7b.000015416_1584050-1609210-	4487.58	770.458	8204.71	10.6491	3.41266	8.89047e-08	2.88224e-06
PTGES3|ENSG00000110958|c.JGIL6RMv1_XeXenL6RMv10018849m|JGIv7b.000008129_8943372-8953296-	8985.21	9787.41	8183.02	0.836076	-0.258293	0.796387	1
RSPH3|ENSG00000130363|c.Audic201207_X028767|JGIv7b.000073014_23278-41434-	4215.18	269.494	8160.87	30.2823	4.9204	9.54941e-22	1.59216e-19
LRRC48|ENSG00000171962|c.Audic201207_X033361|JGIv7b.000096766_233848-256155+	4199.67	238.733	8160.61	34.183	5.09521	3.87724e-23	9.05024e-21
FOXN4|ENSG00000139445|c.Chung201110_X002935|JGIv7b.000044061_1820555-1834747-	4167.29	181.744	8152.84	44.859	5.48733	3.79914e-19	4.5015e-17
RPL10A|ENSG00000198755|c.Ueno201210st12_X000503|JGIv7b.000151578_239570-243977-	10087.3	12026.8	8147.81	0.67747	-0.56177	0.231974	0.702482
HDGF|ENSG00000143321|c.Park201106_X006901|JGIv7b.000026819_875266-901027-	8967.72	9793.69	8141.76	0.831327	-0.266512	0.79547	1
C21orf59|ENSG00000159079|c.Audic201207_X003881|JGIv7b.000006754_3335528-3345363-	4204.55	274.763	8134.34	29.605	4.88777	7.5364e-22	1.32267e-19
ZNF750|ENSG00000141579|c.TeperekTkacz201205_X002034|JGIv7b.000163806_1770597-1778026-	5079	2039.42	8118.58	3.98082	1.99307	0.00377096	0.0426256
NAP1L1|ENSG00000187109|c.Ueno201210spleen_X000282|JGIv7b.000030470_6912523-6944188+	8252.54	8404.35	8100.72	0.963872	-0.0530863	1	1
GNB2L1|ENSG00000204628|c.Park201106_X011416|JGIv7b.000050694_6439687-6444500-	9080.55	10084.9	8076.19	0.80082	-0.320451	0.558507	0.962656
KDM3A|ENSG00000115548|c.Quigley201212_X000872|JGIv7b.000001168_1019293-1065444+	8201.99	8342.64	8061.33	0.966281	-0.049485	0.880578	1
CCDC108|ENSG00000181378|c.Taira201203ovary_X002189|JGIv7b.000021603_3817672-3861443+	4112.52	163.78	8061.26	49.2201	5.62118	2.95195e-26	1.43551e-23
RPL30|ENSG00000156482|c.TXGP201107_X005268|JGIv7b.000062229_1836574-1843135+	8970.19	9883.84	8056.53	0.815122	-0.294913	0.584548	0.973496
ROPN1L|ENSG00000145491|c.Audic201207_X028369|JGIv7b.000070754_90903-133411-	4121.37	186.801	8055.93	43.1258	5.43048	1.67284e-12	8.79445e-11
KLF5|ENSG00000102554|c.Chung201110_X002584|JGIv7b.000036864_2576653-2596633+	5135.47	2224	8046.95	3.61824	1.85529	3.68505e-05	0.000786977
SPTLC2|ENSG00000100596|c.TXGP201107_X003565|JGIv7b.000039723_5976912-6010493+	5977.06	3907.32	8046.8	2.05942	1.04224	0.045684	0.26969
DSG2|ENSG00000046604|c.Quigley201112_X019328|JGIv7b.000215439_828876-855179+	6555.47	5066.86	8044.07	1.58758	0.666833	0.166964	0.594024
GALNT6|ENSG00000139629|c.XenBase_291290948|JGIv7b.000133382_4018268-4054117+	6515.83	4993.14	8038.52	1.60991	0.686983	0.0909258	0.420359
UBAP2|ENSG00000137073|c.Taira201203testis_X004056|JGIv7b.000368488_33856-85726+	6245.37	4456.82	8033.93	1.80262	0.850093	0.0392292	0.243404
ITM2B|ENSG00000136156|c.Taira201203pancreas_X000637|JGIv7b.000014978_5033001-5058006-	6992.02	5950.41	8033.63	1.3501	0.433062	0.241603	0.715138
ANO9|ENSG00000185101|c.Quigley201207_X007790|JGIv7b.000074352_6559089-6614262-	11441.9	14851.7	8032.07	0.540818	-0.886785	0.0674228	0.348259
RPSA|ENSG00000168028|c.Quigley201112_X005301|JGIv7b.000023165_4151184-4157551+	9585.8	11164.8	8006.79	0.717145	-0.479664	0.360426	0.842991
ATP8B1|ENSG00000081923|c.Quigley201212_X023165|JGIv7b.000051452_5019805-5076597+	6905.41	5840.04	7970.78	1.36485	0.448744	0.291227	0.776449
NA|c.Ismailoglu201203_X009731|JGIv7b.000135961_599782-657416-	4099.58	232.354	7966.81	34.2874	5.09961	3.04366e-10	1.29644e-08
CEP120|ENSG00000168944|c.JGIL6RMv1_XeXenL6RMv10052321m|JGIv7b.000373399_4562864-4617051-	4282.8	661.379	7904.22	11.9511	3.57907	9.33955e-12	4.59923e-10
C3|ENSG00000125730|c.Quigley201207_X011184|JGIv7b.000175714_441266-583699+	8155.18	8420.23	7890.13	0.937045	-0.0938104	0.963314	1
TJP2|ENSG00000119139|c.Ismailoglu201203_X012985|JGIv7b.000399468_149750-226225-	9512.22	11146.8	7877.6	0.706711	-0.500807	0.291096	0.77622
RPL6|ENSG00000089009|c.Chang2013_X033280|JGIv7b.000219188_214083-254743+	8657.58	9447.34	7867.81	0.832807	-0.263947	0.670911	0.997732
FAM3D|ENSG00000198643|c.Taira201203kidney_X004655|JGIv7b.000034527_8414457-8441217+	4704.72	1551.78	7857.67	5.06365	2.34018	3.82439e-07	1.14594e-05
STIL|ENSG00000123473|c.Quigley201212_X048022|JGIv7b.000276272_1864863-1944300-	4334.3	814.009	7854.59	9.64926	3.27042	1.53332e-07	4.8695e-06
RP11-831H9.16|ENSG00000234857|c.mgEST_1013156134|JGIv7b.000031469_2386471-2399444-	8330.64	8811.97	7849.31	0.890755	-0.166899	0.935137	1
SART1|ENSG00000175467|c.TXGP201107_X003033|JGIv7b.000031469_1015221-1034556+	7820.77	7794.26	7847.27	1.0068	0.00977877	0.779779	1
RAB1A|ENSG00000138069|c.Audic201207_X006605|JGIv7b.000012020_7182367-7214204-	7565.89	7291.32	7840.45	1.07531	0.104756	0.727189	1
GNA14|ENSG00000156049|c.Audic201207_X032024|JGIv7b.000086871_318633-385936-	7071.48	6307.09	7835.87	1.24239	0.313118	0.429436	0.899535
TXN|ENSG00000136810|c.Taira201203lung_X006818|JGIv7b.000138921_950005-963167+	5559.3	3284.59	7834.01	2.38508	1.25404	0.00520957	0.0551232
RPS27A|ENSG00000143947|c.JGIL6RMv1_XeXenL6RMv10046738m|JGIv7b.000102974_20181401-20185083+	7683.29	7544.68	7821.9	1.03674	0.0520596	0.76337	1
LMNB1|ENSG00000113368|c.Taira201203intestine_X001419|JGIv7b.000012879_445200-466467-	8822.57	9824.18	7820.97	0.796094	-0.328989	0.707621	1
SYTL2|ENSG00000137501|c.Taira201203st15_X003126|JGIv7b.000395611_50889-131524-	6644.68	5488.83	7800.54	1.42117	0.507076	0.353918	0.838015
RHOV|ENSG00000104140|c.Amin201106_X024134|JGIv7b.000218195_3146446-3175770+	7821.51	7860.11	7782.91	0.990177	-0.014241	0.82305	1
PPP2R1A|ENSG00000105568|c.JGIL6RMv1_XeXenL6RMv10006445m|JGIv7b.000185843_95008-122191+	7752.49	7727.71	7777.27	1.00641	0.00922397	0.785577	1
CEP135|ENSG00000174799|c.Quigley201212_X016186|JGIv7b.000032657_1225335-1262738-	4299.02	842.748	7755.28	9.20237	3.20201	6.68466e-12	3.34119e-10
SPAG1|ENSG00000104450|c.Taira201203kidney_X004608|JGIv7b.000034503_3882562-3939559-	4217.95	704.933	7730.97	10.967	3.45509	1.23717e-10	5.47971e-09
SLC25A3|ENSG00000075415|c.JGIL6RMv1_XeXenL6RMv10031906m|JGIv7b.000005925_6224701-6235922-	8492.22	9261.23	7723.2	0.833928	-0.262004	0.620658	0.985669
UPK1B|ENSG00000114638|c.Taira201203ovary_X006399|JGIv7b.000145916_1276849-1285908+	6442.32	5170.22	7714.41	1.49209	0.57733	0.14824	0.556306
C21orf33|ENSG00000160221|c.XGI_TC427358|JGIv7b.000007546_54567-57866-	7283.03	6854.39	7711.68	1.12507	0.170017	1	1
RPL6|ENSG00000089009|c.JGIL6RMv1_XeXenL6RMv10040229m|JGIv7b.000025254_3489991-3497107+	8909.44	10109.5	7709.44	0.762597	-0.391007	0.452037	0.911178
UBAP2|ENSG00000137073|c.Quigley201212_X041562|JGIv7b.000169907_3919559-4037605+	6029.66	4359.87	7699.46	1.76598	0.82047	0.0459138	0.270075
TOMM40|ENSG00000130204|c.XenBase_148227525|JGIv7b.000129797_1893151-1910152-	7346.35	7010.18	7682.53	1.09591	0.132132	0.678086	1
EFCAB1|ENSG00000034239|c.Taira201203brain_X005102|JGIv7b.000027351_467624-474258-	3990.1	318.276	7661.93	24.0732	4.58936	2.97926e-15	2.13975e-13
CRABP2|ENSG00000143320|c.Taira201203egg_X003235|JGIv7b.000041091_3369386-3397974-	9459.99	11269	7651.01	0.678946	-0.558631	0.252222	0.727465
CCDC61|ENSG00000104983|c.Audic201207_X023468|JGIv7b.000050694_6080759-6097036-	4065.48	489.393	7641.57	15.6144	3.9648	2.5447e-06	6.67398e-05
SNRNP70|ENSG00000104852|c.Ueno201210liver_X000339|JGIv7b.000056777_1273201-1289149+	7276.87	6918.28	7635.45	1.10366	0.142299	0.571955	0.968331
TMPO|ENSG00000120802|c.Ueno2012104cells_X000310|JGIv7b.000018184_2724633-2737727-	9469.5	11314	7625	0.673943	-0.569301	0.542548	0.955477
UQCR11|ENSG00000267059|c.JGIL6RMv1_XeXenL6RMv10004578m|JGIv7b.000039437_3465025-3468724-	7371.48	7124.71	7618.24	1.06927	0.0966263	0.768087	1
GORASP2|ENSG00000115806|c.JGIL6RMv1_XeXenL6RMv10017309m|JGIv7b.000004321_7587214-7603233+	7501.47	7401.27	7601.67	1.02708	0.038544	0.802851	1
ITM2A|ENSG00000078596|c.Chang2013_X026871|JGIv7b.000110275_331697-342732-	7443.85	7288.6	7599.09	1.0426	0.0601838	0.714739	1
DLX3|ENSG00000064195|c.Audic201207_X008005|JGIv7b.000013265_221212-229654+	7502.39	7428.82	7575.96	1.01981	0.0282951	0.959267	1
CCDC19|ENSG00000213085|c.Quigley201212_X018675|JGIv7b.000041091_825401-843540-	3899.99	234.433	7565.55	32.2717	5.0122	1.17075e-21	1.89776e-19
PNRC2|ENSG00000215700|c.JGIL6RMv1_XeXenL6RMv10037105m|JGIv7b.000176467_1226166-1233262+	7513.2	7476.98	7549.41	1.00969	0.01391	0.803437	1
GADD45A|ENSG00000116717|c.JGIL6RMv1_XeXenL6RMv10025137m|JGIv7b.000155039_405260-409709-	4434.18	1329.6	7538.76	5.66996	2.50334	6.24517e-05	0.00127353
SKP1|ENSG00000113558|c.Ueno2012102cells_X000370|JGIv7b.000017836_1566275-1578693-	6417.17	5301.62	7532.72	1.42083	0.506738	0.170473	0.600177
ZNF346|ENSG00000113761|c.XenBase_2340161|JGIv7b.000005925_11090607-11121616+	7725.26	7917.85	7532.68	0.951355	-0.0719444	0.889573	1
KLF5|ENSG00000102554|c.Quigley201212_X045001|JGIv7b.000221007_3094385-3110461-	4893.03	2259.51	7526.55	3.33105	1.73598	0.00556203	0.0580631
PTK2B|ENSG00000120899|c.Quigley201212_X023210|JGIv7b.000051558_452809-543924+	10503.9	13485.9	7521.81	0.557753	-0.842303	0.0415293	0.253122
GRHL1|ENSG00000134317|c.JGIL6RMv1_XeXenL6RMv10015018m|JGIv7b.000043061_8043053-8072510+	5960.3	4418.26	7502.35	1.69803	0.763865	0.0998158	0.444938
TMED7|ENSG00000134970|c.Taira201203st40_X002962|JGIv7b.000373399_1610368-1620488-	7298.55	7099.94	7497.16	1.05595	0.078538	0.686666	1
EPAS1|ENSG00000116016|c.Quigley201212_X014231|JGIv7b.000027036_3274016-3349203+	5625	3753.7	7496.3	1.99704	0.997866	0.0163431	0.130958
C12ORF55|ENSG00000270032|c.Quigley201112_X004712|JGIv7b.000018184_3494877-3637044-	3868.8	250.631	7486.98	29.8725	4.90074	5.68391e-21	8.39708e-19
UQCRFS1|ENSG00000169021|c.XenBase_70672131|JGIv7b.000046631_2150054-2153152-	6577.81	5687.24	7468.38	1.31318	0.393065	0.292668	0.778604
CLINT1|ENSG00000113282|c.Taira201203st40_X001420|JGIv7b.000054336_792192-881386+	5909.14	4361.29	7456.98	1.70981	0.773837	0.0798608	0.387871
GNG5|ENSG00000174021|c.Quigley201207_X010220|JGIv7b.000137809_2012807-2017877+	8326.9	9199.49	7454.31	0.810296	-0.303479	0.624165	0.987546
ATP2A2|ENSG00000174437|c.Taira201203st15_X002772|JGIv7b.000219188_1321295-1352979-	9642.17	11857.8	7426.58	0.626305	-0.675063	0.131059	0.52129
RS1|ENSG00000102104|c.XGI_TC421446|JGIv7b.000193569_479391-495082+	6434.35	5452.37	7416.33	1.3602	0.443823	0.325005	0.809426
CDC20|ENSG00000117399|c.Taira201203st25_X004217|JGIv7b.000167300_1538301-1548135-	5279.92	3168.76	7391.08	2.33248	1.22187	0.00818866	0.0781118
CDC34|ENSG00000099804|c.JGIL6RMv1_XeXenL6RMv10021119m|JGIv7b.000046215_2683833-2697789-	7730.84	8095.29	7366.4	0.909961	-0.136124	0.860595	1
ATP2A3|ENSG00000074370|c.Quigley201212_X022238|JGIv7b.000049179_314446-402063+	9273.33	11186.9	7359.77	0.657892	-0.604077	0.143818	0.548349
CSNK1A1|ENSG00000113712|c.Taira201203intestine_X003566|JGIv7b.000040421_2656553-2694395-	7274.32	7194.64	7354	1.02215	0.0316063	0.850451	1
MST1R|ENSG00000164078|c.Taira201203egg_X006759|JGIv7b.000187321_4479571-4532883-	8590.24	9832.29	7348.19	0.747353	-0.420138	0.450827	0.910312
SRSF1|ENSG00000136450|c.Quigley201207_X003833|JGIv7b.000027891_1364779-1371233-	7986.54	8625.33	7347.75	0.851881	-0.231277	0.873793	1
RPS6|ENSG00000137154|c.Chang2013_X020519|JGIv7b.000061609_1501696-1514838-	8064.99	8782.61	7347.37	0.836582	-0.257421	0.57288	0.968339
CGN|ENSG00000143375|c.Ismailoglu201203_X001699|JGIv7b.000012462_88845-120226+	7020.83	6713.53	7328.12	1.09154	0.12637	0.701152	1
WDR78|ENSG00000152763|c.Audic201207_X048079|JGIv7b.000275988_179565-204481-	3847.78	368.446	7327.12	19.8865	4.31372	2.93491e-18	3.03127e-16
ACTN1|ENSG00000072110|c.Taira201203st35_X003595|JGIv7b.000265107_1619099-1677669-	12911	18495.5	7326.58	0.396127	-1.33596	0.00160829	0.021154
POLR2A|ENSG00000181222|c.Taira201203muscle_X000784|JGIv7b.000025469_23301-49351-	7728.8	8136.49	7321.1	0.899787	-0.152345	0.760341	1
DNAI2|ENSG00000171595|c.Audic201207_X002775|JGIv7b.000005370_1158032-1194781+	3941.7	589.428	7293.97	12.3747	3.62932	2.43946e-14	1.59501e-12
WDR90|ENSG00000161996|c.Quigley201212_X033399|JGIv7b.000096766_938987-965679-	3846.63	400.268	7292.99	18.2203	4.18747	2.59471e-17	2.38447e-15
CIDEA|ENSG00000176194|c.TXGP201107_X003857|JGIv7b.000044494_628002-643830+	7537.33	7785.78	7288.88	0.936179	-0.0951441	0.879555	1
RBM22|ENSG00000086589|c.Taira201203st12_X002263|JGIv7b.000057094_421316-435645+	7645.43	8004.25	7286.6	0.910342	-0.13552	0.981997	1
ATP11C|ENSG00000101974|c.Taira201203spleen_X002687|JGIv7b.000050694_5146702-5217108-	7166.77	7049.22	7284.32	1.03335	0.0473325	1	1
HDAC1|ENSG00000116478|c.Quigley201212_X041133|JGIv7b.000166674_3177503-3194428+	8351.04	9419.45	7282.63	0.773148	-0.371183	0.492909	0.931873
EIF4A3|ENSG00000141543|c.Taira201203brain_X010967|JGIv7b.000089475_854935-897659-	7747.88	8225.08	7270.69	0.883966	-0.177938	0.964031	1
MEIS2|ENSG00000134138|c.Audic201207_X018837|JGIv7b.000039723_8670913-8701640-	4498.78	1738.23	7259.34	4.17628	2.06222	0.00785692	0.0756274
KLF5|ENSG00000102554|c.Taira201203st25_X003118|JGIv7b.000078860_8408391-8424679-	4851.06	2443.49	7258.62	2.97059	1.57075	0.0672765	0.347811
MARK2|ENSG00000072518|c.Quigley201207_X000409|JGIv7b.000002589_1126703-1224599+	5719.64	4182.11	7257.17	1.73529	0.795176	0.0616604	0.328827
TTC30B|ENSG00000196659|c.Chang2013_X001209|JGIv7b.000003267_1213334-1243683+	3913.04	579.717	7246.37	12.4998	3.64384	1.14433e-08	4.16709e-07
ZNF706|ENSG00000120963|c.UniGene_Xl_S25791217|JGIv7b.000030711_2285598-2298046-	5779.36	4313.78	7244.93	1.67949	0.74802	0.0537608	0.301004
TFAP2C|ENSG00000087510|c.Audic201207_X008309|JGIv7b.000013471_1965637-1984090+	8682.74	10128.9	7236.58	0.714449	-0.485098	0.341215	0.826378
CCDC39|ENSG00000145075|c.Quigley201212_X015587|JGIv7b.000030987_894379-927718-	3821.45	408.158	7234.73	17.7253	4.14774	1.86617e-10	8.08165e-09
PRRC2B|ENSG00000130723|c.Taira201203brain_X010571|JGIv7b.000081122_1260060-1344463-	7747.28	8262.1	7232.45	0.875377	-0.192024	0.633625	0.990692
FAM92B|ENSG00000153789|c.Audic201207_X003176|JGIv7b.000005765_469395-495588-	3695.93	170.206	7221.66	42.429	5.40698	2.12925e-20	2.90649e-18
RPS2|ENSG00000140988|c.mgEST_1013250425|JGIv7b.000219295_922346-926132-	8134.72	9048.17	7221.26	0.798091	-0.325375	0.455399	0.913462
PBX2|ENSG00000204304|c.XGI_TC414053|JGIv7b.000075398_377887-395682+	7670.96	8121.94	7219.98	0.888948	-0.169829	0.865227	1
CAPN2|ENSG00000162909|c.Quigley201212_X034612|JGIv7b.000102974_5924021-6000732+	9808.67	12398.2	7219.12	0.582272	-0.780236	0.0960813	0.435664
C21orf59|ENSG00000159079|c.Ismailoglu201203_X000890|JGIv7b.000006590_5922499-5932465+	3732.12	246.91	7217.34	29.2307	4.86941	1.16987e-08	4.25344e-07
TOP1|ENSG00000198900|c.Audic201207_X021131|JGIv7b.000045834_675196-706365-	8437.94	9674.66	7201.22	0.744338	-0.42597	0.460886	0.916293
TPM3|ENSG00000143549|c.Taira201203skin_X001976|JGIv7b.000046492_715687-743544+	7942.06	8683.4	7200.72	0.829251	-0.270119	0.545113	0.95599
TMCO1|ENSG00000143183|c.Taira201203kidney_X003459|JGIv7b.000023165_155865-172273+	7333.72	7476.21	7191.23	0.961881	-0.056069	0.94201	1
RFX2|ENSG00000087903|c.Park201106_X024671|JGIv7b.000325448_529875-558206+	3889.55	588.302	7190.79	12.223	3.61152	4.90491e-07	1.44559e-05
G3BP1|ENSG00000145907|c.JGIL6RMv1_XeXenL6RMv10001534m|JGIv7b.000137507_2722379-2747195+	8428.86	9672.57	7185.14	0.742836	-0.428884	0.460817	0.916293
E2F7|ENSG00000165891|c.Quigley201212_X015305|JGIv7b.000030470_6650467-6662823+	4977.29	2772.51	7182.07	2.59045	1.3732	0.0207995	0.155998
KIAA1731|ENSG00000166004|c.Taira201203lung_X008235|JGIv7b.000257100_153838-212726+	3750.53	319.396	7181.67	22.4852	4.4909	1.67554e-18	1.81067e-16
MDH1|ENSG00000014641|c.Park201106_X003152|JGIv7b.000012020_6424155-6435142+	5162.35	3146	7178.7	2.28185	1.1902	0.00372103	0.0421837
TTC26|ENSG00000105948|c.Audic201207_X046363|JGIv7b.000245044_6200119-6229603+	3758.55	348.249	7168.84	20.5854	4.36355	1.96581e-11	9.42215e-10
AZIN1|ENSG00000155096|c.Quigley201212_X016657|JGIv7b.000034503_42313-74094+	7543.38	7930.67	7156.09	0.90233	-0.148273	0.793565	1
POC1A|ENSG00000164087|c.Ueno2012104cells_X001132|JGIv7b.000150991_229007-259041-	3751.61	348.025	7155.2	20.5595	4.36173	1.77273e-05	0.000401739
LMO7|ENSG00000136153|c.Audic201207_X030371|JGIv7b.000078860_7746937-7858910-	4710.52	2268.42	7152.63	3.15314	1.65679	0.000122071	0.00230533
NME8|ENSG00000086288|c.Chang2013_X006324|JGIv7b.000013787_1482816-1502677+	3674.52	201.627	7147.42	35.4487	5.14766	2.77323e-23	6.60538e-21
ITGA2B|ENSG00000005961|c.XenBase_147904119|JGIv7b.000075417_2848493-2868964-	6527.05	5925.57	7128.52	1.20301	0.26665	0.599382	0.977418
RPS3A|ENSG00000145425|c.JGIL6RMv1_XeXenL6RMv10015904m|JGIv7b.000099286_2246749-2254241-	7843	8565.12	7120.87	0.83138	-0.266421	0.640372	0.99331
AKIRIN1|ENSG00000174574|c.XGI_TC433589|JGIv7b.000176467_1119135-1130440-	6205.9	5292.11	7119.69	1.34534	0.427972	0.36093	0.843665
C16orf80|ENSG00000070761|c.UniGene_Xl_S20755988|JGIv7b.000135348_2038549-2049785-	3783.32	450.29	7116.36	15.8039	3.98221	2.34781e-14	1.5481e-12
SPEF2|ENSG00000152582|c.Taira201203ovary_X003969|JGIv7b.000052441_5482371-5584067+	3612.28	125.031	7099.53	56.7821	5.82736	1.26294e-27	8.42276e-25
TCTEX1D1|ENSG00000152760|c.Audic201207_X048071|JGIv7b.000275988_160179-169259+	3627.71	157.686	7097.73	45.0117	5.49223	5.35251e-20	6.86474e-18
CASD1|ENSG00000127995|c.Quigley201212_X026592|JGIv7b.000061124_4756337-4792495+	4963.97	2841.4	7086.54	2.49403	1.31848	0.0274146	0.188709
SPIB|ENSG00000269404|c.JGIL6RMv1_XeXenL6RMv10025654m|JGIv7b.000402746_3460359-3481425-	6573.72	6075.27	7072.17	1.16409	0.219204	0.599274	0.977418
SNRPD1|ENSG00000167088|c.XenBase_49255945|JGIv7b.000134022_1209393-1216699-	8428.33	9796	7060.66	0.720769	-0.472391	0.393174	0.870398
ENKUR|ENSG00000151023|c.JGIL6RMv1_XeXenL6RMv10000896m|JGIv7b.000155082_3135877-3152535-	3637.05	222.234	7051.87	31.7318	4.98786	1.96912e-22	3.89518e-20
UGGT1|ENSG00000136731|c.Ismailoglu201203_X003760|JGIv7b.000030404_1803685-1878109-	7394.7	7755.32	7034.09	0.907003	-0.140821	0.747722	1
SRSF2|ENSG00000161547|c.Ueno2012106cells_X001459|JGIv7b.000106323_671571-673527+	7333.8	7637.55	7030.05	0.92046	-0.119573	0.953843	1
DEGS2|ENSG00000168350|c.Quigley201207_X006152|JGIv7b.000050694_6335072-6348349+	4696.63	2365.37	7027.89	2.97116	1.57102	0.000412716	0.00676623
SRP54|ENSG00000100883|c.Chang2013_X034967|JGIv7b.000265107_1375952-1393926+	5746.12	4465.84	7026.4	1.57337	0.653855	0.108494	0.466634
PTPN13|ENSG00000163629|c.Taira201203ovary_X004390|JGIv7b.000058878_1574307-1721704-	5143.57	3267.9	7019.25	2.14794	1.10295	0.0169506	0.134762
HIPK1|ENSG00000163349|c.Taira201203st08_X002690|JGIv7b.000047533_6862158-6916156-	9470.97	11939.1	7002.81	0.586543	-0.769691	0.0876993	0.411353
SLC45A3|ENSG00000158715|c.Quigley201212_X038505|JGIv7b.000138050_1010947-1037568+	6336.22	5673.64	6998.79	1.23356	0.302831	0.462714	0.917411
GLB1L2|ENSG00000149328|c.Chung201110_X004644|JGIv7b.000082610_2172895-2206913+	3821.58	649.251	6993.9	10.7723	3.42925	2.6101e-12	1.34196e-10
TPR|ENSG00000047410|c.Chang2013_X004728|JGIv7b.000012423_280844-385067+	8378.1	9768.02	6988.19	0.715415	-0.483147	0.257728	0.734751
FTSJ3|ENSG00000108592|c.TeperekTkacz201206_X003256|JGIv7b.000073267_46324-142451+	8068.85	9168.13	6969.58	0.760196	-0.395556	0.464801	0.918212
SMC4|ENSG00000113810|c.Quigley201112_X011100|JGIv7b.000058517_610032-642509+	7474.63	7999.19	6950.06	0.868845	-0.202829	0.81868	1
UPK3BL|ENSG00000267368|c.Audic201207_X047411|JGIv7b.000267344_1483270-1496800-	7044.93	7150.82	6939.03	0.970382	-0.0433751	0.948081	1
MAPK15|ENSG00000181085|c.Ismailoglu201203_X007375|JGIv7b.000073936_105202-123179+	3577.28	223.405	6931.15	31.025	4.95536	5.69511e-22	1.03051e-19
RRP12|ENSG00000052749|c.TeperekTkacz201206_X000123|JGIv7b.000001915_2394768-2448711-	7790.94	8650.8	6931.07	0.801205	-0.319756	0.595201	0.976808
NT5C1A|ENSG00000116981|c.Audic201207_X032940|JGIv7b.000093416_3226610-3249716+	7044.94	7176.77	6913.1	0.963262	-0.0540006	0.742632	1
ZNF326|ENSG00000162664|c.Ismailoglu201203_X005664|JGIv7b.000047606_2430343-2452963-	6734.93	6559.13	6910.72	1.0536	0.0753312	0.733461	1
SEC23B|ENSG00000101310|c.Taira201203lung_X007381|JGIv7b.000180104_1152868-1203255+	6422.24	5937.73	6906.75	1.1632	0.218095	0.513071	0.940995
HIPK1|ENSG00000163349|c.Quigley201207_X004499|JGIv7b.000035524_175798-226577-	6906.51	6907.11	6905.91	0.999825	-0.000251776	0.808631	1
EEF1G|ENSG00000254772|c.XGI_TC432710|JGIv7b.000002589_543908-560716+	8365.5	9827.63	6903.38	0.702446	-0.50954	0.276866	0.758511
SPATA18|ENSG00000163071|c.Quigley201212_X016396|JGIv7b.000033104_2550201-2571633-	3503.82	104.825	6902.82	65.8511	6.04114	2.12508e-28	1.90783e-25
KIAA0232|ENSG00000170871|c.Taira201203intestine_X006778|JGIv7b.000106356_1461763-1496326+	4870.62	2838.42	6902.81	2.43192	1.2821	0.00307497	0.0362139
TTC18|ENSG00000156042|c.Taira201203testis_X002758|JGIv7b.000096766_1731765-1785136+	3493.18	92.5575	6893.8	74.4813	6.21881	2.42615e-22	4.75893e-20
KIAA1324L|ENSG00000164659|c.Quigley201212_X006996|JGIv7b.000012518_13813324-13861697+	5705.7	4517.86	6893.54	1.52584	0.609604	0.161296	0.583082
LRRC1|ENSG00000137269|c.mgEST_1013255056|JGIv7b.000052702_7888620-7999165-	6374.96	5859.4	6890.52	1.17598	0.23386	0.587232	0.974213
MIIP|ENSG00000116691|c.Audic201207_X040433|JGIv7b.000161503_21905-42251+	3565.68	242.114	6889.25	28.4546	4.83059	7.07754e-07	2.03704e-05
ZC3H10|ENSG00000135482|c.Taira201203lung_X000914|JGIv7b.000008129_7757324-7762720-	5252.69	3622.23	6883.15	1.90025	0.926191	0.04935	0.284127
RPL27|ENSG00000131469|c.JGIL6RMv1_XeXenL6RMv10007964m|JGIv7b.000360123_489105-495902+	7535.07	8187.19	6882.95	0.840698	-0.25034	0.628125	0.989385
GPD1|ENSG00000167588|c.Audic201207_X043995|JGIv7b.000200825_5762908-5790585-	11302.4	15724	6880.89	0.437604	-1.1923	0.0177512	0.139183
AZIN1|ENSG00000155096|c.Quigley201212_X040394|JGIv7b.000160942_726373-757335-	8416.9	9957.32	6876.47	0.690595	-0.534089	0.263565	0.743101
RBM14|ENSG00000239306|c.Amin201106_X008509|JGIv7b.000031469_786843-795228-	7581.64	8288.96	6874.32	0.829334	-0.269975	0.633709	0.990692
EIF4B|ENSG00000063046|c.XGI_TC450249|JGIv7b.000200825_7138312-7179445+	7778.72	8684.07	6873.37	0.791491	-0.337355	0.593637	0.97645
ACTR2|ENSG00000138071|c.XGI_TC415628|JGIv7b.000111824_1945233-1972872+	7702.95	8544.78	6861.13	0.802961	-0.316598	0.430389	0.899628
PCBP2|ENSG00000197111|c.Amin201106_X001469|JGIv7b.000005732_7621351-7650587-	7728.25	8596.28	6860.22	0.798045	-0.325458	0.556213	0.961
CDC14A|ENSG00000079335|c.Quigley201212_X042434|JGIv7b.000181903_463291-504996-	3582.74	306.606	6858.88	22.3704	4.48352	6.67148e-19	7.70919e-17
MVP|ENSG00000013364|c.Audic201207_X006306|JGIv7b.000011418_157101-166473-	4299.91	1753.71	6846.12	3.90379	1.96488	0.0308034	0.205433
COPS5|ENSG00000121022|c.Quigley201212_X025506|JGIv7b.000058038_225780-283393+	4039.31	1242.52	6836.1	5.50179	2.4599	8.20386e-08	2.67077e-06
RUVBL1|ENSG00000175792|c.Quigley201112_X020862|JGIv7b.000277614_3068711-3095776+	4147.04	1468.02	6826.07	4.64984	2.21718	1.54237e-06	4.18142e-05
SLC7A4|ENSG00000099960|c.XGI_TC413818|JGIv7b.000036586_1564019-1584606+	4580.65	2336.72	6824.59	2.92059	1.54626	0.000390999	0.00644997
NA|c.mgEST_1013118878|JGIv7b.000263386_863560-880162+	6328.41	5852.97	6803.85	1.16246	0.217183	0.729268	1
TRIP12|ENSG00000153827|c.Ueno201210brain_X000653|JGIv7b.000016807_7257785-7369350+	5309.16	3820.86	6797.46	1.77904	0.831097	0.0555909	0.307979
KIF2A|ENSG00000068796|c.Audic201207_X033972|JGIv7b.000099008_526396-584889-	3688.69	582.221	6795.17	11.6711	3.54487	4.81196e-08	1.60688e-06
TMEM45B|ENSG00000151715|c.Taira201203st08_X003765|JGIv7b.000083106_2801477-2837873-	4378.22	1966.53	6789.91	3.45273	1.78774	0.000104018	0.00199669
WDR67|ENSG00000156787|c.Quigley201212_X044860|JGIv7b.000220448_1384894-1419615+	3831.41	887.443	6775.38	7.63472	2.93258	4.966e-07	1.4599e-05
C5orf42|ENSG00000197603|c.Taira201203egg_X003897|JGIv7b.000052441_6178726-6276356-	3538.96	308.479	6769.45	21.9446	4.45579	2.86479e-18	2.98527e-16
RPS8|ENSG00000142937|c.Quigley201112_X018182|JGIv7b.000179914_93126-101242+	7593.45	8422.42	6764.48	0.803152	-0.316256	0.542508	0.955477
CTSL2|ENSG00000136943|c.Taira201203st25_X001611|JGIv7b.000032519_1344471-1350886-	7623.85	8493.28	6754.42	0.795267	-0.33049	0.609703	0.981048
DAZAP2|ENSG00000183283|c.JGIL6RMv1_XeXenL6RMv10045346m|JGIv7b.000005732_3089389-3101829+	6050.97	5356.63	6745.31	1.25925	0.33256	0.398988	0.874985
API5|ENSG00000166181|c.Audic201207_X020141|JGIv7b.000043483_2965955-2991232-	6683.3	6627.01	6739.59	1.01699	0.0243018	0.768174	1
EIF5B|ENSG00000158417|c.Audic201207_X041513|JGIv7b.000169004_1134061-1166751+	7650.99	8564.69	6737.3	0.786637	-0.34623	0.787341	1
RAD21|ENSG00000164754|c.Quigley201212_X047228|JGIv7b.000264180_1008940-1035702+	7226.34	7724.25	6728.43	0.87108	-0.199123	0.76693	1
TM9SF3|ENSG00000077147|c.Quigley201212_X040242|JGIv7b.000159240_503034-526411+	6522.77	6325.12	6720.43	1.0625	0.0874601	0.791701	1
ENDOD1|ENSG00000149218|c.Taira201203brain_X012696|JGIv7b.000133669_69615-85052+	6114.99	5510.45	6719.53	1.21942	0.28619	0.484842	0.92809
KIAA1217|ENSG00000120549|c.Taira201203skin_X002262|JGIv7b.000052573_1722724-1907429+	4682.35	2652.1	6712.6	2.53105	1.33973	0.0256324	0.180214
KHSRP|ENSG00000088247|c.Taira201203st10_X003887|JGIv7b.000175714_268495-294223-	6276.14	5853.83	6698.45	1.14429	0.194447	0.504191	0.937288
SPATA6L|ENSG00000106686|c.XGI_TC420201|JGIv7b.000106782_624754-654736+	3451.67	212.03	6691.31	31.5583	4.97995	3.51106e-16	2.75017e-14
RBMX|ENSG00000147274|c.Quigley201212_X007619|JGIv7b.000012933_1866551-1878443-	6782.76	6878.89	6686.63	0.97205	-0.0408972	0.85357	1
RPL7|ENSG00000147604|c.Quigley201212_X044427|JGIv7b.000207705_267073-274547+	7283.51	7883.77	6683.25	0.847723	-0.238335	0.633086	0.990692
RPS12|ENSG00000112306|c.Taira201203st15_X002909|JGIv7b.000256230_51217-56272-	7893.21	9107.92	6678.49	0.733261	-0.4476	0.323855	0.807977
WDR16|ENSG00000166596|c.UniGene_Xl_S28473498|JGIv7b.000163806_2998260-3007049-	3379.89	82.6066	6677.17	80.831	6.33684	1.47295e-13	8.59543e-12
BZW1|ENSG00000082153|c.Taira201203egg_X006133|JGIv7b.000139113_2508956-2522792+	7807.81	8944.05	6671.57	0.745922	-0.422903	0.507095	0.938669
AC079354.1|ENSG00000182329|c.Quigley201207_X010261|JGIv7b.000139113_860061-920401+	3360.51	54.7163	6666.31	121.834	6.92877	1.08927e-33	2.54256e-29
PFN2|ENSG00000070087|c.XGI_TC426221|JGIv7b.000016004_2071315-2076884-	7738.27	8813.67	6662.88	0.755972	-0.403596	0.354182	0.838184
KRAS|ENSG00000133703|c.UniGene_Xl_S13590070|JGIv7b.000132123_550033-559636-	5549.01	4441.87	6656.15	1.4985	0.583521	0.141587	0.544019
VIL1|ENSG00000127831|c.Quigley201212_X024159|JGIv7b.000052573_13688474-13728000-	7089.34	7529.61	6649.07	0.883056	-0.179423	0.561255	0.963328
ITGB1|ENSG00000150093|c.Taira201203heart_X001834|JGIv7b.000017434_2361698-2396928-	8475.84	10318	6633.67	0.642922	-0.637285	0.182868	0.623959
C21orf58|ENSG00000160298|c.XenBase_148744265|JGIv7b.000004321_1739804-1749348+	3367.81	104.883	6630.73	63.2202	5.98231	1.13342e-27	7.78129e-25
C2CD3|ENSG00000168014|c.Taira201203st09_X004215|JGIv7b.000198991_502179-590343+	3518.19	413.445	6622.94	16.0189	4.0017	6.29955e-16	4.83698e-14
PRPS2|ENSG00000101911|c.XGI_TC427617|JGIv7b.000017127_7965726-7991930+	6955.35	7301.3	6609.4	0.905237	-0.143633	0.821719	1
LPCAT4|ENSG00000176454|c.Quigley201212_X035621|JGIv7b.000111469_243904-266942-	3900.52	1193.04	6608.01	5.53881	2.46958	0.0455259	0.269097
PRPF19|ENSG00000110107|c.Audic201207_X027412|JGIv7b.000064233_53106-75513-	7318.24	8033.75	6602.74	0.821875	-0.28301	0.660583	0.996069
ELF1|ENSG00000120690|c.Audic201207_X009786|JGIv7b.000014978_7863196-7984322+	6127.53	5660.88	6594.18	1.16487	0.220167	0.504692	0.937288
GFPT1|ENSG00000198380|c.Taira201203st10_X000212|JGIv7b.000004754_351152-385047+	7194.09	7794.17	6594	0.846017	-0.241241	0.53168	0.949701
SNRNP70|ENSG00000104852|c.Amin201106_X027634|JGIv7b.000402746_367479-382531+	7370.54	8154.34	6586.74	0.807758	-0.308004	0.619701	0.985669
BRD2|ENSG00000204256|c.Taira201203eye_X002207|JGIv7b.000012933_4707428-4721242-	6523.26	6467.47	6579.04	1.01725	0.0246757	0.774309	1
PDCD11|ENSG00000148843|c.Ueno201210testis_X000113|JGIv7b.000079796_139189-188279+	8200.93	9826.97	6574.89	0.669066	-0.57978	0.262096	0.741069
SYNE1|ENSG00000131018|c.JGIL6RMv1_XeXenL6RMv10046228m|JGIv7b.000118142_2131302-2276643+	3407.39	240.727	6574.05	27.3092	4.77132	0.0688955	0.352899
TAGLN2|ENSG00000158710|c.Amin201106_X017498|JGIv7b.000089040_2389746-2418318+	10269.6	13975.9	6563.34	0.469618	-1.09044	0.0116748	0.102333
PRRC1|ENSG00000164244|c.Ismailoglu201203_X012662|JGIv7b.000332973_1099558-1112378-	5089.6	3621.98	6557.22	1.8104	0.856307	0.0344041	0.22221
TTC12|ENSG00000149292|c.Audic201207_X027542|JGIv7b.000066475_3672719-3736805+	3345.63	136.151	6555.1	48.1458	5.58934	7.95571e-26	3.31616e-23
SPEN|ENSG00000065526|c.Taira201203st09_X001746|JGIv7b.000036295_722531-779018-	7388.99	8223.43	6554.55	0.797058	-0.327244	0.493209	0.932186
CELSR2|ENSG00000143126|c.Ismailoglu201203_X005984|JGIv7b.000051808_118430-219878+	6418.84	6288.31	6549.37	1.04152	0.0586849	0.731937	1
COPA|ENSG00000122218|c.Chang2013_X000375|JGIv7b.000000226_698943-733245+	7080.51	7620.6	6540.43	0.858256	-0.22052	0.580466	0.971172
BORA|ENSG00000136122|c.Quigley201207_X012100|JGIv7b.000221007_3238296-3262755-	4489.66	2449.67	6529.64	2.66552	1.41442	0.000704591	0.0106727
SELT|ENSG00000198843|c.JGIL6RMv1_XeXenL6RMv10003308m|JGIv7b.000082102_3816001-3822839-	6057.02	5589.55	6524.49	1.16727	0.223133	0.483471	0.927066
LUC7L3|ENSG00000108848|c.Audic201207_X040859|JGIv7b.000163806_458910-479040-	5798.94	5079.79	6518.1	1.28314	0.359682	0.290877	0.77622
CHL1|ENSG00000134121|c.Quigley201112_X020225|JGIv7b.000252273_292246-351229+	3544.49	583.196	6505.78	11.1554	3.47967	3.83472e-08	1.29913e-06
TRAK1|ENSG00000182606|c.XGI_TC433847|JGIv7b.000075417_6891130-6931416-	5643.79	4790.46	6497.11	1.35626	0.439635	0.449831	0.909808
RPLP0|ENSG00000089157|c.XGI_TC436699|JGIv7b.000036586_334339-341452+	8074.81	9661.96	6487.66	0.671464	-0.574619	0.238124	0.710688
ANXA2|ENSG00000182718|c.Quigley201112_X001878|JGIv7b.000007197_1291390-1305348+	8166.08	9844.77	6487.39	0.658968	-0.60172	0.286968	0.771121
GATA2|ENSG00000179348|c.Chang2013_X006087|JGIv7b.000013523_7309651-7323583+	9165.05	11849	6481.05	0.546968	-0.870472	0.0896703	0.416949
BZW1|ENSG00000082153|c.Taira201203st20_X001276|JGIv7b.000020345_3564900-3597164-	7230.24	7983.41	6477.06	0.811315	-0.301665	0.635432	0.99132
FURIN|ENSG00000140564|c.Quigley201212_X005375|JGIv7b.000009266_6785284-6897454+	6450.57	6424.22	6476.92	1.0082	0.0117872	0.920157	1
ACSL1|ENSG00000151726|c.Taira201203muscle_X000999|JGIv7b.000041523_5275788-5323071-	4751.32	3029.71	6472.94	2.13649	1.09524	0.0148312	0.122242
DDX3X|ENSG00000215301|c.Taira201203eye_X001221|JGIv7b.000007331_523631-542907+	6591.73	6711.1	6472.36	0.964425	-0.052259	0.972281	1
RPS8|ENSG00000142937|c.Amin201106_X026736|JGIv7b.000325141_1346929-1368581-	8066.6	9665.02	6468.18	0.669236	-0.579413	0.240729	0.713847
SRSF9|ENSG00000111786|c.Quigley201212_X036014|JGIv7b.000113816_539262-543080+	7281.63	8123.57	6439.68	0.792716	-0.335124	0.603043	0.978882
EFCAB6|ENSG00000186976|c.Quigley201212_X009250|JGIv7b.000014692_3162461-3224184+	3331.66	225.5	6437.81	28.549	4.83537	1.42026e-21	2.25522e-19
PPIF|ENSG00000108179|c.Chang2013_X017902|JGIv7b.000051940_1236337-1246206+	7943.56	9454.23	6432.89	0.680424	-0.555494	0.20708	0.663899
STAG2|ENSG00000101972|c.Taira201203st12_X000388|JGIv7b.000007546_3532485-3600243+	7455.23	8496.17	6414.29	0.754962	-0.405524	0.476325	0.92265
GNA14|ENSG00000156049|c.Quigley201212_X014849|JGIv7b.000029017_395744-467773-	4783.47	3171.16	6395.78	2.01686	1.01211	0.0248908	0.176578
EIF3F|ENSG00000175390|c.XGI_TC446047|JGIv7b.000041091_144960-149641-	6862.04	7336.84	6387.24	0.870572	-0.199965	0.810582	1
CDKN1B|ENSG00000111276|c.Ismailoglu201203_X013014|JGIv7b.000402746_3952999-3956328+	3855.6	1325.29	6385.92	4.81849	2.26858	0.00149256	0.0198741
TULP3|ENSG00000078246|c.XGI_TC416665|JGIv7b.000054899_96262-105995+	4059.98	1760.09	6359.86	3.61336	1.85334	0.00194178	0.0248356
GNB1|ENSG00000078369|c.Amin201106_X011840|JGIv7b.000047457_1389831-1439060-	7694.14	9029.21	6359.07	0.704278	-0.505784	0.278464	0.760721
ARF1|ENSG00000143761|c.JGIL6RMv1_XeXenL6RMv10048987m|JGIv7b.000047683_120188-134977+	6771.64	7188.52	6354.75	0.884014	-0.177859	0.82129	1
RUVBL1|ENSG00000175792|c.Amin201106_X004357|JGIv7b.000013523_7809504-7842113+	3836.86	1322.2	6351.51	4.80375	2.26416	0.000167714	0.00304004
TBATA|ENSG00000166220|c.Audic201207_X016333|JGIv7b.000032511_519124-544376-	3211.75	72.3757	6351.13	87.7522	6.45536	3.15784e-31	1.053e-27
HNRNPC|ENSG00000092199|c.Quigley201212_X047717|JGIv7b.000272406_1780491-1799428+	6889.3	7428	6350.61	0.854955	-0.226079	0.80532	1
PPP4C|ENSG00000149923|c.JGIL6RMv1_XeXenL6RMv10021556m|JGIv7b.000045548_824704-831507+	6325.06	6307.05	6343.06	1.00571	0.00821365	0.851337	1
FN1|ENSG00000115414|c.Taira201203st30_X004626|JGIv7b.000310750_172301-216736+	7805.32	9267.82	6342.81	0.684391	-0.547107	0.308637	0.794515
CFH|ENSG00000000971|c.Taira201203kidney_X012568|JGIv7b.000245044_3631680-3797857-	7233.78	8128.61	6338.95	0.779832	-0.358764	0.607329	0.979641
OAZ1|ENSG00000104904|c.JGIL6RMv1_XeXenL6RMv10000082m|JGIv7b.000072621_2394908-2404110+	6204.62	6085.53	6323.7	1.03914	0.0553842	0.73483	1
GOLM1|ENSG00000135052|c.Audic201207_X032041|JGIv7b.000086871_2625158-2663738-	4674	3040.95	6307.05	2.07404	1.05244	0.0119881	0.104491
TEKT4|ENSG00000260842|c.Audic201207_X013262|JGIv7b.000023403_196249-229104-	3207.49	111.521	6303.46	56.5225	5.82075	1.92149e-27	1.1803e-24
MTAP|ENSG00000099810|c.TXGP201107_X006936|JGIv7b.000115315_960254-975521-	3354.56	407.65	6301.46	15.458	3.95028	7.69024e-11	3.51972e-09
U2AF2|ENSG00000063244|c.JGIL6RMv1_XeXenL6RMv10051227m|JGIv7b.000052341_2747773-2767248-	6960.24	7623.51	6296.97	0.825994	-0.275797	0.590275	0.975399
FRMD8|ENSG00000126391|c.JGIL6RMv1_XeXenL6RMv10036833m|JGIv7b.000021980_168722-194527+	7339.35	8384.04	6294.65	0.750789	-0.41352	0.352898	0.837299
CCNB1|ENSG00000134057|c.Ueno201210st09_X000953|JGIv7b.000276272_1626330-1634980+	5060.04	3836.7	6283.38	1.63771	0.711676	0.177867	0.61317
TMED2|ENSG00000086598|c.JGIL6RMv1_XeXenL6RMv10029651m|JGIv7b.000395028_99072-108113-	6883.2	7489.24	6277.16	0.838157	-0.254707	0.780039	1
NA|c.TXGP201107_X003841|JGIv7b.000044061_2350967-2354231+	6051.9	5835.14	6268.66	1.0743	0.103391	0.835931	1
U2AF1|ENSG00000160201|c.XGI_TC433037|JGIv7b.000347078_702320-709716+	6639.13	7012.47	6265.79	0.893521	-0.162426	0.797704	1
SOX7|ENSG00000171056|c.Chung201110_X000593|JGIv7b.000007103_1539795-1544597-	3178.3	100.983	6255.61	61.9473	5.95297	0.000278936	0.00478041
HSP90B1|ENSG00000166598|c.Quigley201212_X011399|JGIv7b.000018184_4884139-4896849+	6276.19	6303.58	6248.81	0.991311	-0.012591	0.844731	1
MFAP1|ENSG00000140259|c.Audic201207_X005543|JGIv7b.000009266_6646040-6661020-	6217.87	6200.22	6235.51	1.00569	0.00818871	0.788171	1
DCTN6|ENSG00000104671|c.UniGene_Xl_S20119091|JGIv7b.000058878_4212913-4234243-	5770.89	5308.11	6233.67	1.17437	0.231883	0.535173	0.95148
CLDN6|ENSG00000184697|c.Quigley201112_X005788|JGIv7b.000026680_355706-369909-	6251.01	6281.2	6220.82	0.990387	-0.0139362	0.866791	1
CCDC146|ENSG00000135205|c.Audic201207_X007631|JGIv7b.000012518_16712898-16826715-	3188.45	168.086	6208.81	36.9382	5.20704	1.36523e-23	3.42659e-21
GOLGA3|ENSG00000090615|c.Quigley201112_X014486|JGIv7b.000097703_2392996-2421307-	3625.05	1041.68	6208.43	5.96001	2.57531	6.06237e-08	2.01006e-06
DNASE1L3|ENSG00000163687|c.JGIL6RMv1_XeXenL6RMv10025938m|JGIv7b.000117532_85165-89493+	5340.22	4483.11	6197.33	1.38237	0.467149	0.439764	0.904482
ARID3B|ENSG00000179361|c.Park201106_X003514|JGIv7b.000012518_980323-1027847+	5660.08	5139.92	6180.25	1.2024	0.26592	0.518875	0.943932
AMD1|ENSG00000123505|c.Ueno201210egg_X000697|JGIv7b.000048559_596481-613235-	7136.48	8094.2	6178.75	0.763356	-0.389572	0.480889	0.925074
HNRNPUL1|ENSG00000105323|c.Ismailoglu201203_X005797|JGIv7b.000050079_2467661-2491888+	6188.48	6201.3	6175.67	0.995866	-0.00597705	0.836178	1
TUBA1A|ENSG00000167552|c.XenBase_80477680|JGIv7b.000021603_3141013-3145793+	3545.46	916.265	6174.65	6.73894	2.75252	2.63889e-08	9.19358e-07
PMM1|ENSG00000100417|c.XGI_TC414756|JGIv7b.000245044_5342766-5366016+	5412.23	4652.16	6172.29	1.32676	0.407906	0.36671	0.847292
HHLA2|ENSG00000114455|c.Taira201203st25_X003111|JGIv7b.000078587_1513656-1533765-	3656.02	1152.34	6159.7	5.3454	2.4183	3.64675e-07	1.09835e-05
SPA17|ENSG00000064199|c.Audic201207_X031389|JGIv7b.000083106_288562-355729+	3173.59	201.108	6146.07	30.5611	4.93363	2.18035e-15	1.60548e-13
NME7|ENSG00000143156|c.Audic201207_X017380|JGIv7b.000035524_1101051-1194422-	3344.13	543.974	6144.28	11.2952	3.49763	2.24188e-13	1.28891e-11
CEP78|ENSG00000148019|c.Taira201203egg_X002567|JGIv7b.000029017_593970-621834+	3231.77	323.549	6139.99	18.977	4.24618	2.2653e-06	6.02927e-05
RPL37|ENSG00000145592|c.JGIL6RMv1_XeXenL6RMv10016321m|JGIv7b.000052441_8137657-8143762-	6484.69	6829.99	6139.4	0.898888	-0.153786	0.733907	1
RAN|ENSG00000132341|c.XGI_TC439682|JGIv7b.000042960_3922352-3929057-	7799.44	9476.01	6122.88	0.646145	-0.630071	0.258577	0.735704
FAM83H|ENSG00000180921|c.Quigley201212_X036147|JGIv7b.000115894_126450-172376+	5196.92	4271.06	6122.77	1.43355	0.519592	0.321783	0.80654
SLC30A1|ENSG00000170385|c.JGIL6RMv1_XeXenL6RMv10034561m|JGIv7b.000102974_11581122-11589909+	3525.64	933.989	6117.3	6.54964	2.71142	0.000857506	0.012557
RAP2B|ENSG00000181467|c.JGIL6RMv1_XeXenL6RMv10046687m|JGIv7b.000082102_2752301-2754626-	5253.29	4394.02	6112.55	1.39111	0.476234	0.301083	0.78695
TXNRD3|ENSG00000197763|c.Quigley201212_X008431|JGIv7b.000013523_9641864-9672745+	5264.36	4417.2	6111.53	1.38357	0.4684	0.241337	0.714885
CNN2|ENSG00000064666|c.XenBase_3746796|JGIv7b.000039437_1774002-1782237+	12682.9	19282.9	6082.93	0.315458	-1.66448	0.000244007	0.00424097
GNB2L1|ENSG00000204628|c.mgEST_1013085694|JGIv7b.000012933_3993498-4001184-	6485.03	6896.82	6073.24	0.880587	-0.183463	0.805402	1
NA|c.XGI_TC413884|JGIv7b.000187759_669768-717653-	6898.52	7726.82	6070.22	0.785603	-0.348127	0.564099	0.964135
RBM8A|ENSG00000131795|c.Taira201203ovary_X003602|JGIv7b.000046492_203712-208136-	5786.97	5507.35	6066.59	1.10154	0.139528	0.623125	0.987117
VGLL1|ENSG00000102243|c.Taira201203st35_X001787|JGIv7b.000050694_4115229-4129126+	4321.83	2578.01	6065.65	2.35284	1.2344	0.00408512	0.0454937
NOTCH1|ENSG00000148400|c.Ueno201210st08_X000571|JGIv7b.000046073_728921-771836+	5535.15	5008.14	6062.15	1.21046	0.275553	0.575633	0.96895
UBAP2L|ENSG00000143569|c.Taira201203ovary_X003606|JGIv7b.000046492_666183-696349-	6697.56	7340.06	6055.07	0.824934	-0.277649	0.690019	1
PPL|ENSG00000118898|c.Quigley201212_X009866|JGIv7b.000015215_1742711-1789299+	5357.17	4661.3	6053.04	1.29857	0.376927	0.455966	0.913462
S100A10|ENSG00000197747|c.Audic201207_X021527|JGIv7b.000046492_858719-869853-	6164.41	6286.45	6042.38	0.961175	-0.057129	0.81996	1
MGAT2|ENSG00000168282|c.Quigley201212_X047069|JGIv7b.000256136_766114-773298+	4861.96	3682.22	6041.7	1.64078	0.714379	0.0899766	0.417532
ARHGEF16|ENSG00000130762|c.Quigley201212_X023518|JGIv7b.000052341_5204807-5252534+	5939.81	5845.61	6034.01	1.03223	0.0457634	0.952949	1
CCDC171|ENSG00000164989|c.Quigley201207_X008795|JGIv7b.000090041_3182033-3215040-	3132.54	242.917	6022.16	24.791	4.63175	7.26451e-14	4.46232e-12
SRSF9|ENSG00000111786|c.JGIL6RMv1_XeXenL6RMv10007003m|JGIv7b.000036586_143131-148018+	6860.61	7704.21	6017.01	0.781003	-0.356601	0.466648	0.918636
EIF3CL|ENSG00000205609|c.Audic201207_X038754|JGIv7b.000141248_478962-487032-	6566.03	7134.33	5997.73	0.840686	-0.250362	0.69445	1
CTNNBL1|ENSG00000132792|c.Audic201207_X042129|JGIv7b.000177920_441698-468884-	5846.07	5696.07	5996.08	1.05267	0.0740539	0.716897	1
MAGOH|ENSG00000162385|c.XGI_TC450752|JGIv7b.000053263_3018986-3024123-	6200.83	6409.27	5992.38	0.934955	-0.0970306	0.990881	1
GNB1|ENSG00000078369|c.UniGene_Xl_S22246361|JGIv7b.000088892_162822-216078+	6862.18	7733.17	5991.2	0.77474	-0.368216	0.42635	0.896974
CBR4|ENSG00000145439|c.Chung201110_X002505|JGIv7b.000034527_2203724-2261330-	3909	1827.44	5990.56	3.27811	1.71286	0.0469174	0.273787
ANKRD26|ENSG00000107890|c.Ismailoglu201203_X003456|JGIv7b.000026505_314458-378819-	3229.33	474.015	5984.64	12.6254	3.65826	1.45725e-13	8.52511e-12
CCDC67|ENSG00000165325|c.Quigley201112_X016991|JGIv7b.000151039_908944-963273-	3041.02	103.677	5978.37	57.6632	5.84958	1.24335e-07	3.9811e-06
ARMC6|ENSG00000105676|c.Audic201207_X028263|JGIv7b.000070461_1256652-1298612+	4578.15	3182.49	5973.82	1.87709	0.908496	0.0247649	0.176284
TUBA1A|ENSG00000167552|c.JGIL6RMv1_XeXenL6RMv10045222m|JGIv7b.000014978_3245329-3249878+	4605.19	3239.99	5970.39	1.84272	0.881837	0.0284598	0.193701
DHX9|ENSG00000135829|c.UniGene_Xl_S21561412|JGIv7b.000053263_6423179-6460765-	6458.09	6975.51	5940.68	0.851647	-0.231672	0.868326	1
CSPP1|ENSG00000104218|c.Taira201203brain_X008616|JGIv7b.000058038_225779-271531-	3108.21	276.261	5940.16	21.502	4.4264	4.41241e-09	1.68278e-07
IFT80|ENSG00000068885|c.Taira201203eye_X007534|JGIv7b.000058517_537936-609979-	3158.69	378.348	5939.04	15.6973	3.97244	7.8659e-10	3.20989e-08
GALNT4|ENSG00000257594|c.XenBase_147907289|JGIv7b.000070754_794116-833753+	3707.85	1480.96	5934.74	4.00737	2.00266	9.5305e-06	0.000229341
GDI1|ENSG00000268690|c.Taira201203st30_X000276|JGIv7b.000005375_494362-512629-	6601.13	7272.69	5929.57	0.815319	-0.294563	0.610919	0.981625
H3F3A|ENSG00000163041|c.Quigley201212_X014475|JGIv7b.000027161_6721125-6730868+	6761.56	7593.96	5929.17	0.780774	-0.357022	0.486024	0.928757
KIF24|ENSG00000186638|c.Taira201203ovary_X008075|JGIv7b.000293433_8191-46796+	3157.11	391.529	5922.7	15.1271	3.91906	7.96622e-16	6.05692e-14
STMND1|ENSG00000230873|c.Park201106_X018165|JGIv7b.000121479_349684-361598+	3052.89	184.571	5921.21	32.081	5.00365	2.49572e-22	4.85458e-20
PARP1|ENSG00000143799|c.Ismailoglu201203_X008816|JGIv7b.000102974_4858525-4894562+	9252.02	12583.4	5920.63	0.470511	-1.0877	0.0179788	0.140543
TEKT1|ENSG00000167858|c.JGIL6RMv1_XeXenL6RMv10015417m|JGIv7b.000159212_500927-510932-	2993.8	78.7247	5908.87	75.0574	6.22992	1.35071e-29	2.25201e-26
ACIN1|ENSG00000100813|c.Taira201203eye_X002520|JGIv7b.000013576_6500058-6558176-	6153.08	6416.38	5889.79	0.91793	-0.123544	0.895589	1
CELSR1|ENSG00000075275|c.Taira201203ovary_X002811|JGIv7b.000033104_590983-687269+	6321.07	6752.71	5889.43	0.872158	-0.197339	0.666187	0.99685
MDM1|ENSG00000111554|c.Chung201110_X006898|JGIv7b.000237412_1533427-1558748+	3001.32	117.372	5885.27	50.1421	5.64795	3.62744e-26	1.72799e-23
GCC2|ENSG00000135968|c.Chang2013_X022854|JGIv7b.000078302_2563613-2614127+	4535.77	3189.37	5882.16	1.8443	0.883074	0.0461105	0.270634
RPS29|ENSG00000213741|c.Quigley201212_X047470|JGIv7b.000267922_1411125-1414570+	6381.34	6884.32	5878.36	0.853876	-0.227901	0.658339	0.995119
SPINT1|ENSG00000166145|c.Ueno201210spleen_X000757|JGIv7b.000218195_3234049-3264210-	7033.2	8188.51	5877.9	0.717823	-0.478301	0.317433	0.803278
RBM8A|ENSG00000131795|c.JGIL6RMv1_XeXenL6RMv10010425m|JGIv7b.000012462_1741658-1749852+	6168.93	6460.07	5877.79	0.909865	-0.136275	0.873204	1
ARFGEF2|ENSG00000124198|c.Quigley201112_X011438|JGIv7b.000061180_456429-560298+	4896.56	3917.77	5875.34	1.49966	0.58464	0.220228	0.684223
ZBTB18|ENSG00000179456|c.Quigley201212_X045497|JGIv7b.000230550_2998870-3005886-	3170.22	470.014	5870.42	12.4899	3.64269	3.13745e-07	9.58566e-06
HES5|ENSG00000197921|c.Quigley201112_X011777|JGIv7b.000066475_2843-4926-	5421.84	4979.06	5864.63	1.17786	0.236166	0.486424	0.929218
PPIF|ENSG00000108179|c.Taira201203st10_X004549|JGIv7b.000286644_150653-158938-	6542.63	7229.01	5856.26	0.810105	-0.303818	0.6245	0.987606
HEATR2|ENSG00000164818|c.Quigley201112_X005409|JGIv7b.000023403_10086898-10121942+	3102.13	353.398	5850.86	16.556	4.04928	1.14629e-12	6.16516e-11
RANBP1|ENSG00000099901|c.Quigley201112_X014462|JGIv7b.000097703_2262352-2270319+	8080.42	10313.1	5847.72	0.567017	-0.818535	0.100812	0.447468
CDC14A|ENSG00000079335|c.JGIL6RMv1_XeXenL6RMv10034862m|JGIv7b.000047606_6226952-6271676+	3039.77	231.935	5847.61	25.2122	4.65605	4.68698e-20	6.11192e-18
CHMP4B|ENSG00000101421|c.JGIL6RMv1_XeXenL6RMv10022934m|JGIv7b.000318577_1461298-1473586-	5114.6	4392.7	5836.5	1.32868	0.409995	0.271521	0.751497
TOMM70A|ENSG00000154174|c.Taira201203brain_X002195|JGIv7b.000011316_6712553-6749615-	6358.69	6890.06	5827.33	0.845759	-0.241682	0.612103	0.982243
RPLP1|ENSG00000137818|c.JGIL6RMv1_XeXenL6RMv10049079m|JGIv7b.000043791_2568315-2572964+	6761.35	7697.59	5825.1	0.756743	-0.402125	0.406186	0.88003
SUPT16H|ENSG00000092201|c.Quigley201112_X011386|JGIv7b.000061078_469270-508652-	7185.42	8548.98	5821.86	0.681001	-0.554271	0.269189	0.748643
PIH1D3|ENSG00000080572|c.Audic201207_X017741|JGIv7b.000036864_827347-880837-	3043.15	271.053	5815.24	21.4543	4.42319	8.71742e-19	9.87777e-17
CEP95|ENSG00000263046|c.JGIL6RMv1_XeXenL6RMv10051916m|JGIv7b.000003490_1278519-1291181-	3360.56	906.656	5814.46	6.41308	2.68102	4.17773e-09	1.59601e-07
CALU|ENSG00000128595|c.Audic201207_X046829|JGIv7b.000253809_2564096-2585022+	7195.47	8577.65	5813.28	0.677725	-0.561229	0.263781	0.743351
TRA2A|ENSG00000164548|c.Quigley201212_X015052|JGIv7b.000029835_27773-35669+	5432.91	5054.41	5811.42	1.14977	0.201348	0.521899	0.945475
TRIM69|ENSG00000185880|c.Taira201203brain_X009839|JGIv7b.000074488_84490-97401+	6178.09	6547.84	5808.34	0.887063	-0.172892	0.983751	1
GOPC|ENSG00000047932|c.Ueno201210brain_X003080|JGIv7b.000275342_295296-312781+	3607.79	1413.23	5802.34	4.10573	2.03764	1.53137e-05	0.000351478
MYH9|ENSG00000100345|c.XGI_TC415698|JGIv7b.000245044_6922609-6980694-	9977.84	14157.7	5797.96	0.409527	-1.28797	0.00189753	0.024415
TP53BP2|ENSG00000143514|c.Taira201203st08_X004147|JGIv7b.000102974_5819544-5855589+	4646.42	3502.5	5790.35	1.6532	0.725265	0.0830649	0.396098
TANC2|ENSG00000170921|c.Taira201203st08_X001057|JGIv7b.000014557_8210062-8424687-	4076.29	2363.19	5789.4	2.44982	1.29268	0.00461533	0.0501541
SUGP2|ENSG00000064607|c.Audic201207_X028337|JGIv7b.000070461_1255646-1298604-	6352.93	6917.64	5788.23	0.836735	-0.257158	0.746502	1
RND1|ENSG00000172602|c.XGI_TC419873|JGIv7b.000008129_6079548-6091908-	3897.61	2009.14	5786.07	2.87988	1.52601	0.0788615	0.384994
RPL36A|ENSG00000241343|c.Ueno2012106cells_X000722|JGIv7b.000036864_1756242-1762881+	6627.9	7476.29	5779.51	0.773046	-0.371375	0.440312	0.905051
CASZ1|ENSG00000130940|c.Taira201203heart_X004175|JGIv7b.000057114_422672-530902+	2974.48	169.6	5779.36	34.0765	5.0907	4.95826e-22	9.18537e-20
UPK1A|ENSG00000105668|c.Quigley201212_X031568|JGIv7b.000085128_203968-213935+	4768.41	3760.42	5776.4	1.5361	0.619276	0.136407	0.532836
MAPRE1|ENSG00000101367|c.Ismailoglu201203_X002008|JGIv7b.000013265_4691951-4717111+	6820.46	7867.02	5773.89	0.733936	-0.446273	0.367119	0.84769
SPATA6|ENSG00000132122|c.Audic201207_X024734|JGIv7b.000053263_401646-430159-	3147.98	528.034	5767.93	10.9234	3.44935	3.21885e-13	1.81484e-11
LARP1|ENSG00000155506|c.Quigley201212_X010126|JGIv7b.000015893_4931338-4978974+	7519.85	9277.79	5761.9	0.621042	-0.687237	0.139096	0.538709
CSNK2A1|ENSG00000101266|c.XGI_TC417264|JGIv7b.000060603_442567-457772-	5864.11	5967.99	5760.23	0.965188	-0.0511177	0.903952	1
SYTL2|ENSG00000137501|c.Taira201203skin_X001079|JGIv7b.000018239_1304344-1385985-	6418.7	7080.13	5757.28	0.81316	-0.298389	0.34875	0.834353
SNRNP200|ENSG00000144028|c.Ueno2012106cells_X002000|JGIv7b.000247724_5152681-5196039-	7633.36	9519.03	5747.69	0.603811	-0.727832	0.134315	0.528074
TTC21A|ENSG00000168026|c.Quigley201207_X005875|JGIv7b.000047683_3421662-3466794-	2937.69	144.102	5731.27	39.7722	5.31369	8.7758e-24	2.30163e-21
API5|ENSG00000166181|c.Chang2013_X010065|JGIv7b.000025194_1687041-1704977-	5945.01	6167.34	5722.68	0.9279	-0.107958	0.98496	1
CLDN6|ENSG00000184697|c.Quigley201212_X034411|JGIv7b.000102068_190629-195411+	5636.84	5552.01	5721.67	1.03056	0.0434257	0.735976	1
RPL31|ENSG00000071082|c.Quigley201212_X030076|JGIv7b.000078302_1806713-1811741-	5931.84	6149.91	5713.78	0.929083	-0.10612	0.871725	1
ANO5|ENSG00000171714|c.JGIL6RMv1_XeXenL6RMv10022219m|JGIv7b.000025194_4881755-4905272+	4317.65	2924.64	5710.66	1.9526	0.965396	0.0215225	0.15949
CCDC135|ENSG00000159625|c.Quigley201112_X016506|JGIv7b.000137809_253065-276669-	2959.74	210.708	5708.77	27.0933	4.75987	3.06551e-20	4.06564e-18
KIF3B|ENSG00000101350|c.Quigley201212_X007887|JGIv7b.000013265_4635243-4645449+	3346.87	987.411	5706.33	5.77908	2.53084	2.96364e-06	7.71207e-05
DYNLT1|ENSG00000146425|c.Taira201203heart_X006146|JGIv7b.000135448_11704-25275-	3529.69	1356.26	5703.11	4.20502	2.07211	1.04427e-05	0.000248983
EIF2S2|ENSG00000125977|c.Taira201203eye_X006122|JGIv7b.000045834_154074-163191-	6130.48	6558.28	5702.68	0.869538	-0.201679	0.803394	1
EMP2|ENSG00000213853|c.Audic201207_X014026|JGIv7b.000026364_1702760-1734198-	5157.11	4613.02	5701.21	1.2359	0.305557	0.380794	0.859357
CYP2J2|ENSG00000134716|c.Chang2013_X033182|JGIv7b.000214452_9948-52224+	3091.54	483.675	5699.4	11.7835	3.5587	1.0442e-13	6.18625e-12
TBC1D14|ENSG00000132405|c.Ueno2012102cells_X001445|JGIv7b.000146311_2892399-2968371+	3691.13	1687.74	5694.52	3.37404	1.75448	6.71394e-05	0.00135685
ALCAM|ENSG00000170017|c.Taira201203skin_X002838|JGIv7b.000078587_2173799-2217317-	5481.53	5269.61	5693.45	1.08043	0.111607	0.878709	1
SF3B2|ENSG00000087365|c.Chang2013_X011806|JGIv7b.000031469_524551-544986+	6288.7	6893.17	5684.24	0.824619	-0.278201	0.713821	1
ARMC3|ENSG00000165309|c.JGIL6RMv1_XeXenL6RMv10014739m|JGIv7b.000155082_2181837-2222539+	2957.82	235.74	5679.9	24.0939	4.59059	2.15678e-19	2.63579e-17
CNTRL|ENSG00000119397|c.Ismailoglu201203_X008106|JGIv7b.000086205_338183-376402+	2992.56	306.098	5679.02	18.5529	4.21358	5.93969e-17	5.13498e-15
SRSF6|ENSG00000124193|c.Taira201203st08_X002795|JGIv7b.000050341_98350-108650-	7808.66	9942.87	5674.46	0.570707	-0.809179	0.11365	0.479896
PKP3|ENSG00000184363|c.Quigley201212_X023422|JGIv7b.000051988_229199-287173+	4836.55	4001	5672.1	1.41767	0.50352	0.365631	0.846877
LRRC9|ENSG00000131951|c.Quigley201212_X020499|JGIv7b.000045985_1180689-1241283+	2892.8	118.298	5667.31	47.9072	5.58217	1.20883e-25	4.62567e-23
RAB1A|ENSG00000138069|c.TXGP201107_X006877|JGIv7b.000111824_1895155-1923548-	5755.64	5846.37	5664.91	0.968962	-0.0454881	1	1
CELSR1|ENSG00000075275|c.Quigley201212_X001626|JGIv7b.000003286_923368-1035081+	4769.32	3876.41	5662.24	1.46069	0.546654	0.183421	0.624638
CEP152|ENSG00000103995|c.Taira201203testis_X000408|JGIv7b.000009266_2778434-2887692-	3113.13	574.427	5651.83	9.83908	3.29852	4.38696e-05	0.0009267
CCDC41|ENSG00000173588|c.Taira201203testis_X001480|JGIv7b.000037038_1038806-1058650+	2979.52	307.882	5651.16	18.3549	4.19809	2.4656e-11	1.17214e-09
SOX15|ENSG00000129194|c.Chang2013_X017802|JGIv7b.000051671_58203-61377-	4883.07	4123.3	5642.83	1.36852	0.452621	0.483066	0.926671
MEIG1|ENSG00000197889|c.XGI_TC423158|JGIv7b.000033104_5501763-5505375-	2870.08	99.6939	5640.48	56.5779	5.82217	6.96927e-21	1.02312e-18
SP1|ENSG00000185591|c.Taira201203st10_X002164|JGIv7b.000049342_739119-778606-	6027.61	6415.27	5639.96	0.879146	-0.185825	0.859322	1
CAMK1|ENSG00000134072|c.Amin201106_X004387|JGIv7b.000013523_2627240-2742361-	4510.4	3399.35	5621.45	1.65368	0.725682	0.129448	0.518548
HNRNPH1|ENSG00000169045|c.Taira201203egg_X006162|JGIv7b.000140825_732234-746785+	6026.84	6436.19	5617.5	0.872799	-0.196279	1	1
FRRS1|ENSG00000156869|c.JGIL6RMv1_XeXenL6RMv10005052m|JGIv7b.000053263_7960902-7993283+	3682.87	1755.06	5610.68	3.19686	1.67666	0.000200572	0.00356028
PRSS8|ENSG00000052344|c.Taira201203st12_X003264|JGIv7b.000132609_112969-147809-	3371.94	1133.56	5610.32	4.94931	2.30723	0.0468897	0.273693
SPTAN1|ENSG00000197694|c.Taira201203st35_X000693|JGIv7b.000014008_262951-292447+	6119.98	6631.88	5608.07	0.845623	-0.241913	0.472483	0.921494
SAFB2|ENSG00000130254|c.Ueno2012106cells_X001171|JGIv7b.000072621_10902-49567+	6480.28	7354.59	5605.97	0.76224	-0.391682	0.503472	0.937288
LRRC6|ENSG00000129295|c.Ismailoglu201203_X005106|JGIv7b.000043791_6389473-6444821+	3201.75	800.151	5603.34	7.00285	2.80794	2.52756e-09	9.76795e-08
MGEA5|ENSG00000198408|c.Quigley201212_X016451|JGIv7b.000033483_12534-58459-	6275.47	6949.46	5601.47	0.806031	-0.311093	0.458352	0.914733
SEC24C|ENSG00000176986|c.Taira201203eye_X003149|JGIv7b.000016807_2510882-2552869+	5269.13	4945.56	5592.69	1.13085	0.177409	0.772933	1
SRSF4|ENSG00000116350|c.JGIL6RMv1_XeXenL6RMv10015166m|JGIv7b.000030711_884730-897424-	7057.67	8522.81	5592.54	0.656185	-0.607825	0.191152	0.638504
TMEM67|ENSG00000164953|c.Quigley201112_X019598|JGIv7b.000227593_1260908-1290710-	2844.59	100.915	5588.26	55.3759	5.79119	1.54744e-09	6.1286e-08
AGR3|ENSG00000173467|c.XenBase_1899063|JGIv7b.000004321_1454066-1462022+	9239.18	12890.3	5588.03	0.433506	-1.20588	0.00523045	0.055294
CNN2|ENSG00000064666|c.XGI_TC417055|JGIv7b.000054274_2567215-2577179-	9754.23	13923.2	5585.27	0.401149	-1.31779	0.00629439	0.0640763
TMEM165|ENSG00000134851|c.XGI_TC415420|JGIv7b.000032657_1536548-1549661-	4826.96	4076.14	5577.79	1.3684	0.452491	0.276671	0.758236
SPTBN1|ENSG00000115306|c.Taira201203kidney_X008720|JGIv7b.000086070_1489482-1606167-	6159.74	6761.39	5558.1	0.822035	-0.282728	0.4684	0.918853
GDPD1|ENSG00000153982|c.Park201106_X003064|JGIv7b.000011418_48958-54903+	7815.42	10088.8	5542.08	0.549332	-0.864249	0.057106	0.313271
CSDE1|ENSG00000009307|c.Taira201203muscle_X001139|JGIv7b.000047533_6001044-6058403+	6362.17	7187.79	5536.55	0.770271	-0.376561	0.672442	0.998355
GOLPH3L|ENSG00000143457|c.XenBase_117558248|JGIv7b.000156846_889839-926562-	4714.9	3895.33	5534.47	1.4208	0.506701	0.218392	0.681146
CCDC170|ENSG00000120262|c.Audic201207_X036250|JGIv7b.000118142_2463314-2500547-	2816.84	105.369	5528.31	52.4662	5.71332	1.02838e-25	4.00075e-23
EFCAB2|ENSG00000203666|c.Audic201207_X018994|JGIv7b.000040539_558557-565724-	2869.93	211.717	5528.14	26.111	4.70659	1.62785e-20	2.23513e-18
TUBB2B|ENSG00000137285|c.Taira201203st15_X002689|JGIv7b.000196085_178699-191317+	6071.35	6624.11	5518.6	0.833108	-0.263424	0.565602	0.964905
SRI|ENSG00000075142|c.Ismailoglu201203_X009109|JGIv7b.000112411_862819-878160+	6449.85	7396.07	5503.63	0.744129	-0.426375	0.431502	0.900261
PDS5A|ENSG00000121892|c.Quigley201212_X010378|JGIv7b.000016001_6792777-6907664-	6365.69	7231.74	5499.65	0.760489	-0.395001	0.450506	0.909899
RBL2|ENSG00000103479|c.Taira201203brain_X005725|JGIv7b.000033905_1958940-2005173-	2826.79	171.544	5482.04	31.9571	4.99807	1.52594e-21	2.3905e-19
TNFAIP1|ENSG00000262447|c.XenBase_147905743|JGIv7b.000112554_558239-580730-	4655.03	3836.24	5473.83	1.42688	0.51286	0.177996	0.613175
ACTN4|ENSG00000130402|c.XGI_TC413971|JGIv7b.000050079_3642717-3698929-	5937.2	6403.28	5471.11	0.854423	-0.226978	0.606346	0.9793
SNRPE|ENSG00000182004|c.Amin201106_X013108|JGIv7b.000052487_1-5758+	6363.05	7257.7	5468.4	0.753462	-0.408394	0.460727	0.916272
MTA2|ENSG00000149480|c.Ismailoglu201203_X000316|JGIv7b.000002589_501794-520161+	5924.43	6385.04	5463.81	0.855721	-0.224788	0.745327	1
PPAP2C|ENSG00000141934|c.Audic201207_X028332|JGIv7b.000070461_1004350-1017562-	4845.47	4229.19	5461.75	1.29144	0.36898	0.380523	0.859357
DLEC1|ENSG00000008226|c.Taira201203testis_X001842|JGIv7b.000047683_2620487-2669256+	2800.11	142.165	5458.05	38.3925	5.26275	1.91094e-15	1.41155e-13
GCN1L1|ENSG00000089154|c.Taira201203egg_X005761|JGIv7b.000113816_745716-796200+	6390.11	7323.48	5456.73	0.745101	-0.424492	0.343459	0.829061
C6orf165|ENSG00000213204|c.Quigley201212_X047902|JGIv7b.000275342_1491964-1506876-	2799.77	152.282	5447.26	35.771	5.16072	3.87541e-20	5.11073e-18
C5orf15|ENSG00000113583|c.Audic201207_X011351|JGIv7b.000017836_1329301-1339385-	4212.73	2984.29	5441.17	1.82327	0.866529	0.0327684	0.215096
KIAA0907|ENSG00000132680|c.Quigley201212_X000480|JGIv7b.000000226_1417932-1436506-	5789.94	6142.09	5437.78	0.885331	-0.175711	0.639497	0.993288
COPB2|ENSG00000184432|c.Amin201106_X005604|JGIv7b.000016807_8081641-8095382+	5879.55	6324.89	5434.22	0.85918	-0.218968	0.611297	0.98203
GLG1|ENSG00000090863|c.Ueno201210st09_X000185|JGIv7b.000015416_363782-413386+	5410.75	5388.9	5432.59	1.00811	0.011649	0.852353	1
SUMO2|ENSG00000188612|c.Taira201203testis_X002369|JGIv7b.000071264_1403753-1431709-	7387.86	9351.68	5424.04	0.580007	-0.785857	0.096765	0.437119
EFHC2|ENSG00000183690|c.Quigley201212_X017097|JGIv7b.000035524_1896625-1949650+	2749.93	81.2316	5418.64	66.706	6.05974	1.01791e-28	1.03304e-25
IK|ENSG00000113141|c.Chang2013_X007476|JGIv7b.000015893_347337-375391-	5777.55	6142.98	5412.12	0.881025	-0.182746	0.902389	1
CDK4|ENSG00000135446|c.Taira201203lung_X005779|JGIv7b.000086352_1039779-1065166-	6213.58	7015.79	5411.36	0.771312	-0.374614	0.829202	1
CNBP|ENSG00000169714|c.mgEST_1013251401|JGIv7b.000018274_359527-369705-	6965.78	8521.45	5410.1	0.634881	-0.655442	0.202433	0.655506
TOP2B|ENSG00000077097|c.Taira201203st12_X001983|JGIv7b.000048114_239153-289894-	7134.3	8866.2	5402.39	0.609324	-0.714718	0.157809	0.57583
MAPRE1|ENSG00000101367|c.Taira201203egg_X004802|JGIv7b.000075417_7848892-7882358+	5791.5	6180.62	5402.38	0.874084	-0.194156	0.718357	1
RPL7L1|ENSG00000146223|c.Taira201203st09_X000674|JGIv7b.000012020_13071102-13078631-	5994.66	6587.33	5402	0.820059	-0.2862	0.671258	0.998121
CEP41|ENSG00000106477|c.XenBase_117558238|JGIv7b.000012518_8368686-8388748-	2792.43	188.693	5396.18	28.5977	4.83783	7.49175e-21	1.07946e-18
ZNF462|ENSG00000148143|c.Taira201203kidney_X008935|JGIv7b.000090041_150918-206742-	5680.58	5966.66	5394.51	0.904108	-0.145433	0.7215	1
SLC16A12|ENSG00000152779|c.Audic201207_X032332|JGIv7b.000088938_526752-568803+	3622.09	1850.46	5393.72	2.9148	1.5434	0.000662745	0.0101775
CIDEC|ENSG00000187288|c.Taira201203intestine_X001540|JGIv7b.000013523_3823038-3836495+	2951.96	511.881	5392.05	10.5338	3.39695	7.31801e-13	3.99105e-11
NEK1|ENSG00000137601|c.Ismailoglu201203_X002339|JGIv7b.000014692_9175844-9237533+	3057.61	725.143	5390.09	7.43314	2.89397	3.11658e-10	1.32268e-08
UBQLN4|ENSG00000160803|c.Chang2013_X010550|JGIv7b.000026819_2815543-2828727-	5343.83	5298.77	5388.88	1.01701	0.0243301	0.786707	1
NOP2|ENSG00000111641|c.Taira201203brain_X010453|JGIv7b.000079772_5031374-5044263+	7039.95	8696.95	5382.95	0.618947	-0.692113	0.2293	0.698736
ZNF268|ENSG00000090612|c.TeperekTkacz201206_X004243|JGIv7b.000136952_302566-315214+	5166.16	4952.42	5379.9	1.08632	0.119444	0.666699	0.99697
MAST3|ENSG00000099308|c.XenBase_148238119|JGIv7b.000072621_647333-730704+	3552.78	1729.46	5376.11	3.10856	1.63624	0.000279385	0.00478459
ANKRD42|ENSG00000137494|c.Taira201203intestine_X008298|JGIv7b.000183165_868345-884617-	2948.91	523.201	5374.63	10.2726	3.36073	2.44031e-12	1.26503e-10
RPS19|ENSG00000105372|c.JGIL6RMv1_XeXenL6RMv10052518m|JGIv7b.000392630_27270-35433-	6104.15	6838.79	5369.51	0.785154	-0.348952	0.477176	0.92265
GORASP2|ENSG00000115806|c.JGIL6RMv1_XeXenL6RMv10027252m|JGIv7b.000043242_6691182-6702748+	5908.51	6451.5	5365.52	0.83167	-0.265918	0.801329	1
SASS6|ENSG00000156876|c.Chang2013_X006192|JGIv7b.000013576_2851782-2893913+	3568.05	1772.75	5363.34	3.02543	1.59714	0.0169812	0.134914
RBM42|ENSG00000126254|c.JGIL6RMv1_XeXenL6RMv10026164m|JGIv7b.000085128_1750-20877-	4979.1	4595.62	5362.57	1.16689	0.222664	0.48957	0.930411
TIAM1|ENSG00000156299|c.Chang2013_X002641|JGIv7b.000006590_6469844-6698978+	4358.78	3357.58	5359.99	1.59638	0.674806	0.0950407	0.432529
SAR1A|ENSG00000079332|c.JGIL6RMv1_XeXenL6RMv10012875m|JGIv7b.000016807_5574676-5590328+	5679.3	5999.44	5359.16	0.893278	-0.162819	0.799414	1
YWHAZ|ENSG00000164924|c.Chang2013_X012637|JGIv7b.000034503_702373-732889+	5484.25	5611.6	5356.91	0.954614	-0.0670104	0.896886	1
SMARCE1|ENSG00000073584|c.Taira201203st08_X003570|JGIv7b.000075417_6459615-6473045-	6170.27	6994.45	5346.09	0.764333	-0.387727	0.637035	0.992142
RER1|ENSG00000157916|c.Taira201203egg_X003610|JGIv7b.000047457_2837572-2852382+	4666.94	3988.39	5345.48	1.34026	0.422514	0.291049	0.77622
RPS2|ENSG00000140988|c.Chang2013_X004283|JGIv7b.000010188_219792-225863+	5775.53	6208.03	5343.02	0.860662	-0.216481	0.792482	1
TDG|ENSG00000139372|c.XGI_TC417017|JGIv7b.000005925_7934169-7954927-	6713.67	8084.57	5342.76	0.660859	-0.597586	0.190988	0.63814
CBL|ENSG00000110395|c.Quigley201212_X048461|JGIv7b.000287959_2775949-2832843-	5588.43	5836.45	5340.41	0.91501	-0.12814	0.959551	1
ACIN1|ENSG00000100813|c.Taira201203liver_X003880|JGIv7b.000326511_1236455-1270976+	5591.14	5844.4	5337.87	0.913329	-0.130793	0.860048	1
EFCAB6|ENSG00000186976|c.Chang2013_X027908|JGIv7b.000128184_447862-510781-	2829.58	329.473	5329.69	16.1764	4.01582	3.28547e-16	2.58214e-14
SPAG17|ENSG00000155761|c.Ueno201210st20_X000841|JGIv7b.000338514_12723-95943-	2761.01	192.802	5329.22	27.6409	4.78873	6.87484e-05	0.00138338
PUM1|ENSG00000134644|c.Taira201203brain_X002729|JGIv7b.000013204_852241-898080+	5895.8	6464.82	5326.79	0.823966	-0.279343	0.839544	1
PURB|ENSG00000146676|c.Chang2013_X034403|JGIv7b.000247724_5668583-5676375+	5767.58	6210.29	5324.87	0.857428	-0.221913	0.783853	1
LRRC56|ENSG00000161328|c.Quigley201112_X015287|JGIv7b.000109526_339867-371079+	2731.48	138.996	5323.97	38.303	5.25938	4.09518e-07	1.22394e-05
GAK|ENSG00000178950|c.Quigley201212_X024684|JGIv7b.000054274_1607797-1650002+	5631.95	5939.99	5323.9	0.89628	-0.157979	0.709855	1
LRRC23|ENSG00000268135|c.Audic201207_X011549|JGIv7b.000018192_244565-257974-	2714.2	117.966	5310.43	45.0168	5.49239	3.24652e-25	1.13105e-22
WDR63|ENSG00000162643|c.JGIL6RMv1_XeXenL6RMv10048012m|JGIv7b.000137809_1589572-1637232-	2734.08	160.999	5307.15	32.9639	5.04281	4.30091e-22	8.03134e-20
EIF5|ENSG00000100664|c.JGIL6RMv1_XeXenL6RMv10000347m|JGIv7b.000236382_3486454-3495707+	5755.51	6219.65	5291.38	0.850753	-0.233189	0.863639	1
RPL23|ENSG00000125691|c.Quigley201112_X012756|JGIv7b.000075417_5253042-5258291-	6221.87	7154.38	5289.35	0.739317	-0.435736	0.297298	0.782646
YWHAB|ENSG00000166913|c.Quigley201212_X029646|JGIv7b.000075417_4110283-4123796-	4978.65	4668.25	5289.04	1.13298	0.180126	0.513622	0.941082
ARHGEF1|ENSG00000076928|c.JGIL6RMv1_XeXenL6RMv10044424m|JGIv7b.000232882_1785614-1838568+	6440.01	7599.55	5280.46	0.694838	-0.525251	0.279424	0.761852
FBP1|ENSG00000165140|c.Ismailoglu201203_X004049|JGIv7b.000032519_1303663-1312408+	4910.09	4549.31	5270.86	1.15861	0.21239	0.551581	0.958471
CLUH|ENSG00000132361|c.Ismailoglu201203_X008622|JGIv7b.000098500_666034-757582-	5225.65	5182.69	5268.62	1.01658	0.0237225	0.859353	1
TRIP12|ENSG00000153827|c.JGIL6RMv1_XeXenL6RMv10033615m|JGIv7b.000044494_3924869-3993972+	3971.03	2674.38	5267.68	1.96968	0.977965	0.0234982	0.169786
NHP2L1|ENSG00000100138|c.Taira201203spleen_X005295|JGIv7b.000245044_5299973-5302703+	7696.29	10131.6	5260.96	0.519262	-0.945467	0.0811044	0.391355
SF3B5|ENSG00000169976|c.Audic201207_X044834|JGIv7b.000212231_153215-154644+	5807.54	6354.54	5260.53	0.827837	-0.272581	0.625084	0.987861
SCNN1A|ENSG00000111319|c.Quigley201212_X030581|JGIv7b.000079772_4889584-4917638-	5415.77	5572.03	5259.51	0.943913	-0.0832744	0.751713	1
SSR1|ENSG00000124783|c.XGI_TC418841|JGIv7b.000057094_438528-451574+	7118.67	8980.71	5256.63	0.585324	-0.772692	0.103524	0.453963
ADD3|ENSG00000148700|c.Ueno201210brain_X000740|JGIv7b.000020641_4571957-4611210-	6818.39	8381.77	5255	0.626955	-0.673566	0.172257	0.604266
APLP2|ENSG00000084234|c.Quigley201212_X029888|JGIv7b.000075966_920813-984945+	5891.73	6532.49	5250.96	0.803823	-0.315051	0.641947	0.99331
RPS4X|ENSG00000198034|c.Quigley201212_X014685|JGIv7b.000027530_827740-841258+	5637.8	6025.93	5249.67	0.871181	-0.198956	0.735587	1
RSL24D1|ENSG00000137876|c.JGIL6RMv1_XeXenL6RMv10048744m|JGIv7b.000003732_188220-194409-	5171.89	5094.97	5248.81	1.03019	0.0429154	0.729158	1
ANXA4|ENSG00000196975|c.Quigley201212_X046663|JGIv7b.000247724_2210457-2247108-	5188.82	5130.76	5246.88	1.02263	0.0322881	0.985575	1
PRKCA|ENSG00000154229|c.Taira201203muscle_X002019|JGIv7b.000163806_4365116-4470917+	4584.83	3931.82	5237.83	1.33216	0.413772	0.30315	0.789281
FAM183B|ENSG00000164556|c.Audic201207_X027774|JGIv7b.000067962_351604-366866+	5309.81	5383.77	5235.86	0.972526	-0.0401911	0.9417	1
BIRC2|ENSG00000110330|c.Quigley201112_X021610|JGIv7b.000334424_1379524-1393051+	4585.84	3939.94	5231.74	1.32787	0.409119	0.357188	0.840641
GCN1L1|ENSG00000089154|c.Ismailoglu201203_X004443|JGIv7b.000036586_350934-422154+	6230.25	7229.01	5231.49	0.72368	-0.466575	0.318804	0.804633
TTC24|ENSG00000187862|c.Quigley201207_X003657|JGIv7b.000026819_2714151-2743191+	2646.62	67.7863	5225.46	77.0872	6.26842	9.07641e-30	1.6297e-26
FAF1|ENSG00000185104|c.UniGene_Xl_S13831054|JGIv7b.000069443_4615918-4756387-	4639.57	4056.38	5222.76	1.28754	0.364622	0.455717	0.913462
EIF3E|ENSG00000104408|c.mgEST_1013250599|JGIv7b.000160942_3126619-3177084-	5506.18	5791.08	5221.29	0.90161	-0.149424	0.875441	1
FUT6|ENSG00000156413|c.XenBase_37654689|JGIv7b.000054194_528825-547468-	3602.92	1984.61	5221.22	2.63085	1.39553	0.000954256	0.0137836
TMSB4X|ENSG00000205542|c.Taira201203st15_X000730|JGIv7b.000017127_8096165-8098414+	7092.76	8972.77	5212.74	0.580951	-0.78351	0.137354	0.534365
C4orf47|ENSG00000205129|c.Audic201207_X009479|JGIv7b.000014692_2934645-2944111-	2697.08	188.062	5206.1	27.6829	4.79092	8.20111e-21	1.16726e-18
RFFL|ENSG00000092871|c.UniGene_Xl_S21561576|JGIv7b.000314296_1904777-1935866-	3734.81	2265.82	5203.79	2.29665	1.19953	0.00410664	0.0456463
PPP1CB|ENSG00000213639|c.Ueno201210liver_X000439|JGIv7b.000102974_2736154-2780505+	5333.48	5463.24	5203.72	0.952497	-0.0702143	0.976324	1
PLCB4|ENSG00000101333|c.Taira201203skin_X001326|JGIv7b.000027036_8504808-8667091+	5933.13	6663.36	5202.89	0.780821	-0.356936	0.392152	0.869278
CCNB1|ENSG00000134057|c.JGIL6RMv1_XeXenL6RMv10037299m|JGIv7b.000069443_2494808-2502567+	4390.29	3580.39	5200.19	1.45241	0.538449	0.178751	0.614855
DNAJC5|ENSG00000101152|c.XGI_TC423922|JGIv7b.000254613_176732-189977+	5682.5	6166.23	5198.77	0.843104	-0.246218	0.710579	1
ADAM9|ENSG00000168615|c.Taira201203eye_X001310|JGIv7b.000007555_8543612-8586280+	4454.13	3710.43	5197.82	1.40087	0.486321	0.221423	0.686325
VAPB|ENSG00000124164|c.Quigley201207_X003132|JGIv7b.000020985_229333-247119-	5788.04	6384.32	5191.75	0.813203	-0.298312	0.542429	0.955443
RPL17|ENSG00000265681|c.Quigley201207_X004934|JGIv7b.000040963_1314421-1321870-	5626.3	6061.73	5190.86	0.856333	-0.223756	0.659014	0.995354
ADIPOR2|ENSG00000006831|c.Taira201203stomach_X002653|JGIv7b.000256647_412569-452623-	3049.53	909.778	5189.28	5.70389	2.51195	4.15687e-08	1.39611e-06
MPC1|ENSG00000060762|c.JGIL6RMv1_XeXenL6RMv10003059m|JGIv7b.000018823_105832-116536-	4544.84	3902.51	5187.17	1.32919	0.410548	0.273932	0.753791
BBS5|ENSG00000251569|c.JGIL6RMv1_XeXenL6RMv10027230m|JGIv7b.000043242_7169188-7180532-	2857.28	529.372	5185.19	9.79499	3.29204	0.000175088	0.00315835
RPS3|ENSG00000149273|c.JGIL6RMv1_XeXenL6RMv10018710m|JGIv7b.000068908_509743-520547-	5592.64	6017.58	5167.69	0.858765	-0.219665	0.655809	0.994623
NIPAL1|ENSG00000163293|c.Ueno201210intestine_X000638|JGIv7b.000032657_3272475-3294691-	2995.49	823.588	5167.38	6.27424	2.64944	2.50323e-08	8.79975e-07
RPS20|ENSG00000008988|c.Taira201203st09_X004440|JGIv7b.000230826_3325469-3332133-	5633.99	6101.34	5166.64	0.846803	-0.239901	0.683912	1
GNB3|ENSG00000111664|c.Taira201203st35_X000890|JGIv7b.000018192_296592-319908-	4719.47	4287.29	5151.64	1.20161	0.264966	0.541032	0.954267
SLC30A1|ENSG00000170385|c.Audic201207_X014625|JGIv7b.000027161_1255874-1264715-	3714.97	2280.05	5149.9	2.25868	1.17548	0.00527633	0.0555526
RPL13|ENSG00000167526|c.Chang2013_X034481|JGIv7b.000249505_154447-160299+	5659.54	6171.14	5147.93	0.834194	-0.261545	0.696408	1
AKAP9|ENSG00000127914|c.Taira201203egg_X004413|JGIv7b.000061124_3326312-3412910+	3349.43	1555.35	5143.52	3.30699	1.72552	0.130145	0.520177
RREB1|ENSG00000124782|c.Quigley201212_X032001|JGIv7b.000086880_30448-99203-	3774.42	2409.19	5139.64	2.13335	1.09312	0.0137798	0.115993
CSNK2A2|ENSG00000070770|c.Audic201207_X021715|JGIv7b.000046631_4675788-4706190-	5769.17	6410.8	5127.54	0.799829	-0.322237	0.594309	0.976808
SERP1|ENSG00000120742|c.JGIL6RMv1_XeXenL6RMv10003311m|JGIv7b.000082102_3865227-3870430+	6813.74	8500.18	5127.3	0.603199	-0.729293	0.130466	0.520675
SEPT7|ENSG00000122545|c.Ueno201210kidney_X001450|JGIv7b.000134022_159913-214621-	7274.4	9426.23	5122.56	0.543437	-0.879815	0.0472114	0.275021
MIDN|ENSG00000167470|c.Quigley201212_X017982|JGIv7b.000039437_1918616-1929088+	5772.8	6425.55	5120.05	0.796827	-0.327662	0.534054	0.950507
WASF1|ENSG00000112290|c.Taira201203st10_X004513|JGIv7b.000275342_3879665-3941978+	3692.59	2267.78	5117.4	2.25657	1.17413	0.00748029	0.0729344
CD9|ENSG00000010278|c.JGIL6RMv1_XeXenL6RMv10047200m|JGIv7b.000029940_1004486-1042426-	5767.86	6424.57	5111.14	0.795562	-0.329954	0.438498	0.90393
PLEKHN1|ENSG00000187583|c.Chang2013_X020841|JGIv7b.000066475_1097257-1125149+	3596.29	2083.05	5109.52	2.45291	1.29449	0.00278206	0.0333557
CNOT1|ENSG00000125107|c.JGIL6RMv1_XeXenL6RMv10021626m|JGIv7b.000015416_978418-1036556+	6080.32	7054.4	5106.25	0.723839	-0.46626	0.336962	0.821619
RBM39|ENSG00000131051|c.JGIL6RMv1_XeXenL6RMv10014269m|JGIv7b.000013576_6300393-6323911-	5052.83	5001.39	5104.28	1.02057	0.0293768	0.976378	1
FXYD1|ENSG00000266964|c.XGI_TC415304|JGIv7b.000323905_66056-85150-	4914.46	4728.05	5100.88	1.07885	0.109499	0.880758	1
CCDC33|ENSG00000140481|c.Audic201207_X007048|JGIv7b.000012518_2600649-2649928+	2597.96	95.9073	5100.01	53.1764	5.73271	2.22443e-26	1.12875e-23
TNPO3|ENSG00000064419|c.Taira201203skin_X003272|JGIv7b.000104110_1105054-1141379-	5275.72	5451.83	5099.61	0.935395	-0.0963528	0.931843	1
POFUT2|ENSG00000186866|c.Taira201203ovary_X002099|JGIv7b.000020345_2240665-2252524+	3004.11	909.421	5098.81	5.60665	2.48714	7.63907e-06	0.000187302
RPL18|ENSG00000063177|c.mgEST_1013085722|JGIv7b.000052341_1660217-1671358+	5434.77	5771.67	5097.87	0.883257	-0.179094	0.827884	1
EIF1AX|ENSG00000173674|c.Taira201203kidney_X009772|JGIv7b.000112554_4406399-4415277+	5268.95	5450.66	5087.23	0.933325	-0.0995482	0.953676	1
RPS13|ENSG00000110700|c.JGIL6RMv1_XeXenL6RMv10001299m|JGIv7b.000093786_747402-751196-	5658.37	6232.75	5083.99	0.81569	-0.293908	0.581837	0.972175
BANF1|ENSG00000175334|c.Ueno2012104cells_X000904|JGIv7b.000086070_1808450-1816623-	5733.13	6384.6	5081.66	0.795924	-0.329297	0.612866	0.982459
LRRC59|ENSG00000108829|c.Audic201207_X049410|JGIv7b.000318577_568988-576601-	5696.4	6312.45	5080.35	0.804815	-0.313271	0.555646	0.961
TCEB2|ENSG00000103363|c.Audic201207_X014222|JGIv7b.000026680_265733-276419-	4693.1	4306.24	5079.96	1.17967	0.238389	0.451946	0.911178
PEF1|ENSG00000162517|c.Audic201207_X051521|JGIv7b.000409592_2697-9681-	4500.91	3925.23	5076.59	1.29332	0.371081	0.469333	0.919213
CEP57L1|ENSG00000183137|c.XGI_TC419568|JGIv7b.000275342_4421164-4432661-	2962.14	848.657	5075.62	5.98076	2.58033	1.75041e-08	6.27621e-07
ITLN1|ENSG00000179914|c.Chung201110_X002998|JGIv7b.000044558_1232772-1249675+	5236.88	5399.11	5074.66	0.939907	-0.0894108	0.72317	1
IFT140|ENSG00000187535|c.Chang2013_X000483|JGIv7b.000000939_2709565-2796936+	2707.98	342.525	5073.43	14.8119	3.88868	1.20824e-15	8.98174e-14
PPDPF|ENSG00000125534|c.XGI_TC447066|JGIv7b.000018670_202227-210077+	5311.66	5555.85	5067.47	0.912096	-0.132742	0.804428	1
VIL1|ENSG00000127831|c.Quigley201212_X021858|JGIv7b.000047683_2409706-2543440+	5146.65	5230.11	5063.19	0.968084	-0.046796	0.741373	1
GDI1|ENSG00000268690|c.Taira201203st08_X000842|JGIv7b.000012518_10511171-10524267-	5764.76	6468.75	5060.76	0.782341	-0.354131	0.497406	0.935066
DIDO1|ENSG00000101191|c.Taira201203brain_X002887|JGIv7b.000013471_5486626-5535005-	4612.86	4165.59	5060.12	1.21474	0.280653	0.575081	0.96886
SPAG6|ENSG00000077327|c.Ueno201210heart_X000766|JGIv7b.000052573_1120423-1200753+	2607.78	161.307	5054.25	31.3331	4.96962	6.61392e-22	1.17849e-19
PLCB3|ENSG00000149782|c.Ismailoglu201203_X000331|JGIv7b.000002589_2093421-2206138+	3322.13	1594.07	5050.2	3.16812	1.66363	0.000423248	0.0069087
CREB3L2|ENSG00000182158|c.Quigley201212_X003547|JGIv7b.000006546_238171-275213+	4468.01	3888.01	5048	1.29835	0.376682	0.301971	0.788551
GALNT7|ENSG00000109586|c.Quigley201212_X009368|JGIv7b.000014692_7895884-7980253-	4668.86	4289.77	5047.95	1.17674	0.234798	0.76815	1
SUPT5H|ENSG00000196235|c.Taira201203eye_X006614|JGIv7b.000050079_4675840-4717958+	5829.69	6614.45	5044.93	0.762713	-0.390787	0.468072	0.918853
PLXNB2|ENSG00000196576|c.Taira201203ovary_X006504|JGIv7b.000152894_575641-682653-	6474.62	7908.06	5041.18	0.637474	-0.649562	0.176444	0.610608
MEIS2|ENSG00000134138|c.Quigley201112_X009556|JGIv7b.000050079_3218961-3256201+	3196.7	1353.38	5040.02	3.72403	1.89686	0.00380122	0.0428603
PHRF1|ENSG00000070047|c.Taira201203spleen_X002836|JGIv7b.000054194_676534-716864+	4327.53	3615.95	5039.11	1.39358	0.478796	0.235491	0.707078
SMC3|ENSG00000108055|c.XenBase_27263153|JGIv7b.000020641_3573931-3596095+	5816.33	6595.12	5037.53	0.763826	-0.388683	0.494303	0.932912
IGSF3|ENSG00000143061|c.JGIL6RMv1_XeXenL6RMv10054222m|JGIv7b.000347078_966942-997350-	4193.46	3352.03	5034.89	1.50204	0.586926	0.151367	0.562676
LPAR2|ENSG00000064547|c.Ismailoglu201203_X012688|JGIv7b.000335264_612608-659461-	3117.88	1202.64	5033.12	4.18504	2.06524	0.0935926	0.428143
RNF144A|ENSG00000151692|c.Taira201203brain_X013017|JGIv7b.000142445_1764055-1792455+	4869.65	4712.2	5027.1	1.06683	0.0933242	0.710988	1
KDM3A|ENSG00000115548|c.JGIL6RMv1_XeXenL6RMv10036770m|JGIv7b.000003467_975968-1024355+	4122.91	3220.29	5025.53	1.56058	0.642085	0.112109	0.475704
S100A2|ENSG00000196754|c.Quigley201207_X001728|JGIv7b.000012462_611930-614326+	5338.63	5654.73	5022.52	0.888197	-0.171049	0.641219	0.99331
SCN5A|ENSG00000183873|c.Quigley201212_X021874|JGIv7b.000047683_3550091-3772246+	4299.86	3577.92	5021.8	1.40355	0.489082	0.770133	1
UPF1|ENSG00000005007|c.Audic201207_X018300|JGIv7b.000039437_3277473-3303056+	5203.26	5385	5021.52	0.932501	-0.100822	0.89308	1
C6orf62|ENSG00000112308|c.Ismailoglu201203_X007367|JGIv7b.000073623_84298-92722-	4612.88	4206.38	5019.38	1.19328	0.254929	0.535962	0.952153
IFT57|ENSG00000114446|c.Amin201106_X016365|JGIv7b.000078587_1501791-1513356+	2683.55	348.348	5018.76	14.4073	3.84873	9.35183e-14	5.59719e-12
KIAA1324L|ENSG00000164659|c.JGIL6RMv1_XeXenL6RMv10009242m|JGIv7b.000033104_5396372-5433588-	3802.77	2591.62	5013.93	1.93467	0.952086	0.0269292	0.186412
ATF4|ENSG00000128272|c.Ueno201210testis_X000109|JGIv7b.000078978_3730307-3733651+	4477.24	3943.3	5011.17	1.27081	0.345744	0.34628	0.831718
KAT6A|ENSG00000083168|c.Taira201203st09_X001467|JGIv7b.000027313_415298-465747-	3360.16	1710.87	5009.45	2.92801	1.54992	0.000739222	0.0111035
PPM1G|ENSG00000115241|c.Audic201207_X030804|JGIv7b.000080529_289810-300324+	4250.25	3493.02	5007.48	1.43357	0.51961	0.332474	0.817165
SEC63|ENSG00000025796|c.Quigley201212_X005071|JGIv7b.000008355_3953866-3981680-	6391.44	7777.8	5005.08	0.643509	-0.635969	0.197818	0.648497
ATP6AP2|ENSG00000182220|c.TXGP201107_X000731|JGIv7b.000007331_150884-172245+	6916.91	8829.91	5003.92	0.566701	-0.81934	0.0667807	0.346443
TEX9|ENSG00000151575|c.Audic201207_X026382|JGIv7b.000059883_1148936-1168868+	2607.79	213.104	5002.48	23.4744	4.55301	1.38987e-14	9.51389e-13
AHCYL2|ENSG00000158467|c.Ueno201210st08_X000170|JGIv7b.000012518_7980370-8046158+	3694.15	2390.73	4997.57	2.0904	1.06378	0.00890319	0.0832271
ZC3H7A|ENSG00000122299|c.Taira201203egg_X000960|JGIv7b.000009994_1469525-1517898-	4417	3843.22	4990.78	1.29859	0.376949	0.394644	0.871708
TTLL4|ENSG00000135912|c.Audic201207_X036957|JGIv7b.000127187_400925-439911-	3313.55	1640.31	4986.79	3.04016	1.60415	0.00105537	0.0150762
NUFIP2|ENSG00000108256|c.Ueno201210st12_X000337|JGIv7b.000074488_887627-894002-	5436.64	5897.81	4975.48	0.843615	-0.245343	0.698988	1
TOP2A|ENSG00000131747|c.UniGene_Xl_S20337300|JGIv7b.000075417_6324827-6347902-	9717.98	14464.4	4971.52	0.343707	-1.54075	0.000745743	0.0111943
ARL6IP6|ENSG00000177917|c.Ueno201210ovary_X000212|JGIv7b.000021603_9867492-9903244+	5500.61	6033.15	4968.06	0.823462	-0.280227	0.63744	0.992273
CTTN|ENSG00000085733|c.Quigley201212_X036002|JGIv7b.000113759_1115707-1145662-	5994.96	7024.4	4965.52	0.706897	-0.500429	0.201338	0.654353
TNKS|ENSG00000173273|c.Ueno201210testis_X000087|JGIv7b.000054274_118440-207673-	4318.86	3673.56	4964.16	1.35132	0.434369	0.315374	0.80008
DDX46|ENSG00000145833|c.Amin201106_X005423|JGIv7b.000015893_4151390-4201812-	5566	6169.93	4962.07	0.804234	-0.314312	0.832343	1
SCEL|ENSG00000136155|c.UniGene_Xl_S20755642|JGIv7b.000078860_7185109-7247554-	3987.1	3018.4	4955.8	1.64186	0.715335	0.173791	0.606916
DAW1|ENSG00000123977|c.Chang2013_X007755|JGIv7b.000016807_7732417-7773491+	2688.19	421.234	4955.15	11.7634	3.55624	7.10491e-11	3.26462e-09
RPL5|ENSG00000122406|c.Ismailoglu201203_X005661|JGIv7b.000047606_1171026-1179337-	5737.61	6521.48	4953.74	0.759604	-0.39668	0.488747	0.930411
RPL23A|ENSG00000198242|c.Taira201203st12_X001528|JGIv7b.000035361_3556448-3563914-	5755.83	6566.98	4944.68	0.75296	-0.409354	0.451609	0.911109
PRRG4|ENSG00000135378|c.Quigley201212_X037294|JGIv7b.000129797_680290-698651-	4237.69	3534.03	4941.36	1.39822	0.483594	0.228819	0.697636
EP400|ENSG00000183495|c.Taira201203kidney_X005225|JGIv7b.000042960_2639508-2722922+	5457.95	5983.31	4932.6	0.824392	-0.278597	0.511613	0.940231
GPR156|ENSG00000175697|c.Quigley201112_X021744|JGIv7b.000347078_522352-536977-	2502.62	73.2062	4932.04	67.3719	6.07408	7.58252e-28	5.69993e-25
RIOK3|ENSG00000101782|c.Chang2013_X023968|JGIv7b.000085591_1097106-1109681+	3391.14	1853.18	4929.1	2.65981	1.41132	0.00137753	0.0186427
GPR160|ENSG00000173890|c.Quigley201212_X025780|JGIv7b.000058517_3850285-3865038+	3676.3	2427.91	4924.68	2.02836	1.02031	0.0161649	0.13
SF3B3|ENSG00000189091|c.Quigley201212_X009975|JGIv7b.000015416_542569-573089+	6628.61	8339.14	4918.09	0.589759	-0.761802	0.110052	0.469967
NOP58|ENSG00000055044|c.Quigley201212_X011973|JGIv7b.000020345_4616726-4635967-	7010.06	9103.35	4916.78	0.540107	-0.888682	0.127458	0.51397
MED12|ENSG00000184634|c.Quigley201212_X017637|JGIv7b.000036991_1350486-1403549-	4676.34	4439.05	4913.64	1.10691	0.14654	0.676078	1
UPF1|ENSG00000005007|c.Audic201207_X025082|JGIv7b.000054274_1097464-1131682-	5028.04	5143.1	4912.97	0.955254	-0.066043	0.990582	1
TTLL4|ENSG00000135912|c.Taira201203testis_X000998|JGIv7b.000021603_3595909-3628926+	2731.88	553.168	4910.6	8.87723	3.15011	2.13677e-11	1.01997e-09
XRN2|ENSG00000088930|c.Chung201110_X000945|JGIv7b.000012020_2422751-2484134+	5721.94	6537.1	4906.78	0.750605	-0.413874	0.544707	0.95599
TMBIM6|ENSG00000139644|c.Ueno201210skin_X000093|JGIv7b.000008129_5598432-5614016+	4991.46	5081.97	4900.96	0.964383	-0.0523223	0.993436	1
TUBB|ENSG00000227739|c.Quigley201212_X029153|JGIv7b.000075398_2210237-2216593-	8281.23	11668.5	4893.94	0.419414	-1.25355	0.0047075	0.0508277
WDR38|ENSG00000136918|c.Audic201207_X002052|JGIv7b.000003586_1504061-1524681-	2484.29	76.4299	4892.15	64.0083	6.00019	8.45839e-28	5.9829e-25
ELOVL2|ENSG00000197977|c.Quigley201212_X014197|JGIv7b.000026933_121736-162911-	2501.97	122.589	4881.35	39.8189	5.31538	1.53505e-23	3.81183e-21
KIF9|ENSG00000088727|c.Ueno2012106cells_X000605|JGIv7b.000030080_1698768-1729524-	2575.2	270.743	4879.65	18.0232	4.17178	4.7471e-17	4.15007e-15
DGKD|ENSG00000077044|c.Taira201203st25_X005183|JGIv7b.000376454_544686-607410-	4843.21	4808.31	4878.11	1.01452	0.0207924	0.771622	1
P2RY1|ENSG00000169860|c.Taira201203lung_X004871|JGIv7b.000061180_298794-301931-	4103.88	3331.32	4876.44	1.46382	0.549735	0.184923	0.627942
SSTR5|ENSG00000162009|c.Quigley201207_X001569|JGIv7b.000010188_801984-822424+	2462.8	57.1156	4868.48	85.2391	6.41344	3.40804e-30	8.44852e-27
BTF3|ENSG00000145741|c.JGIL6RMv1_XeXenL6RMv10034209m|JGIv7b.000001187_11174282-11185968+	5236.12	5604.01	4868.23	0.868703	-0.203065	0.806362	1
FBL|ENSG00000105202|c.XenBase_214143|JGIv7b.000093154_119689-123667+	6628.56	8390.85	4866.26	0.579948	-0.786004	0.165706	0.591515
PPID|ENSG00000171497|c.Chang2013_X029439|JGIv7b.000150743_916461-929075+	4670.25	4475.71	4864.78	1.08693	0.120257	0.63161	0.989765
PNRC2|ENSG00000215700|c.JGIL6RMv1_XeXenL6RMv10008849m|JGIv7b.000181600_59505-66266+	3871.06	2881.19	4860.93	1.68713	0.75457	0.189191	0.634838
DNAL4|ENSG00000100246|c.JGIL6RMv1_XeXenL6RMv10034354m|JGIv7b.000012423_1960151-1974964+	2551.12	246.694	4855.55	19.6825	4.29884	2.96539e-12	1.51131e-10
TEKT2|ENSG00000092850|c.Quigley201212_X015478|JGIv7b.000030711_2885214-2902802+	2456.01	58.3983	4853.63	83.1125	6.37699	3.61945e-30	8.44852e-27
PIH1D2|ENSG00000150773|c.Quigley201212_X030137|JGIv7b.000078584_1760733-1768257-	2501.23	157.812	4844.65	30.6988	4.94011	0.00117699	0.0164708
U2AF1|ENSG00000160201|c.XGI_TC424643|JGIv7b.000169011_407444-415203+	5023.64	5207.95	4839.34	0.92922	-0.105908	0.952219	1
EIF3H|ENSG00000147677|c.Audic201207_X040421|JGIv7b.000160942_6150797-6274418-	4946.05	5053.18	4838.92	0.957598	-0.0625085	0.895694	1
ZBTB10|ENSG00000205189|c.Ismailoglu201203_X003078|JGIv7b.000022127_3151350-3246006+	6342.58	7847.59	4837.56	0.616438	-0.697971	0.172307	0.604266
GRN|ENSG00000030582|c.XGI_TC437966|JGIv7b.000075417_2771366-2801374+	3972.59	3113.65	4831.54	1.55173	0.633874	0.100105	0.445352
PLK1|ENSG00000166851|c.Ismailoglu201203_X003207|JGIv7b.000023403_3911827-3921277-	4804.17	4778.11	4830.23	1.01091	0.0156516	0.941994	1
NIPAL4|ENSG00000172548|c.Chang2013_X019004|JGIv7b.000054336_944143-956344-	3786.7	2745.51	4827.9	1.75847	0.814323	0.0390934	0.242885
TIAM1|ENSG00000156299|c.Taira201203skin_X000337|JGIv7b.000006754_2703920-2928894-	4346.2	3867.95	4824.45	1.24729	0.318794	0.462894	0.917544
RPS7|ENSG00000171863|c.Chang2013_X028907|JGIv7b.000142445_267303-280362+	5582.93	6344.19	4821.67	0.760014	-0.395903	0.384309	0.862883
PPP2CA|ENSG00000113575|c.Amin201106_X005963|JGIv7b.000017836_1584915-1597587-	5643.88	6468.45	4819.32	0.745049	-0.424593	0.395261	0.872
C7orf57|ENSG00000164746|c.Audic201207_X002652|JGIv7b.000005228_872027-889331-	2593.09	376.296	4809.89	12.7822	3.67606	1.56629e-14	1.0628e-12
ARCN1|ENSG00000095139|c.Quigley201212_X048462|JGIv7b.000287959_3009087-3026112-	4845.81	4882.63	4809	0.98492	-0.021921	0.923072	1
C15orf26|ENSG00000156206|c.XenBase_148226451|JGIv7b.000009266_7706192-7712216-	2469.89	132.912	4806.88	36.1659	5.17656	1.07624e-15	8.05183e-14
CAP1|ENSG00000131236|c.Audic201207_X048345|JGIv7b.000280543_690878-708869-	7769.89	10738.2	4801.58	0.44715	-1.16117	0.0076964	0.0744815
DDX27|ENSG00000124228|c.Taira201203st12_X003606|JGIv7b.000175714_755932-769201-	6110.89	7422.23	4799.56	0.646646	-0.628953	0.215323	0.675365
GINS3|ENSG00000181938|c.Audic201207_X021684|JGIv7b.000046631_4715436-4738509+	2639.22	481.02	4797.42	9.97344	3.31809	9.88593e-11	4.48072e-09
TCF7L1|ENSG00000152284|c.JGIL6RMv1_XeXenL6RMv10015586m|JGIv7b.000051940_648216-689147+	4455.76	4114.6	4796.92	1.16583	0.221357	0.564346	0.964275
CNTROB|ENSG00000170037|c.Taira201203st25_X005151|JGIv7b.000370670_60337-90565-	2571.86	347.237	4796.49	13.8133	3.78799	2.38049e-09	9.27635e-08
SEC61G|ENSG00000132432|c.Taira201203st30_X000263|JGIv7b.000005228_3953440-3959161+	5406.75	6017.38	4796.12	0.797044	-0.327269	0.516956	0.943071
TBCEL|ENSG00000154114|c.TXGP201107_X005852|JGIv7b.000078649_691547-735899-	2527.23	261.899	4792.55	18.2993	4.19371	3.67027e-11	1.71686e-09
ABCE1|ENSG00000164163|c.Taira201203st35_X003273|JGIv7b.000190940_43993-90768-	5795.01	6798.4	4791.62	0.704815	-0.504683	0.38168	0.860225
NIPBL|ENSG00000164190|c.XGI_TC413429|JGIv7b.000051452_1296259-1401900-	5031.81	5272.18	4791.45	0.908818	-0.137936	0.81708	1
MVP|ENSG00000013364|c.Ueno201210brain_X001299|JGIv7b.000045548_751136-768366+	3116.53	1444.41	4788.66	3.31532	1.72915	0.0103256	0.0929505
RPL3|ENSG00000100316|c.Chang2013_X004734|JGIv7b.000012423_1703558-1710438+	5378.52	5974.35	4782.69	0.800538	-0.320958	0.545317	0.95599
LPIN2|ENSG00000101577|c.Ueno201210spleen_X000091|JGIv7b.000008006_2040756-2112844+	2668.37	555.309	4781.43	8.6104	3.10608	0.00137361	0.0186195
RBM47|ENSG00000163694|c.Chung201110_X002345|JGIv7b.000031653_5571183-5649965+	3065.38	1357.31	4773.46	3.51687	1.81429	6.59272e-05	0.00133815
ATP8B2|ENSG00000143515|c.Taira201203intestine_X005243|JGIv7b.000062894_79288-125791+	4014.2	3255.52	4772.88	1.46609	0.551974	0.668234	0.997382
XPO1|ENSG00000082898|c.Audic201207_X035737|JGIv7b.000111824_992997-1034551-	5599.76	6426.95	4772.58	0.742589	-0.429364	0.446558	0.908402
AGBL2|ENSG00000165923|c.Quigley201212_X028813|JGIv7b.000074352_2655783-2682191+	2452.17	136.323	4768.02	34.9758	5.12829	1.4771e-10	6.4809e-09
TCEB2|ENSG00000103363|c.Taira201203st10_X003195|JGIv7b.000102068_269563-276530+	4403	4040.11	4765.9	1.17965	0.238357	0.457363	0.914236
RPN1|ENSG00000163902|c.Quigley201212_X008406|JGIv7b.000013523_7086256-7102701+	4921.96	5078.4	4765.53	0.938392	-0.0917375	0.901382	1
DSC2|ENSG00000134755|c.Quigley201212_X044652|JGIv7b.000215439_629964-662831-	3469.06	2175.16	4762.96	2.1897	1.13073	0.0180724	0.14098
ENTPD4|ENSG00000197217|c.Quigley201212_X023283|JGIv7b.000051940_230117-264380+	3535.16	2309.62	4760.69	2.06124	1.04351	0.0172009	0.136149
C6orf132|ENSG00000188112|c.Taira201203intestine_X004225|JGIv7b.000047533_2822043-2830168-	3107.94	1458.98	4756.9	3.26043	1.70506	0.000135918	0.00252998
UQCRFS1|ENSG00000169021|c.Ueno201210heart_X001022|JGIv7b.000090484_1718822-1723266-	5139.26	5523.15	4755.37	0.86099	-0.215932	0.743027	1
CCP110|ENSG00000103540|c.Quigley201212_X005623|JGIv7b.000009994_5409900-5445357+	2663.33	572.498	4754.16	8.30424	3.05385	1.24828e-10	5.51843e-09
PRSS27|ENSG00000172382|c.Taira201203skin_X003526|JGIv7b.000132609_46128-75477+	6722.78	8691.85	4753.7	0.546915	-0.870611	0.046042	0.270337
HEATR6|ENSG00000068097|c.Audic201207_X035341|JGIv7b.000107111_302328-332876-	3048.54	1347.88	4749.2	3.52346	1.81699	3.47041e-05	0.000744544
KNDC1|ENSG00000171798|c.Quigley201212_X004516|JGIv7b.000007555_1551545-1645062+	2786.55	824.156	4748.94	5.76218	2.52661	1.06392e-07	3.43486e-06
TAF15|ENSG00000172660|c.UniGene_Xl_S21696642|JGIv7b.000267344_2240944-2266087+	4905.86	5063.85	4747.87	0.9376	-0.0929552	0.936967	1
EMC1|ENSG00000127463|c.Quigley201212_X050547|JGIv7b.000374693_42719-64888+	5200.17	5655.03	4745.31	0.83913	-0.253034	0.519113	0.944111
ARVCF|ENSG00000099889|c.Taira201203brain_X006507|JGIv7b.000042960_749680-883994-	6758.96	8773.45	4744.47	0.540776	-0.886898	0.0415327	0.253122
RNFT1|ENSG00000189050|c.JGIL6RMv1_XeXenL6RMv10007640m|JGIv7b.000137317_1479790-1498241+	3515.74	2288.19	4743.29	2.07294	1.05168	0.0139372	0.116896
NA|c.Quigley201212_X037124|JGIv7b.000127590_161671-168385+	2436.3	131.168	4741.44	36.1479	5.17584	2.14573e-20	2.91195e-18
BCL2L14|ENSG00000121380|c.Amin201106_X025116|JGIv7b.000248633_526499-535913+	3416.12	2098.87	4733.37	2.2552	1.17325	0.00938812	0.0865472
RFX2|ENSG00000087903|c.JGIL6RMv1_XeXenL6RMv10026203m|JGIv7b.000035716_1559562-1590864+	2494.89	256.719	4733.06	18.4367	4.20451	1.51258e-09	6.00451e-08
HDGF|ENSG00000143321|c.Taira201203brain_X006412|JGIv7b.000041091_3993653-4015329+	4562.49	4395.51	4729.47	1.07598	0.105646	0.73821	1
CCDC14|ENSG00000175455|c.JGIL6RMv1_XeXenL6RMv10030857m|JGIv7b.000084188_1443773-1479916+	2555.98	382.934	4729.03	12.3495	3.62638	1.48714e-09	5.91358e-08
UNC119B|ENSG00000175970|c.Quigley201212_X040552|JGIv7b.000162663_1618726-1631543-	2729.13	731.19	4727.08	6.46491	2.69263	7.5484e-07	2.15661e-05
WBP11|ENSG00000084463|c.Chang2013_X036533|JGIv7b.000315413_143506-161507+	5415.44	6104.01	4726.86	0.774385	-0.368877	0.50944	0.939768
DNAJA1|ENSG00000086061|c.Quigley201207_X000835|JGIv7b.000005895_1124616-1131810-	4459.73	4195.01	4724.44	1.12621	0.17147	0.6234	0.987138
EIF4H|ENSG00000263344|c.Park201106_X020411|JGIv7b.000166365_2077219-2095949-	5426.73	6140.08	4713.37	0.76764	-0.381498	0.465984	0.918636
EFTUD2|ENSG00000108883|c.Chang2013_X006487|JGIv7b.000014557_9090819-9113942+	4920.06	5129.86	4710.26	0.918204	-0.123113	0.963574	1
TMED10|ENSG00000170348|c.Park201106_X009047|JGIv7b.000039723_6550415-6556884-	6420.64	8131.39	4709.89	0.579223	-0.787809	0.103162	0.453313
CLCA4|ENSG00000016602|c.JGIL6RMv1_XeXenL6RMv10008403m|JGIv7b.000047606_3576424-3615777-	11095	17482.4	4707.59	0.269277	-1.89284	1.40943e-05	0.000326379
TMOD3|ENSG00000138594|c.Audic201207_X005458|JGIv7b.000009266_934597-977235-	4395.6	4083.92	4707.28	1.15264	0.20494	0.531806	0.949701
DGKD|ENSG00000077044|c.Ueno201210st30_X000121|JGIv7b.000016807_10678108-10741288+	2873.76	1044.44	4703.08	4.50298	2.17088	1.99168e-06	5.33751e-05
HECTD1|ENSG00000092148|c.Quigley201212_X050905|JGIv7b.000389081_62669-195744-	4825.45	4952.85	4698.05	0.948554	-0.0761981	0.710769	1
PROSER1|ENSG00000120685|c.Taira201203kidney_X011885|JGIv7b.000200825_3400938-3433575-	4471.28	4244.74	4697.82	1.10674	0.146316	0.642647	0.99331
NACA|ENSG00000196531|c.Audic201207_X009806|JGIv7b.000014978_566031-588604-	4792.26	4887.11	4697.4	0.961182	-0.0571185	0.958129	1
TP53BP2|ENSG00000143514|c.Ueno201210skin_X000289|JGIv7b.000027161_6093288-6127513-	3645	2601.13	4688.87	1.80263	0.850104	0.0555325	0.307823
SSUH2|ENSG00000125046|c.JGIL6RMv1_XeXenL6RMv10000372m|JGIv7b.000150991_2791221-2822423-	7563.13	10442.4	4683.9	0.448548	-1.15667	0.00841093	0.0795942
EIF3CL|ENSG00000205609|c.Quigley201212_X035000|JGIv7b.000105005_473916-481841+	5013.69	5348.15	4679.24	0.874926	-0.192767	0.820481	1
TMBIM6|ENSG00000139644|c.Quigley201212_X009695|JGIv7b.000014978_4358534-4373283-	3920.92	3163.55	4678.29	1.47881	0.56444	0.166153	0.592475
RTKN2|ENSG00000182010|c.Ueno2012106cells_X001267|JGIv7b.000079772_563174-658536+	4832.21	4986.14	4678.28	0.938256	-0.0919462	0.920237	1
EMC7|ENSG00000134153|c.Taira201203st35_X000691|JGIv7b.000013941_2407600-2417256-	5783.17	6898.21	4668.14	0.676717	-0.563376	0.25891	0.736112
CCDC11|ENSG00000172361|c.Quigley201207_X010394|JGIv7b.000143831_711889-730648-	2416.4	166.674	4666.12	27.9954	4.80712	2.72069e-13	1.54893e-11
RIBC2|ENSG00000128408|c.Ismailoglu201203_X008554|JGIv7b.000097607_65415-81793+	2534.57	403.221	4665.93	11.5716	3.53252	2.85859e-13	1.61954e-11
TSPAN3|ENSG00000140391|c.Chang2013_X004956|JGIv7b.000012518_4649091-4661565+	3446.74	2233.06	4660.43	2.08702	1.06144	0.013794	0.116071
DRC1|ENSG00000157856|c.Quigley201112_X021833|JGIv7b.000352190_436104-456712+	2391.47	126.083	4656.85	36.9348	5.20691	4.85207e-23	1.11036e-20
VBP1|ENSG00000268440|c.JGIL6RMv1_XeXenL6RMv10028825m|JGIv7b.000086967_4082727-4093531-	4224.06	3801.62	4646.5	1.22224	0.289529	0.385921	0.86426
HP1BP3|ENSG00000127483|c.Ueno201210muscle_X000350|JGIv7b.000090056_249-6853-	4339.81	4035.02	4644.61	1.15108	0.202982	0.564622	0.964423
CEP128|ENSG00000100629|c.Quigley201112_X007519|JGIv7b.000039723_5352304-5468396+	2388.44	132.715	4644.16	34.9935	5.12901	2.44893e-15	1.79194e-13
ZFAND5|ENSG00000107372|c.Ueno201210egg_X001420|JGIv7b.000268711_946536-965790-	4513.37	4384.37	4642.37	1.05885	0.0824949	0.821316	1
PPP1R26|ENSG00000196422|c.TeperekTkacz201205_X000063|JGIv7b.000001421_620235-636405+	3102.2	1567.24	4637.17	2.95881	1.56502	0.000420148	0.00687734
CCDC78|ENSG00000162004|c.XGI_TC417502|JGIv7b.000375872_90200-101487+	2344.79	54.5164	4635.07	85.0216	6.40976	7.07556e-30	1.37631e-26
SLC29A2|ENSG00000174669|c.Audic201207_X039178|JGIv7b.000146669_608199-634296+	3720.01	2805.53	4634.5	1.65192	0.724141	0.0890468	0.414545
RPS5|ENSG00000083845|c.JGIL6RMv1_XeXenL6RMv10023332m|JGIv7b.000050694_6603436-6607621-	5702.71	6771.35	4634.06	0.684362	-0.547167	0.244712	0.718319
GMNN|ENSG00000112312|c.mgEST_1013085808|JGIv7b.000023301_6330914-6346182+	5425.93	6218.07	4633.79	0.745213	-0.424276	0.644935	0.99331
AP1B1|ENSG00000100280|c.Ueno2012106cells_X002052|JGIv7b.000272406_3157379-3204292+	4221.51	3809.92	4633.09	1.21606	0.282214	0.420893	0.891675
CTSB|ENSG00000164733|c.Taira201203testis_X000308|JGIv7b.000007103_2125064-2145788-	4874.3	5121.76	4626.85	0.903372	-0.146608	0.910122	1
PROSER1|ENSG00000120685|c.TeperekTkacz201205_X001990|JGIv7b.000158000_32724-65959+	3811.1	2998.09	4624.1	1.54235	0.625129	0.131556	0.521796
CSNK1G1|ENSG00000169118|c.Ueno201302st08_X000034|JGIv7b.000007197_442132-480324+	4273.36	3923.33	4623.38	1.17843	0.236869	0.463983	0.918133
UGT8|ENSG00000174607|c.Quigley201212_X013369|JGIv7b.000024467_1120382-1160442+	5391.21	6159.11	4623.3	0.750645	-0.413798	0.364095	0.845999
RPL15|ENSG00000174748|c.XGI_TC431546|JGIv7b.000036134_715469-722840-	4824.02	5028.9	4619.14	0.91852	-0.122617	0.806762	1
IER5|ENSG00000162783|c.Chung201110_X003630|JGIv7b.000053263_7195493-7198049-	4553.99	4493.19	4614.78	1.02706	0.0385209	0.780034	1
HEY1|ENSG00000164683|c.JGIL6RMv1_XeXenL6RMv10042214m|JGIv7b.000192622_285912-290232+	7709.54	10809.3	4609.73	0.426458	-1.22953	0.00729443	0.0715405
AFAP1L1|ENSG00000157510|c.Taira201203st25_X001142|JGIv7b.000018892_4276122-4316843+	3767.4	2926.01	4608.79	1.57511	0.655451	0.105692	0.459329
MCM7|ENSG00000166508|c.Quigley201212_X043303|JGIv7b.000193742_92407-105027+	7491.42	10377.3	4605.59	0.443816	-1.17197	0.135399	0.530574
CCNG1|ENSG00000113328|c.XenBase_148231858|JGIv7b.000077019_125115-138049-	3373.75	2154.51	4592.99	2.13181	1.09208	0.0724717	0.364106
ARG1|ENSG00000118520|c.Audic201207_X034514|JGIv7b.000102277_1378103-1389903+	3171.19	1755.18	4587.2	2.61353	1.386	0.0410541	0.251321
CCT8|ENSG00000156261|c.Amin201106_X001792|JGIv7b.000006590_7537958-7565262+	3971.42	3360.52	4582.31	1.36357	0.447391	0.244534	0.718319
P4HB|ENSG00000185624|c.Ismailoglu201203_X010575|JGIv7b.000171284_148862-166020+	4605.57	4629	4582.14	0.989876	-0.0146802	1	1
PTPLB|ENSG00000206527|c.Ismailoglu201203_X010353|JGIv7b.000163806_6105523-6130007+	2690.13	798.998	4581.26	5.73375	2.51948	5.47275e-07	1.60484e-05
NR6A1|ENSG00000148200|c.Park201106_X016063|JGIv7b.000089755_1068892-1218277-	4791.02	5002.19	4579.85	0.91557	-0.127258	0.850776	1
WWC2|ENSG00000151718|c.Taira201203st08_X002304|JGIv7b.000041523_4779863-4885229+	4809.69	5041.29	4578.09	0.90812	-0.139046	0.749009	1
CS|ENSG00000062485|c.Chang2013_X003479|JGIv7b.000008129_7400988-7433388+	4312.32	4051.04	4573.6	1.129	0.17504	0.545336	0.95599
RBM12|ENSG00000244462|c.UniGene_Xl_S17058383|JGIv7b.000030581_304327-358413-	5259.57	5946.82	4572.32	0.768868	-0.379192	0.487748	0.929789
NET1|ENSG00000173848|c.Audic201207_X002813|JGIv7b.000005375_276528-305952+	3631.99	2693.3	4570.68	1.69706	0.763035	0.0842386	0.399816
EIF3A|ENSG00000107581|c.Taira201203st15_X000778|JGIv7b.000020641_410471-434839+	5419.4	6271.02	4567.77	0.728393	-0.457211	0.311835	0.796996
PPM1G|ENSG00000115241|c.Chang2013_X000934|JGIv7b.000002409_297398-323560+	4635.55	4709.03	4562.07	0.968791	-0.0457427	0.85705	1
CEP76|ENSG00000101624|c.XenBase_50415151|JGIv7b.000044494_955783-969852-	2454.57	349.298	4559.83	13.0543	3.70645	1.8417e-14	1.23177e-12
RND1|ENSG00000172602|c.Park201106_X004725|JGIv7b.000014978_3875478-3886266+	3006.18	1454.51	4557.86	3.13361	1.64783	0.0435489	0.26145
WSB1|ENSG00000109046|c.JGIL6RMv1_XeXenL6RMv10010213m|JGIv7b.000011701_462837-480592-	4553.49	4550.38	4556.6	1.00137	0.00197179	0.881962	1
BTG1|ENSG00000133639|c.Taira201203heart_X000590|JGIv7b.000005925_2395305-2398959-	5130.29	5704.97	4555.6	0.798532	-0.324577	0.525514	0.946858
EIF2S3|ENSG00000130741|c.XGI_TC436662|JGIv7b.000094452_6945-31207-	5187.51	5819.76	4555.26	0.782722	-0.353428	0.54614	0.956245
H3F3A|ENSG00000163041|c.Taira201203brain_X011695|JGIv7b.000102974_5019699-5032833-	4958.95	5370.04	4547.86	0.846895	-0.239745	0.608813	0.980671
DHX15|ENSG00000109606|c.Amin201106_X005485|JGIv7b.000016001_2694742-2735826-	5077.24	5607.92	4546.56	0.810739	-0.30269	0.721355	1
SPINT2|ENSG00000167642|c.Taira201203brain_X007746|JGIv7b.000050079_1181832-1215365+	4470.3	4394.8	4545.8	1.03436	0.0487367	0.854491	1
RBM39|ENSG00000131051|c.XenBase_148226720|JGIv7b.000030581_384943-406129-	4982	5419.67	4544.33	0.838488	-0.254138	0.737654	1
CEP152|ENSG00000103995|c.Quigley201212_X004337|JGIv7b.000007479_2818059-2866058+	2660.13	776.288	4543.97	5.85346	2.54929	0.000383933	0.00634687
RPS14|ENSG00000164587|c.Taira201203st15_X000680|JGIv7b.000015893_6411978-6418489+	4567.52	4592.62	4542.42	0.989068	-0.0158588	0.951554	1
RPL14|ENSG00000188846|c.XenBase_148227831|JGIv7b.000027351_546294-554262+	5151.49	5771.12	4531.86	0.785265	-0.348749	0.532378	0.950016
DYX1C1|ENSG00000256061|c.XenBase_148233781|JGIv7b.000059883_795156-808836-	2350.4	169.554	4531.24	26.7245	4.74009	1.94541e-05	0.000437895
ADK|ENSG00000156110|c.Amin201106_X020719|JGIv7b.000139078_1502424-1640742+	3089.93	1651.42	4528.45	2.74216	1.45531	0.000697892	0.0105781
RPL4|ENSG00000174444|c.XGI_TC440241|JGIv7b.000036401_3867955-3876036+	5874.67	7221.89	4527.46	0.626908	-0.673675	0.154906	0.569868
SNRPF|ENSG00000139343|c.XenBase_147903162|JGIv7b.000005925_1165095-1168727-	5359.34	6194.3	4524.38	0.73041	-0.453221	0.43742	0.903195
MAATS1|ENSG00000183833|c.Ueno201210kidney_X001465|JGIv7b.000136690_68988-92849-	2325.17	130.949	4519.4	34.5126	5.10905	1.20083e-22	2.5252e-20
DAAM1|ENSG00000100592|c.Ueno201210testis_X000068|JGIv7b.000045985_859799-979082+	4242.51	3968.85	4516.17	1.1379	0.186378	0.556134	0.961
ERP44|ENSG00000023318|c.Park201106_X018655|JGIv7b.000134022_972035-997021+	5378.32	6246	4510.65	0.722166	-0.469598	0.33349	0.818713
XBP1|ENSG00000100219|c.Taira201203st12_X001185|JGIv7b.000025254_730940-742420-	6429.92	8349.68	4510.16	0.54016	-0.888541	0.0635798	0.335537
ZC3H13|ENSG00000123200|c.Chang2013_X003519|JGIv7b.000008129_4273984-4332325-	4715.31	4920.57	4510.05	0.916569	-0.125685	0.845102	1
PHYH|ENSG00000107537|c.Quigley201207_X008940|JGIv7b.000094770_11882-18043-	4221.22	3933.07	4509.37	1.14653	0.197272	0.936063	1
CCDC19|ENSG00000213085|c.Taira201203eye_X009413|JGIv7b.000089040_2426676-2458841+	2524.74	543.423	4506.06	8.292	3.05172	1.92138e-10	8.30533e-09
LGALS3|ENSG00000131981|c.Audic201207_X032908|JGIv7b.000091950_1035724-1051016-	3844.13	3185.41	4502.84	1.41358	0.499357	0.261002	0.739538
SOX7|ENSG00000171056|c.Taira201203eye_X010098|JGIv7b.000102262_3078058-3084084-	2302.9	103.554	4502.24	43.4771	5.44218	4.35271e-14	2.73857e-12
CHSY1|ENSG00000131873|c.Quigley201212_X025658|JGIv7b.000058049_3171404-3210696-	4437.55	4374.27	4500.83	1.02893	0.0411465	0.842863	1
GOLPH3L|ENSG00000143457|c.Audic201207_X037290|JGIv7b.000131854_1120580-1151580+	3146.59	1793	4500.19	2.50987	1.32761	0.00227748	0.0283979
RPS9|ENSG00000263076|c.XGI_TC456102|JGIv7b.000139674_351787-359661+	4622.07	4744.98	4499.15	0.948191	-0.0767499	0.865791	1
SLC45A3|ENSG00000158715|c.Quigley201112_X000796|JGIv7b.000002841_1735636-1760829+	3712.32	2929.34	4495.29	1.53457	0.617837	0.193514	0.641662
NAA10|ENSG00000268281|c.Audic201207_X001682|JGIv7b.000003272_1724418-1739121+	3409.77	2325.9	4493.64	1.932	0.950096	0.0212015	0.158009
COPB2|ENSG00000184432|c.Park201106_X009950|JGIv7b.000044494_4840438-4860612+	4905.83	5337.17	4474.5	0.838365	-0.25435	0.618641	0.985283
MAP3K19|ENSG00000176601|c.Quigley201112_X005089|JGIv7b.000021603_2338966-2361041-	2404.72	335.185	4474.25	13.3486	3.73862	2.2906e-14	1.51465e-12
RSL24D1|ENSG00000137876|c.Taira201203st35_X002037|JGIv7b.000059883_685931-696833-	4531.81	4594.61	4469	0.972661	-0.0399913	0.896543	1
SNRNP27|ENSG00000124380|c.Quigley201112_X003902|JGIv7b.000014870_406727-416096-	4508.85	4550.55	4467.15	0.981674	-0.0266845	0.873849	1
LDB1|ENSG00000198728|c.Amin201106_X000570|JGIv7b.000001915_1524687-1574109-	4206.53	3947.36	4465.7	1.13131	0.177997	0.517318	0.943302
RBM5|ENSG00000003756|c.Quigley201207_X011432|JGIv7b.000187321_4616143-4635084+	4995.62	5525.6	4465.64	0.808172	-0.307265	0.645282	0.99331
CXADR|ENSG00000154639|c.Chung201110_X004793|JGIv7b.000089040_2648983-2668178+	3775.59	3086.29	4464.88	1.44668	0.532748	0.200957	0.653579
PRPF31|ENSG00000105618|c.Chang2013_X033957|JGIv7b.000232882_308699-320558+	5398.76	6345.75	4451.78	0.701537	-0.511409	0.440435	0.905053
TUBB|ENSG00000227739|c.Amin201106_X020371|JGIv7b.000134683_368742-376178-	7894.05	11337	4451.07	0.392613	-1.34882	0.00235585	0.0292502
MCL1|ENSG00000143384|c.Park201106_X019849|JGIv7b.000156846_719737-727904-	4717.55	4984.93	4450.16	0.892723	-0.163716	0.892438	1
SLTM|ENSG00000137776|c.Taira201203egg_X004257|JGIv7b.000059883_2218190-2270746+	4592.07	4737.03	4447.11	0.938799	-0.0911122	0.919491	1
ELOVL6|ENSG00000170522|c.Quigley201112_X004357|JGIv7b.000016807_2741322-2756340+	2708.45	970.905	4445.99	4.57922	2.1951	1.00243e-06	2.80225e-05
NA|c.Taira201203st25_X001483|JGIv7b.000030003_447766-449032-	3901.24	3357.44	4445.05	1.32394	0.404838	0.363566	0.845592
WDR35|ENSG00000118965|c.Ismailoglu201203_X010039|JGIv7b.000149890_281952-360716+	2333.1	230.973	4435.23	19.2024	4.26321	1.43524e-17	1.34544e-15
MIDN|ENSG00000167470|c.Park201106_X012261|JGIv7b.000054274_2433349-2443751-	4615.94	4796.87	4435.02	0.924566	-0.113153	0.921502	1
PTAFR|ENSG00000169403|c.XenBase_148225481|JGIv7b.000013204_932024-944528+	4246.06	4057.65	4434.47	1.09287	0.12812	0.775217	1
PPIB|ENSG00000166794|c.Quigley201112_X001887|JGIv7b.000007197_391384-395013-	4747.91	5061.67	4434.16	0.876028	-0.190952	0.68118	1
NCOA5|ENSG00000124160|c.Amin201106_X016783|JGIv7b.000080843_1128729-1147665-	4922.05	5415.86	4428.23	0.817642	-0.290458	0.759892	1
EIF3L|ENSG00000100129|c.Quigley201112_X013102|JGIv7b.000078978_4952237-4963294+	4740.89	5057.71	4424.06	0.874716	-0.193114	0.917158	1
CCT4|ENSG00000115484|c.Audic201207_X035752|JGIv7b.000111824_1056857-1067534-	3620.7	2819.58	4421.82	1.56826	0.649162	0.131737	0.522071
EIF3I|ENSG00000084623|c.Ueno2012106cells_X002103|JGIv7b.000298574_25618-42762+	5039.58	5658.97	4420.18	0.781092	-0.356435	0.729699	1
SNRPD2|ENSG00000125743|c.Taira201203st10_X002210|JGIv7b.000050694_5471395-5475144-	5066.5	5714.27	4418.74	0.773281	-0.370935	0.64824	0.994623
STT3A|ENSG00000134910|c.JGIL6RMv1_XeXenL6RMv10001578m|JGIv7b.000083106_1872473-1898049+	6589.91	8762.97	4416.86	0.504037	-0.9884	0.0211415	0.157692
NME2|ENSG00000011052|c.Chang2013_X022002|JGIv7b.000074488_900188-906048+	3298.79	2186.43	4411.15	2.01751	1.01258	0.0296443	0.199699
NT5DC2|ENSG00000168268|c.Taira201203stomach_X000980|JGIv7b.000036864_512134-555695-	5017.12	5623.53	4410.7	0.784331	-0.350466	0.736305	1
SPTSSB|ENSG00000196542|c.UniGene_Xl_S21696620|JGIv7b.000058517_1143397-1149950-	2301.92	194.156	4409.68	22.7121	4.50539	1.23325e-11	6.00973e-10
ANKEF1|ENSG00000132623|c.XGI_TC416961|JGIv7b.000176303_525455-538414+	2236.61	64.498	4408.71	68.3542	6.09496	4.11554e-25	1.39225e-22
CASC4|ENSG00000166734|c.Taira201203st35_X001369|JGIv7b.000036401_2791695-2813150+	3070.65	1751.3	4390.01	2.50671	1.32579	0.0527974	0.297608
DNAJC3|ENSG00000102580|c.Taira201203st20_X001108|JGIv7b.000016004_155314-167031-	2940.6	1492.21	4388.99	2.94128	1.55644	0.000337441	0.00565031
HSPA4|ENSG00000170606|c.Taira201203intestine_X004322|JGIv7b.000048253_6553737-6681032-	4442.97	4498.96	4386.98	0.97511	-0.0363624	0.979665	1
DCAF7|ENSG00000136485|c.Ueno201210st40_X000029|JGIv7b.000014557_8085452-8092495-	3885.24	3384.17	4386.31	1.29612	0.374204	0.296034	0.781766
FAM214A|ENSG00000047346|c.Taira201203ovary_X000953|JGIv7b.000009266_440436-474808+	2342.68	299.749	4385.61	14.6309	3.87095	1.15324e-14	7.96415e-13
SPTLC3|ENSG00000172296|c.Quigley201207_X009590|JGIv7b.000111824_5066125-5122298-	2442.15	501.432	4382.86	8.74068	3.12775	2.94853e-11	1.39321e-09
SLC39A7|ENSG00000226614|c.Taira201203skin_X000700|JGIv7b.000012933_4407411-4420882-	5245.98	6111.29	4380.68	0.716818	-0.480322	0.27365	0.753781
C7orf63|ENSG00000105792|c.Ismailoglu201203_X003655|JGIv7b.000029451_1151418-1189519+	2247.12	113.957	4380.29	38.4379	5.26446	5.99435e-23	1.34539e-20
PPP1R32|ENSG00000162148|c.Quigley201112_X012402|JGIv7b.000074352_6149888-6177602-	2214.3	54.6886	4373.92	79.9786	6.32154	1.96154e-29	2.54368e-26
FAM47E|ENSG00000189157|c.Quigley201112_X011177|JGIv7b.000058878_5775252-5790027-	2402.76	432.591	4372.92	10.1087	3.33752	3.69694e-07	1.11203e-05
LIG3|ENSG00000005156|c.JGIL6RMv1_XeXenL6RMv10001947m|JGIv7b.000150750_933402-974025-	5023.63	5679.99	4367.27	0.768886	-0.379158	0.523423	0.945771
ARHGEF2|ENSG00000116584|c.Quigley201212_X041748|JGIv7b.000172102_103795-180323+	3553.11	2740.26	4365.97	1.59327	0.671992	0.0956764	0.434406
ADAM19|ENSG00000135074|c.Taira201203heart_X002404|JGIv7b.000027038_526105-593857-	7021.87	9679.4	4364.34	0.45089	-1.14915	0.00522098	0.0552189
CLPX|ENSG00000166855|c.Ismailoglu201203_X013027|JGIv7b.000404817_422502-475939+	3412.46	2460.74	4364.18	1.77353	0.826622	0.043681	0.262041
KIAA0556|ENSG00000047578|c.Taira201203ovary_X005987|JGIv7b.000120240_1786342-1837103-	2292.73	223.009	4362.45	19.5618	4.28997	7.72289e-18	7.63846e-16
IFRD2|ENSG00000214706|c.Audic201207_X043186|JGIv7b.000187321_3741062-3755456-	5342.92	6343.27	4342.57	0.684595	-0.546678	0.256458	0.733283
WDR19|ENSG00000157796|c.Taira201203brain_X003637|JGIv7b.000016001_6539528-6576171+	2238.61	134.782	4342.44	32.2182	5.00981	1.98103e-21	3.08274e-19
CSNK2A2|ENSG00000070770|c.mgEST_1013254732|JGIv7b.000015416_1131153-1156908-	4785.46	5232.87	4338.06	0.829001	-0.270554	0.708059	1
KPNA3|ENSG00000102753|c.Quigley201112_X001417|JGIv7b.000005732_10214633-10248064-	5505.7	6677.64	4333.76	0.648995	-0.623721	0.382457	0.861501
CHERP|ENSG00000085872|c.Quigley201212_X032487|JGIv7b.000090041_5765291-5800653+	3970.14	3607.43	4332.86	1.2011	0.264351	0.396376	0.872791
SYNCRIP|ENSG00000135316|c.Taira201203st08_X003300|JGIv7b.000066527_182117-205297+	5301.62	6271.35	4331.88	0.690741	-0.533783	0.31416	0.799053
ADAM10|ENSG00000137845|c.Ismailoglu201203_X012752|JGIv7b.000351606_912058-987983+	6572.01	8812.38	4331.64	0.491541	-1.02462	0.0213085	0.158554
ARPP19|ENSG00000128989|c.Amin201106_X025609|JGIv7b.000268638_1342454-1354307-	5201.89	6073.51	4330.27	0.712977	-0.488073	0.491905	0.931697
GRASP|ENSG00000161835|c.Taira201203lung_X000877|JGIv7b.000008129_5229252-5255054+	2307.74	286.378	4329.09	15.1167	3.91807	0.000103871	0.00199551
SMC1A|ENSG00000269384|c.Quigley201212_X045343|JGIv7b.000229341_1391404-1419244-	4739.51	5150.35	4328.67	0.840462	-0.250745	0.676375	1
MDH1B|ENSG00000138400|c.Quigley201207_X009727|JGIv7b.000120240_6736199-6749692+	2192.49	56.3804	4328.6	76.7749	6.26256	1.81294e-29	2.48928e-26
IQCD|ENSG00000166578|c.Audic201207_X047905|JGIv7b.000272406_3468029-3480243-	2334.83	348.243	4321.43	12.4092	3.63334	3.84614e-14	2.44623e-12
FAM154A|ENSG00000155875|c.Quigley201112_X018412|JGIv7b.000185843_1902696-1929328+	2189.09	58.0538	4320.13	74.416	6.21754	6.04069e-29	7.05009e-26
PUF60|ENSG00000179950|c.Quigley201112_X016348|JGIv7b.000135348_2790545-2812338-	4516.97	4715.62	4318.32	0.915749	-0.126976	0.970056	1
PRDM4|ENSG00000110851|c.XGI_TC415665|JGIv7b.000098502_484280-504931-	3772.95	3228.99	4316.91	1.33692	0.418916	0.331951	0.817013
CETN2|ENSG00000268512|c.JGIL6RMv1_XeXenL6RMv10035683m|JGIv7b.000088765_2650400-2661947+	2206.37	98.4204	4314.33	43.8357	5.45403	8.79087e-18	8.62171e-16
RBM25|ENSG00000119707|c.Taira201203lung_X005927|JGIv7b.000091950_2725415-2779758-	5195.65	6077.21	4314.08	0.709879	-0.494355	0.323407	0.807519
RHOA|ENSG00000067560|c.XGI_TC430527|JGIv7b.000187321_5094316-5114985+	4558.49	4803.37	4313.61	0.898039	-0.155151	0.858623	1
FAM83H|ENSG00000180921|c.Ueno201210st10_X001654|JGIv7b.000135348_2683679-2709387-	4168.05	4023.05	4313.05	1.07209	0.100419	0.787162	1
SCAMP2|ENSG00000140497|c.Audic201207_X004190|JGIv7b.000007197_868946-895988-	4086.47	3860.07	4312.87	1.1173	0.160021	0.764813	1
C9|ENSG00000113600|c.Ismailoglu201203_X006109|JGIv7b.000052441_7261050-7287758-	3438.67	2566.48	4310.86	1.67968	0.748186	0.45523	0.913462
C9orf116|ENSG00000160345|c.Taira201203st35_X001677|JGIv7b.000046073_494532-498279-	2234.2	163.891	4304.5	26.2645	4.71504	7.78236e-18	7.6648e-16
EIF4ENIF1|ENSG00000184708|c.Audic201207_X040533|JGIv7b.000162663_1382976-1399168+	2989.96	1677.88	4302.04	2.56398	1.35838	0.00140437	0.0189157
ACTN1|ENSG00000072110|c.Taira201203st25_X004526|JGIv7b.000203041_2723833-2797710+	7022.69	9744.24	4301.13	0.441403	-1.17983	0.00655979	0.0662564
CTNND1|ENSG00000198561|c.Chung201110_X006123|JGIv7b.000162568_8332-59558+	4874.29	5447.77	4300.8	0.789461	-0.34106	0.455952	0.913462
YTHDF1|ENSG00000149658|c.Quigley201212_X008332|JGIv7b.000013471_5622478-5642557-	4983.94	5667.96	4299.93	0.758639	-0.398514	0.52477	0.946146
NA|c.Taira201203st25_X003710|JGIv7b.000114423_53920-60154+	4657.93	5023.87	4291.99	0.854319	-0.227152	0.468126	0.918853
EIF3J|ENSG00000104131|c.XenBase_47937630|JGIv7b.000036401_2846133-2861115+	4913.32	5538.84	4287.8	0.774133	-0.369346	0.685174	1
RABAC1|ENSG00000105404|c.Amin201106_X005246|JGIv7b.000015415_3867381-3878709-	3591.65	2896.77	4286.52	1.47976	0.565364	0.170117	0.599989
EXOC8|ENSG00000116903|c.XenBase_55250538|JGIv7b.000212231_139408-146295+	4201.9	4121.3	4282.51	1.03912	0.0553566	0.902611	1
CKAP4|ENSG00000136026|c.Quigley201112_X016484|JGIv7b.000137507_2068193-2074541-	5117.85	5954.44	4281.25	0.719002	-0.475932	0.298395	0.783863
EIF3B|ENSG00000106263|c.Quigley201212_X013088|JGIv7b.000023403_13103292-13124315+	5195.62	6112.68	4278.57	0.699951	-0.514675	0.333346	0.818446
ZCCHC11|ENSG00000134744|c.Taira201203eye_X007135|JGIv7b.000053263_2462238-2518577-	2997.96	1718.48	4277.43	2.48908	1.31561	0.088423	0.412864
BCAP31|ENSG00000267977|c.XenBase_83405586|JGIv7b.000215393_20717-38185-	3877.85	3482.98	4272.71	1.22674	0.29483	0.40484	0.879786
CARM1|ENSG00000142453|c.UniGene_Xl_S35720565|JGIv7b.000293151_356-20621+	4784.19	5296.59	4271.79	0.806518	-0.310221	0.729248	1
SEC24C|ENSG00000176986|c.Taira201203brain_X002121|JGIv7b.000010944_192589-240642+	3711.39	3156.38	4266.39	1.35167	0.434745	0.304262	0.790345
CDC5L|ENSG00000096401|c.Quigley201207_X010681|JGIv7b.000155263_200264-255906+	4568.26	4870.19	4266.34	0.876011	-0.190979	0.826822	1
RPL19|ENSG00000108298|c.Quigley201112_X003277|JGIv7b.000013265_2562095-2570970+	4258.41	4250.79	4266.04	1.00359	0.00516523	0.892484	1
FOXN4|ENSG00000139445|c.Quigley201212_X039049|JGIv7b.000143664_1564919-1577883+	2237.45	209.431	4265.47	20.3669	4.34816	3.79517e-08	1.28947e-06
KIAA0226L|ENSG00000102445|c.Ueno201210st12_X000122|JGIv7b.000014978_5608147-5649813+	3461.14	2664.7	4257.57	1.59776	0.676054	0.0855452	0.40421
PRPF40A|ENSG00000196504|c.Ismailoglu201203_X000535|JGIv7b.000004321_13608244-13648529+	5048.38	5841.28	4255.48	0.728518	-0.456964	0.377682	0.856822
TSPAN13|ENSG00000106537|c.Audic201207_X045281|JGIv7b.000220553_437344-474465-	3478.36	2703.79	4252.93	1.57295	0.653471	0.475574	0.922541
DHX9|ENSG00000135829|c.Taira201203lung_X005111|JGIv7b.000069443_8455877-8482955-	4438.83	4625.48	4252.19	0.919297	-0.121397	0.945885	1
RPL11|ENSG00000142676|c.Quigley201212_X048260|JGIv7b.000280543_647292-654272-	4666.47	5085.52	4247.41	0.835197	-0.259812	0.57673	0.969348
RAB36|ENSG00000100228|c.Audic201207_X040586|JGIv7b.000162663_1021503-1040110-	2206.73	168.046	4245.41	25.2633	4.65897	0.000423086	0.0069087
AGBL5|ENSG00000084693|c.TXGP201107_X003408|JGIv7b.000036600_807822-838522+	2388.72	535.361	4242.09	7.92379	2.98619	1.30263e-10	5.74783e-09
CAPN2|ENSG00000162909|c.Taira201203ovary_X005684|JGIv7b.000102974_6007365-6034200+	5928.94	7617.99	4239.88	0.556562	-0.845386	0.259338	0.736611
NA|c.Amin201106_X019023|JGIv7b.000107347_2455544-2457909+	2566.94	895.748	4238.14	4.73139	2.24227	0.00355309	0.0407349
RAB15|ENSG00000139998|c.Audic201207_X033636|JGIv7b.000098382_252950-290277-	3094.87	1953.89	4235.86	2.16792	1.11631	0.00840551	0.0795942
RASAL2|ENSG00000075391|c.Taira201203ovary_X004702|JGIv7b.000069443_7837586-7989904+	4303.35	4370.93	4235.78	0.969079	-0.0453133	0.927323	1
BSG|ENSG00000172270|c.JGIL6RMv1_XeXenL6RMv10021116m|JGIv7b.000046215_2650976-2667823-	4768.65	5302.07	4235.22	0.798786	-0.324118	0.512071	0.94034
PTPRF|ENSG00000142949|c.Taira201203heart_X004568|JGIv7b.000067962_1619555-1824918+	3518	2801.87	4234.13	1.51118	0.595675	0.262918	0.742533
PUM1|ENSG00000134644|c.XGI_TC416011|JGIv7b.000098463_336742-388655-	4730.11	5226.45	4233.77	0.810066	-0.303888	0.771879	1
NIPBL|ENSG00000164190|c.XGI_TC423738|JGIv7b.000052441_6077433-6172003+	4701.85	5173.74	4229.96	0.817582	-0.290564	0.517312	0.943302
FBF1|ENSG00000188878|c.Ismailoglu201203_X007296|JGIv7b.000071264_842899-865017+	2240.16	250.914	4229.4	16.856	4.07519	2.89319e-16	2.29704e-14
ESYT2|ENSG00000117868|c.XGI_TC413795|JGIv7b.000022415_6081249-6172307-	3826.49	3425.54	4227.43	1.23409	0.303449	0.557267	0.961893
RHOA|ENSG00000067560|c.Taira201203st08_X004261|JGIv7b.000107347_1191262-1212444+	4384.25	4542.4	4226.1	0.930366	-0.10413	0.985727	1
PLK4|ENSG00000142731|c.Taira201203st09_X003176|JGIv7b.000088765_926891-945604-	2561.71	900.439	4222.97	4.68991	2.22956	6.18216e-07	1.8038e-05
SPAG6|ENSG00000077327|c.Ueno201210kidney_X001526|JGIv7b.000155082_1886325-1987940+	2171.07	120.479	4221.66	35.0407	5.13096	5.37418e-22	9.87748e-20
PDE9A|ENSG00000160191|c.UniGene_Xl_S25791199|JGIv7b.000347078_1083527-1093365-	2172.33	127.643	4217.01	33.0376	5.04604	1.22617e-17	1.16347e-15
RPL18A|ENSG00000105640|c.XGI_TC436686|JGIv7b.000005925_948835-957868+	4712.8	5213.04	4212.56	0.808081	-0.307429	0.565049	0.964423
SEMA3F|ENSG00000001617|c.Ueno201210st10_X001825|JGIv7b.000187321_4073244-4165372-	4187.94	4163.5	4212.38	1.01174	0.0168392	0.772841	1
PVRL4|ENSG00000143217|c.Quigley201112_X004595|JGIv7b.000017193_23040-52304+	3299.4	2386.5	4212.29	1.76505	0.819707	0.0540665	0.302135
RSPH10B2|ENSG00000169402|c.Quigley201112_X005408|JGIv7b.000023403_7736156-7755232+	2145.15	81.1916	4209.11	51.8417	5.69604	5.17993e-26	2.32519e-23
SGK3|ENSG00000104205|c.Taira201203lung_X004627|JGIv7b.000058038_346755-398697-	3026.8	1849.86	4203.74	2.27246	1.18426	0.0102146	0.092093
TEAD1|ENSG00000187079|c.Quigley201112_X006252|JGIv7b.000029769_142856-222403+	4490.19	4778.54	4201.83	0.879312	-0.185553	0.813387	1
GTF2A1|ENSG00000165417|c.TeperekTkacz201205_X000261|JGIv7b.000007940_1981256-1997485+	3546.12	2895.06	4197.17	1.44977	0.535824	0.173986	0.607233
ETV1|ENSG00000006468|c.Ismailoglu201203_X006493|JGIv7b.000057216_1439353-1485057-	7843.92	11490.8	4197	0.365248	-1.45305	0.00378886	0.0427657
GID8|ENSG00000101193|c.XenBase_50604084|JGIv7b.000013471_5525036-5535760+	3602.09	3007.42	4196.77	1.39547	0.480752	0.255502	0.731991
USP7|ENSG00000187555|c.Chang2013_X027324|JGIv7b.000120240_96126-166444+	5451.76	6707.34	4196.17	0.625609	-0.676668	0.194638	0.643464
AP1B1|ENSG00000100280|c.UniGene_Xl_S36163375|JGIv7b.000044061_332332-357917+	3494.57	2796	4193.13	1.49969	0.584666	0.269057	0.748642
STK38L|ENSG00000211455|c.Quigley201212_X028146|JGIv7b.000070246_836952-854274-	4216.46	4243.67	4189.26	0.987181	-0.0186138	0.891881	1
SEC13|ENSG00000157020|c.Chang2013_X003042|JGIv7b.000007281_3095057-3110160+	4626.35	5066.54	4186.16	0.826236	-0.275373	0.669078	0.997441
AK1|ENSG00000106992|c.Park201106_X006776|JGIv7b.000025264_205550-214438-	2122.73	60.3669	4185.1	69.3277	6.11536	2.18849e-27	1.27709e-24
CDK1|ENSG00000170312|c.XGI_TC421960|JGIv7b.000018192_4260986-4272701+	3006.45	1828.63	4184.27	2.2882	1.19422	0.00472744	0.0510162
ZCCHC8|ENSG00000033030|c.JGIL6RMv1_XeXenL6RMv10029694m|JGIv7b.000395028_867758-891337+	3666.93	3153.04	4180.82	1.32596	0.407041	0.251578	0.726684
CAPNS1|ENSG00000126247|c.JGIL6RMv1_XeXenL6RMv10020113m|JGIv7b.000039723_7023346-7047008-	3659.92	3140.33	4179.5	1.33091	0.412411	0.335293	0.820409
PRPF6|ENSG00000101161|c.Taira201203spleen_X004864|JGIv7b.000180433_86044-95111-	5064.75	5953.22	4176.27	0.701515	-0.511454	0.50329	0.937228
HBG2|ENSG00000196565|c.Quigley201212_X036348|JGIv7b.000120240_2355646-2375117-	6350.85	8528.09	4173.61	0.489396	-1.03093	0.25422	0.730241
SBNO1|ENSG00000139697|c.TXGP201107_X008539|JGIv7b.000211266_394046-442977-	4360.08	4546.8	4173.35	0.917864	-0.123647	0.899012	1
WASF2|ENSG00000158195|c.Taira201203st25_X000538|JGIv7b.000008834_517623-535649+	5090.26	6007.68	4172.85	0.694585	-0.525777	0.24356	0.71692
RETSAT|ENSG00000042445|c.Chang2013_X017853|JGIv7b.000051940_510293-539374+	4132.7	4095.4	4170.01	1.01822	0.0260486	0.833353	1
DNAAF3|ENSG00000167646|c.TXGP201107_X004483|JGIv7b.000052341_2148801-2197736-	2167.18	172.408	4161.95	24.1401	4.59336	2.5877e-19	3.1135e-17
EEF1B2|ENSG00000114942|c.JGIL6RMv1_XeXenL6RMv10033711m|JGIv7b.000120240_6952291-6956907-	5330.91	6500.06	4161.77	0.640267	-0.643254	0.209398	0.666717
GOLGA4|ENSG00000144674|c.Quigley201212_X022666|JGIv7b.000050464_940347-995034-	3916.83	3674.09	4159.56	1.13213	0.179044	0.869699	1
ITPKB|ENSG00000143772|c.Taira201203eye_X004351|JGIv7b.000027161_7004442-7070655-	3642.64	3131.05	4154.24	1.32679	0.407938	0.361599	0.844426
AIM1|ENSG00000112297|c.Taira201203skin_X000443|JGIv7b.000008630_4046678-4126721+	3241.52	2330.02	4153.03	1.7824	0.833824	0.0991713	0.443266
HSPA5|ENSG00000044574|c.Chang2013_X024531|JGIv7b.000089755_1004503-1012756+	4938.94	5726.35	4151.53	0.724988	-0.463972	0.195055	0.644156
CSNK2B|ENSG00000204435|c.XenBase_50414548|JGIv7b.000134683_120964-129744+	4122.4	4106.59	4138.22	1.0077	0.0110676	0.781257	1
ASPM|ENSG00000066279|c.Quigley201212_X046252|JGIv7b.000245044_1981369-2022746-	3478.37	2820.02	4136.73	1.46692	0.552786	0.234391	0.705128
DHDDS|ENSG00000117682|c.XenBase_115528272|JGIv7b.000027891_70132-93368-	3652.45	3168.33	4136.57	1.3056	0.384711	0.384861	0.863294
MYCBPAP|ENSG00000136449|c.Taira201203testis_X002372|JGIv7b.000071264_2325861-2347400-	2123.03	112.306	4133.74	36.808	5.20195	7.13832e-23	1.57191e-20
PLSCR1|ENSG00000188313|c.Ueno2012106cells_X001293|JGIv7b.000082102_6697866-6727316-	7494.88	10868.2	4121.59	0.379236	-1.39883	0.00127779	0.0175392
RPS27|ENSG00000177954|c.Chang2013_X015938|JGIv7b.000046492_749606-752020-	4250.53	4379.57	4121.49	0.941071	-0.0876243	0.867178	1
C1GALT1C1|ENSG00000171155|c.Audic201207_X004389|JGIv7b.000007546_383582-390980-	3178.84	2236.76	4120.92	1.84236	0.881557	0.0425026	0.257019
ZRANB2|ENSG00000132485|c.Taira201203st40_X002617|JGIv7b.000222206_81499-106742+	4434.9	4754.99	4114.81	0.865366	-0.208617	0.762371	1
RCC2|ENSG00000179051|c.Park201106_X023384|JGIv7b.000261861_8046-20610+	6264.17	8414.6	4113.74	0.488881	-1.03244	0.0202297	0.15299
RPS11|ENSG00000142534|c.JGIL6RMv1_XeXenL6RMv10016616m|JGIv7b.000163806_5370881-5377757-	4597.7	5082.14	4113.27	0.809358	-0.305151	0.59037	0.975399
A2M|ENSG00000175899|c.Ueno201210st10_X000172|JGIv7b.000007045_3704835-3735363+	3133.04	2153.49	4112.6	1.90974	0.933379	0.0572378	0.313626
HNRNPR|ENSG00000125944|c.Chang2013_X014759|JGIv7b.000043347_616796-650091+	5373.8	6639.34	4108.25	0.618773	-0.692517	0.269901	0.749289
TCHP|ENSG00000139437|c.JGIL6RMv1_XeXenL6RMv10024742m|JGIv7b.000143664_931146-954698-	2330.76	554.715	4106.81	7.40345	2.8882	4.12551e-10	1.72268e-08
GMPPB|ENSG00000173540|c.Taira201203st09_X004151|JGIv7b.000187321_4887317-4901838+	3129.85	2153.86	4105.83	1.90626	0.930748	0.0314821	0.20868
PLK1|ENSG00000166851|c.Taira201203testis_X000047|JGIv7b.000000939_2999437-3007823+	4027.2	3949.83	4104.57	1.03918	0.0554406	0.935958	1
MAF1|ENSG00000179632|c.JGIL6RMv1_XeXenL6RMv10017739m|JGIv7b.000073936_53645-61952-	3994.1	3887.86	4100.33	1.05465	0.0767632	0.833876	1
PABPN1|ENSG00000100836|c.XGI_TC420497|JGIv7b.000013576_5809752-5818852+	5035.67	5971.74	4099.6	0.6865	-0.542669	0.282929	0.766331
NHP2L1|ENSG00000100138|c.JGIL6RMv1_XeXenL6RMv10025915m|JGIv7b.000023165_5575096-5578545-	5907.43	7722.33	4092.52	0.52996	-0.916045	0.147018	0.553588
ZMIZ2|ENSG00000122515|c.Taira201203ovary_X008021|JGIv7b.000286644_178683-221449-	4239.61	4388.83	4090.39	0.932001	-0.101597	1	1
RAB10|ENSG00000084733|c.XGI_TC421546|JGIv7b.000191023_925508-980809-	4501.08	4915.77	4086.39	0.831281	-0.266592	0.691133	1
SRP14|ENSG00000140319|c.TXGP201107_X005237|JGIv7b.000061444_489566-495866-	3906.57	3726.79	4086.35	1.09648	0.132877	0.659736	0.99551
NA|c.Quigley201112_X011137|JGIv7b.000058878_3781676-3784093+	3729.27	3373.38	4085.15	1.211	0.276196	0.783362	1
SPG21|ENSG00000090487|c.Chang2013_X038078|JGIv7b.000404817_423720-474707-	3178.61	2272.82	4084.4	1.79706	0.845639	0.0498293	0.285876
RPL5|ENSG00000122406|c.Taira201203egg_X004359|JGIv7b.000060618_2152482-2168084-	4478.42	4875.75	4081.09	0.837018	-0.25667	0.641607	0.99331
GPR125|ENSG00000152990|c.Ueno201210st09_X000420|JGIv7b.000047509_2132692-2178900+	3787.25	3493.45	4081.04	1.1682	0.224285	0.557688	0.962
CALM3|ENSG00000160014|c.Chang2013_X025187|JGIv7b.000096659_1276763-1289864+	3530.83	2984.43	4077.23	1.36617	0.450133	0.261804	0.740731
CCDC27|ENSG00000162592|c.Quigley201207_X011891|JGIv7b.000208071_1401880-1420876+	2087.86	100.22	4075.51	40.6656	5.34574	2.57651e-23	6.20008e-21
CLPTM1|ENSG00000104853|c.Quigley201207_X006146|JGIv7b.000050694_6109721-6123525+	4440.8	4811.48	4070.12	0.845919	-0.241409	0.805513	1
MTDH|ENSG00000147649|c.JGIL6RMv1_XeXenL6RMv10020528m|JGIv7b.000034503_2341315-2352586+	4921.16	5773.53	4068.79	0.704731	-0.504856	0.325791	0.809848
ASPH|ENSG00000198363|c.Quigley201212_X025510|JGIv7b.000058038_2118308-2224732+	3926.58	3785.74	4067.43	1.07441	0.103541	0.96921	1
RP11-762I7.5|ENSG00000257390|c.Amin201106_X002428|JGIv7b.000008129_8386496-8432380-	4218.14	4369.98	4066.29	0.930505	-0.103914	0.949501	1
GMPR|ENSG00000137198|c.Amin201106_X026788|JGIv7b.000326511_200156-221892-	2255.36	444.442	4066.29	9.14919	3.19364	6.62521e-11	3.05624e-09
RPS7|ENSG00000171863|c.Chang2013_X014562|JGIv7b.000043061_5175721-5190174+	4814.16	5564.48	4063.84	0.730319	-0.453401	0.350192	0.835257
MAT2A|ENSG00000168906|c.Ueno2012102cells_X001863|JGIv7b.000409144_555484-563426-	6098.38	8134.03	4062.72	0.499471	-1.00153	0.0335286	0.218488
RAB18|ENSG00000099246|c.Quigley201212_X023846|JGIv7b.000052573_2486919-2511530+	4600.89	5140.33	4061.44	0.790113	-0.33987	0.555388	0.961
CD63|ENSG00000135404|c.JGIL6RMv1_XeXenL6RMv10051671m|JGIv7b.000008129_7256952-7279052-	6305.19	8549.28	4061.11	0.475024	-1.07393	0.0147544	0.121738
RPL8|ENSG00000161016|c.Chang2013_X003073|JGIv7b.000007331_431847-439735+	4328.37	4598.91	4057.82	0.882342	-0.18059	0.721469	1
TTC8|ENSG00000165533|c.Ismailoglu201203_X004722|JGIv7b.000039723_2810167-2840312-	2102.75	148.67	4056.82	27.2873	4.77016	1.89493e-11	9.11987e-10
FSIP1|ENSG00000150667|c.Ismailoglu201203_X002221|JGIv7b.000013941_1768226-1816058+	2113.61	174.063	4053.17	23.2856	4.54137	1.07879e-12	5.81549e-11
LBH|ENSG00000213626|c.JGIL6RMv1_XeXenL6RMv10025201m|JGIv7b.000102974_3418115-3431847+	3439.11	2825.26	4052.97	1.43455	0.520598	0.180867	0.619394
RPL7A|ENSG00000260501|c.Ismailoglu201203_X007913|JGIv7b.000081122_348532-353844-	4747.73	5442.59	4052.86	0.744657	-0.425352	0.36568	0.846877
HIST2H2AB|ENSG00000184270|c.JGIL6RMv1_XeXenL6RMv10023237m|JGIv7b.000261090_60374-61978+	4866.26	5685.73	4046.79	0.711745	-0.490568	0.218596	0.681418
MAT2A|ENSG00000168906|c.Quigley201212_X046615|JGIv7b.000247724_5807086-5812806+	4613.19	5181.88	4044.49	0.780506	-0.357518	0.536525	0.952272
SF3A3|ENSG00000183431|c.TXGP201107_X002963|JGIv7b.000030711_461762-486425+	4420.63	4798.82	4042.44	0.842382	-0.247454	0.895628	1
RNF10|ENSG00000022840|c.Taira201203st20_X003812|JGIv7b.000113816_475687-491940-	4564.97	5088.2	4041.73	0.794334	-0.332182	0.510232	0.939979
KIAA1324|ENSG00000116299|c.Audic201207_X035319|JGIv7b.000107111_43435-95489-	3931.04	3828.07	4034.01	1.0538	0.0755968	1	1
ANK3|ENSG00000151150|c.Audic201207_X045180|JGIv7b.000220448_2212965-2265259-	2036.61	41.351	4031.88	97.5038	6.60739	8.95106e-14	5.38494e-12
CCDC89|ENSG00000179071|c.Taira201203st08_X001135|JGIv7b.000014978_200205-204371-	2178.54	326.348	4030.74	12.3511	3.62656	8.11116e-14	4.91768e-12
OFD1|ENSG00000046651|c.Taira201203st25_X001093|JGIv7b.000017127_8379383-8427731+	2420.62	810.631	4030.61	4.97218	2.31388	3.25294e-07	9.9255e-06
RPS27A|ENSG00000143947|c.JGIL6RMv1_XeXenL6RMv10004151m|JGIv7b.000027036_6883490-6889399+	4498.25	4966.99	4029.51	0.811257	-0.30177	0.589759	0.975269
CCDC180|ENSG00000197816|c.Quigley201207_X008331|JGIv7b.000081122_431797-467461+	2049.7	71.6775	4027.72	56.1923	5.8123	4.15779e-26	1.94102e-23
RBM7|ENSG00000076053|c.XGI_TC432049|JGIv7b.000083106_262295-270435-	4679.45	5333.82	4025.08	0.754633	-0.406153	0.472265	0.921475
RPL12|ENSG00000197958|c.Quigley201212_X020683|JGIv7b.000046073_2813000-2818802-	4497.84	4971.82	4023.86	0.809333	-0.305194	0.601019	0.977911
RPS14|ENSG00000164587|c.JGIL6RMv1_XeXenL6RMv10020613m|JGIv7b.000187759_620931-627424+	4235.86	4451.52	4020.2	0.903108	-0.14703	0.834991	1
FAM166B|ENSG00000215187|c.Amin201106_X016182|JGIv7b.000075698_7014-8745-	2029.01	37.8228	4020.19	106.29	6.73187	1.20056e-31	5.60468e-28
ZBTB7B|ENSG00000160685|c.Quigley201212_X039941|JGIv7b.000154892_420569-440736-	2722.04	1427.11	4016.96	2.81475	1.49301	0.000659586	0.0101423
SMG1|ENSG00000157106|c.Taira201203testis_X001099|JGIv7b.000023403_14328623-14423993-	5059.97	6103.12	4016.82	0.658158	-0.603494	0.171937	0.604057
SF3A3|ENSG00000183431|c.Quigley201212_X041812|JGIv7b.000173270_322966-339954-	4599.98	5184.65	4015.3	0.774459	-0.368739	0.746036	1
MFSD6L|ENSG00000185156|c.Quigley201112_X013354|JGIv7b.000081941_839547-845340-	2912.98	1810.68	4015.28	2.21756	1.14897	0.00674525	0.0677118
RPS6|ENSG00000137154|c.Ismailoglu201203_X008289|JGIv7b.000090041_1386460-1394156+	4533.91	5054.09	4013.73	0.794155	-0.332508	0.553518	0.959688
ENC1|ENSG00000171617|c.XGI_TC416767|JGIv7b.000001187_11931065-11946158-	4012.81	4020.17	4005.44	0.996336	-0.00529645	0.912292	1
MYCBP|ENSG00000214114|c.JGIL6RMv1_XeXenL6RMv10010828m|JGIv7b.000013204_2211646-2218162-	2255.56	506.296	4004.83	7.91006	2.98369	1.54925e-10	6.78474e-09
BAG6|ENSG00000234651|c.Ueno2012104cells_X000212|JGIv7b.000012933_5453031-5480012+	2985.34	1966.03	4004.65	2.03693	1.02639	0.0152754	0.124896
AKIRIN1|ENSG00000174574|c.XenBase_27695216|JGIv7b.000013204_2283837-2292925-	4602.2	5200.59	4003.82	0.769877	-0.377301	0.485732	0.928657
ATP6V1A|ENSG00000114573|c.XGI_TC417170|JGIv7b.000244467_14684-33194+	4606.01	5213.89	3998.13	0.766823	-0.383035	0.661564	0.996069
RPL32|ENSG00000144713|c.Quigley201112_X001927|JGIv7b.000007281_3078714-3085492+	4705.99	5415.65	3996.33	0.737922	-0.438459	0.31166	0.796886
SP5|ENSG00000204335|c.Taira201203st12_X000232|JGIv7b.000005732_1897962-1902538-	3698.83	3404.27	3993.39	1.17306	0.230272	0.511755	0.940285
SNRNP40|ENSG00000060688|c.Chang2013_X025496|JGIv7b.000098463_437646-448358-	4465.83	4938.31	3993.34	0.808645	-0.306422	0.762952	1
RPL15|ENSG00000174748|c.Quigley201212_X046767|JGIv7b.000251121_1494883-1501128-	4109.96	4228.58	3991.34	0.943895	-0.083301	0.973343	1
CCDC15|ENSG00000149548|c.XenBase_147907023|JGIv7b.000231676_69700-86643-	2241.85	495.791	3987.91	8.04354	3.00783	2.48175e-06	6.5309e-05
NR6A1|ENSG00000148200|c.JGIL6RMv1_XeXenL6RMv10006158m|JGIv7b.000003586_1855502-1896201+	4995.15	6004.32	3985.99	0.663853	-0.591063	0.232355	0.702541
CASP3|ENSG00000164305|c.JGIL6RMv1_XeXenL6RMv10000318m|JGIv7b.000014692_3518975-3549952+	3244.35	2505.63	3983.08	1.58965	0.668712	0.105354	0.458374
OAZ1|ENSG00000104904|c.JGIL6RMv1_XeXenL6RMv10001134m|JGIv7b.000035716_822856-832380+	3914.03	3845.98	3982.08	1.03539	0.0501732	0.734032	1
SPAG8|ENSG00000137098|c.Audic201207_X027671|JGIv7b.000067346_146298-155890-	2237.16	492.788	3981.54	8.07961	3.01429	3.75528e-10	1.57654e-08
CDH1|ENSG00000039068|c.Ueno2012106cells_X001878|JGIv7b.000202158_2668276-2702906+	5348.8	6716.82	3980.78	0.592659	-0.754727	0.184212	0.626255
LRGUK|ENSG00000155530|c.Audic201207_X007535|JGIv7b.000012518_8770950-8802874-	2048.77	118.319	3979.22	33.6312	5.07173	3.57285e-22	6.72559e-20
PNN|ENSG00000100941|c.XGI_TC432881|JGIv7b.000203041_5944651-5965299+	4050.8	4122.71	3978.89	0.965114	-0.0512287	0.867079	1
CDC34|ENSG00000099804|c.XGI_TC433895|JGIv7b.000063529_361669-369681+	3865.07	3752.69	3977.44	1.05989	0.0839171	0.718004	1
DAZAP1|ENSG00000071626|c.XGI_TC431514|JGIv7b.000039437_2515756-2544469+	4416	4854.75	3977.25	0.819249	-0.287627	0.627459	0.989204
LIN7C|ENSG00000148943|c.XGI_TC420910|JGIv7b.000074352_5962871-5972698+	3776.24	3577.54	3974.94	1.11108	0.151964	0.642847	0.99331
C21orf33|ENSG00000160221|c.XenBase_70672157|JGIv7b.000094770_448-3420+	3833.53	3695.66	3971.39	1.07461	0.103814	0.832163	1
RASSF8|ENSG00000123094|c.Quigley201212_X001493|JGIv7b.000002589_2772169-2799872-	2952.69	1934.4	3970.98	2.05282	1.03761	0.0158575	0.128389
VCP|ENSG00000165280|c.JGIL6RMv1_XeXenL6RMv10049382m|JGIv7b.000075698_147985-162109-	4094.42	4218.5	3970.33	0.94117	-0.0874728	0.926875	1
AC002472.13|ENSG00000187905|c.Quigley201207_X004596|JGIv7b.000036586_1588934-1609658-	2013.89	57.6908	3970.09	68.8167	6.10469	5.73883e-28	4.61916e-25
TMED10|ENSG00000170348|c.Taira201203st30_X004564|JGIv7b.000289484_86456-95249+	5038.93	6112.38	3965.49	0.648763	-0.624236	0.202171	0.655043
CARS|ENSG00000110619|c.Taira201203st30_X001441|JGIv7b.000030003_98336-131116+	2796.28	1628.25	3964.32	2.43471	1.28375	0.00268232	0.0323904
SRF|ENSG00000112658|c.Ueno201210st15_X000055|JGIv7b.000012020_13460875-13476938-	8656.99	13350.5	3963.5	0.296881	-1.75205	0.000803986	0.0119078
SALL1|ENSG00000103449|c.TeperekTkacz201205_X000856|JGIv7b.000033905_3475663-3497233+	2891.21	1820.05	3962.37	2.17707	1.12239	0.121388	0.498351
BAZ2A|ENSG00000076108|c.Ismailoglu201203_X002375|JGIv7b.000014978_678698-725656+	3944.54	3926.77	3962.31	1.00905	0.0129987	0.894609	1
ARMC9|ENSG00000135931|c.XenBase_55250554|JGIv7b.000293841_583128-659502-	2270.35	581.692	3959.02	6.80604	2.76681	2.41934e-09	9.38079e-08
NUDC|ENSG00000090273|c.Audic201207_X005235|JGIv7b.000008834_800007-820179-	2998.47	2038.72	3958.21	1.94152	0.957188	0.117856	0.490987
RBM28|ENSG00000106344|c.mgEST_1013156206|JGIv7b.000012518_7414774-7432355-	4840.41	5724.58	3956.25	0.691098	-0.533037	0.555482	0.961
ANKRD40|ENSG00000154945|c.Audic201207_X031201|JGIv7b.000081941_3489818-3504162-	3542.76	3129.82	3955.7	1.26388	0.337856	0.34925	0.834863
SIX4|ENSG00000100625|c.Taira201203egg_X003500|JGIv7b.000045985_1637607-1655308-	3729	3504.48	3953.51	1.12813	0.173935	0.563515	0.964135
UBXN11|ENSG00000158062|c.Quigley201112_X006103|JGIv7b.000027891_226476-237950+	2087.53	221.852	3953.2	17.8191	4.15535	6.22736e-17	5.36381e-15
EVC|ENSG00000072840|c.Audic201207_X035052|JGIv7b.000106356_874074-941345+	2409.59	876.443	3942.74	4.49857	2.16947	1.99187e-05	0.000446631
F11R|ENSG00000158769|c.Audic201207_X011227|JGIv7b.000017193_179499-189029+	3656.55	3371.03	3942.07	1.1694	0.225763	0.533639	0.950435
EPOR|ENSG00000187266|c.XGI_TC415175|JGIv7b.000055171_542598-554184-	3944.76	3947.58	3941.95	0.998575	-0.00205761	0.925938	1
RPL9|ENSG00000163682|c.Taira201203st15_X000692|JGIv7b.000016001_6675497-6689201-	4426.07	4912.87	3939.27	0.801827	-0.318637	0.48768	0.929789
AARS|ENSG00000090861|c.Park201106_X010549|JGIv7b.000046631_3834200-3862408-	4065.1	4194.27	3935.93	0.938407	-0.0917142	0.924787	1
EFHC2|ENSG00000183690|c.Taira201203st25_X000440|JGIv7b.000007331_1366465-1425862-	2025.76	119.839	3931.69	32.8081	5.03598	1.00435e-06	2.80426e-05
BAMBI|ENSG00000095739|c.Amin201106_X005884|JGIv7b.000017434_880602-887978+	5690.75	7450.37	3931.12	0.527641	-0.922372	0.0416414	0.253453
COPB1|ENSG00000129083|c.XGI_TC415132|JGIv7b.000047091_139835-158307-	3872.6	3816.15	3929.04	1.02958	0.0420612	0.945471	1
PLRG1|ENSG00000171566|c.Taira201203st12_X002997|JGIv7b.000099286_571909-592898+	4414.54	4903.4	3925.68	0.800603	-0.320841	0.619429	0.985669
DZIP1L|ENSG00000158163|c.Taira201203kidney_X005258|JGIv7b.000043061_1582449-1598177+	1989.73	54.2764	3925.18	72.3183	6.17629	1.61248e-28	1.50554e-25
RPS16|ENSG00000105193|c.XGI_TC444029|JGIv7b.000005925_5595785-5600901-	4604.61	5284.07	3925.16	0.742828	-0.4289	0.387357	0.865963
DYRK2|ENSG00000127334|c.Audic201207_X046260|JGIv7b.000237412_1761562-1769658-	2706.05	1487.15	3924.94	2.63923	1.40012	0.00641071	0.0650039
FBXO36|ENSG00000153832|c.Audic201207_X010723|JGIv7b.000016807_7257069-7369346-	2590.47	1256.49	3924.44	3.12335	1.64309	0.0003091	0.00522826
KIF27|ENSG00000165115|c.Ismailoglu201203_X012415|JGIv7b.000293433_77057-106440-	2009.26	95.2183	3923.3	41.2032	5.36468	1.2692e-23	3.25556e-21
KATNAL1|ENSG00000102781|c.Taira201203st25_X002307|JGIv7b.000049688_107556-148205-	1999.17	78.4294	3919.91	49.9801	5.64328	9.07656e-19	1.0235e-16
HNRNPC|ENSG00000092199|c.Ueno201210intestine_X001967|JGIv7b.000363773_508685-527293-	3918.78	3918.67	3918.88	1.00005	7.65891e-05	0.80224	1
TCP1|ENSG00000120438|c.Taira201203st09_X002099|JGIv7b.000045784_3052494-3069243-	3923.98	3934.7	3913.25	0.994548	-0.00788739	0.998384	1
UBR5|ENSG00000104517|c.Quigley201212_X040367|JGIv7b.000160942_527284-630601-	4418.87	4931.56	3906.18	0.792079	-0.336284	0.429725	0.899535
PABPN1|ENSG00000100836|c.Taira201203brain_X016748|JGIv7b.000326511_589646-621925+	4293.7	4683.8	3903.59	0.833423	-0.26288	0.69654	1
DLGAP5|ENSG00000126787|c.Ismailoglu201203_X011167|JGIv7b.000203041_5975739-6009905-	4477.04	5050.49	3903.58	0.77291	-0.371627	0.509815	0.939798
NOP58|ENSG00000055044|c.Chang2013_X028710|JGIv7b.000139113_942867-963771+	6074.03	8244.87	3903.18	0.473407	-1.07885	0.164649	0.58965
TLL2|ENSG00000095587|c.Taira201203st30_X002751|JGIv7b.000074352_753601-768123-	4736.64	5570.2	3903.08	0.700708	-0.513116	0.176624	0.610871
CASC3|ENSG00000108349|c.Quigley201212_X029445|JGIv7b.000075417_6052937-6073138+	3724.88	3549.65	3900.11	1.09873	0.135838	0.589538	0.975059
PSMC5|ENSG00000087191|c.XenBase_148236804|JGIv7b.000075417_473335-485698+	4119.05	4338.54	3899.55	0.898817	-0.1539	0.843234	1
ACTL6A|ENSG00000136518|c.Chang2013_X011718|JGIv7b.000030987_478557-491202+	4796.8	5698.44	3895.16	0.683548	-0.548886	0.314284	0.799053
SSR1|ENSG00000124783|c.Chang2013_X024202|JGIv7b.000086880_9528-19921+	5094.19	6296.43	3891.96	0.618122	-0.694036	0.115941	0.485689
SLC25A22|ENSG00000177542|c.XenBase_49115573|JGIv7b.000248633_712634-738823-	3437.31	2984.11	3890.51	1.30374	0.38266	0.306662	0.792427
EPB41|ENSG00000159023|c.Taira201203spleen_X001832|JGIv7b.000030711_739461-860822+	3580.39	3272.05	3888.74	1.18847	0.249106	0.454772	0.913378
PRPF19|ENSG00000110107|c.JGIL6RMv1_XeXenL6RMv10018296m|JGIv7b.000011978_678339-720054-	4796.61	5706.36	3886.86	0.681145	-0.553966	0.2518	0.726877
ANO5|ENSG00000171714|c.Taira201203intestine_X006420|JGIv7b.000093786_3377726-3411438-	3090.7	2295.39	3886.01	1.69296	0.75955	0.0665959	0.34599
OGDH|ENSG00000105953|c.TeperekTkacz201206_X002699|JGIv7b.000051940_1098905-1144322+	4552.78	5221.72	3883.83	0.743785	-0.427043	0.388189	0.866835
NAA20|ENSG00000173418|c.XenBase_148231582|JGIv7b.000027036_10806043-10816271-	3569.29	3254.88	3883.71	1.1932	0.254831	0.447228	0.908761
TXN2|ENSG00000100348|c.Audic201207_X046494|JGIv7b.000245044_7065204-7081971-	2845.05	1806.71	3883.39	2.14943	1.10395	0.0105422	0.0944096
C9orf96|ENSG00000260489|c.Quigley201212_X017864|JGIv7b.000037448_1720857-1751343-	2027.66	174.531	3880.78	22.2355	4.4748	4.08951e-18	4.16844e-16
MNS1|ENSG00000138587|c.JGIL6RMv1_XeXenL6RMv10046055m|JGIv7b.000059883_1175795-1190637-	2035.2	196.324	3874.07	19.733	4.30254	1.0254e-17	9.8497e-16
RPL26|ENSG00000161970|c.Ismailoglu201203_X000803|JGIv7b.000005925_13914891-13942547+	4188.19	4502.61	3873.76	0.860337	-0.217027	0.68247	1
MAP9|ENSG00000164114|c.XGI_TC415606|JGIv7b.000061741_1386149-1435171-	2039.56	205.525	3873.6	18.8474	4.23629	3.93517e-14	2.49605e-12
ALDH1L2|ENSG00000136010|c.JGIL6RMv1_XeXenL6RMv10051654m|JGIv7b.000013523_9801871-9832818-	3330.08	2794.07	3866.1	1.38368	0.468509	0.435828	0.902604
LASP1|ENSG00000002834|c.Quigley201207_X007950|JGIv7b.000075417_5265341-5294717+	5097.77	6331.85	3863.68	0.610198	-0.71265	0.108057	0.465793
STAT3|ENSG00000168610|c.Taira201203spleen_X003456|JGIv7b.000075417_7437017-7482914-	4574.73	5289.39	3860.07	0.729775	-0.454476	0.616641	0.984669
ARFGEF2|ENSG00000124198|c.Taira201203ovary_X001574|JGIv7b.000014557_6563129-6605296+	3175.13	2492.75	3857.51	1.54749	0.629931	0.146289	0.552186
LARP1|ENSG00000155506|c.Quigley201212_X011315|JGIv7b.000017836_278730-331909-	5311.8	6769.03	3854.57	0.569442	-0.812378	0.0828253	0.395675
KIAA1009|ENSG00000135315|c.Quigley201207_X003243|JGIv7b.000022185_475528-508730-	2116.24	383.482	3849	10.037	3.32725	7.94444e-08	2.58993e-06
RAP1B|ENSG00000127314|c.Quigley201212_X046058|JGIv7b.000237412_1419295-1455025-	4813.67	5778.67	3848.66	0.666012	-0.58638	0.239232	0.712226
CHFR|ENSG00000072609|c.Ueno201210st10_X000801|JGIv7b.000042960_1445393-1473148-	2115	383.58	3846.41	10.0277	3.32591	1.19945e-11	5.85723e-10
QSOX2|ENSG00000165661|c.Taira201203brain_X006149|JGIv7b.000037448_2078620-2270744-	3197.52	2549.07	3845.97	1.50877	0.593374	0.1441	0.548888
KIAA1147|ENSG00000262599|c.XGI_TC414495|JGIv7b.000006546_180235-196596-	4235.99	4626.17	3845.81	0.831317	-0.266529	0.458953	0.915341
ABCA8|ENSG00000141338|c.Quigley201212_X039363|JGIv7b.000147859_10172-81245-	1994.34	145.794	3842.88	26.3582	4.72018	3.02611e-07	9.26976e-06
ZDHHC13|ENSG00000177054|c.Ueno201210ovary_X000260|JGIv7b.000025194_5898764-5969882-	2862.7	1885.64	3839.75	2.03632	1.02596	0.0203039	0.153426
CTSB|ENSG00000164733|c.XGI_TC419040|JGIv7b.000000678_286362-297788-	4430.07	5020.85	3839.28	0.764666	-0.387098	0.474964	0.922277
GNL3|ENSG00000163938|c.Amin201106_X025146|JGIv7b.000252273_75700-82224-	5190.36	6544.22	3836.5	0.586243	-0.770429	0.201515	0.654353
SS18|ENSG00000141380|c.Quigley201212_X031716|JGIv7b.000085591_2503764-2538052-	4234.25	4633.52	3834.99	0.827662	-0.272886	0.546197	0.956245
FKBP1A|ENSG00000088832|c.Chang2013_X029280|JGIv7b.000147859_363125-367112-	4853.95	5880.05	3827.85	0.65099	-0.619293	0.145965	0.551582
RPL17|ENSG00000265681|c.XGI_TC432467|JGIv7b.000143831_1305489-1313098-	4036.26	4245.68	3826.84	0.901349	-0.149842	0.823906	1
GNE|ENSG00000159921|c.Ismailoglu201203_X012865|JGIv7b.000373511_68411-106737+	2828.07	1829.79	3826.35	2.09114	1.06429	0.0113267	0.0999007
NRARP|ENSG00000198435|c.Quigley201112_X008618|JGIv7b.000046073_2694830-2698838+	5941.96	8058.36	3825.56	0.474733	-1.07481	0.189118	0.634838
RPS21|ENSG00000171858|c.XGI_TC456641|JGIv7b.000014557_962191-970899-	4164.57	4504.18	3824.97	0.849204	-0.235817	0.664945	0.996701
FLOT1|ENSG00000230143|c.Taira201203st25_X003009|JGIv7b.000075398_2224619-2237471-	4509.55	5198.97	3820.14	0.734787	-0.444602	0.636141	0.991475
RPS16|ENSG00000105193|c.Taira201203st25_X001113|JGIv7b.000018184_2112895-2117459-	4388.82	4957.72	3819.93	0.770501	-0.376131	0.491073	0.931547
STT3A|ENSG00000134910|c.Quigley201212_X029924|JGIv7b.000075966_1556480-1576850-	5488.3	7160.65	3815.96	0.532908	-0.908042	0.0408509	0.250866
SH3BGRL2|ENSG00000198478|c.Audic201207_X030951|JGIv7b.000080885_1778664-1803066+	2603.06	1391.46	3814.66	2.74148	1.45496	0.00994015	0.0902223
CCT5|ENSG00000150753|c.Ismailoglu201203_X008885|JGIv7b.000103160_214559-252617-	3926.1	4039.47	3812.73	0.94387	-0.0833406	0.989919	1
ZDHHC17|ENSG00000186908|c.Quigley201112_X011889|JGIv7b.000068717_118785-140352+	1924.55	37.0292	3812.08	102.948	6.68577	1.03493e-31	5.60468e-28
SHFM1|ENSG00000127922|c.Amin201106_X014591|JGIv7b.000061124_5620173-5622963-	3650.45	3489.92	3810.97	1.09199	0.126964	0.738188	1
POC5|ENSG00000152359|c.Taira201203egg_X007145|JGIv7b.000220499_2774498-2800584+	1956.04	104.465	3807.62	36.4488	5.1878	6.65372e-23	1.47915e-20
TPD52L2|ENSG00000101150|c.JGIL6RMv1_XeXenL6RMv10015500m|JGIv7b.000174654_231663-242634+	4248.47	4689.81	3807.12	0.811786	-0.300828	0.502287	0.936977
TIMM23|ENSG00000138297|c.JGIL6RMv1_XeXenL6RMv10042112m|JGIv7b.000139078_705091-723051+	5025.38	6243.93	3806.82	0.609684	-0.713867	0.338142	0.822348
SURF4|ENSG00000148248|c.Audic201207_X021335|JGIv7b.000046073_1377557-1386786-	3662.64	3520.39	3804.9	1.08082	0.112124	0.699092	1
PLK4|ENSG00000142731|c.Quigley201212_X027768|JGIv7b.000068717_247417-269714+	1981.57	162.971	3800.16	23.3181	4.54338	5.23044e-19	6.10444e-17
RPL35|ENSG00000136942|c.JGIL6RMv1_XeXenL6RMv10006155m|JGIv7b.000003586_1498234-1503679+	3846.72	3902.35	3791.1	0.97149	-0.0417287	1	1
KITLG|ENSG00000049130|c.Chung201110_X002637|JGIv7b.000037038_2826693-2866087+	5426.35	7062.96	3789.74	0.536566	-0.898173	0.144864	0.550183
SURF4|ENSG00000148248|c.Chang2013_X019148|JGIv7b.000055171_1355488-1361824+	2626.17	1463.21	3789.12	2.58959	1.37273	0.00339266	0.039165
ARL3|ENSG00000138175|c.Audic201207_X012325|JGIv7b.000020754_229724-262347-	2049.38	311.429	3787.33	12.1611	3.60421	3.69408e-13	2.07777e-11
ZFR|ENSG00000056097|c.TeperekTkacz201206_X002675|JGIv7b.000051452_3602036-3655008+	4841.96	5897.23	3786.69	0.642113	-0.6391	0.194332	0.643075
STIM1|ENSG00000167323|c.Quigley201207_X003692|JGIv7b.000026908_101401-122025+	3676.5	3567.47	3785.53	1.06112	0.0855946	0.880017	1
RPS15|ENSG00000115268|c.XGI_TC451227|JGIv7b.000039437_2553821-2557508+	4132.78	4481.99	3783.58	0.844175	-0.244386	0.590328	0.975399
SNW1|ENSG00000100603|c.Taira201203spleen_X005553|JGIv7b.000289484_310051-325727-	3741.94	3700.87	3783.01	1.02219	0.0316701	0.752213	1
AZI1|ENSG00000141577|c.JGIL6RMv1_XeXenL6RMv10029808m|JGIv7b.000007000_1453734-1518349+	2248.2	713.721	3782.69	5.29995	2.40598	2.3241e-07	7.24288e-06
WAPAL|ENSG00000062650|c.Taira201203egg_X004247|JGIv7b.000059269_814439-878681-	3595.32	3408.5	3782.14	1.10962	0.150066	0.668409	0.997382
DAZAP1|ENSG00000071626|c.Amin201106_X013481|JGIv7b.000054274_1884514-1925148-	4184.09	4593.46	3774.72	0.821761	-0.283209	0.593117	0.976164
ZMIZ2|ENSG00000122515|c.Taira201203lung_X004288|JGIv7b.000051940_1177592-1222761+	3871.68	3969.01	3774.36	0.950957	-0.0725486	0.959568	1
MAK|ENSG00000111837|c.Taira201203brain_X006989|JGIv7b.000044546_27141-71236+	1944.21	114.207	3774.22	33.0473	5.04646	9.37668e-22	1.57461e-19
CETN3|ENSG00000153140|c.Quigley201112_X000502|JGIv7b.000001187_6231672-6240504+	2197.47	620.921	3774.02	6.07811	2.60362	5.59496e-08	1.86036e-06
ACSS2|ENSG00000131069|c.Taira201203egg_X002671|JGIv7b.000030581_770425-800453-	2418.23	1065.24	3771.22	3.54024	1.82385	0.158654	0.577912
PTGER4|ENSG00000171522|c.Quigley201212_X049699|JGIv7b.000337825_230278-250409+	2683.54	1596.27	3770.81	2.36227	1.24017	0.0029338	0.0347971
PSMD11|ENSG00000108671|c.Quigley201212_X029562|JGIv7b.000075417_2100155-2120612-	4093.08	4419.59	3766.57	0.852245	-0.23066	0.775876	1
TRAF3IP1|ENSG00000204104|c.Taira201203brain_X000859|JGIv7b.000004321_1404396-1432363-	2022.61	279.722	3765.5	13.4616	3.75078	1.7861e-14	1.20495e-12
MSX1|ENSG00000163132|c.TeperekTkacz201205_X001765|JGIv7b.000106356_581919-584954+	4012.12	4261.33	3762.91	0.883037	-0.179455	0.966971	1
LRRC8E|ENSG00000171017|c.TXGP201107_X008032|JGIv7b.000175133_184205-200428-	4045.84	4333.7	3757.98	0.867154	-0.20564	0.950481	1
TCTEX1D1|ENSG00000152760|c.UniGene_Xl_S27877860|JGIv7b.000155039_724373-732178-	1918.11	82.379	3753.83	45.5678	5.50994	5.99703e-13	3.30148e-11
UBR5|ENSG00000104517|c.Ueno201210intestine_X000665|JGIv7b.000034503_149082-256371+	4427.83	5104.61	3751.04	0.734834	-0.444509	0.319524	0.805009
PGBD4|ENSG00000182405|c.Quigley201212_X031334|JGIv7b.000083106_269810-278513+	4704.91	5667.89	3741.92	0.660197	-0.599031	0.128372	0.516454
EIF4G1|ENSG00000114867|c.TeperekTkacz201206_X003365|JGIv7b.000076530_10721-57682+	4753.32	5767.66	3738.98	0.648267	-0.62534	0.172307	0.604266
SRSF4|ENSG00000116350|c.Taira201203brain_X014720|JGIv7b.000203041_2801118-2822444+	4439.56	5140.2	3738.91	0.727386	-0.459207	0.310646	0.796473
RPL11|ENSG00000142676|c.Amin201106_X026370|JGIv7b.000300439_585748-594500-	3899.82	4061.38	3738.26	0.920441	-0.119602	0.84759	1
POLR2A|ENSG00000181222|c.TXGP201107_X008622|JGIv7b.000219390_12075-28556-	4209.59	4683.49	3735.68	0.797626	-0.326216	0.46863	0.918853
LRRC34|ENSG00000171757|c.XGI_TC421126|JGIv7b.000058517_3728915-3743938-	1902.88	71.25	3734.51	52.4142	5.71189	5.33151e-26	2.34808e-23
PKM|ENSG00000067225|c.Taira201203st25_X000714|JGIv7b.000012518_3100931-3174101+	2427.58	1121.06	3734.11	3.33088	1.7359	0.0139887	0.117244
ARL3|ENSG00000138175|c.UniGene_Xl_S22511967|JGIv7b.000016863_821691-845011-	2016.38	299.242	3733.51	12.4766	3.64115	7.61107e-14	4.65072e-12
SLC9A1|ENSG00000090020|c.Taira201203kidney_X009197|JGIv7b.000098463_2014659-2043304+	3180.65	2631.05	3730.26	1.41779	0.503641	0.179388	0.616219
SRSF12|ENSG00000154548|c.JGIL6RMv1_XeXenL6RMv10045655m|JGIv7b.000022185_345974-359045-	3637.46	3544.75	3730.17	1.05231	0.0735581	0.728144	1
RBFOX2|ENSG00000100320|c.Ueno201210st10_X001996|JGIv7b.000245044_6695012-6772156-	6920.47	10112.3	3728.65	0.368724	-1.43939	0.000778036	0.011597
UTP3|ENSG00000132467|c.Taira201203st10_X003456|JGIv7b.000122517_170696-189086-	3880.38	4037.65	3723.1	0.922095	-0.117013	1	1
BCAT1|ENSG00000060982|c.Taira201203eye_X010924|JGIv7b.000132123_469471-490992-	4117.41	4516.79	3718.04	0.823161	-0.280754	0.375284	0.85454
CDC20|ENSG00000117399|c.Taira201203egg_X004555|JGIv7b.000067962_544987-561372+	2664.39	1612.59	3716.18	2.30449	1.20445	0.0250009	0.177216
GPCPD1|ENSG00000125772|c.Taira201203st08_X004173|JGIv7b.000102974_20703056-20808659-	3949.79	4183.62	3715.97	0.888219	-0.171012	0.577019	0.969348
RP1-187N21.4|ENSG00000270800|c.JGIL6RMv1_XeXenL6RMv10044220m|JGIv7b.000086521_467313-485933-	4417.84	5119.96	3715.72	0.725732	-0.46249	0.312191	0.797282
HERC2|ENSG00000263162|c.JGIL6RMv1_XeXenL6RMv10022691m|JGIv7b.000190664_564304-669648-	2517.61	1320.59	3714.64	2.81286	1.49204	0.0129479	0.110586
NRARP|ENSG00000198435|c.Quigley201112_X007381|JGIv7b.000037448_51310-52352-	5871.37	8029.72	3713.03	0.462411	-1.11275	0.253796	0.729973
TIMM17A|ENSG00000134375|c.XGI_TC426996|JGIv7b.000003412_100742-108494-	2851.35	1990.72	3711.98	1.86464	0.898899	0.0346341	0.223105
SFRP2|ENSG00000145423|c.Park201106_X016820|JGIv7b.000099286_970447-983571+	3242.53	2773.75	3711.32	1.33802	0.420096	0.283875	0.767278
LUC7L3|ENSG00000108848|c.Taira201203st10_X002884|JGIv7b.000081941_3506724-3522012+	2777.35	1844.52	3710.19	2.01147	1.00825	0.0146724	0.121324
NOSIP|ENSG00000142546|c.Taira201203heart_X006041|JGIv7b.000129797_710769-728006+	3589.65	3476.72	3702.58	1.06496	0.0908013	0.659891	0.99568
PPP4R1|ENSG00000154845|c.Quigley201212_X042369|JGIv7b.000181837_456522-488913+	5101.99	6502.75	3701.24	0.56918	-0.813043	0.0912221	0.421266
SF3B4|ENSG00000143368|c.mgEST_1013086138|JGIv7b.000115163_918311-926244-	3917.53	4134.09	3700.97	0.895231	-0.159668	0.891027	1
IFT74|ENSG00000096872|c.Audic201207_X042922|JGIv7b.000185879_776464-825237+	1943.99	187.118	3700.86	19.7782	4.30584	9.81668e-18	9.50792e-16
ADAR|ENSG00000160710|c.XenBase_213626232|JGIv7b.000046492_327810-349309-	4925.41	6151.63	3699.2	0.601336	-0.733756	0.131295	0.521592
RBM34|ENSG00000188739|c.Taira201203lung_X005379|JGIv7b.000075417_5233396-5251942-	3712.6	3729.69	3695.5	0.990834	-0.0132843	0.816902	1
DIAPH1|ENSG00000131504|c.Ueno201210spleen_X000416|JGIv7b.000051206_11948-161349-	3758.66	3822.6	3694.72	0.966548	-0.0490867	0.746552	1
SYTL2|ENSG00000137501|c.Quigley201212_X004475|JGIv7b.000007546_5462482-5525537-	2880.79	2068.72	3692.87	1.7851	0.836005	0.0773724	0.380938
TMED9|ENSG00000184840|c.Audic201207_X003498|JGIv7b.000005925_9932204-9937828-	4142.12	4598.43	3685.82	0.801537	-0.319159	0.557656	0.962
RPS3A|ENSG00000145425|c.Chung201110_X003162|JGIv7b.000047288_923324-931175-	4169.1	4657.14	3681.07	0.790414	-0.339319	0.465907	0.918636
BACE2|ENSG00000182240|c.Audic201207_X003750|JGIv7b.000006590_1589076-1633125-	3678.67	3680.21	3677.13	0.999165	-0.00120566	0.969369	1
TEKT1|ENSG00000167858|c.JGIL6RMv1_XeXenL6RMv10032313m|JGIv7b.000112554_2847972-2858368+	1872.01	70.3702	3673.66	52.2047	5.70611	7.95582e-26	3.31616e-23
ELF1|ENSG00000120690|c.XGI_TC415069|JGIv7b.000008129_2281731-2358304-	3194.78	2717.1	3672.46	1.35161	0.434681	0.222181	0.687546
NAV2|ENSG00000166833|c.Taira201203intestine_X006405|JGIv7b.000093786_2383873-2484680+	4704.56	5738.65	3670.47	0.639606	-0.644746	0.177781	0.612962
EPB41L5|ENSG00000115109|c.Ismailoglu201203_X008017|JGIv7b.000084188_1234724-1263846+	3351.26	3037.9	3664.61	1.2063	0.270585	0.607971	0.979924
EHD1|ENSG00000110047|c.XGI_TC447572|JGIv7b.000021980_524517-555058-	3674.08	3685.87	3662.3	0.993604	-0.0092564	0.918218	1
RABL2B|ENSG00000079974|c.UniGene_Xl_S21313311|JGIv7b.000012518_5645375-5666767-	1975.57	290.764	3660.38	12.5888	3.65407	7.13337e-14	4.39333e-12
RABL5|ENSG00000128581|c.Quigley201212_X023409|JGIv7b.000051976_15087-23528+	2006.44	353.525	3659.35	10.351	3.3717	1.71908e-12	9.01725e-11
PRCC|ENSG00000143294|c.XGI_TC415390|JGIv7b.000026819_909738-922228+	3849.22	4044.68	3653.76	0.90335	-0.146643	0.841639	1
ZNF514|ENSG00000144026|c.XenBase_148233601|JGIv7b.000074488_1550341-1642403-	3644.31	3635.25	3653.37	1.00499	0.00717411	0.989066	1
ARHGAP11A|ENSG00000198826|c.Quigley201207_X012657|JGIv7b.000265107_2765120-2785204-	4182.8	4715.37	3650.22	0.774112	-0.369386	0.445421	0.908235
CLCN3|ENSG00000109572|c.Ismailoglu201203_X002320|JGIv7b.000014660_1929451-1976961+	3166.31	2683.26	3649.37	1.36005	0.443659	0.240737	0.713847
UBTF|ENSG00000108312|c.TeperekTkacz201206_X003343|JGIv7b.000075417_2665444-2676573-	4807.28	5967.28	3647.29	0.611214	-0.710249	0.115171	0.483512
KRR1|ENSG00000111615|c.Quigley201212_X006396|JGIv7b.000012423_633629-646721-	4662.72	5680.81	3644.63	0.641569	-0.640324	0.294221	0.77989
GSK3A|ENSG00000105723|c.Quigley201212_X009951|JGIv7b.000015415_3341971-3376916+	3462.3	3282.78	3641.83	1.10938	0.149748	0.594774	0.976808
PRC1|ENSG00000198901|c.Audic201207_X005545|JGIv7b.000009266_7127988-7151484-	2920.14	2198.53	3641.75	1.65645	0.728095	0.0726372	0.364388
SMNDC1|ENSG00000119953|c.Quigley201212_X012140|JGIv7b.000020641_3498928-3506879-	3465.68	3291.02	3640.33	1.10614	0.145533	0.60562	0.979171
PACRGL|ENSG00000163138|c.TXGP201107_X001878|JGIv7b.000016001_1033686-1051478+	1926.57	217.392	3635.74	16.7244	4.06388	5.04548e-13	2.79742e-11
MED13|ENSG00000108510|c.Ueno201210egg_X000680|JGIv7b.000047398_615125-678619+	3678.03	3722.26	3633.81	0.976238	-0.0346953	0.961506	1
ZYX|ENSG00000159840|c.Quigley201212_X003885|JGIv7b.000007045_14680-22474+	6385.22	9137.97	3632.47	0.397514	-1.33092	0.00210172	0.0265097
EFCAB7|ENSG00000203965|c.JGIL6RMv1_XeXenL6RMv10049647m|JGIv7b.000155039_1930699-2004061-	1883.06	136.068	3630.06	26.6783	4.73759	3.04221e-20	4.05778e-18
P4HA2|ENSG00000072682|c.Taira201203egg_X002043|JGIv7b.000018892_8278150-8314861-	2273.4	918.301	3628.5	3.95132	1.98233	1.64043e-05	0.000374668
YWHAZ|ENSG00000164924|c.XenBase_1360639|JGIv7b.000160942_52481-83911-	3693.76	3760.24	3627.28	0.964639	-0.0519383	0.882714	1
EIF2S2|ENSG00000125977|c.JGIL6RMv1_XeXenL6RMv10034681m|JGIv7b.000045782_284676-298270-	3946.38	4268.49	3624.27	0.849076	-0.236034	0.746883	1
CRABP2|ENSG00000143320|c.Audic201207_X014291|JGIv7b.000026819_2001871-2017104+	5078.54	6538.93	3618.16	0.553325	-0.8538	0.100014	0.445352
ACBD3|ENSG00000182827|c.Taira201203st10_X001331|JGIv7b.000027161_6778939-6799114-	3281.19	2945.88	3616.5	1.22764	0.295893	0.400324	0.876393
CCDC65|ENSG00000139537|c.Quigley201112_X002109|JGIv7b.000008129_6162101-6175958+	1855.58	94.9046	3616.27	38.1042	5.25188	1.98949e-17	1.84281e-15
TP63|ENSG00000073282|c.Quigley201212_X020306|JGIv7b.000045774_299635-344636+	15265.2	26915.9	3614.4	0.134285	-2.89663	5.41604e-06	0.00013623
COPG1|ENSG00000181789|c.Taira201203st08_X005725|JGIv7b.000277614_2358061-2391347+	3941.78	4274.12	3609.45	0.844489	-0.24385	0.567492	0.966067
SMAD4|ENSG00000141646|c.XGI_TC413846|JGIv7b.000143831_360457-383807+	4142.17	4676.3	3608.03	0.771556	-0.374157	0.61627	0.984396
ANP32E|ENSG00000143401|c.Taira201203st20_X003957|JGIv7b.000131854_2657823-2677993-	4127.1	4646.39	3607.81	0.776477	-0.364985	0.441343	0.906213
AMMECR1|ENSG00000101935|c.XGI_TC445721|JGIv7b.000086967_3251859-3298697+	3248.85	2895.29	3602.41	1.24423	0.315252	0.474169	0.922032
PSMD13|ENSG00000185627|c.Ueno201210skin_X000856|JGIv7b.000188120_2618293-2630611+	3656.95	3712.63	3601.27	0.970006	-0.0439343	0.908044	1
TTC23L|ENSG00000205838|c.Quigley201207_X006457|JGIv7b.000052441_4828701-4846639+	1893.45	185.875	3601.03	19.3734	4.27601	7.28273e-09	2.69831e-07
ARHGAP5|ENSG00000100852|c.Quigley201212_X050821|JGIv7b.000389081_301269-364023+	3970.73	4341.45	3600.02	0.82922	-0.270174	0.616477	0.984569
TTC6|ENSG00000139865|c.JGIL6RMv1_XeXenL6RMv10041365m|JGIv7b.000265107_1052960-1087291+	1837.29	76.3254	3598.24	47.1435	5.55899	2.98072e-24	8.48488e-22
NT5DC2|ENSG00000168268|c.Quigley201212_X001611|JGIv7b.000003272_1608440-1690344+	5393.34	7201.29	3585.39	0.497881	-1.00613	0.0219892	0.162377
CEP290|ENSG00000198707|c.JGIL6RMv1_XeXenL6RMv10010892m|JGIv7b.000018184_75197-158944+	1935.19	291.641	3578.73	12.271	3.61718	1.13096e-13	6.66637e-12
CAPN2|ENSG00000162909|c.Quigley201212_X034818|JGIv7b.000102974_5862132-5901598-	5051.95	6526.36	3577.53	0.548167	-0.867314	0.0233363	0.169167
DVL3|ENSG00000161202|c.JGIL6RMv1_XeXenL6RMv10013607m|JGIv7b.000084584_215336-266642+	2650.86	1729.46	3572.25	2.06553	1.04651	0.0129806	0.110772
RPS17|ENSG00000184779|c.Taira201203st15_X000450|JGIv7b.000012518_732682-740379+	3879.98	4189.51	3570.46	0.852239	-0.23067	0.7278	1
BTF3L4|ENSG00000134717|c.XGI_TC448523|JGIv7b.000069443_5256836-5268288+	4171.73	4773.81	3569.65	0.747757	-0.419358	0.492621	0.931873
CHMP5|ENSG00000086065|c.JGIL6RMv1_XeXenL6RMv10000607m|JGIv7b.000057559_2355361-2380090-	3685.28	3802.71	3567.85	0.938239	-0.0919729	0.990104	1
BMS1|ENSG00000165733|c.Taira201203st12_X003285|JGIv7b.000134539_900660-929079+	5007.91	6450.46	3565.37	0.552731	-0.85535	0.0924861	0.425298
ANXA1|ENSG00000135046|c.Quigley201207_X007475|JGIv7b.000067832_1096453-1121688+	2754.19	1943.04	3565.33	1.83493	0.875724	0.666032	0.99685
CDC5L|ENSG00000096401|c.Taira201203eye_X005614|JGIv7b.000041523_8589028-8648131-	3532.51	3502.33	3562.69	1.01723	0.0246505	0.878872	1
SNRPD3|ENSG00000100028|c.mgEST_1013085864|JGIv7b.000162663_841465-847750-	4281.44	5000.82	3562.05	0.712294	-0.489454	0.585199	0.973528
POF1B|ENSG00000124429|c.Audic201207_X050323|JGIv7b.000352511_1268897-1326702-	2729.34	1898.5	3560.19	1.87526	0.907091	0.0665859	0.34599
C1orf222|ENSG00000142609|c.Quigley201112_X009084|JGIv7b.000047457_1595018-1669325-	1818.5	77.4451	3559.56	45.9624	5.52238	2.17198e-14	1.44029e-12
ANKIB1|ENSG00000001629|c.Taira201203ovary_X004499|JGIv7b.000061124_3488684-3584794+	2037.33	518.898	3555.76	6.85253	2.77664	1.82048e-09	7.14179e-08
SARS|ENSG00000031698|c.Quigley201212_X035311|JGIv7b.000107111_19282-36375-	3371.16	3188.03	3554.29	1.11488	0.156895	0.591684	0.97571
ZNF365|ENSG00000138311|c.Taira201203brain_X003831|JGIv7b.000016863_10141743-10162700-	2880.03	2207.18	3552.88	1.60969	0.686787	0.152197	0.564621
MAP2K6|ENSG00000108984|c.Ismailoglu201203_X001671|JGIv7b.000012271_352888-401664-	4272.1	4995.61	3548.59	0.710341	-0.493416	0.334186	0.819475
EZH2|ENSG00000106462|c.Quigley201212_X002635|JGIv7b.000005228_5532370-5586036-	4121.11	4694.86	3547.36	0.755585	-0.404335	0.485934	0.928661
KIAA0907|ENSG00000132680|c.Quigley201212_X018638|JGIv7b.000041091_1314960-1330339+	3304.38	3062.55	3546.21	1.15793	0.211545	0.682677	1
TCF7L1|ENSG00000152284|c.Audic201207_X048480|JGIv7b.000286644_791889-838166-	3173.92	2802.53	3545.31	1.26504	0.339182	0.519331	0.944264
CIB1|ENSG00000185043|c.Quigley201112_X002357|JGIv7b.000009266_7200794-7220013+	2497.2	1449.13	3545.27	2.44648	1.2907	0.00467834	0.0506908
CDKL4|ENSG00000205111|c.Ueno201210st30_X000331|JGIv7b.000076164_93211-103136-	1809.2	75.2826	3543.11	47.0641	5.55656	8.78972e-25	2.81054e-22
SF3A2|ENSG00000104897|c.Quigley201212_X017191|JGIv7b.000035716_719521-730669+	3905.24	4267.71	3542.76	0.83013	-0.26859	0.722903	1
RASSF3|ENSG00000153179|c.Taira201203spleen_X000358|JGIv7b.000005925_322282-417925+	2276.18	1010.28	3542.08	3.50604	1.80984	0.000304934	0.00516904
CYB5D1|ENSG00000182224|c.UniGene_Xl_S22511815|JGIv7b.000083691_1480950-1486837-	1917.95	297.609	3538.28	11.889	3.57156	1.65053e-13	9.60763e-12
SEC24A|ENSG00000113615|c.TXGP201107_X001867|JGIv7b.000015893_4248762-4294951-	3627.88	3719.21	3536.54	0.950885	-0.0726571	0.868714	1
PDCD6IP|ENSG00000170248|c.Amin201106_X026423|JGIv7b.000303553_193499-249374+	3652.12	3768.28	3535.96	0.938348	-0.0918056	0.839182	1
PES1|ENSG00000100029|c.Audic201207_X001459|JGIv7b.000002511_2165568-2189641-	4789.78	6044.38	3535.17	0.58487	-0.773813	0.135975	0.531736
CTCF|ENSG00000102974|c.Ismailoglu201203_X003830|JGIv7b.000030483_1848964-1870677-	3951.42	4368.63	3534.22	0.808999	-0.305791	0.662349	0.996069
EFTUD2|ENSG00000108883|c.Audic201207_X029326|JGIv7b.000075417_2228281-2258400+	3722.27	3910.62	3533.92	0.903674	-0.146126	0.99645	1
CFL1|ENSG00000172757|c.JGIL6RMv1_XeXenL6RMv10015301m|JGIv7b.000146669_179644-221409+	5577.46	7621.68	3533.24	0.463577	-1.10912	0.0490722	0.282914
SLC44A4|ENSG00000231479|c.Taira201203intestine_X005631|JGIv7b.000075398_777337-817081-	2673.43	1815.64	3531.22	1.94489	0.959687	0.0285862	0.194296
WDR36|ENSG00000134987|c.XGI_TC414760|JGIv7b.000373399_1279-28632+	4289.44	5047.98	3530.91	0.699469	-0.515669	0.267862	0.748122
DNAL1|ENSG00000119661|c.Chang2013_X024860|JGIv7b.000091950_2059036-2077211+	1801.31	73.3047	3529.31	48.1457	5.58934	7.67712e-25	2.48888e-22
PPID|ENSG00000171497|c.Taira201203st35_X002102|JGIv7b.000061741_2662425-2674722-	2592.85	1659.78	3525.93	2.12433	1.08701	0.00860758	0.0809827
RXRA|ENSG00000186350|c.Taira201203st20_X000812|JGIv7b.000012933_4548758-4582294+	3792.37	4060.78	3523.96	0.867804	-0.204559	0.649785	0.994623
HES5|ENSG00000197921|c.Chang2013_X033057|JGIv7b.000208071_4075282-4077738+	2657.04	1795.16	3518.92	1.96022	0.971018	0.155795	0.571607
SF3B1|ENSG00000115524|c.JGIL6RMv1_XeXenL6RMv10022543m|JGIv7b.000120240_3434130-3480777-	4244.6	4973.38	3515.83	0.70693	-0.50036	0.330634	0.815373
TM9SF1|ENSG00000100926|c.Taira201203pancreas_X000552|JGIv7b.000013576_5366514-5375914+	2444.87	1376.9	3512.83	2.55125	1.35121	0.00413638	0.0458894
CCDC112|ENSG00000164221|c.Quigley201212_X050433|JGIv7b.000373399_1486639-1505692-	1946.35	380.172	3512.52	9.23929	3.20778	1.75685e-11	8.49034e-10
FAT1|ENSG00000083857|c.Taira201203intestine_X007152|JGIv7b.000123719_600353-739083-	4998.07	6485.85	3510.29	0.541223	-0.885705	0.138378	0.536994
OSCP1|ENSG00000116885|c.Audic201207_X048822|JGIv7b.000298574_205654-225739+	1841.3	179.812	3502.78	19.4802	4.28394	1.47424e-07	4.69464e-06
VAMP8|ENSG00000118640|c.JGIL6RMv1_XeXenL6RMv10021951m|JGIv7b.000247724_5855526-5868515+	3093.01	2683.97	3502.06	1.3048	0.383833	0.347901	0.833265
CSNK2B|ENSG00000204435|c.Chang2013_X022120|JGIv7b.000075398_1684699-1693878+	3584.23	3666.76	3501.7	0.954985	-0.0664506	0.896034	1
RPN1|ENSG00000163902|c.Ueno2012106cells_X002063|JGIv7b.000277614_2467551-2479332+	3590.57	3679.55	3501.58	0.951634	-0.0715212	0.841349	1
CCDC77|ENSG00000120647|c.TeperekTkacz201206_X002936|JGIv7b.000058790_332316-348708+	1889.06	278.909	3499.2	12.546	3.64916	9.84195e-14	5.84557e-12
FAM3A|ENSG00000268160|c.XGI_TC420293|JGIv7b.000392913_80148-98658+	1939.09	379.883	3498.29	9.20885	3.20302	1.01869e-11	4.98496e-10
CAPSL|ENSG00000152611|c.Taira201203testis_X001961|JGIv7b.000052441_5646723-5664035-	1819.03	143.457	3494.6	24.36	4.60644	4.55851e-19	5.37398e-17
HARBI1|ENSG00000180423|c.XenBase_115528683|JGIv7b.000006590_1306351-1312013-	3128.59	2764.27	3492.92	1.2636	0.33754	0.412388	0.884983
PPP6C|ENSG00000119414|c.XGI_TC416817|JGIv7b.000089755_953402-983180-	3603.61	3715.43	3491.8	0.939809	-0.0895602	1	1
ENC1|ENSG00000171617|c.Audic201207_X016273|JGIv7b.000032212_5171032-5189109-	3113.89	2739.98	3487.8	1.27293	0.348149	0.350256	0.835257
SLC16A3|ENSG00000141526|c.Taira201203st09_X001573|JGIv7b.000031690_304678-364608+	4063.59	4644.18	3483	0.74997	-0.415095	0.898662	1
TMED4|ENSG00000158604|c.Audic201207_X023732|JGIv7b.000051940_1036322-1047948-	2352.46	1222.88	3482.04	2.84741	1.50965	0.000555063	0.00873064
TPX2|ENSG00000088325|c.JGIL6RMv1_XeXenL6RMv10004825m|JGIv7b.000060603_1638-54890-	3578.54	3676.83	3480.25	0.946533	-0.0792748	0.902837	1
RTF1|ENSG00000137815|c.Taira201203st09_X004348|JGIv7b.000218195_2562141-2652567-	3427.6	3378.43	3476.77	1.02911	0.0413914	0.776759	1
CCDC170|ENSG00000120262|c.Audic201207_X045717|JGIv7b.000230550_1745237-1777933-	1770.17	65.2456	3475.1	53.2619	5.73503	2.01956e-12	1.05503e-10
ADGB|ENSG00000118492|c.Ismailoglu201203_X009222|JGIv7b.000118142_2843963-2927763-	1839.41	204.254	3474.57	17.011	4.0884	3.20105e-16	2.52429e-14
GCLM|ENSG00000023909|c.JGIL6RMv1_XeXenL6RMv10052890m|JGIv7b.000047606_688834-703076+	2913.04	2351.73	3474.35	1.47736	0.563021	0.200161	0.651716
ZBED4|ENSG00000100426|c.Taira201203st12_X003113|JGIv7b.000108224_424205-480791-	3381.59	3291.47	3471.7	1.05475	0.0769077	0.759594	1
RBM47|ENSG00000163694|c.Taira201203spleen_X001191|JGIv7b.000016001_6999759-7071244-	2686.42	1904.75	3468.1	1.82077	0.864548	0.0534428	0.300002
RAB11FIP3|ENSG00000090565|c.Ueno201210st20_X000012|JGIv7b.000000939_3188827-3246858-	2924.46	2382.6	3466.31	1.45485	0.540867	0.273932	0.753791
SLC37A1|ENSG00000160190|c.Audic201207_X050185|JGIv7b.000347078_1099237-1124175-	2596.35	1727.19	3465.52	2.00645	1.00465	0.0415442	0.253126
ARFGAP1|ENSG00000101199|c.Taira201203egg_X007382|JGIv7b.000254613_893793-908112-	4239.92	5018.39	3461.46	0.689755	-0.535845	0.2081	0.665408
TSKU|ENSG00000182704|c.Ismailoglu201203_X007141|JGIv7b.000068908_2581989-2602162-	6473.1	9486.5	3459.7	0.364697	-1.45523	0.00181348	0.0234387
GOPC|ENSG00000047932|c.Ueno201210eye_X001199|JGIv7b.000061874_374904-392317-	2036.03	612.526	3459.53	5.64797	2.49773	4.07819e-08	1.37535e-06
NDUFA4|ENSG00000189043|c.Chang2013_X025979|JGIv7b.000102557_322882-328415-	3459.2	3459.2	3459.19	0.999998	-2.88778e-06	0.802408	1
IFT46|ENSG00000118096|c.Taira201203brain_X016321|JGIv7b.000287959_3026128-3048297+	1936.86	414.556	3459.17	8.34427	3.06079	1.214e-10	5.38729e-09
EPS8L1|ENSG00000262878|c.Audic201207_X023943|JGIv7b.000052341_1939661-1992307-	2325.79	1195.37	3456.22	2.89134	1.53174	0.00867131	0.0815166
PDCD5|ENSG00000105185|c.Ueno201210st10_X001446|JGIv7b.000098999_3448148-3455601-	2999.51	2543.11	3455.9	1.35893	0.442469	0.224716	0.691267
LZTFL1|ENSG00000163818|c.JGIL6RMv1_XeXenL6RMv10030010m|JGIv7b.000134022_845846-879838-	1935.2	416.199	3454.21	8.29942	3.05301	1.66984e-10	7.27192e-09
BTG1|ENSG00000133639|c.JGIL6RMv1_XeXenL6RMv10035175m|JGIv7b.000107347_2773168-2776128-	2910.56	2367.07	3454.05	1.45921	0.545186	0.268884	0.748642
GPR107|ENSG00000148358|c.Quigley201212_X032731|JGIv7b.000091655_367353-409797-	3030.13	2607.71	3452.55	1.32398	0.404878	0.287331	0.771526
DYDC2|ENSG00000133665|c.Audic201207_X037702|JGIv7b.000134539_1813875-1820994+	1786.01	122.386	3449.63	28.1865	4.81693	1.04597e-20	1.46198e-18
FLOT1|ENSG00000230143|c.Taira201203egg_X006025|JGIv7b.000134683_383340-403706-	3663.93	3878.52	3449.34	0.889344	-0.169186	0.870426	1
DOT1L|ENSG00000104885|c.Quigley201212_X028546|JGIv7b.000072621_2240151-2305836+	3002.8	2556.28	3449.33	1.34936	0.432274	0.32416	0.80835
AKT2|ENSG00000105221|c.Quigley201212_X022577|JGIv7b.000050079_1595536-1630887-	4045.9	4644.16	3447.65	0.742362	-0.429805	0.46662	0.918636
TARS|ENSG00000113407|c.Chang2013_X018181|JGIv7b.000052441_3765267-3814597+	4035.47	4624.47	3446.47	0.745267	-0.424171	0.443231	0.907155
RBM25|ENSG00000119707|c.Chang2013_X032768|JGIv7b.000203041_4957630-4992855+	4074.84	4703.77	3445.91	0.732586	-0.44893	0.446205	0.908402
HMGB1|ENSG00000189403|c.XGI_TC440644|JGIv7b.000049688_203148-213783-	4208.15	4971.18	3445.12	0.693018	-0.529035	0.487681	0.929789
ARHGAP17|ENSG00000140750|c.Quigley201212_X000851|JGIv7b.000000939_4463818-4581136-	4188.72	4933.56	3443.87	0.69805	-0.518597	0.188641	0.633926
ANKRD11|ENSG00000167522|c.Quigley201212_X005768|JGIv7b.000010177_771579-869721-	3412.42	3381.25	3443.58	1.01843	0.0263532	0.882295	1
GLYR1|ENSG00000140632|c.Quigley201212_X036773|JGIv7b.000122740_1504-37263+	3223.11	3003.68	3442.55	1.14611	0.196746	0.677798	1
RPS13|ENSG00000110700|c.JGIL6RMv1_XeXenL6RMv10008758m|JGIv7b.000047091_1009636-1014384+	3624.9	3815.28	3434.52	0.900202	-0.151679	0.805574	1
YLPM1|ENSG00000119596|c.Chung201110_X002766|JGIv7b.000039723_6716352-6741979-	3933.28	4433.28	3433.28	0.774433	-0.368787	0.442966	0.907068
CCDC104|ENSG00000163001|c.XGI_TC421281|JGIv7b.000012020_3209503-3231672+	1993.68	559.249	3428.11	6.12984	2.61585	1.76563e-08	6.32107e-07
ZFR|ENSG00000056097|c.Taira201203st25_X002438|JGIv7b.000052441_3313705-3365259-	3630.55	3836.38	3424.73	0.8927	-0.163753	0.747011	1
CTDSP2|ENSG00000175215|c.JGIL6RMv1_XeXenL6RMv10004443m|JGIv7b.000133382_4564301-4600378+	3584.19	3745.04	3423.34	0.9141	-0.129576	0.846336	1
TARDBP|ENSG00000120948|c.Ismailoglu201203_X003751|JGIv7b.000030330_67603-81896+	4036.7	4653.23	3420.17	0.735011	-0.444162	0.372895	0.853161
SSR4|ENSG00000269520|c.JGIL6RMv1_XeXenL6RMv10054351m|JGIv7b.000009843_552039-575026-	4934.75	6450.52	3418.99	0.530033	-0.915847	0.0581121	0.316829
PRPF39|ENSG00000185246|c.Taira201203st12_X001103|JGIv7b.000021980_1925557-1957291-	2618.29	1819.88	3416.71	1.87743	0.908763	0.13168	0.521977
HES1|ENSG00000114315|c.Chang2013_X020888|JGIv7b.000066475_1366305-1368252-	3999.97	4589.36	3410.59	0.743152	-0.42827	0.475617	0.922541
YIPF6|ENSG00000181704|c.Ismailoglu201203_X003247|JGIv7b.000023937_1032258-1043159+	3469.98	3530.5	3409.46	0.965717	-0.0503279	0.984242	1
RPL21|ENSG00000122026|c.JGIL6RMv1_XeXenL6RMv10006708m|JGIv7b.000187321_1456991-1469241-	3905.04	4401.35	3408.72	0.774471	-0.368718	0.476417	0.92265
SNRPD3|ENSG00000100028|c.Quigley201212_X050944|JGIv7b.000394729_461385-468053+	3387.04	3366.11	3407.98	1.01244	0.0178345	0.772009	1
PTPLB|ENSG00000206527|c.Taira201203testis_X000136|JGIv7b.000003490_2702514-2709744+	2098.25	790.945	3405.55	4.30567	2.10624	8.62262e-06	0.000209237
RPS5|ENSG00000083845|c.XenBase_148237793|JGIv7b.000012933_4152521-4160539-	3886.97	4371.08	3402.87	0.778496	-0.361238	0.383912	0.862883
RBM14|ENSG00000239306|c.Audic201207_X031888|JGIv7b.000086070_1414111-1424275-	3583.47	3764.44	3402.51	0.903858	-0.145832	0.90335	1
MTHFD2|ENSG00000065911|c.Audic201207_X009595|JGIv7b.000014870_1106905-1125217-	2469.81	1538.38	3401.24	2.21093	1.14465	0.0363349	0.231161
RARG|ENSG00000172819|c.Taira201203st40_X002536|JGIv7b.000200825_7510842-7541440-	3778.72	4156.21	3401.23	0.818349	-0.289211	0.634015	0.990692
TCEA1|ENSG00000187735|c.JGIL6RMv1_XeXenL6RMv10002787m|JGIv7b.000230826_2531551-2550533-	4407.38	5414.53	3400.23	0.627981	-0.671206	0.476241	0.92265
HDAC3|ENSG00000171720|c.XenBase_47682972|JGIv7b.000001391_909331-935244-	3225.77	3053.46	3398.09	1.11287	0.154279	0.66547	0.996839
EEF1G|ENSG00000254772|c.TXGP201107_X003038|JGIv7b.000031469_1556270-1566963+	3229.71	3061.38	3398.04	1.10997	0.150523	0.573725	0.968633
PPP4R1|ENSG00000154845|c.TeperekTkacz201206_X004468|JGIv7b.000162564_770569-803369+	4701.44	6005.11	3397.76	0.565811	-0.821608	0.104139	0.455891
NSA2|ENSG00000164346|c.mgEST_1013251585|JGIv7b.000032212_5259362-5274533+	3782.95	4171.39	3394.5	0.813756	-0.297332	0.569488	0.966394
MBOAT1|ENSG00000172197|c.JGIL6RMv1_XeXenL6RMv10000879m|JGIv7b.000011136_3077344-3121427-	2072.96	752.479	3393.44	4.50968	2.17302	1.09933e-06	3.04757e-05
DIXDC1|ENSG00000262277|c.Ismailoglu201203_X007733|JGIv7b.000078584_1662442-1729423+	1744.25	97.39	3391.11	34.8199	5.12184	2.84489e-22	5.44306e-20
LAMB1|ENSG00000091136|c.Taira201203st10_X001525|JGIv7b.000033104_1247463-1281601+	5586.4	7781.78	3391.02	0.435764	-1.19838	0.016821	0.133914
PRC1|ENSG00000198901|c.Taira201203egg_X005631|JGIv7b.000106789_1176966-1198217+	3006.19	2621.43	3390.95	1.29355	0.371338	0.348672	0.834353
SRSF11|ENSG00000116754|c.Quigley201112_X019527|JGIv7b.000222206_368433-402361-	3959.2	4530.84	3387.56	0.747667	-0.419532	0.696687	1
GMNN|ENSG00000112312|c.Chang2013_X021786|JGIv7b.000073623_105104-110639+	4555.01	5725.31	3384.71	0.591183	-0.758322	0.19396	0.64255
NA|c.TeperekTkacz201205_X001848|JGIv7b.000124774_1777-2894+	3926.51	4470.49	3382.53	0.756637	-0.402327	0.472766	0.921494
TIA1|ENSG00000116001|c.Chang2013_X034419|JGIv7b.000247724_1782543-1805990-	3662.68	3945.59	3379.77	0.856594	-0.223316	0.855497	1
MATR3|ENSG00000015479|c.Taira201203st09_X002264|JGIv7b.000048253_169244-206345+	3281.51	3184.17	3378.85	1.06114	0.0856186	0.679353	1
PPIG|ENSG00000138398|c.Quigley201112_X008129|JGIv7b.000043242_7125656-7132011-	4079.88	4781.07	3378.69	0.70668	-0.500871	0.602135	0.978447
SLC39A7|ENSG00000226614|c.Quigley201212_X023025|JGIv7b.000050694_6841490-6848485-	3917.85	4463.8	3371.91	0.755389	-0.404709	0.579546	0.970598
RAB3C|ENSG00000152932|c.Amin201106_X013645|JGIv7b.000055171_459804-478717-	3474.57	3577.44	3371.7	0.94249	-0.0854515	0.902418	1
THOC1|ENSG00000079134|c.Ueno201210egg_X000993|JGIv7b.000085591_313728-336358+	3736.6	4101.9	3371.31	0.82189	-0.282983	0.722651	1
SCAMP2|ENSG00000140497|c.mgEST_1013088466|JGIv7b.000012518_1376101-1405245-	3127.21	2884.17	3370.25	1.16854	0.224703	0.543044	0.955866
ITGB1|ENSG00000150093|c.Ueno201210kidney_X000882|JGIv7b.000052573_4412458-4546753-	5334.1	7298.5	3369.7	0.461697	-1.11498	0.0205655	0.154901
RPF2|ENSG00000197498|c.JGIL6RMv1_XeXenL6RMv10036112m|JGIv7b.000048559_575594-587934-	4509.76	5652.16	3367.37	0.595767	-0.74718	0.14302	0.546646
WDR54|ENSG00000005448|c.XGI_TC419204|JGIv7b.000087175_205871-219136+	1779.9	192.596	3367.21	17.4833	4.1279	6.2616e-16	4.82371e-14
CCT3|ENSG00000163468|c.Ueno2012106cells_X001780|JGIv7b.000172102_43314-72257-	2781.52	2197.1	3365.94	1.53199	0.615405	0.143989	0.548704
ANXA7|ENSG00000138279|c.Taira201203st20_X004244|JGIv7b.000159240_328461-359078+	3005.7	2646.88	3364.52	1.27113	0.346106	0.490853	0.931547
DYRK1A|ENSG00000157540|c.Taira201203stomach_X001921|JGIv7b.000102557_219148-291907+	2415.2	1468.34	3362.07	2.2897	1.19516	0.00927467	0.0857045
HDAC7|ENSG00000061273|c.Ueno201210eye_X001627|JGIv7b.000133382_2096330-2178798-	3149	2935.99	3362.01	1.1451	0.195476	0.73937	1
SRPK2|ENSG00000135250|c.TeperekTkacz201206_X000851|JGIv7b.000012518_17478438-17545308-	1809.82	258.165	3361.48	13.0207	3.70273	1.44345e-13	8.46556e-12
CNN3|ENSG00000117519|c.Audic201207_X024887|JGIv7b.000053263_8114861-8138686-	3524.03	3687.88	3360.18	0.911142	-0.134253	0.978931	1
RPL13|ENSG00000167526|c.Taira201203brain_X002094|JGIv7b.000010177_910737-915972+	3844.23	4332.28	3356.17	0.774689	-0.36831	0.444562	0.908235
MLEC|ENSG00000110917|c.XGI_TC413958|JGIv7b.000113816_388865-398222-	4042.68	4732.98	3352.38	0.708303	-0.497562	0.27698	0.758511
SORT1|ENSG00000134243|c.Audic201207_X043700|JGIv7b.000196263_1521873-1571420-	3688.28	4028.24	3348.32	0.831211	-0.266714	0.670482	0.997545
ZC3H10|ENSG00000135482|c.Chang2013_X006861|JGIv7b.000014978_1897453-1903330+	3153.53	2959.74	3347.33	1.13095	0.177538	0.519045	0.944094
FXR1|ENSG00000114416|c.Audic201207_X041462|JGIv7b.000168805_570588-602082+	3723.07	4103.09	3343.05	0.814764	-0.295546	0.669899	0.997441
RPL39|ENSG00000198918|c.Quigley201212_X039492|JGIv7b.000149581_4108741-4114961-	3482.83	3624.75	3340.9	0.92169	-0.117646	0.773762	1
NA|c.Taira201203brain_X002091|JGIv7b.000010177_180742-190086+	3555.36	3771.49	3339.23	0.885386	-0.175622	1	1
CEP170B|ENSG00000099814|c.Taira201203st08_X005380|JGIv7b.000230550_2827042-2975971-	3170.74	3002.84	3338.65	1.11183	0.152938	0.80703	1
CAPS2|ENSG00000180881|c.Ismailoglu201203_X010223|JGIv7b.000159943_732018-768901-	1789.98	242.077	3337.89	13.7885	3.7854	1.52858e-14	1.04328e-12
PDIA3|ENSG00000167004|c.Amin201106_X018916|JGIv7b.000106789_1878320-1894173-	4775.53	6215.59	3335.47	0.53663	-0.898001	0.048542	0.28081
HK2|ENSG00000159399|c.Taira201203st25_X000373|JGIv7b.000005925_10944050-10982129-	3123.05	2913.09	3333.01	1.14415	0.194276	0.75886	1
BRD4|ENSG00000141867|c.Quigley201212_X043068|JGIv7b.000189306_154205-225337-	3804.18	4276.99	3331.37	0.778906	-0.360478	0.364584	0.846272
RAB2A|ENSG00000104388|c.Ueno201210kidney_X000937|JGIv7b.000058038_2734043-2790746-	3676.92	4022.9	3330.93	0.827993	-0.272309	0.597626	0.976808
AP1G1|ENSG00000166747|c.Ueno201210st08_X001311|JGIv7b.000373526_184426-247587-	3218.73	3107.66	3329.79	1.07148	0.0996057	0.809064	1
LMAN2L|ENSG00000114988|c.Audic201207_X002618|JGIv7b.000004754_3130244-3144832-	3766.71	4203.87	3329.55	0.792022	-0.336388	0.451383	0.91092
NCKAP1|ENSG00000061676|c.Ueno201210st10_X000808|JGIv7b.000043242_1017684-1099293+	3908.29	4487.21	3329.36	0.741967	-0.430573	0.362407	0.844908
MTHFD2|ENSG00000065911|c.Taira201203ovary_X007668|JGIv7b.000247724_848387-864292+	3232.64	3136.95	3328.33	1.06101	0.0854358	0.692407	1
KATNAL2|ENSG00000167216|c.Quigley201207_X010397|JGIv7b.000143831_1923838-1956704-	1824.99	324.878	3325.11	10.235	3.35543	1.71238e-07	5.4087e-06
CLDN6|ENSG00000184697|c.Taira201203st09_X003425|JGIv7b.000102068_182984-185113-	5220.55	7116.49	3324.61	0.46717	-1.09798	0.0131974	0.112183
ELOF1|ENSG00000130165|c.JGIL6RMv1_XeXenL6RMv10044260m|JGIv7b.000049557_1135331-1140479+	3567.08	3810.94	3323.22	0.872022	-0.197564	0.880619	1
WAPAL|ENSG00000062650|c.TeperekTkacz201206_X004217|JGIv7b.000134539_12841-69189-	2968.92	2614.99	3322.86	1.2707	0.345621	0.368163	0.848065
SLC30A2|ENSG00000158014|c.Chang2013_X003745|JGIv7b.000008834_2157672-2172595+	3023.4	2724.39	3322.42	1.21951	0.286302	0.555882	0.961
MPHOSPH10|ENSG00000124383|c.Audic201207_X026523|JGIv7b.000059883_4290830-4309586-	4455.18	5588.24	3322.13	0.594485	-0.750287	0.308574	0.794495
DCDC2|ENSG00000146038|c.Audic201207_X044184|JGIv7b.000202806_1716494-1828458-	1681.15	46.6971	3315.6	71.0021	6.14979	1.46255e-28	1.42245e-25
CDKN1B|ENSG00000111276|c.Audic201207_X025479|JGIv7b.000056777_5484549-5487620+	2151.51	989.419	3313.59	3.34903	1.74374	0.000141681	0.00261847
LYAR|ENSG00000145220|c.Quigley201212_X039305|JGIv7b.000146311_1781297-1791250-	3380.86	3448.37	3313.35	0.960845	-0.0576237	0.888503	1
CD9|ENSG00000010278|c.Audic201207_X010302|JGIv7b.000015893_7329135-7424440-	3651.75	3993.5	3309.99	0.828844	-0.270828	0.560117	0.963119
MED25|ENSG00000104973|c.mgEST_1013156485|JGIv7b.000056777_5266095-5288639-	2692.39	2076.16	3308.63	1.59363	0.67232	0.0839936	0.398897
LIN28A|ENSG00000131914|c.Quigley201207_X003821|JGIv7b.000027891_110176-132433-	5967.07	8626.78	3307.36	0.383383	-1.38314	0.00314195	0.0368169
TTC40|ENSG00000171811|c.Taira201203ovary_X000831|JGIv7b.000007555_816523-951118-	1731.62	157.683	3305.56	20.9633	4.38979	2.80985e-17	2.55205e-15
KLF6|ENSG00000067082|c.Quigley201212_X011233|JGIv7b.000017434_4815245-4824584+	5788.74	8273.29	3304.19	0.39938	-1.32417	0.00213113	0.0267877
FAM3A|ENSG00000268160|c.Amin201106_X010307|JGIv7b.000041477_95581-104325-	2346.37	1389.05	3303.7	2.37839	1.24999	0.00379867	0.0428557
LSP1|ENSG00000130592|c.Taira201203st25_X002410|JGIv7b.000051988_777685-828963-	4158.68	5019.13	3298.24	0.657134	-0.60574	0.149838	0.559962
ACTL6A|ENSG00000136518|c.Taira201203st12_X003573|JGIv7b.000168805_112041-126867+	3843.86	4390.52	3297.2	0.750982	-0.41315	0.491531	0.931547
DPP3|ENSG00000254986|c.Chang2013_X011858|JGIv7b.000031469_1209433-1230053+	4165.08	5033.5	3296.67	0.654945	-0.610555	0.16708	0.59404
CTBS|ENSG00000117151|c.Ueno2012106cells_X000510|JGIv7b.000024235_1665283-1675547+	6649.55	10004.3	3294.81	0.32934	-1.60235	0.00569328	0.0592262
RPL27A|ENSG00000166441|c.Chang2013_X035887|JGIv7b.000287959_146467-152199+	3998.43	4702.14	3294.72	0.700685	-0.513161	0.284752	0.767741
SMIM7|ENSG00000214046|c.Amin201106_X017596|JGIv7b.000090041_5698174-5713073+	2780.08	2267.1	3293.06	1.45254	0.538579	0.159714	0.579515
CHSY1|ENSG00000131873|c.Quigley201212_X051282|JGIv7b.000404817_112024-144348-	2304.17	1317.09	3291.26	2.49889	1.32129	0.00248542	0.0305019
GTF2B|ENSG00000137947|c.JGIL6RMv1_XeXenL6RMv10008385m|JGIv7b.000047606_2625900-2634418+	3679	4066.88	3291.11	0.809249	-0.305345	0.580443	0.971172
GOLGA2|ENSG00000167110|c.Audic201207_X032797|JGIv7b.000091271_35291-62751-	3539.3	3788.75	3289.84	0.868317	-0.203707	0.545888	0.956245
CDC25A|ENSG00000164045|c.Chung201110_X000158|JGIv7b.000001915_2453552-2473851+	1698.22	108.356	3288.08	30.3452	4.9234	2.45754e-20	3.29677e-18
UBAP2L|ENSG00000143569|c.JGIL6RMv1_XeXenL6RMv10035493m|JGIv7b.000012462_1082028-1120022+	4479.24	5670.52	3287.97	0.579836	-0.786282	0.100277	0.445927
RIOK3|ENSG00000101782|c.Ueno2012106cells_X000599|JGIv7b.000029621_2822832-2842198-	2328.44	1370.88	3285.99	2.39699	1.26123	0.00469152	0.0507458
RNF126|ENSG00000070423|c.XGI_TC454697|JGIv7b.000063529_553454-571365-	2307.34	1329.18	3285.51	2.47183	1.30558	0.00235577	0.0292502
PLS3|ENSG00000102024|c.Taira201203brain_X007861|JGIv7b.000050694_1612119-1658758+	2869.14	2457.83	3280.46	1.3347	0.416514	0.456797	0.914004
DNAJB13|ENSG00000187726|c.Chang2013_X032373|JGIv7b.000198991_591373-602097-	1703.42	126.975	3279.87	25.8308	4.69102	6.58407e-12	3.29797e-10
RPL35|ENSG00000136942|c.Chang2013_X024551|JGIv7b.000089755_1449570-1454972-	3474.24	3668.66	3279.83	0.894014	-0.161631	0.778638	1
PSMD1|ENSG00000173692|c.XenBase_148236814|JGIv7b.000293841_671973-743986-	3285.88	3293.12	3278.64	0.995602	-0.00635898	0.80543	1
FGFR2|ENSG00000066468|c.Taira201203kidney_X009680|JGIv7b.000109997_119770-192008-	3122.1	2968.75	3275.45	1.10331	0.141839	0.707671	1
KIAA0753|ENSG00000198920|c.Quigley201112_X001289|JGIv7b.000005269_3581667-3614155-	2061.31	848.636	3273.98	3.85793	1.94783	1.69608e-05	0.000386243
POR|ENSG00000262569|c.Park201106_X023504|JGIv7b.000267344_2174927-2219220+	2768.69	2264.28	3273.11	1.44554	0.531605	0.213112	0.672587
FTH1|ENSG00000167996|c.JGIL6RMv1_XeXenL6RMv10025995m|JGIv7b.000056777_784576-795502+	3094.65	2917.61	3271.69	1.12136	0.16525	0.801302	1
AOX1|ENSG00000138356|c.Quigley201207_X010273|JGIv7b.000139113_1452850-1498039-	2650.02	2030.55	3269.49	1.61015	0.687194	0.131302	0.521592
RPL23A|ENSG00000198242|c.XenBase_51873785|JGIv7b.000036364_3953378-3958760-	3725.41	4182.26	3268.57	0.781532	-0.355623	0.477063	0.92265
PRSS27|ENSG00000172382|c.Audic201207_X037375|JGIv7b.000132609_88539-98813+	4003.88	4740.64	3267.11	0.689171	-0.537067	0.370504	0.850682
RIMKLB|ENSG00000166532|c.Audic201207_X037252|JGIv7b.000131666_605734-634325+	4167.47	5068.31	3266.64	0.644522	-0.633699	0.135682	0.531302
SRP54|ENSG00000100883|c.JGIL6RMv1_XeXenL6RMv10031537m|JGIv7b.000203041_2938499-2955254-	3456.27	3646.04	3266.49	0.895902	-0.158587	0.868287	1
SKP1|ENSG00000113558|c.JGIL6RMv1_XeXenL6RMv10009038m|JGIv7b.000137507_220754-240670-	3085.24	2904.91	3265.57	1.12416	0.168842	0.597454	0.976808
SEC22B|ENSG00000265808|c.Amin201106_X016538|JGIv7b.000078978_322568-333198-	3023.84	2785.88	3261.79	1.17083	0.227527	0.611922	0.982088
MBD3|ENSG00000071655|c.Taira201203st12_X002212|JGIv7b.000054274_905346-913910+	3779.82	4297.98	3261.67	0.758884	-0.398048	0.459905	0.915688
WDFY1|ENSG00000085449|c.Taira201203intestine_X009905|JGIv7b.000376454_137675-197057-	2818.31	2375.39	3261.23	1.37293	0.457253	0.296329	0.782082
RAB6A|ENSG00000175582|c.Quigley201212_X027803|JGIv7b.000068908_2098278-2137298+	2848.06	2435.56	3260.56	1.33874	0.420871	0.24004	0.713411
HGS|ENSG00000185359|c.JGIL6RMv1_XeXenL6RMv10021565m|JGIv7b.000089584_2611-35945+	3194.13	3127.75	3260.51	1.04245	0.0599714	0.779892	1
B4GALT1|ENSG00000086062|c.Audic201207_X028718|JGIv7b.000072621_1433750-1584909-	2614.44	1970.17	3258.72	1.65403	0.725985	0.0794883	0.386712
FLNA|ENSG00000269329|c.Chung201110_X001994|JGIv7b.000024596_158153-160517-	7940.09	12622.3	3257.91	0.258108	-1.95395	0.00273859	0.0328997
SYTL5|ENSG00000147041|c.Taira201203brain_X012830|JGIv7b.000137317_2937047-3011549-	2560.39	1863.8	3256.98	1.74749	0.805288	0.104592	0.456505
WDR49|ENSG00000174776|c.Audic201207_X027845|JGIv7b.000068717_202698-247744-	1662.26	69.029	3255.5	47.1613	5.55953	1.91874e-07	6.01979e-06
PRPF40A|ENSG00000196504|c.Quigley201212_X012509|JGIv7b.000021603_9866547-9890023-	3714.92	4180.81	3249.03	0.77713	-0.363773	0.926154	1
LPCAT3|ENSG00000111684|c.Quigley201212_X011503|JGIv7b.000018192_48730-69863-	3137.66	3027.9	3247.41	1.0725	0.100972	0.796764	1
PTK2B|ENSG00000120899|c.Ueno201210brain_X002175|JGIv7b.000102262_704369-797397-	3273.08	3299	3247.15	0.984284	-0.0228539	0.840037	1
MAGOH|ENSG00000162385|c.JGIL6RMv1_XeXenL6RMv10006357m|JGIv7b.000069443_5809021-5814642-	3305.54	3364.55	3246.53	0.964925	-0.0515119	0.874345	1
USP9X|ENSG00000124486|c.TXGP201107_X006271|JGIv7b.000090072_474061-607059-	3784.22	4322.91	3245.53	0.750775	-0.413548	0.254802	0.731021
TAPBP|ENSG00000236490|c.Taira201203intestine_X004461|JGIv7b.000050694_6954060-6969662-	2441.23	1638.38	3244.09	1.98006	0.985544	0.0161734	0.13
ARF1|ENSG00000143761|c.mgEST_1013087032|JGIv7b.000030080_244145-256110-	3228.5	3213.23	3243.77	1.0095	0.0136473	0.779777	1
ID4|ENSG00000172201|c.XGI_TC415880|JGIv7b.000133814_2179827-2185333-	2376.07	1509.01	3243.12	2.14917	1.10378	0.052015	0.29455
PCNXL4|ENSG00000126773|c.Taira201203brain_X007201|JGIv7b.000045985_1262697-1291464+	1774.69	308.762	3240.62	10.4955	3.3917	2.82836e-12	1.44463e-10
GRK6|ENSG00000198055|c.Audic201207_X003541|JGIv7b.000005925_11771828-11809739-	2255.85	1272.21	3239.5	2.54636	1.34844	0.00220776	0.0276765
B4GALT3|ENSG00000158850|c.Quigley201112_X008719|JGIv7b.000046492_135408-147825-	2124.11	1008.76	3239.46	3.21133	1.68317	0.0449969	0.267392
GSTO1|ENSG00000148834|c.Amin201106_X005712|JGIv7b.000016863_1893208-1903846+	1749.45	261.357	3237.54	12.3874	3.6308	0.109002	0.467708
RNF20|ENSG00000155827|c.Amin201106_X010837|JGIv7b.000044030_54583-110358+	3479.77	3723.58	3235.96	0.869046	-0.202495	0.744023	1
NPHP3|ENSG00000113971|c.Chang2013_X037125|JGIv7b.000343399_36105-76785+	2685.31	2135.19	3235.44	1.51529	0.599597	0.345941	0.831527
EIF2S3|ENSG00000130741|c.JGIL6RMv1_XeXenL6RMv10033050m|JGIv7b.000066163_9009-28088+	3551.72	3870.41	3233.04	0.835323	-0.259594	0.700369	1
CKAP2|ENSG00000136108|c.Taira201203testis_X003528|JGIv7b.000200825_4307694-4322633+	2655.11	2077.89	3232.32	1.55558	0.63745	0.131846	0.522304
MYO5B|ENSG00000167306|c.Taira201203kidney_X005127|JGIv7b.000040963_613943-740658-	2570.07	1911.71	3228.44	1.68878	0.755978	0.182748	0.623642
HEY1|ENSG00000164683|c.Audic201207_X012817|JGIv7b.000022127_3382203-3386185+	5480.67	7735.26	3226.07	0.41706	-1.26167	0.00439258	0.0481595
TRA2A|ENSG00000164548|c.Chang2013_X033543|JGIv7b.000222217_1234252-1238818-	2788.52	2352.49	3224.55	1.37069	0.454905	0.212344	0.67089
AKIRIN2|ENSG00000135334|c.Quigley201212_X036839|JGIv7b.000124774_733157-746415+	3047.02	2870.97	3223.06	1.12264	0.166896	0.551357	0.958471
MYH9|ENSG00000100345|c.Ueno201210st08_X000345|JGIv7b.000023165_4076352-4130878+	7011.23	10799.9	3222.58	0.298391	-1.74473	5.65242e-05	0.00116246
GRAMD1C|ENSG00000178075|c.Audic201207_X044535|JGIv7b.000207208_4143494-4236482-	2529.07	1836.32	3221.82	1.7545	0.811059	0.0652033	0.341326
ZDHHC7|ENSG00000153786|c.TXGP201107_X008397|JGIv7b.000202158_2140051-2165216-	2972.36	2723.48	3221.23	1.18276	0.242158	0.615003	0.983491
SAT1|ENSG00000130066|c.JGIL6RMv1_XeXenL6RMv10009783m|JGIv7b.000094452_77216-83208+	2378.24	1538.56	3217.93	2.09152	1.06455	0.0170927	0.135525
MNS1|ENSG00000138587|c.TXGP201107_X009669|JGIv7b.000351606_1808967-1822835+	1652.6	92.2838	3212.91	34.8155	5.12166	8.0375e-22	1.39745e-19
PAK4|ENSG00000130669|c.Taira201203skin_X001756|JGIv7b.000039723_7951154-7979491-	2384.25	1561.82	3206.69	2.05317	1.03785	0.0140722	0.117621
AMMECR1|ENSG00000101935|c.Audic201207_X004453|JGIv7b.000007546_6111124-6200514-	3677.51	4153.9	3201.11	0.770628	-0.375893	0.521135	0.944889
RPS25|ENSG00000118181|c.Quigley201212_X048481|JGIv7b.000287959_3390895-3395572-	3555.97	3911.4	3200.55	0.818262	-0.289366	0.56291	0.964075
HUNK|ENSG00000142149|c.Taira201203brain_X001319|JGIv7b.000006590_6222387-6288344-	3915.56	4630.79	3200.34	0.691101	-0.533031	0.36241	0.844908
RPL39|ENSG00000198918|c.Quigley201212_X010080|JGIv7b.000015436_5400196-5404618-	3419.79	3640.55	3199.04	0.878724	-0.186518	0.67211	0.998256
CBX3|ENSG00000122565|c.Audic201207_X042299|JGIv7b.000178713_2635524-2643488-	5572.02	7946.19	3197.84	0.402437	-1.31317	0.0112382	0.0992514
PSAP|ENSG00000197746|c.Quigley201112_X019697|JGIv7b.000231412_17350-39310+	3237.77	3280.45	3195.1	0.973982	-0.0380329	0.968921	1
MSANTD4|ENSG00000170903|c.Audic201207_X034925|JGIv7b.000104417_795124-812201-	2928.84	2662.93	3194.76	1.19972	0.262694	0.450984	0.910455
CKAP4|ENSG00000136026|c.JGIL6RMv1_XeXenL6RMv10016662m|JGIv7b.000054336_24051-31518-	3806.67	4419.12	3194.22	0.722819	-0.468294	0.455198	0.913462
XRN2|ENSG00000088930|c.JGIL6RMv1_XeXenL6RMv10035129m|JGIv7b.000027036_10112329-10150445-	3873.49	4553.74	3193.24	0.701236	-0.512028	0.544579	0.95599
BTF3|ENSG00000145741|c.Audic201207_X016219|JGIv7b.000032212_4447769-4458857+	3589.97	3990.2	3189.74	0.799394	-0.323021	0.603598	0.978882
HCFC1|ENSG00000268768|c.Quigley201212_X030750|JGIv7b.000080512_904539-941409-	4620.62	6052.33	3188.91	0.526889	-0.924429	0.0479387	0.278285
CASP6|ENSG00000138794|c.Audic201207_X000516|JGIv7b.000000243_65031-78582+	2951.6	2715.42	3187.79	1.17396	0.231381	0.711079	1
CHPF|ENSG00000123989|c.Taira201203testis_X001018|JGIv7b.000021603_1457388-1489765-	3068.5	2949.62	3187.38	1.08061	0.111844	0.668592	0.997441
CPEB2|ENSG00000137449|c.Taira201203st08_X004644|JGIv7b.000146311_365282-431607-	2418.85	1650.9	3186.8	1.93034	0.948854	0.0263354	0.183553
SLC12A8|ENSG00000221955|c.Taira201203st25_X003247|JGIv7b.000084188_2605705-2625998-	2325.89	1465.5	3186.28	2.17419	1.12048	0.0128738	0.110207
MAN2A1|ENSG00000112893|c.Park201106_X000625|JGIv7b.000001187_386127-452195-	3188	3190.31	3185.69	0.998551	-0.0020913	0.78511	1
NOC3L|ENSG00000173145|c.Chang2013_X010420|JGIv7b.000026472_513129-548662+	3921.17	4656.9	3185.44	0.684025	-0.547878	0.467016	0.918636
RPGRIP1L|ENSG00000103494|c.Audic201207_X015525|JGIv7b.000030483_1101687-1207500+	1737.77	292.739	3182.8	10.8725	3.44261	2.74928e-12	1.41041e-10
TP53INP1|ENSG00000164938|c.Ismailoglu201203_X004216|JGIv7b.000034503_936916-946949+	2129.93	1082.28	3177.58	2.93599	1.55385	0.00040252	0.00661198
PPP1R42|ENSG00000178125|c.Audic201207_X025706|JGIv7b.000058038_286277-306247+	1619.34	62.2618	3176.41	51.017	5.67291	4.35656e-25	1.45273e-22
TMPO|ENSG00000120802|c.XGI_TC419432|JGIv7b.000005925_6242786-6262937-	3593.82	4011.63	3176.01	0.791702	-0.336971	0.739788	1
MAD2L1|ENSG00000164109|c.JGIL6RMv1_XeXenL6RMv10044449m|JGIv7b.000024467_2664854-2672169-	4045.97	4917.76	3174.19	0.645454	-0.631614	0.19849	0.649082
SRPR|ENSG00000182934|c.Audic201207_X048568|JGIv7b.000287959_85492-102827-	3576.75	3979.33	3174.17	0.797665	-0.326145	0.491805	0.931697
LYPLA2|ENSG00000011009|c.Audic201207_X048931|JGIv7b.000300439_546341-555585-	2994.68	2815.32	3174.04	1.12742	0.173021	0.596885	0.976808
ZRANB2|ENSG00000132485|c.Quigley201212_X039378|JGIv7b.000148881_764979-784096+	3013.38	2853.47	3173.29	1.11208	0.153264	0.653799	0.994623
PPP1CB|ENSG00000213639|c.TXGP201107_X003924|JGIv7b.000045400_711866-770491-	3502.2	3831.27	3173.12	0.828217	-0.271919	0.630262	0.989557
NXPE3|ENSG00000144815|c.Quigley201212_X038084|JGIv7b.000135348_1352517-1377233-	2506.39	1840.72	3172.06	1.72327	0.78515	0.0873688	0.410021
HMGCR|ENSG00000113161|c.Quigley201212_X015986|JGIv7b.000032212_5464598-5483187+	2138.09	1106.53	3169.65	2.86449	1.51828	0.000419545	0.0068723
ARHGAP5|ENSG00000100852|c.Ismailoglu201203_X005813|JGIv7b.000050079_5067444-5110688+	4134.34	5099.26	3169.43	0.621546	-0.686067	0.155482	0.57098
ETNK1|ENSG00000139163|c.Quigley201112_X003894|JGIv7b.000014822_63133-81428+	3053.56	2938.06	3169.06	1.07862	0.109192	0.83143	1
DLX5|ENSG00000105880|c.Quigley201112_X016780|JGIv7b.000145462_636854-642635-	4389.69	5611.87	3167.52	0.564433	-0.825127	0.0910503	0.420684
SH3D21|ENSG00000214193|c.Quigley201212_X043489|JGIv7b.000196571_12482-55172-	2525.31	1883.24	3167.38	1.68188	0.750076	0.0959559	0.43559
WDR83OS|ENSG00000105583|c.XGI_TC421980|JGIv7b.000049557_30581-37612+	3678.75	4191.34	3166.15	0.755401	-0.404685	0.360219	0.842678
CELF1|ENSG00000149187|c.XGI_TC433080|JGIv7b.000331559_170071-221270-	3492.91	3820.65	3165.16	0.828435	-0.27154	0.582559	0.972175
TTLL5|ENSG00000119685|c.Quigley201207_X004826|JGIv7b.000039723_6436272-6488028-	1637.18	109.325	3165.03	28.9506	4.85552	8.0499e-10	3.27925e-08
KDM1A|ENSG00000004487|c.TeperekTkacz201202_X000932|JGIv7b.000166674_282765-312933+	3380.15	3596.02	3164.28	0.879939	-0.184525	0.801428	1
IQCA1|ENSG00000132321|c.Audic201207_X008978|JGIv7b.000013787_4504115-4594937-	1608.85	53.9719	3163.73	58.618	5.87327	5.11402e-26	2.32519e-23
IQCE|ENSG00000106012|c.Audic201207_X005715|JGIv7b.000009994_6054275-6086092+	1691.99	220.428	3163.56	14.3519	3.84317	2.49491e-14	1.62671e-12
WRN|ENSG00000165392|c.XenBase_148227807|JGIv7b.000005895_4978624-5043116-	3350.04	3537.51	3162.57	0.89401	-0.161637	0.756187	1
GNAI1|ENSG00000127955|c.XGI_TC456902|JGIv7b.000012518_15967742-16001972-	3015.91	2870.68	3161.15	1.10118	0.139056	0.690872	1
DDB1|ENSG00000167986|c.Park201106_X021383|JGIv7b.000188120_2534041-2558761-	4260.02	5359.23	3160.81	0.589787	-0.761733	0.0883866	0.412864
ASXL1|ENSG00000171456|c.Taira201203ovary_X001425|JGIv7b.000013265_4645635-4666460+	4014.37	4868.14	3160.61	0.649243	-0.62317	0.302591	0.788906
LRRC48|ENSG00000171962|c.Taira201203testis_X000479|JGIv7b.000011405_962139-991753+	1652.14	143.724	3160.56	21.9904	4.4588	2.64291e-18	2.77886e-16
GPR107|ENSG00000148358|c.XenBase_54038548|JGIv7b.000091271_968746-1019588+	2867.68	2578.27	3157.09	1.2245	0.292195	0.457206	0.914176
UBE2L3|ENSG00000185651|c.Quigley201212_X019546|JGIv7b.000043729_405399-423478-	3510.87	3865.63	3156.1	0.81645	-0.292564	0.714397	1
CA5B|ENSG00000169239|c.Amin201106_X024381|JGIv7b.000227593_1817890-1830988-	3533.7	3911.94	3155.45	0.806622	-0.310036	0.601066	0.977911
ANGPTL5|ENSG00000187151|c.Taira201203st20_X000351|JGIv7b.000005925_1919209-1937327-	3957.41	4759.89	3154.93	0.662815	-0.593321	0.426391	0.896974
HEATR2|ENSG00000164818|c.XenBase_116487532|JGIv7b.000009994_9932015-9969156-	1866.12	579.099	3153.14	5.4449	2.44491	7.01517e-05	0.00141041
DHX8|ENSG00000067596|c.Taira201203liver_X002448|JGIv7b.000080843_1487529-1505760-	3564.82	3977.98	3151.66	0.792276	-0.335924	0.593642	0.97645
ARHGDIB|ENSG00000111348|c.Audic201207_X033432|JGIv7b.000096766_574679-630403-	3306.68	3462.76	3150.6	0.909853	-0.136295	0.711816	1
DDX17|ENSG00000100201|c.Audic201207_X030446|JGIv7b.000078978_3098575-3122733+	3152.86	3155.63	3150.08	0.998241	-0.00253936	0.986792	1
ZNF474|ENSG00000164185|c.Audic201207_X007761|JGIv7b.000012879_2085162-2098126-	1590.77	31.9137	3149.63	98.692	6.62486	9.87502e-25	3.1149e-22
CLIC3|ENSG00000169583|c.Audic201207_X018133|JGIv7b.000037448_425588-432334-	1933.12	719.729	3146.51	4.3718	2.12823	0.000561587	0.00881404
MARS2|ENSG00000247626|c.Ueno2012106cells_X000721|JGIv7b.000036864_1499769-1504824+	1998.49	852.133	3144.84	3.69055	1.88384	2.42735e-05	0.000537564
KIAA1671|ENSG00000197077|c.Taira201203st25_X004021|JGIv7b.000143664_484122-571271-	2766.19	2389.52	3142.86	1.31527	0.395356	0.384293	0.862883
PROM1|ENSG00000007062|c.Quigley201212_X041691|JGIv7b.000171879_547287-615138-	3205.69	3269.56	3141.81	0.960927	-0.0575013	0.849055	1
STARD3|ENSG00000131748|c.Audic201207_X029502|JGIv7b.000075417_5603159-5613305+	2576.67	2011.71	3141.64	1.56168	0.643098	0.13739	0.534405
GIGYF2|ENSG00000204120|c.Quigley201212_X019846|JGIv7b.000044494_6668082-6769814+	2767.81	2394.09	3141.53	1.3122	0.39199	0.355706	0.839016
YTHDC1|ENSG00000257413|c.Chang2013_X019934|JGIv7b.000058878_2331203-2370640-	3680.85	4221.01	3140.7	0.744063	-0.426502	0.449873	0.909808
NME7|ENSG00000143156|c.Quigley201207_X000230|JGIv7b.000000939_3447380-3506012-	1606.22	72.7203	3139.73	43.1754	5.43214	9.65746e-24	2.50472e-21
NA|c.Quigley201212_X002819|JGIv7b.000005732_9246171-9277840+	2207.96	1277.1	3138.82	2.45777	1.29735	0.00423822	0.0466864
CEP85|ENSG00000130695|c.Quigley201212_X005225|JGIv7b.000008834_1324383-1357987-	1928.89	719.568	3138.22	4.36125	2.12474	1.22238e-05	0.0002859
LOXHD1|ENSG00000167210|c.Ismailoglu201203_X009939|JGIv7b.000143831_2163692-2218376+	2598.19	2059.07	3137.31	1.52365	0.607532	0.449483	0.909808
ANP32A|ENSG00000140350|c.Quigley201212_X025728|JGIv7b.000058049_5442850-5457406-	3399.26	3662.64	3135.87	0.856178	-0.224017	0.653037	0.994623
ANXA2|ENSG00000182718|c.Audic201207_X007037|JGIv7b.000012518_1828922-1845341+	6160.87	9186.28	3135.46	0.34132	-1.5508	0.000142185	0.00262362
ARFGAP1|ENSG00000101199|c.Quigley201207_X002110|JGIv7b.000013471_5661646-5703167+	3172.86	3211.56	3134.16	0.975901	-0.0351935	0.979846	1
FAM160A1|ENSG00000164142|c.Ueno201210skin_X000429|JGIv7b.000047288_693415-793035-	1965.97	797.894	3134.04	3.9279	1.97376	1.58638e-05	0.000362677
HM13|ENSG00000101294|c.Quigley201212_X029803|JGIv7b.000075417_7720286-7728182-	3010.12	2886.54	3133.7	1.08563	0.118527	0.735529	1
NCAM1|ENSG00000149294|c.Taira201203st30_X002589|JGIv7b.000066475_3486126-3636298+	2359.33	1585.01	3133.64	1.97705	0.983347	0.0231484	0.168222
BAZ1A|ENSG00000198604|c.Audic201207_X047291|JGIv7b.000265107_1316764-1366163-	2870.12	2607.17	3133.07	1.20171	0.265092	0.539063	0.952766
RNF10|ENSG00000022840|c.Taira201203lung_X003196|JGIv7b.000036586_72531-108559-	3303.76	3478.56	3128.96	0.899498	-0.152809	0.874155	1
GPD1L|ENSG00000152642|c.Quigley201212_X021987|JGIv7b.000048114_2987903-3009421+	4584.49	6040.21	3128.78	0.517991	-0.949	0.029637	0.199699
GJC1|ENSG00000182963|c.Ueno2012102cells_X001336|JGIv7b.000127187_1982217-2003108+	2618.57	2110.33	3126.8	1.48166	0.567216	0.144519	0.549679
SLC1A5|ENSG00000105281|c.Quigley201212_X007528|JGIv7b.000012933_2889836-2901445+	2915.24	2711.61	3118.86	1.15019	0.201868	0.551126	0.958363
TMED4|ENSG00000158604|c.JGIL6RMv1_XeXenL6RMv10049839m|JGIv7b.000286644_303563-330058+	3339.34	3561.85	3116.82	0.875057	-0.192551	0.56291	0.964075
ARVCF|ENSG00000099889|c.Ismailoglu201203_X008581|JGIv7b.000097703_1856828-1959013-	5118.73	7121.92	3115.54	0.437458	-1.19278	0.0072364	0.0712591
NFYA|ENSG00000001167|c.Taira201203brain_X014570|JGIv7b.000196263_1483792-1493129-	3889.35	4664.95	3113.76	0.667479	-0.583206	0.300286	0.785794
CPE|ENSG00000109472|c.JGIL6RMv1_XeXenL6RMv10019270m|JGIv7b.000014660_750009-785445+	2804.49	2495.45	3113.53	1.24768	0.319253	0.518826	0.943932
NAT10|ENSG00000135372|c.Taira201203ovary_X004872|JGIv7b.000074352_1835051-1854508-	4253.11	5394.52	3111.7	0.576826	-0.793792	0.116493	0.487046
KIF17|ENSG00000117245|c.Ismailoglu201203_X012195|JGIv7b.000271293_67349-91344+	1591.67	75.5718	3107.78	41.1235	5.36189	1.99003e-07	6.23508e-06
RP2|ENSG00000102218|c.Ismailoglu201203_X011971|JGIv7b.000255785_73225-86781-	1724.79	342.189	3107.4	9.08094	3.18284	4.40541e-11	2.04843e-09
CCDC150|ENSG00000144395|c.Quigley201212_X015007|JGIv7b.000029682_237322-291410-	1628.47	151.759	3105.19	20.4614	4.35483	7.0061e-18	6.98874e-16
GNA11|ENSG00000088256|c.Ueno201210kidney_X001068|JGIv7b.000070461_850114-878301-	2407.56	1709.92	3105.19	1.81598	0.860749	0.03994	0.246765
RPIA|ENSG00000153574|c.UniGene_Xl_S19656586|JGIv7b.000003467_198816-230180-	3253.3	3401.55	3105.05	0.912835	-0.131575	0.957194	1
RNF222|ENSG00000189051|c.Ueno2012102cells_X001495|JGIv7b.000163806_3351260-3358538+	3681.82	4259.6	3104.04	0.728717	-0.456569	0.404817	0.879786
RNF121|ENSG00000137522|c.UniGene_Xl_S16907169|JGIv7b.000094754_23304-42028-	3239.52	3375.44	3103.61	0.919467	-0.12113	0.804622	1
SNW1|ENSG00000100603|c.Quigley201212_X018204|JGIv7b.000039723_5941842-5972776+	3384.69	3666.62	3102.76	0.846218	-0.240898	0.852493	1
SRP14|ENSG00000140319|c.XenBase_67678108|JGIv7b.000050079_5970912-5975530-	3081.71	3062.29	3101.14	1.01269	0.018186	0.927524	1
TMEM59|ENSG00000116209|c.Ueno201210ovary_X000498|JGIv7b.000069443_5966831-5977771-	3057.18	3014.28	3100.08	1.02846	0.0404907	0.806938	1
RPL8|ENSG00000161016|c.Ueno201210egg_X001024|JGIv7b.000090072_453684-460256-	3640.6	4181.76	3099.44	0.741181	-0.432103	0.355698	0.839016
BCO2|ENSG00000197580|c.Taira201203brain_X016624|JGIv7b.000311581_131127-171555+	4870.41	6644.66	3096.16	0.465962	-1.10172	0.76065	1
MED13|ENSG00000108510|c.Quigley201212_X038334|JGIv7b.000137317_1279691-1341081-	3258.19	3421.01	3095.38	0.904817	-0.144303	0.806519	1
MSX1|ENSG00000163132|c.Quigley201112_X016810|JGIv7b.000146311_2157366-2160101+	3652.35	4209.62	3095.08	0.73524	-0.443714	0.637234	0.992142
PRPF4B|ENSG00000112739|c.Taira201203st12_X002437|JGIv7b.000067052_515158-542138-	3588.24	4084.15	3092.33	0.757154	-0.401341	0.480738	0.925019
DDIT4|ENSG00000168209|c.mgEST_1013155840|JGIv7b.000010944_3439009-3442132+	2348.47	1604.65	3092.3	1.92709	0.946426	0.244637	0.718319
RPL32|ENSG00000144713|c.XGI_TC434928|JGIv7b.000255257_142837-151006-	3548.69	4006.2	3091.18	0.771599	-0.374076	0.444177	0.908235
SP1|ENSG00000185591|c.Ueno201210brain_X000174|JGIv7b.000005732_7713150-7730415-	2949.66	2808.16	3091.17	1.10078	0.138531	0.779602	1
LPPR5|ENSG00000117598|c.Taira201203brain_X008441|JGIv7b.000055171_505954-535303+	1700.37	311.368	3089.38	9.92196	3.31063	0.356039	0.839099
SEC31B|ENSG00000075826|c.Taira201203skin_X000965|JGIv7b.000016807_4267557-4322979+	3022.65	2960.41	3084.89	1.04205	0.0594217	1	1
RIBC2|ENSG00000128408|c.Quigley201212_X045335|JGIv7b.000229341_1235341-1240259-	1636.08	187.807	3084.36	16.4231	4.03765	4.04439e-15	2.86073e-13
CAPZB|ENSG00000077549|c.Quigley201212_X043339|JGIv7b.000195950_884140-917555+	3829.15	4575.42	3082.88	0.673791	-0.569626	0.165677	0.591499
RBM4B|ENSG00000173914|c.XenBase_52139140|JGIv7b.000086070_1430527-1442406-	1962.75	843.767	3081.74	3.65236	1.86883	0.0252853	0.178526
CC2D2A|ENSG00000048342|c.JGIL6RMv1_XeXenL6RMv10027374m|JGIv7b.000302805_710306-777567-	1663.39	246.531	3080.25	12.4944	3.64321	1.49089e-06	4.05125e-05
SLC25A13|ENSG00000004864|c.Taira201203ovary_X004511|JGIv7b.000061124_5364427-5455348-	2973.57	2867.57	3079.56	1.07393	0.102897	0.706336	1
MYL9|ENSG00000101335|c.Audic201207_X036872|JGIv7b.000125077_881003-891276-	5425.36	7772.25	3078.47	0.396085	-1.33612	0.00353406	0.0405566
LDHB|ENSG00000111716|c.Audic201207_X047145|JGIv7b.000256647_1642425-1655284-	2668.79	2259.9	3077.68	1.36186	0.445582	0.375858	0.854845
PDCL3|ENSG00000115539|c.JGIL6RMv1_XeXenL6RMv10045455m|JGIv7b.000017127_3705665-3713982-	4841.74	6605.84	3077.65	0.465898	-1.10192	0.0120869	0.104886
PSPC1|ENSG00000121390|c.Quigley201207_X000959|JGIv7b.000006290_1255562-1326785-	3434.01	3790.77	3077.24	0.811773	-0.300852	0.619915	0.985669
PPP2R2A|ENSG00000221914|c.Taira201203eye_X007605|JGIv7b.000059755_356989-392836-	3679.65	4283.66	3075.65	0.717996	-0.477953	0.566718	0.965924
POF1B|ENSG00000124429|c.Taira201203pancreas_X002595|JGIv7b.000179492_871109-1004285+	1983.35	893.57	3073.14	3.43916	1.78206	0.00013836	0.00256724
SLC39A9|ENSG00000029364|c.UniGene_Xl_S19656515|JGIv7b.000203041_2609120-2636562-	2887.02	2702.24	3071.79	1.13676	0.184922	0.619304	0.985667
NIPAL4|ENSG00000172548|c.Quigley201112_X018889|JGIv7b.000202026_54946-61189-	2793.93	2521.13	3066.74	1.21641	0.282634	0.429372	0.899535
MYC|ENSG00000136997|c.XGI_TC417276|JGIv7b.000110678_1415080-1418693-	3985.76	4906.77	3064.75	0.624597	-0.679003	0.270056	0.749289
RPL38|ENSG00000172809|c.Park201106_X001469|JGIv7b.000005370_1775952-1780559-	3524.58	3984.45	3064.7	0.769167	-0.378632	0.334435	0.819657
RPL18A|ENSG00000105640|c.Taira201203heart_X002950|JGIv7b.000037038_202098-209820+	3607.86	4152.31	3063.41	0.737761	-0.438775	0.408047	0.881746
PTP4A1|ENSG00000112245|c.JGIL6RMv1_XeXenL6RMv10041739m|JGIv7b.000052702_6358019-6377092-	3445.85	3829.77	3061.93	0.799506	-0.322819	0.559992	0.963119
NAMPT|ENSG00000105835|c.Taira201203st09_X000752|JGIv7b.000012518_17788375-17823743-	4110.27	5161.75	3058.8	0.592589	-0.754896	0.113259	0.478928
FAM174B|ENSG00000185442|c.Park201106_X002748|JGIv7b.000009266_11700934-11726418-	5212.21	7368.29	3056.12	0.414767	-1.26963	0.0041433	0.0459443
HMGCR|ENSG00000113161|c.Taira201203intestine_X000205|JGIv7b.000001187_12209581-12227485+	2486.86	1917.74	3055.98	1.59353	0.672226	0.0989704	0.442818
MAN1A1|ENSG00000111885|c.Quigley201212_X003515|JGIv7b.000006529_2981007-3134336+	1962.67	869.78	3055.56	3.51303	1.81271	5.13465e-05	0.00106601
TCTEX1D2|ENSG00000213123|c.Amin201106_X023876|JGIv7b.000203280_435808-445692-	1608.96	163.808	3054.11	18.6445	4.22068	3.80497e-14	2.42666e-12
POLR2D|ENSG00000144231|c.JGIL6RMv1_XeXenL6RMv10010595m|JGIv7b.000376454_234247-239816-	2506.18	1960.27	3052.09	1.55697	0.638742	0.102145	0.450787
RPL10|ENSG00000147403|c.XGI_TC429702|JGIv7b.000061675_5730-10435-	4392.43	5734.45	3050.41	0.531945	-0.91065	0.0538369	0.30125
CKAP5|ENSG00000175216|c.Ueno2012106cells_X001822|JGIv7b.000185603_269473-321593+	3729.08	4410.96	3047.2	0.690824	-0.533611	0.221104	0.685849
SNRPG|ENSG00000143977|c.Quigley201212_X009407|JGIv7b.000014870_225925-236198+	3237.51	3429.57	3045.44	0.887994	-0.171378	0.861325	1
ARID3A|ENSG00000116017|c.Quigley201112_X007432|JGIv7b.000039437_1342354-1383241+	2643.59	2243.13	3044.05	1.35705	0.440479	0.409225	0.882821
EP300|ENSG00000100393|c.Ueno201210st09_X000929|JGIv7b.000245044_7477287-7527457-	3350.91	3661.41	3040.42	0.830396	-0.268129	0.529746	0.949025
WDR55|ENSG00000120314|c.JGIL6RMv1_XeXenL6RMv10001699m|JGIv7b.000015893_294264-303283-	3369.86	3702.08	3037.63	0.82052	-0.28539	0.808894	1
CCT5|ENSG00000150753|c.Chang2013_X016525|JGIv7b.000047591_30080-68122+	3055.61	3073.7	3037.52	0.98823	-0.0170808	0.917113	1
IGF2R|ENSG00000197081|c.Ismailoglu201203_X005302|JGIv7b.000045784_3082094-3172602+	3099.09	3161.59	3036.59	0.960461	-0.058201	0.757617	1
PELP1|ENSG00000141456|c.Ueno201210eye_X001759|JGIv7b.000175714_847130-872620+	3271.54	3507	3036.08	0.865721	-0.208027	0.818424	1
POLDIP3|ENSG00000100227|c.Taira201203liver_X001072|JGIv7b.000023165_4401415-4428056+	2890.23	2745.26	3035.2	1.10561	0.144847	0.591315	0.975578
DCAF15|ENSG00000132017|c.Quigley201212_X043404|JGIv7b.000196085_329858-350543+	3098.49	3163.81	3033.17	0.958706	-0.0608389	0.907103	1
ALDH4A1|ENSG00000159423|c.Ueno2012102cells_X001582|JGIv7b.000195950_1224872-1239140+	3409.88	3788.83	3030.93	0.799965	-0.321992	0.337792	0.822286
PSAP|ENSG00000197746|c.Ueno201210st09_X000190|JGIv7b.000016807_402853-420949-	2890.02	2749.84	3030.2	1.10195	0.140062	0.746082	1
FGFR1OP|ENSG00000213066|c.Audic201207_X047969|JGIv7b.000275342_374291-428412+	1910.42	791.111	3029.73	3.82972	1.93724	3.61632e-05	0.000773005
SLC26A11|ENSG00000181045|c.Audic201207_X039412|JGIv7b.000150750_1160749-1192175-	2827.11	2627.88	3026.34	1.15163	0.203674	0.723305	1
SS18|ENSG00000141380|c.Quigley201212_X014894|JGIv7b.000029621_2004912-2026568+	3818.92	4615	3022.85	0.655005	-0.610422	0.219023	0.681844
UBA52|ENSG00000221983|c.Quigley201212_X027090|JGIv7b.000063529_1415988-1421538+	3810.56	4600.17	3020.95	0.656704	-0.606685	0.207354	0.664342
RAB2A|ENSG00000104388|c.Ueno201210kidney_X001726|JGIv7b.000230826_4529584-4587785+	3414.85	3809.36	3020.34	0.792875	-0.334834	0.551001	0.958363
VCP|ENSG00000165280|c.Taira201203testis_X001219|JGIv7b.000028181_456730-471235+	2809.38	2601.75	3017.01	1.15961	0.213637	0.569519	0.966394
BBS1|ENSG00000174483|c.JGIL6RMv1_XeXenL6RMv10015312m|JGIv7b.000146669_270157-410559-	1568.88	121.389	3016.36	24.8487	4.6351	4.40358e-07	1.31443e-05
NOP10|ENSG00000182117|c.JGIL6RMv1_XeXenL6RMv10028378m|JGIv7b.000272406_1153850-1159839+	3362.71	3709.57	3015.86	0.812995	-0.298681	0.706694	1
SPPL2A|ENSG00000138600|c.Ueno201210heart_X000157|JGIv7b.000009266_3556325-3585926+	2128.05	1243.67	3012.43	2.42221	1.27632	0.236781	0.708946
TP53|ENSG00000141510|c.Quigley201207_X013037|JGIv7b.000298569_12-8785+	3207.25	3403.08	3011.42	0.884912	-0.176393	0.735375	1
HNRNPA3|ENSG00000170144|c.Audic201207_X019677|JGIv7b.000043242_4401169-4416075+	3872.59	4734.09	3011.1	0.636045	-0.652798	0.152005	0.564097
TOP2B|ENSG00000077097|c.Quigley201212_X046760|JGIv7b.000251121_482143-533619+	3891.69	4773.84	3009.55	0.630425	-0.665604	0.178589	0.614494
RUVBL2|ENSG00000183207|c.Ueno201210egg_X001199|JGIv7b.000139674_1787321-1801883+	1790.09	570.858	3009.31	5.27156	2.39823	3.47663e-07	1.05119e-05
TNPO3|ENSG00000064419|c.Ismailoglu201203_X001781|JGIv7b.000012518_7479463-7530267+	3956.49	4903.85	3009.13	0.613626	-0.704569	0.152008	0.564097
IWS1|ENSG00000163166|c.Taira201203st12_X000936|JGIv7b.000016807_10775033-10802112-	4015.98	5027.06	3004.91	0.597747	-0.742394	0.1581	0.57626
MBIP|ENSG00000151332|c.XGI_TC435796|JGIv7b.000265107_296528-325878-	2035.48	1068.34	3002.62	2.81055	1.49085	0.0561249	0.309708
CENPJ|ENSG00000151849|c.Taira201203st15_X002330|JGIv7b.000133669_2460766-2477383+	1728.12	454.2	3002.04	6.60952	2.72455	4.87604e-09	1.84767e-07
DPY30|ENSG00000162961|c.JGIL6RMv1_XeXenL6RMv10000416m|JGIv7b.000176005_1263100-1268775+	1970.97	941.16	3000.79	3.18839	1.67283	0.000104712	0.00200507
PITPNB|ENSG00000180957|c.Ismailoglu201203_X007692|JGIv7b.000077809_130001-140882+	2968.78	2939.25	2998.31	1.0201	0.0287062	0.768939	1
PIDD|ENSG00000177595|c.Ismailoglu201203_X003068|JGIv7b.000021980_2106475-2130308-	1783.75	570.6	2996.9	5.25219	2.39292	3.35093e-07	1.01713e-05
MYOF|ENSG00000138119|c.Taira201203kidney_X013218|JGIv7b.000299965_502097-605502-	3887.05	4777.77	2996.32	0.627138	-0.673146	0.121926	0.499648
MPP1|ENSG00000130830|c.Amin201106_X008216|JGIv7b.000030483_2180237-2201952-	3187.11	3378.49	2995.72	0.886704	-0.173475	0.722023	1
CPNE1|ENSG00000214078|c.Quigley201212_X015406|JGIv7b.000030581_271492-296750-	3427.52	3860.32	2994.72	0.77577	-0.3663	0.313974	0.79904
SLC35A2|ENSG00000267929|c.Chang2013_X032792|JGIv7b.000203041_241647-245236-	2362.51	1731.51	2993.51	1.72884	0.789808	0.0720198	0.362537
PNISR|ENSG00000132424|c.Ueno201210st09_X000726|JGIv7b.000131887_3461007-3482275-	3048.33	3107.03	2989.62	0.96221	-0.0555763	0.940206	1
RPL13A|ENSG00000142541|c.Quigley201212_X002028|JGIv7b.000003490_1943225-1948892-	3518.99	4048.4	2989.58	0.738458	-0.437412	0.347529	0.832857
AGPS|ENSG00000018510|c.Taira201203st10_X000180|JGIv7b.000004321_5653040-5795446+	2350.39	1711.51	2989.27	1.74657	0.804521	0.0464585	0.271909
MCMBP|ENSG00000197771|c.Ueno2012102cells_X000396|JGIv7b.000020641_364679-375795-	2564.38	2140.13	2988.62	1.39646	0.481778	0.569186	0.96627
SMCR7L|ENSG00000100335|c.XGI_TC413482|JGIv7b.000012423_1482530-1498944-	3022.2	3057.27	2987.13	0.977056	-0.0334873	0.972928	1
RPS9|ENSG00000263076|c.JGIL6RMv1_XeXenL6RMv10025661m|JGIv7b.000402746_3269396-3276673+	3215.46	3446.27	2984.65	0.866053	-0.207472	0.740763	1
THOC2|ENSG00000125676|c.Taira201203ovary_X000807|JGIv7b.000007546_3409498-3487731-	3770.53	4559.27	2981.79	0.654006	-0.612624	0.237664	0.710065
CHMP2B|ENSG00000083937|c.Taira201203ovary_X001144|JGIv7b.000011316_1606152-1624424-	2627.51	2273.97	2981.06	1.31095	0.390613	0.417617	0.889389
SMARCB1|ENSG00000099956|c.Taira201203testis_X002778|JGIv7b.000097703_277225-290146-	3541.72	4102.52	2980.91	0.726605	-0.460758	0.483971	0.927553
PUS7|ENSG00000091127|c.Taira201203brain_X002533|JGIv7b.000012518_17495143-17565220+	2739.16	2498.72	2979.6	1.19245	0.253933	0.422008	0.892985
NA|c.Taira201203kidney_X004347|JGIv7b.000032212_3645530-3646523-	2500.5	2022.93	2978.06	1.47216	0.557931	0.231651	0.702379
[truncated: 21,343 more rows]

## Sheet: dnMCI9_DBM9
id	baseMean	baseMeanA	baseMeanB	foldChange	log2FoldChange	pval	padj
A1CF|ENSG00000148584|c.Taira201203intestine_X005935|JGIv7b.000079772_4581973-4609884+	185.648	178.405	192.892	1.08121	0.112642	0.724398	1
A2M|ENSG00000175899|c.JGIL6RMv1_XeXenL6RMv10041704m|JGIv7b.000131666_981139-1015884-	1.26983	1.55141	0.988246	0.636999	-0.650637	0.985224	1
A2M|ENSG00000175899|c.Taira201203eye_X001131|JGIv7b.000007045_3939197-3984083+	23.7893	26.8308	20.7479	0.773288	-0.370923	0.708235	1
A2M|ENSG00000175899|c.Taira201203eye_X010895|JGIv7b.000131666_752750-785570-	9.4093	8.26107	10.5575	1.27798	0.353871	0.806345	1
A2M|ENSG00000175899|c.Taira201203eye_X010902|JGIv7b.000131666_817700-853325-	5.54127	7.70197	3.38057	0.438923	-1.18796	0.504219	1
A2M|ENSG00000175899|c.Taira201203eye_X010903|JGIv7b.000131666_947929-977612-	2.63641	2.56732	2.7055	1.05382	0.0756336	1	1
A2M|ENSG00000175899|c.Ueno201210st10_X000172|JGIv7b.000007045_3704835-3735363+	768.748	888.556	648.94	0.730331	-0.453378	0.569784	1
A2M|ENSG00000175899|c.UniGene_Xl_S19874647|JGIv7b.000131666_894764-943919-	23.2506	22.6806	23.8206	1.05026	0.0707503	0.970927	1
A2ML1|ENSG00000166535|c.Taira201203skin_X003503|JGIv7b.000131666_1092313-1121274-	2.27978	2.58306	1.97649	0.765175	-0.386139	0.974277	1
A2ML1|ENSG00000166535|c.Taira201203st20_X003952|JGIv7b.000131666_1221540-1307105+	173.953	242.54	105.365	0.434421	-1.20283	0.00846426	0.140286
A2ML1|ENSG00000166535|c.Taira201203st35_X000321|JGIv7b.000007045_3464923-3566890-	5.27612	4.62275	5.92948	1.28267	0.359153	0.90743	1
A4GNT|ENSG00000118017|c.JGIL6RMv1_XeXenL6RMv10019962m|JGIv7b.000030404_4677-17187-	283.332	301.612	265.051	0.878782	-0.186422	0.672674	1
A4GNT|ENSG00000118017|c.Taira201203brain_X006569|JGIv7b.000043061_1185532-1204944+	1.52184	2.05543	0.988246	0.480798	-1.0565	0.866603	1
A4GNT|ENSG00000118017|c.Taira201203pancreas_X001234|JGIv7b.000043061_1309717-1320619-	2.51795	2.07117	2.96474	1.43143	0.517459	0.932319	1
A4GNT|ENSG00000118017|c.Taira201203skin_X001808|JGIv7b.000043061_1239102-1248946-	1.58237	1.03165	2.13309	2.06764	1.04799	0.898862	1
A4GNT|ENSG00000118017|c.UniGene_Xl_S36163399|JGIv7b.000008828_626821-630897-	3.14303	1.03165	5.25442	5.09322	2.34858	0.408716	1
AAAS|ENSG00000094914|c.Ismailoglu201203_X005781|JGIv7b.000049342_887644-908895+	1291.7	1339.44	1243.96	0.928716	-0.10669	0.739866	1
AACS|ENSG00000081760|c.Taira201203brain_X013853|JGIv7b.000167265_691745-734409+	1227.26	1296.26	1158.26	0.893546	-0.162386	0.672838	1
AACS|ENSG00000081760|c.Taira201203stomach_X001056|JGIv7b.000042960_6294219-6340767-	673.136	685.212	661.059	0.964751	-0.0517714	0.818537	1
AADAC|ENSG00000114771|c.Park201106_X025379|JGIv7b.000387329_40822-58092+	52.1247	65.3563	38.893	0.595091	-0.748818	0.366019	1
AADAC|ENSG00000114771|c.Taira201203intestine_X006045|JGIv7b.000082102_3340579-3362969-	29.8478	26.311	33.3846	1.26884	0.343515	0.577755	1
AADACL4|ENSG00000204518|c.Quigley201212_X044535|JGIv7b.000208071_522577-533708-	1609.98	1612.21	1607.74	0.997229	-0.00400379	0.871367	1
AADAT|ENSG00000109576|c.JGIL6RMv1_XeXenL6RMv10010169m|JGIv7b.000014660_2062232-2098841-	3108.21	2950.87	3265.54	1.10664	0.146184	0.515242	1
AADAT|ENSG00000109576|c.UniGene_Xl_S17519062|JGIv7b.000014692_8988441-9021092+	1.78959	2.59093	0.988246	0.381425	-1.39053	0.759483	1
AAED1|ENSG00000158122|c.UniGene_Xl_S38675532|JGIv7b.000032519_354005-361068-	403.187	25.7755	780.599	30.2845	4.92051	2.52213e-42	2.72369e-40
AAGAB|ENSG00000103591|c.Audic201207_X025945|JGIv7b.000058049_4975593-4992662-	377.494	358.873	396.116	1.10378	0.14245	0.562258	1
AAGAB|ENSG00000103591|c.UniGene_Xl_S20337254|JGIv7b.000036401_3602075-3619253+	318.395	267.528	369.261	1.38027	0.464948	0.21164	1
AAK1|ENSG00000115977|c.Taira201203egg_X000385|JGIv7b.000004754_213589-296673+	135.304	148.18	122.429	0.826223	-0.275396	0.465031	1
AAK1|ENSG00000115977|c.Taira201203testis_X003766|JGIv7b.000247724_2284955-2361746+	245.462	261.11	229.814	0.880143	-0.18419	0.609747	1
AAMP|ENSG00000127837|c.Taira201203pancreas_X002239|JGIv7b.000127187_2128992-2144223+	1084.86	1186.53	983.195	0.828629	-0.271202	0.305873	1
AAMP|ENSG00000127837|c.UniGene_Xl_S22391930|JGIv7b.000021603_1388249-1401312-	1315.47	1513.08	1117.86	0.738799	-0.436746	0.107325	1
AANAT|ENSG00000129673|c.XGI_TC422686|JGIv7b.000071264_389373-394964-	47.8242	57.1661	38.4824	0.673168	-0.570961	0.342885	1
AAR2|ENSG00000131043|c.Taira201203st09_X003663|JGIv7b.000125077_680794-686879+	380.787	433.458	328.115	0.75697	-0.401692	0.179564	1
AARS2|ENSG00000124608|c.Ueno2012102cells_X000217|JGIv7b.000012020_13287630-13314178-	809.96	720.139	899.781	1.24945	0.321298	0.245898	1
AARSD1|ENSG00000266967|c.XenBase_115529162|JGIv7b.000360123_511299-548145+	58.2982	61.7888	54.8075	0.887014	-0.172972	0.84942	1
AARS|ENSG00000090861|c.Park201106_X010549|JGIv7b.000046631_3834200-3862408-	1860.63	1931.45	1789.81	0.926667	-0.109877	0.798395	1
AASDH|ENSG00000157426|c.Ismailoglu201203_X004058|JGIv7b.000032657_1080639-1098291+	799.114	851.221	747.008	0.877572	-0.188411	0.464335	1
AASDHPPT|ENSG00000149313|c.XGI_TC422152|JGIv7b.000104417_854265-886537+	151.321	157.386	145.256	0.922933	-0.115702	0.775995	1
AASS|ENSG00000008311|c.Taira201203brain_X004915|JGIv7b.000026505_1407547-1444502-	1617.34	532.765	2701.91	5.07149	2.34241	2.57587e-19	1.15879e-17
AATF|ENSG00000108270|c.Audic201207_X014864|JGIv7b.000027891_1699502-1803642-	1375.06	1418.74	1331.39	0.938432	-0.091676	0.757933	1
AATK|ENSG00000181409|c.Taira201203brain_X013222|JGIv7b.000150750_108577-214399+	48.8669	49.5743	48.1596	0.971463	-0.0417696	0.964448	1
ABAT|ENSG00000183044|c.XenBase_147902229|JGIv7b.000026364_2689745-2752987-	55.7414	65.3485	46.1344	0.705975	-0.502311	0.357012	1
ABAT|ENSG00000183044|c.XGI_TC415602|JGIv7b.000120240_340724-399678-	187.662	183.004	192.32	1.05091	0.071634	0.814393	1
ABCA1|ENSG00000165029|c.Taira201203liver_X002115|JGIv7b.000061609_2028494-2097948-	43.6936	59.1979	28.1894	0.476188	-1.0704	0.0648659	0.76195
ABCA1|ENSG00000165029|c.Taira201203spleen_X003781|JGIv7b.000090041_668873-751164+	147.219	102.685	191.753	1.86739	0.901027	0.0148727	0.23195
ABCA2|ENSG00000107331|c.Taira201203brain_X006134|JGIv7b.000037448_433866-471951-	114.04	83.4771	144.604	1.73226	0.792653	0.228475	1
ABCA3|ENSG00000167972|c.Taira201203ovary_X000130|JGIv7b.000000939_2558927-2601093-	1301.7	1306.07	1297.32	0.9933	-0.00969885	0.955924	1
ABCA3|ENSG00000167972|c.TXGP201107_X002428|JGIv7b.000023403_4255533-4300390+	911.454	1029.17	793.738	0.771241	-0.374746	0.185673	1
ABCA4|ENSG00000198691|c.Taira201203eye_X006442|JGIv7b.000047606_529024-637383+	28.8985	27.264	30.533	1.1199	0.163373	0.904235	1
ABCA5|ENSG00000154265|c.Taira201203ovary_X001423|JGIv7b.000013265_4526157-4564627+	17.3804	11.356	23.4047	2.061	1.04334	0.261212	1
ABCA5|ENSG00000154265|c.Ueno201210brain_X001848|JGIv7b.000075417_7663292-7705450+	15.6941	9.28485	22.1033	2.38058	1.25131	0.19328	1
ABCA8|ENSG00000141338|c.Ismailoglu201203_X006813|JGIv7b.000060603_78072-183746-	18.1975	16.5221	19.8728	1.2028	0.266396	0.892472	1
ABCA8|ENSG00000141338|c.Quigley201212_X039363|JGIv7b.000147859_10172-81245-	986.801	90.1553	1883.45	20.8911	4.38482	1.06156e-16	4.39694e-15
ABCB10|ENSG00000135776|c.Taira201203st09_X002374|JGIv7b.000051671_257217-271590+	282.078	296.367	267.788	0.903571	-0.146291	0.653402	1
ABCB10|ENSG00000135776|c.Taira201203st25_X001154|JGIv7b.000019026_166132-173552+	402.935	407.935	397.934	0.975484	-0.0358092	0.855693	1
ABCB11|ENSG00000263298|c.Taira201203intestine_X003716|JGIv7b.000043242_7410425-7454117+	1.63369	1.03165	2.23573	2.16714	1.11579	0.809845	1
ABCB1|ENSG00000085563|c.Chang2013_X032863|JGIv7b.000203187_787793-828110+	3213.88	3294.59	3133.16	0.951002	-0.0724801	0.934948	1
ABCB5|ENSG00000004846|c.JGIL6RMv1_XeXenL6RMv10038321m|JGIv7b.000057216_4219502-4290829+	328.273	341.547	314.998	0.922267	-0.116744	0.746543	1
ABCB5|ENSG00000004846|c.Taira201203heart_X005629|JGIv7b.000102974_12705191-12735311+	3.15946	3.09495	3.22397	1.04169	0.0589234	1	1
ABCB5|ENSG00000004846|c.Taira201203st12_X004073|JGIv7b.000268161_4442-43431-	1971.05	2220.37	1721.73	0.775426	-0.366939	0.136576	1
ABCB5|ENSG00000004846|c.Ueno201210intestine_X001378|JGIv7b.000102974_12653176-12689942+	1.29616	1.03165	1.56067	1.51279	0.597208	1	1
ABCB6|ENSG00000115657|c.Ismailoglu201203_X003007|JGIv7b.000021603_3558171-3577484+	519.822	567.612	472.032	0.83161	-0.266021	0.338237	1
ABCB7|ENSG00000131269|c.Amin201106_X002140|JGIv7b.000007546_2030615-2099629+	786.996	872.201	701.79	0.80462	-0.31362	0.204684	1
ABCB8|ENSG00000197150|c.Audic201207_X041637|JGIv7b.000170011_116499-134283+	255.181	279.167	231.196	0.828162	-0.272015	0.565659	1
ABCB9|ENSG00000150967|c.Chang2013_X037883|JGIv7b.000395028_532298-554320+	42.3164	45.4162	39.2167	0.863495	-0.211741	0.70664	1
ABCC10|ENSG00000124574|c.Taira201203brain_X015850|JGIv7b.000256136_664779-691984-	764.33	847.93	680.731	0.802815	-0.31686	0.239355	1
ABCC1|ENSG00000103222|c.Taira201203brain_X013608|JGIv7b.000160841_2070164-2130088-	237.809	340.8	134.819	0.395594	-1.33791	0.41938	1
ABCC1|ENSG00000103222|c.Taira201203kidney_X001505|JGIv7b.000009994_3873956-3912382+	389.182	429.292	349.072	0.813134	-0.298435	0.435015	1
ABCC1|ENSG00000103222|c.TXGP201107_X001030|JGIv7b.000009994_3762929-3842896+	429.965	297.147	562.783	1.89395	0.921402	0.00151523	0.0288823
ABCC2|ENSG00000023839|c.Taira201203kidney_X013221|JGIv7b.000299965_959970-1000667-	3.08181	3.61471	2.54891	0.70515	-0.503998	0.879123	1
ABCC3|ENSG00000108846|c.JGIL6RMv1_XeXenL6RMv10049234m|JGIv7b.000064164_592398-650213-	890.888	915.625	866.15	0.945965	-0.0801406	0.819996	1
ABCC4|ENSG00000125257|c.Taira201203kidney_X008712|JGIv7b.000086067_1787360-1932602-	331.822	325.474	338.17	1.03901	0.055206	0.895327	1
ABCC5|ENSG00000114770|c.Quigley201212_X014741|JGIv7b.000029016_1831671-1850329+	43.3844	50.9919	35.7769	0.701619	-0.511241	0.435245	1
ABCC5|ENSG00000114770|c.Taira201203eye_X009166|JGIv7b.000084584_52476-120049-	192.45	192.509	192.391	0.999385	-0.000887949	0.916239	1
ABCC8|ENSG00000006071|c.Taira201203st30_X003100|JGIv7b.000093786_437260-492372+	20.8298	24.2871	17.3726	0.715303	-0.483374	0.541588	1
ABCC8|ENSG00000006071|c.Ueno201210brain_X001368|JGIv7b.000047091_1495958-1547512-	2.51795	2.07117	2.96474	1.43143	0.517459	0.932319	1
ABCC9|ENSG00000069431|c.Taira201203eye_X001772|JGIv7b.000011605_22993-72510-	4.12202	4.13447	4.10958	0.993979	-0.00871227	1	1
ABCD1|ENSG00000268757|c.Ismailoglu201203_X011500|JGIv7b.000229341_1500776-1545104-	160.663	160.614	160.712	1.00061	0.000874144	0.983259	1
ABCD1|ENSG00000268757|c.TXGP201107_X008553|JGIv7b.000215393_43989-76277+	796.618	763.067	830.169	1.08794	0.121596	0.860106	1
ABCD2|ENSG00000173208|c.Taira201203testis_X000110|JGIv7b.000003286_1631536-1663435-	7.39999	5.64653	9.15345	1.62107	0.69695	0.655879	1
ABCD3|ENSG00000117528|c.XenBase_148226101|JGIv7b.000060618_1552284-1590843-	460.923	385.443	536.402	1.39165	0.476796	0.11534	1
ABCD4|ENSG00000119688|c.Park201106_X008915|JGIv7b.000039723_6827610-6847781+	87.9883	59.2609	116.716	1.96952	0.977847	0.03236	0.444646
ABCE1|ENSG00000164163|c.Ismailoglu201203_X008698|JGIv7b.000099286_4634825-4675964+	3151.34	3301.41	3001.27	0.909087	-0.13751	0.52777	1
ABCE1|ENSG00000164163|c.Taira201203st35_X003273|JGIv7b.000190940_43993-90768-	4527.58	4842.2	4212.97	0.870052	-0.200826	0.536514	1
ABCF1|ENSG00000204574|c.Audic201207_X029208|JGIv7b.000075398_2327606-2358265+	1582.64	1387.47	1777.81	1.28134	0.357652	0.284891	1
ABCF2|ENSG00000033050|c.Chang2013_X026774|JGIv7b.000109013_42146-53102-	2835.51	3082.28	2588.74	0.839878	-0.251749	0.512268	1
ABCF2|ENSG00000033050|c.mgEST_1013251092|JGIv7b.000160151_0-5329+	1183.27	1345.44	1021.09	0.758925	-0.397971	0.4038	1
ABCF3|ENSG00000161204|c.Amin201106_X007861|JGIv7b.000029016_1649121-1688378-	2141.89	2294.37	1989.4	0.867077	-0.205768	0.394465	1
ABCF3|ENSG00000161204|c.Audic201207_X049057|JGIv7b.000305513_61533-82098+	1277.41	1447.44	1107.37	0.765052	-0.386369	0.211211	1
ABCG1|ENSG00000160179|c.Taira201203eye_X001048|JGIv7b.000006590_139907-190957-	15.0618	10.8284	19.2951	1.7819	0.833419	0.401651	1
ABCG2|ENSG00000118777|c.Taira201203brain_X005439|JGIv7b.000031449_2807345-2886729+	1055.89	1008.43	1103.36	1.09414	0.129791	0.709672	1
ABCG2|ENSG00000118777|c.Taira201203lung_X000089|JGIv7b.000000377_2763707-2837354+	1453.07	1500.59	1405.55	0.936664	-0.094396	0.682902	1
ABCG5|ENSG00000138075|c.JGIL6RMv1_XeXenL6RMv10010122m|JGIv7b.000027036_1973745-1989948-	1.58237	1.03165	2.13309	2.06764	1.04799	0.898862	1
ABCG8|ENSG00000143921|c.Taira201203intestine_X002698|JGIv7b.000027036_1990478-2006342+	1.29616	1.03165	1.56067	1.51279	0.597208	1	1
ABHD10|ENSG00000144827|c.XGI_TC440316|JGIv7b.000008834_2392510-2406395+	841.147	895.442	786.852	0.878731	-0.186507	0.513144	1
ABHD11|ENSG00000262947|c.XGI_TC422037|JGIv7b.000007440_1090404-1100727+	471.455	429.836	513.074	1.19365	0.25538	0.384373	1
ABHD12|ENSG00000100997|c.JGIL6RMv1_XeXenL6RMv10019136m|JGIv7b.000267922_4499044-4516587-	18.8554	23.2003	14.5105	0.625444	-0.677047	0.441578	1
ABHD12|ENSG00000100997|c.Taira201203brain_X002255|JGIv7b.000012020_325317-396589+	117.068	117.679	116.456	0.989612	-0.0150654	0.917339	1
ABHD12|ENSG00000100997|c.Taira201203brain_X010962|JGIv7b.000089475_937380-989243+	506.394	350.737	662.051	1.8876	0.916552	0.00104477	0.0205275
ABHD13|ENSG00000139826|c.Park201106_X010037|JGIv7b.000044780_2320394-2329640+	754.08	747.836	760.325	1.0167	0.0238932	0.955519	1
ABHD13|ENSG00000139826|c.XGI_TC420854|JGIv7b.000167628_2883957-2892643+	396.521	419.496	373.547	0.890466	-0.167368	0.515277	1
ABHD14A|ENSG00000248487|c.Taira201203brain_X014360|JGIv7b.000187321_2565312-2572687-	28.5661	39.6516	17.4805	0.440852	-1.18163	0.0669945	0.777813
ABHD14A|ENSG00000248487|c.Taira201203eye_X014203|JGIv7b.000315413_325198-330081-	18.6904	20.5858	16.7949	0.815851	-0.293623	0.83309	1
ABHD14B|ENSG00000114779|c.XenBase_148238240|JGIv7b.000187321_2577789-2583466-	9.61531	9.24551	9.9851	1.08	0.111025	0.964311	1
ABHD15|ENSG00000168792|c.Quigley201112_X015420|JGIv7b.000112554_2692160-2705561+	1874.76	2492.79	1256.74	0.504149	-0.988079	0.402221	1
ABHD15|ENSG00000168792|c.Taira201203spleen_X004590|JGIv7b.000159212_666954-684116+	129.272	130.823	127.722	0.976297	-0.0346078	0.998632	1
ABHD16A|ENSG00000224552|c.Chang2013_X022121|JGIv7b.000075398_1832130-1854040+	174.956	180.878	169.034	0.934519	-0.0977038	0.75201	1
ABHD16A|ENSG00000224552|c.TXGP201107_X007231|JGIv7b.000134683_167419-192462+	419.847	424.111	415.583	0.979894	-0.0293027	0.961896	1
ABHD17B|ENSG00000107362|c.Chang2013_X021034|JGIv7b.000067832_625291-654237-	178.805	204.227	153.383	0.751043	-0.413033	0.208192	1
ABHD17B|ENSG00000107362|c.UniGene_Xl_S21312946|JGIv7b.000268711_821985-846642-	670.006	708.082	631.929	0.892451	-0.164155	0.578771	1
ABHD17C|ENSG00000136379|c.Audic201207_X018390|JGIv7b.000039437_3866613-3879108-	769.622	767.438	771.807	1.00569	0.00819125	0.909204	1
ABHD17C|ENSG00000136379|c.JGIL6RMv1_XeXenL6RMv10005583m|JGIv7b.000054274_526027-529863+	582.196	587.001	577.391	0.983628	-0.0238151	0.939167	1
ABHD17C|ENSG00000136379|c.JGIL6RMv1_XeXenL6RMv10023728m|JGIv7b.000106789_535638-559070+	1368.78	1399.35	1338.2	0.956302	-0.0644621	0.776096	1
ABHD17C|ENSG00000136379|c.mgEST_1013254664|JGIv7b.000009266_7880452-7909600-	1848.22	1997.54	1698.89	0.850491	-0.233633	0.350863	1
ABHD2|ENSG00000140526|c.Ismailoglu201203_X003239|JGIv7b.000023872_6363615-6393230+	14.1629	16.0024	12.3235	0.770102	-0.376878	0.793791	1
ABHD2|ENSG00000140526|c.JGIL6RMv1_XeXenL6RMv10011422m|JGIv7b.000009266_8816035-8845121-	22.5328	20.5701	24.4956	1.19084	0.251978	0.772184	1
ABHD3|ENSG00000158201|c.Taira201203eye_X008986|JGIv7b.000080529_704858-733192-	1.29616	1.03165	1.56067	1.51279	0.597208	1	1
ABHD3|ENSG00000158201|c.Taira201203eye_X009198|JGIv7b.000085591_607302-639999-	6.5012	5.15038	7.85202	1.52455	0.608384	0.695035	1
ABHD3|ENSG00000158201|c.Taira201203kidney_X000367|JGIv7b.000002409_655814-665230-	6.40449	3.60684	9.20214	2.5513	1.35123	0.353062	1
ABHD3|ENSG00000158201|c.Taira201203lung_X000240|JGIv7b.000002409_666657-682948-	2.12846	1.55141	2.7055	1.7439	0.802318	0.915262	1
ABHD3|ENSG00000158201|c.XenBase_148234991|JGIv7b.000029621_3344835-3377942+	60.8244	62.9857	58.6631	0.931372	-0.102571	0.880101	1
ABHD4|ENSG00000100439|c.Taira201203eye_X011217|JGIv7b.000139621_111649-128905+	1515.74	1431.83	1599.66	1.11722	0.159909	0.517781	1
ABHD4|ENSG00000100439|c.Taira201203intestine_X002857|JGIv7b.000029869_594229-606505+	392.544	387.79	397.297	1.02452	0.0349426	0.926817	1
ABHD5|ENSG00000011198|c.TXGP201107_X008774|JGIv7b.000231563_690035-703296-	5.62938	4.65423	6.60454	1.41904	0.504915	0.78724	1
ABHD5|ENSG00000011198|c.TXGP201107_X008884|JGIv7b.000239737_160397-179618+	109.267	110.308	108.227	0.981134	-0.0274781	0.973582	1
ABHD6|ENSG00000163686|c.Taira201203stomach_X002347|JGIv7b.000177844_687-16094-	163.437	165.686	161.188	0.97285	-0.0397103	0.958505	1
ABHD8|ENSG00000127220|c.Taira201203eye_X008202|JGIv7b.000070461_2159403-2192082+	1.9416	2.0633	1.8199	0.882033	-0.181095	1	1
ABHD8|ENSG00000127220|c.Ueno201210brain_X002579|JGIv7b.000163107_418407-433018+	1.5521	1.54354	1.56067	1.01109	0.015918	1	1
ABI1|ENSG00000136754|c.Audic201207_X024337|JGIv7b.000052573_2315691-2384313-	1683.9	1685.99	1681.8	0.997514	-0.00359055	0.904102	1
ABI1|ENSG00000136754|c.Taira201203brain_X013463|JGIv7b.000155082_3809861-3875623-	2104.61	2099.55	2109.67	1.00482	0.0069361	0.979797	1
ABI2|ENSG00000138443|c.Taira201203st20_X001274|JGIv7b.000020345_3327894-3364255-	1843.9	2067.85	1619.95	0.783396	-0.352186	0.19779	1
ABI2|ENSG00000138443|c.Ueno201302st08_X000323|JGIv7b.000139113_2663449-2696677+	351.085	355.289	346.88	0.97633	-0.0345592	0.803866	1
ABI3BP|ENSG00000154175|c.Taira201203brain_X016796|JGIv7b.000337436_1113472-1261707-	1.26589	1.54354	0.988246	0.640246	-0.643301	0.985198	1
ABI3BP|ENSG00000154175|c.Taira201203pancreas_X000724|JGIv7b.000017127_8574019-8756236-	2.01596	2.05543	1.97649	0.961595	-0.0564985	1	1
ABL1|ENSG00000097007|c.Taira201203lung_X005901|JGIv7b.000091271_1344911-1439278+	571.782	470.086	673.479	1.43267	0.518707	0.0530052	0.655099
ABL2|ENSG00000143322|c.Taira201203st08_X003012|JGIv7b.000053263_6086969-6125984-	948.529	1070.66	826.403	0.771866	-0.373577	0.155974	1
ABL2|ENSG00000143322|c.Taira201203st09_X002840|JGIv7b.000069443_8159887-8194804-	497.863	548.342	447.385	0.815886	-0.29356	0.281412	1
ABLIM1|ENSG00000099204|c.Taira201203pancreas_X000272|JGIv7b.000007045_1979560-2064172-	788.141	683.149	893.133	1.30738	0.386674	0.164486	1
ABLIM1|ENSG00000099204|c.Taira201203st30_X001155|JGIv7b.000020641_2269522-2369862+	695.491	604.271	786.71	1.30192	0.380635	0.174032	1
ABLIM2|ENSG00000163995|c.Taira201203brain_X011834|JGIv7b.000106356_2378668-2508040-	28.987	30.5084	27.4656	0.900263	-0.151582	0.775629	1
ABLIM3|ENSG00000173210|c.Taira201203brain_X004028|JGIv7b.000018892_4143101-4268902+	10.5765	7.73344	13.4196	1.73527	0.795161	0.539564	1
ABLIM3|ENSG00000173210|c.Taira201203testis_X001543|JGIv7b.000040421_2310107-2424603+	5.10962	3.61471	6.60454	1.82713	0.869578	0.641515	1
ABO|ENSG00000256062|c.Park201106_X015777|JGIv7b.000086205_104801-120334-	13.3891	10.9071	15.8712	1.45512	0.541141	0.897549	1
ABO|ENSG00000256062|c.Taira201203eye_X009258|JGIv7b.000086205_16372-29262-	1.26983	1.55141	0.988246	0.636999	-0.650637	0.985224	1
ABO|ENSG00000256062|c.Taira201203ovary_X004103|JGIv7b.000053263_5527282-5642266-	13.4025	18.4831	8.3218	0.450237	-1.15124	0.386343	1
ABO|ENSG00000256062|c.Taira201203ovary_X005303|JGIv7b.000086205_161143-171072-	33.4436	22.6806	44.2066	1.9491	0.962805	0.1444	1
ABO|ENSG00000256062|c.Taira201203stomach_X001692|JGIv7b.000081122_404038-422131+	9.59098	1.03165	18.1503	17.5935	4.13697	0.00620025	0.10605
ABO|ENSG00000256062|c.Ueno201210st30_X000300|JGIv7b.000069443_7798181-7816708-	69.3691	76.0352	62.703	0.824657	-0.278133	0.88582	1
ABP1|ENSG00000002726|c.Taira201203liver_X000524|JGIv7b.000011169_230217-238635+	6.23729	5.18973	7.28486	1.40371	0.489242	0.929764	1
ABRACL|ENSG00000146386|c.Taira201203stomach_X002343|JGIv7b.000175847_291950-345760+	39.9604	39.2027	40.7181	1.03866	0.0547177	0.89506	1
ABRA|ENSG00000174429|c.Audic201207_X026673|JGIv7b.000060603_519000-524107-	1.47381	1.54354	1.40407	0.909644	-0.136625	1	1
ABRA|ENSG00000174429|c.Taira201203eye_X014324|JGIv7b.000335957_1011-2682-	3.78125	2.56732	4.99518	1.94568	0.960273	0.776277	1
ABRA|ENSG00000174429|c.Taira201203muscle_X001998|JGIv7b.000160942_2479817-2483904-	2.95682	2.0633	3.85034	1.86611	0.900033	0.838484	1
ABR|ENSG00000159842|c.Ismailoglu201203_X006801|JGIv7b.000060518_1500403-1765004-	93.6265	104.661	82.5916	0.789132	-0.341662	0.41482	1
ABR|ENSG00000159842|c.Taira201203egg_X003028|JGIv7b.000036364_1736823-1966829-	409.495	384.27	434.72	1.13129	0.177968	0.615802	1
ABT1|ENSG00000146109|c.Amin201106_X027129|JGIv7b.000356308_147384-150279-	622.819	660.893	584.744	0.884779	-0.176611	0.636907	1
ABTB1|ENSG00000114626|c.Audic201207_X004219|JGIv7b.000007281_43809-71369-	387.574	435.136	340.012	0.781392	-0.355881	0.251383	1
ABTB1|ENSG00000114626|c.Audic201207_X008630|JGIv7b.000013523_8065511-8099108-	148.126	168.892	127.36	0.754094	-0.407184	0.339532	1
ABTB2|ENSG00000166016|c.JGIL6RMv1_XeXenL6RMv10007088m|JGIv7b.000074352_1817053-1833464+	5.25441	3.5911	6.91772	1.92635	0.945871	0.636005	1
ABTB2|ENSG00000166016|c.XenBase_148223869|JGIv7b.000113759_569365-647027-	637.174	665.564	608.783	0.914688	-0.128648	0.680387	1
AC002321.1|ENSG00000215611|c.Audic201207_X021277|JGIv7b.000046073_1484823-1511753+	14.9052	15.9316	13.8789	0.871156	-0.198996	1	1
AC002321.1|ENSG00000215611|c.Taira201203brain_X006143|JGIv7b.000037448_1616820-1645461-	10.1627	11.8522	8.47313	0.714901	-0.484185	0.832568	1
AC002365.1|ENSG00000234469|c.Audic201207_X038176|JGIv7b.000137317_3730847-3751791-	80.6993	7.7177	153.681	19.9128	4.31562	9.48825e-15	3.60522e-13
AC002365.1|ENSG00000234469|c.Taira201203pancreas_X002612|JGIv7b.000183754_34828-63482-	80.9269	77.3344	84.5194	1.09291	0.128172	0.83753	1
AC002472.13|ENSG00000187905|c.Quigley201207_X004596|JGIv7b.000036586_1588934-1609658-	752.829	64.4821	1441.18	22.35	4.4822	7.7972e-46	9.90287e-44
AC004381.6|ENSG00000005189|c.Chang2013_X009706|JGIv7b.000023403_6724415-6755753+	421.792	454.383	389.202	0.856551	-0.223388	0.39612	1
AC005841.1|ENSG00000206044|c.Audic201207_X044064|JGIv7b.000202026_519607-533554-	433.126	38.234	828.018	21.6566	4.43673	4.65011e-38	4.29304e-36
AC006465.3|ENSG00000219545|c.JGIL6RMv1_XeXenL6RMv10007524m|JGIv7b.000061124_6351919-6378553+	94.4451	96.8964	91.9938	0.949403	-0.0749073	0.9394	1
AC007390.5|ENSG00000218739|c.XGI_TC432927|JGIv7b.000118142_1635226-1639786+	184.167	221.356	146.979	0.663994	-0.590758	0.0844765	0.904788
AC012313.1|ENSG00000269855|c.Audic201207_X007826|JGIv7b.000012933_4049740-4056397+	459.41	481.82	437.001	0.90698	-0.140858	0.677022	1
AC012313.1|ENSG00000269855|c.Ismailoglu201203_X005890|JGIv7b.000050694_6495016-6504884+	1542.15	1536.23	1548.07	1.00771	0.011078	0.99979	1
AC019173.1|ENSG00000257652|c.Taira201203egg_X004223|JGIv7b.000058878_2444604-2485646+	58.255	62.0485	54.4614	0.877723	-0.188162	0.713577	1
AC073043.2|ENSG00000226124|c.Taira201203st08_X004566|JGIv7b.000139113_1588288-1613026+	79.5581	88.7455	70.3708	0.79295	-0.334698	0.44365	1
AC073346.2|ENSG00000214194|c.JGIL6RMv1_XeXenL6RMv10002024m|JGIv7b.000074339_944852-957631+	294.077	303.156	284.999	0.940109	-0.0891008	0.796538	1
AC079354.1|ENSG00000182329|c.Quigley201207_X010261|JGIv7b.000139113_860061-920401+	821.548	8.26107	1634.83	197.896	7.6286	1.3522e-82	1.07188e-79
AC131097.4|ENSG00000216921|c.JGIL6RMv1_XeXenL6RMv10048382m|JGIv7b.000013576_2454129-2459088-	2.56141	2.05543	3.06738	1.49233	0.577566	0.85409	1
AC133919.6|ENSG00000222019|c.Taira201203kidney_X013885|JGIv7b.000398601_237578-275347+	147.913	78.4605	217.365	2.77038	1.47008	0.000575448	0.0118111
AC142381.1|ENSG00000223931|c.JGIL6RMv1_XeXenL6RMv10044102m|JGIv7b.000029869_1000995-1012432+	7.22031	7.73344	6.70718	0.867296	-0.205404	0.99877	1
AC244163.2|ENSG00000269703|c.JGIL6RMv1_XeXenL6RMv10039898m|JGIv7b.000014978_1763478-1767371+	6425.35	6206.72	6643.99	1.07045	0.0982177	0.704692	1
AC244163.2|ENSG00000269703|c.Quigley201212_X004978|JGIv7b.000008129_7897986-7903120-	6620.39	6456.33	6784.46	1.05082	0.0715183	0.804998	1
ACAA1|ENSG00000060971|c.Amin201106_X012124|JGIv7b.000047683_2670370-2694168-	259.281	210.725	307.837	1.46085	0.546807	0.0867928	0.919867
ACAA2|ENSG00000167315|c.TXGP201107_X007433|JGIv7b.000143831_507745-530065-	256.927	288.129	225.725	0.783417	-0.352148	0.250912	1
ACAA2|ENSG00000167315|c.Ueno201210st12_X000228|JGIv7b.000040963_589359-606709-	58.233	53.1103	63.3557	1.19291	0.254482	0.718302	1
ACACA|ENSG00000132142|c.TXGP201107_X002764|JGIv7b.000027891_1437581-1674108+	372.827	259.928	485.725	1.86869	0.902026	0.128209	1
ACACB|ENSG00000076555|c.Taira201203heart_X006276|JGIv7b.000143664_1581064-1662127-	522.791	647.922	397.659	0.613746	-0.704287	0.38211	1
ACAD10|ENSG00000111271|c.Chang2013_X010173|JGIv7b.000025254_4310895-4354408+	45.0127	37.7457	52.2797	1.38505	0.469937	0.62546	1
ACAD11|ENSG00000240303|c.Taira201203egg_X007841|JGIv7b.000343399_90878-149810+	543.766	527.087	560.445	1.06329	0.0885323	0.760016	1
ACAD8|ENSG00000151498|c.XGI_TC419855|JGIv7b.000161503_1186495-1228878-	300.151	312.543	287.759	0.920702	-0.119194	0.712158	1
ACAD9|ENSG00000177646|c.JGIL6RMv1_XeXenL6RMv10020352m|JGIv7b.000067738_556175-574617-	451.912	455.013	448.811	0.986371	-0.0197984	0.996963	1
ACADL|ENSG00000115361|c.Taira201203muscle_X001334|JGIv7b.000061124_4501207-4572218+	266.697	270.67	262.724	0.97064	-0.042992	0.976681	1
ACADL|ENSG00000115361|c.XGI_TC416619|JGIv7b.000013787_1513303-1531585+	404.031	483.3	324.762	0.671967	-0.573537	0.0806382	0.875218
ACADM|ENSG00000117054|c.TeperekTkacz201202_X000210|JGIv7b.000015038_1326319-1336515+	807.492	868.5	746.484	0.85951	-0.218414	0.400333	1
ACADM|ENSG00000117054|c.XenBase_51703485|JGIv7b.000024235_5042551-5053806-	1092.52	1195.69	989.348	0.827429	-0.273293	0.484626	1
ACADSB|ENSG00000196177|c.Chang2013_X003322|JGIv7b.000007555_8618493-8639469+	190.368	200.573	180.163	0.898242	-0.154823	0.625761	1
ACADS|ENSG00000122971|c.JGIL6RMv1_XeXenL6RMv10007018m|JGIv7b.000162663_1594529-1612581-	237.323	274.781	199.864	0.727356	-0.459266	0.164034	1
ACADVL|ENSG00000072778|c.JGIL6RMv1_XeXenL6RMv10002986m|JGIv7b.000272406_2863191-2880956+	265.613	278.947	252.279	0.904397	-0.144971	0.694332	1
ACADVL|ENSG00000072778|c.JGIL6RMv1_XeXenL6RMv10005018m|JGIv7b.000016004_2580890-2593300-	673.503	758.388	588.619	0.776144	-0.365604	0.185847	1
ACAP1|ENSG00000072818|c.Taira201203spleen_X003165|JGIv7b.000066342_2885-24115-	2.99958	3.60684	2.39232	0.663273	-0.592326	0.879738	1
ACAP2|ENSG00000114331|c.Ismailoglu201203_X003910|JGIv7b.000030987_3010575-3069356-	1629.45	1660.37	1598.53	0.962756	-0.0547585	0.824809	1
ACAP2|ENSG00000114331|c.Taira201203st09_X003752|JGIv7b.000136959_62639-122981-	249.012	262.756	235.268	0.895387	-0.159416	0.680846	1
ACAP3|ENSG00000131584|c.Taira201203st09_X003178|JGIv7b.000088892_590758-725852-	61.8056	68.0102	55.601	0.817539	-0.29064	0.531794	1
ACAP3|ENSG00000131584|c.Ueno201210brain_X002782|JGIv7b.000200115_8455-153830-	62.4236	41.7858	83.0614	1.98779	0.991166	0.05414	0.666096
ACAT1|ENSG00000075239|c.Audic201207_X034922|JGIv7b.000104417_1647351-1662147+	84.109	73.0976	95.1204	1.30128	0.379929	0.388889	1
ACAT1|ENSG00000075239|c.XenBase_148227462|JGIv7b.000027814_206254-225259-	31.0442	42.0695	20.0189	0.475854	-1.07141	0.526582	1
ACAT2|ENSG00000120437|c.TeperekTkacz201205_X001046|JGIv7b.000045784_3033532-3049605+	76.714	78.9094	74.5185	0.944355	-0.0825988	0.953906	1
ACAT2|ENSG00000120437|c.Ueno201210ovary_X000099|JGIv7b.000009528_727220-739570-	187.203	209.173	165.232	0.789929	-0.340206	0.318349	1
ACBD3|ENSG00000182827|c.Taira201203st10_X001331|JGIv7b.000027161_6778939-6799114-	2664.84	2592.42	2737.25	1.05587	0.0784293	0.688118	1
ACBD3|ENSG00000182827|c.Ueno201210st10_X001479|JGIv7b.000102974_4980066-4998427+	3104.38	3303.31	2905.46	0.879562	-0.185142	0.45508	1
ACBD4|ENSG00000181513|c.Taira201203intestine_X005667|JGIv7b.000075417_1834319-1855985+	67.639	62.9307	72.3473	1.14963	0.201175	0.720424	1
ACBD5|ENSG00000107897|c.Taira201203brain_X003886|JGIv7b.000017434_3884-26410+	204.636	140.171	269.1	1.91981	0.94096	0.00630288	0.107645
ACBD6|ENSG00000135847|c.Audic201207_X027994|JGIv7b.000069443_9344356-9390802+	1005.93	1011.31	1000.55	0.989361	-0.015431	0.880676	1
ACBD6|ENSG00000135847|c.Taira201203eye_X007105|JGIv7b.000053263_7365843-7458717+	1.58237	1.03165	2.13309	2.06764	1.04799	0.898862	1
ACBD7|ENSG00000176244|c.JGIL6RMv1_XeXenL6RMv10008716m|JGIv7b.000023206_527485-535999+	52.0602	61.6153	42.5051	0.689846	-0.535653	0.575504	1
ACCS|ENSG00000110455|c.Taira201203lung_X002454|JGIv7b.000025194_1437154-1466013-	629.234	621.912	636.557	1.02355	0.0335794	0.864052	1
ACCS|ENSG00000110455|c.Ueno201210egg_X000624|JGIv7b.000043483_2713350-2723598-	494.053	503.28	484.826	0.963333	-0.0538933	0.952339	1
ACD|ENSG00000102977|c.Ismailoglu201203_X007061|JGIv7b.000067052_812387-834474+	26.7521	31.9733	21.5309	0.673402	-0.57046	0.451639	1
ACD|ENSG00000102977|c.JGIL6RMv1_XeXenL6RMv10009170m|JGIv7b.000274508_1736931-1759540+	282.854	277.719	287.99	1.03699	0.0523966	0.939137	1
ACE2|ENSG00000130234|c.XenBase_125858565|JGIv7b.000036364_296054-335582-	2.94368	3.07921	2.80815	0.911969	-0.132943	1	1
ACE|ENSG00000159640|c.Taira201203lung_X005360|JGIv7b.000075417_1111183-1128920-	422.385	72.9792	771.791	10.5755	3.40265	0.000662953	0.0134867
ACER1|ENSG00000167769|c.Audic201207_X049570|JGIv7b.000325448_399777-418289+	17.7489	3.61471	31.8831	8.82038	3.14084	0.00180679	0.0341566
ACER2|ENSG00000177076|c.Amin201106_X014665|JGIv7b.000061609_1528260-1545361+	12.8669	13.3564	12.3774	0.926706	-0.109817	0.966759	1
ACER2|ENSG00000177076|c.Audic201207_X032656|JGIv7b.000090041_1357360-1378023-	36.1639	39.7697	32.5582	0.818668	-0.288649	0.652734	1
ACER3|ENSG00000262970|c.JGIL6RMv1_XeXenL6RMv10047165m|JGIv7b.000068908_2505063-2543571-	730.452	795.19	665.714	0.837176	-0.256398	0.386412	1
ACER3|ENSG00000262970|c.TXGP201107_X009567|JGIv7b.000331151_2941-19921+	392.786	437.908	347.664	0.79392	-0.332934	0.273281	1
ACHE|ENSG00000087085|c.Ueno201210eye_X002158|JGIv7b.000402161_246419-264210+	236.442	171.088	301.797	1.76398	0.818836	0.533946	1
ACHE|ENSG00000087085|c.XenBase_189217783|JGIv7b.000175714_911874-933860-	119.483	117.569	121.398	1.03257	0.0462361	0.986257	1
ACIN1|ENSG00000100813|c.Taira201203eye_X002520|JGIv7b.000013576_6500058-6558176-	5725.58	5438.55	6012.61	1.10555	0.144768	0.550029	1
ACIN1|ENSG00000100813|c.Taira201203liver_X003880|JGIv7b.000326511_1236455-1270976+	5644.16	5462.66	5825.66	1.06645	0.0928192	0.720683	1
ACLY|ENSG00000131473|c.Taira201203st35_X000628|JGIv7b.000013265_3973652-3999129-	995.648	990.826	1000.47	1.00973	0.013974	0.948863	1
ACLY|ENSG00000131473|c.TXGP201107_X005744|JGIv7b.000075417_7017284-7047546-	1957.9	1859.03	2056.77	1.10637	0.145829	0.55867	1
ACMSD|ENSG00000153086|c.Taira201203kidney_X010092|JGIv7b.000127187_1551774-1575497-	4.48982	3.62258	5.35706	1.4788	0.564424	0.819787	1
ACN9|ENSG00000196636|c.Ueno2012102cells_X001441|JGIv7b.000145462_694360-713382+	125.548	129.389	121.706	0.940615	-0.0883244	0.78827	1
ACO1|ENSG00000122729|c.Ueno201210kidney_X001224|JGIv7b.000090041_3220607-3252847+	522.659	433.727	611.592	1.41009	0.495782	0.0680177	0.78297
ACO2|ENSG00000100412|c.Audic201207_X030539|JGIv7b.000078978_2882729-2904948-	209.903	219.348	200.457	0.91388	-0.129923	0.631542	1
ACO2|ENSG00000100412|c.Ueno201210heart_X000191|JGIv7b.000012423_2228713-2250819+	38.559	30.9889	46.1291	1.48857	0.573929	0.339273	1
ACOT11|ENSG00000162390|c.JGIL6RMv1_XeXenL6RMv10027435m|JGIv7b.000053263_3513817-3535427+	1419.47	1313.05	1525.89	1.1621	0.216731	0.399904	1
ACOT12|ENSG00000172497|c.Ueno2012102cells_X000032|JGIv7b.000001187_9507456-9533880+	10.239	7.73344	12.7446	1.64798	0.720699	0.613614	1
ACOT13|ENSG00000112304|c.JGIL6RMv1_XeXenL6RMv10055209m|JGIv7b.000133814_5456-9847-	133.693	140.005	127.381	0.909833	-0.136327	0.679128	1
ACOT2|ENSG00000119673|c.XGI_TC417398|JGIv7b.000203041_5396650-5401559+	322.172	294.17	350.173	1.19038	0.25142	0.662931	1
ACOT8|ENSG00000101473|c.Audic201207_X030904|JGIv7b.000080843_804661-809780+	64.4729	65.498	63.4478	0.968698	-0.0458807	0.965721	1
ACOT9|ENSG00000123130|c.Taira201203intestine_X006437|JGIv7b.000094452_39769-73036-	126.807	130.996	122.619	0.936051	-0.0953412	0.918594	1
ACOX1|ENSG00000161533|c.JGIL6RMv1_XeXenL6RMv10033754m|JGIv7b.000017060_923-7541+	56.6036	60.5919	52.6153	0.868354	-0.203645	0.951268	1
ACOX1|ENSG00000161533|c.Quigley201212_X028361|JGIv7b.000071264_824317-840368+	435.186	380.372	489.999	1.28821	0.365367	0.313619	1
ACOX2|ENSG00000168306|c.UniGene_Xl_S19656560|JGIv7b.000013523_2802583-2839287+	80.7789	90.1553	71.4024	0.791994	-0.336439	0.497368	1
ACOX3|ENSG00000087008|c.Taira201203brain_X011838|JGIv7b.000106356_2616412-2690185-	83.5947	81.5791	85.6103	1.04942	0.0695854	0.924855	1
ACOXL|ENSG00000153093|c.Audic201207_X006569|JGIv7b.000012020_1966583-2118099-	73.094	79.8781	66.3099	0.830138	-0.268577	0.580703	1
ACP1|ENSG00000143727|c.Chang2013_X014539|JGIv7b.000043061_3622899-3638784+	503.867	522.03	485.704	0.930413	-0.104056	0.672185	1
ACP1|ENSG00000143727|c.Ueno2012104cells_X000437|JGIv7b.000030404_2333033-2362975+	1009.15	1075.27	943.038	0.877024	-0.189311	0.492264	1
ACP2|ENSG00000134575|c.Amin201106_X027648|JGIv7b.000402746_3620395-3649238+	2.96932	4.11873	1.8199	0.441859	-1.17834	0.7075	1
ACP2|ENSG00000134575|c.Ueno201210egg_X000907|JGIv7b.000074352_2044810-2126346-	657.077	712.587	601.568	0.844204	-0.244337	0.382336	1
ACP2|ENSG00000134575|c.XGI_TC414608|JGIv7b.000113759_187212-199995-	3933.89	4157.26	3710.51	0.892538	-0.164015	0.487043	1
ACP5|ENSG00000102575|c.Ismailoglu201203_X005785|JGIv7b.000049557_1109913-1131693+	344.166	351.044	337.288	0.960814	-0.0576706	0.849845	1
ACP5|ENSG00000102575|c.Taira201203kidney_X013179|JGIv7b.000293151_553972-582745-	28.9561	34.0917	23.8206	0.698721	-0.517212	0.462965	1
ACP6|ENSG00000265277|c.JGIL6RMv1_XeXenL6RMv10002456m|JGIv7b.000207208_469312-481683-	427.955	441.263	414.648	0.939684	-0.0897517	0.669488	1
ACPL2|ENSG00000155893|c.Taira201203st25_X001320|JGIv7b.000023885_570565-587169-	13.3458	13.947	12.7446	0.913788	-0.130068	0.879635	1
ACPL2|ENSG00000155893|c.Ueno201210st08_X000285|JGIv7b.000016807_12680176-12719281-	39.1321	42.7466	35.5177	0.830889	-0.267273	0.726375	1
ACPP|ENSG00000014257|c.Chung201110_X006966|JGIv7b.000245384_510342-529466+	1824.44	1969.19	1679.68	0.852978	-0.229419	0.393305	1
ACR|ENSG00000100312|c.JGIL6RMv1_XeXenL6RMv10004795m|JGIv7b.000030711_927329-957791+	2.22781	2.0633	2.39232	1.15946	0.213456	1	1
ACSBG1|ENSG00000103740|c.Taira201203brain_X002575|JGIv7b.000012518_4129463-4176722-	21.7603	19.0737	24.4469	1.28171	0.358066	0.722322	1
ACSBG2|ENSG00000130377|c.Ismailoglu201203_X007073|JGIv7b.000067346_222503-236564-	20.1425	17.5066	22.7784	1.30113	0.379767	0.651528	1
ACSBG2|ENSG00000130377|c.Quigley201112_X021485|JGIv7b.000325448_462747-501906-	4580.94	4332.91	4828.98	1.11449	0.156382	0.681243	1
ACSBG2|ENSG00000130377|c.Taira201203lung_X003127|JGIv7b.000035716_1500257-1520251-	79.579	95.5103	63.6478	0.666398	-0.585545	0.253352	1
ACSF2|ENSG00000167107|c.Quigley201212_X028388|JGIv7b.000071264_2023450-2054011+	537.429	575.44	499.417	0.867887	-0.204422	0.493003	1
ACSF2|ENSG00000167107|c.Taira201203kidney_X013344|JGIv7b.000318577_612111-636165+	84.4792	85.5404	83.418	0.975188	-0.0362474	0.974302	1
ACSF3|ENSG00000176715|c.Amin201106_X026978|JGIv7b.000344679_169201-196647+	43.7904	47.9048	39.6759	0.828224	-0.271908	0.728506	1
ACSL1|ENSG00000151726|c.Taira201203eye_X002775|JGIv7b.000014692_3285340-3333167+	10321.1	9256.93	11385.4	1.22993	0.298576	0.234272	1
ACSL1|ENSG00000151726|c.Taira201203muscle_X000999|JGIv7b.000041523_5275788-5323071-	6678.34	6907	6449.69	0.933791	-0.0988291	0.60909	1
ACSL3|ENSG00000123983|c.Ismailoglu201203_X012425|JGIv7b.000294828_7372-60706-	267.275	300.557	233.993	0.778533	-0.361171	0.235814	1
ACSL3|ENSG00000123983|c.TXGP201107_X001979|JGIv7b.000016807_11112909-11170879-	1145.85	1144.47	1147.23	1.00241	0.00347714	0.979708	1
ACSL4|ENSG00000068366|c.Audic201207_X004445|JGIv7b.000007546_5986514-6028877-	2700.99	2966.82	2435.17	0.820802	-0.284894	0.231243	1
ACSL4|ENSG00000068366|c.Taira201203brain_X010870|JGIv7b.000086967_3383177-3422655+	269.483	224.75	314.215	1.39806	0.483429	0.10934	1
ACSL5|ENSG00000197142|c.JGIL6RMv1_XeXenL6RMv10008569m|JGIv7b.000020641_2826641-2852988+	109.381	98.3691	120.394	1.2239	0.291482	0.455468	1
ACSL6|ENSG00000164398|c.Ueno201210brain_X000713|JGIv7b.000018892_8811004-8917256+	6.46238	3.61471	9.31004	2.5756	1.36491	0.403749	1
ACSM3|ENSG00000005187|c.XenBase_147898384|JGIv7b.000183165_926135-946289-	102.775	104.315	101.234	0.970464	-0.0432529	0.967062	1
ACSS1|ENSG00000154930|c.Taira201203stomach_X000337|JGIv7b.000012020_544495-618987-	53.5637	59.135	47.9925	0.811575	-0.301203	0.808936	1
ACSS1|ENSG00000154930|c.Taira201203stomach_X001790|JGIv7b.000089475_1059206-1112556-	102.219	91.3286	113.109	1.23848	0.308573	0.418364	1
ACSS2|ENSG00000131069|c.Audic201207_X040469|JGIv7b.000162564_413510-448564-	1063.83	1063.88	1063.78	0.99991	-0.000129392	0.924213	1
ACSS2|ENSG00000131069|c.Taira201203egg_X002671|JGIv7b.000030581_770425-800453-	2354.05	1711.68	2996.42	1.75057	0.807826	0.00130834	0.0252316
ACSS3|ENSG00000111058|c.Audic201207_X011422|JGIv7b.000018184_1660875-1727353-	73.7048	78.2323	69.1772	0.884254	-0.177467	0.674414	1
ACTA1|ENSG00000143632|c.Audic201207_X033214|JGIv7b.000096620_795614-799059-	13.2385	17.0104	9.46664	0.55652	-0.845495	0.402789	1
ACTA1|ENSG00000143632|c.JGIL6RMv1_XeXenL6RMv10013764m|JGIv7b.000002589_1301056-1305933-	1.52971	2.07117	0.988246	0.477144	-1.0675	0.866325	1
ACTA1|ENSG00000143632|c.UniGene_Xl_S14742628|JGIv7b.000272406_3556706-3558513-	132.393	129.326	135.459	1.04743	0.0668475	0.991762	1
ACTA1|ENSG00000143632|c.XenBase_163916499|JGIv7b.000044061_721317-723151-	83.581	97.9202	69.2417	0.707124	-0.499965	0.322447	1
ACTA1|ENSG00000143632|c.XGI_TC431120|JGIv7b.000031469_1951163-1956302-	2.82911	4.66997	0.988246	0.211617	-2.24047	0.433327	1
ACTA2|ENSG00000107796|c.Audic201207_X011524|JGIv7b.000018192_1154981-1162092+	2.02383	2.07117	1.97649	0.954288	-0.0675032	1	1
ACTA2|ENSG00000107796|c.mgEST_1013250860|JGIv7b.000079772_5969939-5977421+	1357.77	1462.27	1253.28	0.857079	-0.222501	0.357131	1
ACTB|ENSG00000075624|c.JGIL6RMv1_XeXenL6RMv10022560m|JGIv7b.000120240_3192678-3197730+	68699.2	74312.4	63085.9	0.848928	-0.236287	0.287241	1
ACTB|ENSG00000075624|c.mgEST_1013085555|JGIv7b.000026364_4933385-4938221+	110355	119951	100758	0.839998	-0.251543	0.244264	1
ACTC1|ENSG00000159251|c.JGIL6RMv1_XeXenL6RMv10012311m|JGIv7b.000203041_1529047-1534757-	131.553	101.597	161.509	1.5897	0.668751	0.780712	1
ACTC1|ENSG00000159251|c.JGIL6RMv1_XeXenL6RMv10022173m|JGIv7b.000265107_3994079-4000543+	9.18162	8.7887	9.57454	1.08941	0.123553	1	1
ACTC1|ENSG00000159251|c.XGI_TC451772|JGIv7b.000152379_71379-79346+	9.28824	10.3086	8.26785	0.802031	-0.318269	0.882282	1
ACTG1|ENSG00000267807|c.JGIL6RMv1_XeXenL6RMv10044808m|JGIv7b.000316503_167105-173158+	114983	121090	108876	0.899133	-0.153393	0.469487	1
ACTL6A|ENSG00000136518|c.Chang2013_X011718|JGIv7b.000030987_478557-491202+	3465.94	3728.2	3203.68	0.85931	-0.218749	0.373902	1
ACTL6A|ENSG00000136518|c.Taira201203st12_X003573|JGIv7b.000168805_112041-126867+	2886.28	2929.35	2843.21	0.970594	-0.0430603	0.896286	1
ACTL6B|ENSG00000077080|c.JGIL6RMv1_XeXenL6RMv10014406m|JGIv7b.000113187_1537400-1560523+	591.089	585.292	596.886	1.01981	0.0282999	0.895295	1
ACTN1|ENSG00000072110|c.Taira201203st25_X004526|JGIv7b.000203041_2723833-2797710+	5234.98	5561.47	4908.49	0.88259	-0.180185	0.394846	1
ACTN1|ENSG00000072110|c.Taira201203st35_X003595|JGIv7b.000265107_1619099-1677669-	5865.11	6015.58	5714.64	0.949973	-0.074041	0.824771	1
ACTN2|ENSG00000077522|c.Audic201207_X031885|JGIv7b.000086070_1354273-1394680-	46.7946	47.8812	45.708	0.954613	-0.0670124	1	1
ACTN2|ENSG00000077522|c.Taira201203eye_X004691|JGIv7b.000031469_736570-779092-	39.4276	39.6438	39.2114	0.989094	-0.0158209	1	1
ACTN2|ENSG00000077522|c.Taira201203muscle_X001344|JGIv7b.000061562_76583-107794+	7.57759	8.23746	6.91772	0.839788	-0.251903	0.884626	1
ACTN2|ENSG00000077522|c.XenBase_147901186|JGIv7b.000045784_6036519-6082795-	59.2671	54.2443	64.29	1.18519	0.245123	0.707426	1
ACTN4|ENSG00000130402|c.Ueno201210ovary_X000342|JGIv7b.000039723_8100767-8143714+	11815.9	11869.6	11762.1	0.990945	-0.013123	0.881731	1
ACTN4|ENSG00000130402|c.XGI_TC413971|JGIv7b.000050079_3642717-3698929-	3720.49	3824.69	3616.29	0.945512	-0.0808321	0.689088	1
ACTR10|ENSG00000131966|c.Chang2013_X015606|JGIv7b.000045985_174324-296623+	562.565	615.722	509.407	0.827333	-0.273459	0.34012	1
ACTR10|ENSG00000131966|c.Taira201203st09_X003726|JGIv7b.000133644_1313017-1330546-	393.704	421.221	366.187	0.869347	-0.201996	0.497401	1
ACTR1A|ENSG00000138107|c.Taira201203brain_X003809|JGIv7b.000016863_558335-580163-	1019.11	1086.62	951.606	0.87575	-0.191409	0.404253	1
ACTR1A|ENSG00000138107|c.XenBase_49671159|JGIv7b.000153221_30715-47613+	750.768	830.904	670.632	0.807112	-0.309159	0.258366	1
ACTR2|ENSG00000138071|c.Taira201203testis_X000496|JGIv7b.000012020_7237943-7271700+	2785.12	3100.2	2470.05	0.79674	-0.327819	0.194769	1
ACTR2|ENSG00000138071|c.XGI_TC415628|JGIv7b.000111824_1945233-1972872+	4442.31	4585.91	4298.7	0.93737	-0.0933098	0.682545	1
ACTR3|ENSG00000115091|c.Quigley201212_X001890|JGIv7b.000003490_2124614-2141193+	2854.57	3081.15	2627.99	0.852927	-0.229507	0.342083	1
ACTR3|ENSG00000115091|c.Ueno201302st08_X000336|JGIv7b.000163806_5563873-5583831+	3035.21	3253.96	2816.46	0.865547	-0.208316	0.405093	1
ACTR5|ENSG00000101442|c.JGIL6RMv1_XeXenL6RMv10055703m|JGIv7b.000004704_476077-485132+	355.819	381.718	329.919	0.864299	-0.210397	0.534689	1
ACTR6|ENSG00000075089|c.UniGene_Xl_S37223611|JGIv7b.000018184_3963200-3973005-	745.745	738.504	752.987	1.01961	0.02802	0.856323	1
ACTR8|ENSG00000113812|c.Chang2013_X037033|JGIv7b.000335124_9110-28635+	727.865	736.967	718.763	0.975298	-0.0360845	0.882583	1
ACVR1B|ENSG00000135503|c.Quigley201212_X009704|JGIv7b.000014978_4799004-4831967-	1086.87	1301.44	872.294	0.670254	-0.577221	0.0238457	0.348706
ACVR1B|ENSG00000135503|c.TXGP201107_X000842|JGIv7b.000008129_5164959-5201979+	528.138	555.051	501.225	0.903025	-0.147162	0.562467	1
ACVR1|ENSG00000115170|c.Ismailoglu201203_X004986|JGIv7b.000043242_11891608-11937329+	2081.99	2261.82	1902.16	0.840986	-0.249847	0.291708	1
ACVR1|ENSG00000115170|c.Quigley201112_X001139|JGIv7b.000004321_12116261-12167970+	1304.9	1314.31	1295.5	0.985688	-0.0207971	0.915417	1
ACVR1|ENSG00000115170|c.Taira201203lung_X001774|JGIv7b.000014978_4840805-4888113-	3.87135	6.18203	1.56067	0.252452	-1.98592	0.358924	1
ACVR1|ENSG00000115170|c.Ueno201210kidney_X000194|JGIv7b.000008129_5106921-5149482+	1.21786	1.03165	1.40407	1.361	0.444664	1	1
ACVR2A|ENSG00000121989|c.Quigley201112_X005048|JGIv7b.000021603_8469902-8522909+	439.334	450.776	427.891	0.949231	-0.0751689	0.878286	1
ACVR2A|ENSG00000121989|c.Taira201203brain_X000912|JGIv7b.000004321_14913634-14963846-	653.934	686.654	621.215	0.904698	-0.144491	0.630446	1
ACVR2B|ENSG00000114739|c.JGIL6RMv1_XeXenL6RMv10011755m|JGIv7b.000047683_3882881-3902054-	251.451	243.288	259.613	1.0671	0.0936932	0.733921	1
ACVR2B|ENSG00000114739|c.JGIL6RMv1_XeXenL6RMv10011828m|JGIv7b.000052573_12610951-12705061+	477.611	448.839	506.384	1.12821	0.174033	0.503324	1
ACY1|ENSG00000243989|c.Taira201203liver_X003360|JGIv7b.000187321_2519635-2534933-	2.50152	3.59897	1.40407	0.390132	-1.35797	0.689542	1
[truncated: 22,663 more rows]

## Sheet: ICD9_DBM9
id	baseMean	baseMeanA	baseMeanB	foldChange	log2FoldChange	pval	padj
[truncated: 23,317 more rows]

## Sheet: Core_MCC_human_orthologs
Gene symbol	Ensembl ID
[truncated: 813 more rows]
