# Supplementary material for: Rfx2 Stabilizes Foxj1 Binding at Chromatin Loops to Enable Multiciliated Cell Gene Expression
Source: PLoS Genet. 2017 Jan 19;13(1):e1006538. doi: 10.1371/journal.pgen.1006538 (PMC5245798; doi:10.1371/journal.pgen.1006538)
Supplement: S8 Table — Top tab of spreadsheet is a group of genes resulting from the intersection of 3 tests for RNAseq differential expression for samples harvested at the 6 hour timepoint (Notch+ vs. Notch, Notch+ vs. Notch+ and Multicilin, and Notch- vs. Notch- and dnMulticilin, see Fig 1E). Additional tabs are results of differential expression testing for all genes across the three comparisons. (XLSX) [file pgen.1006538.s027.xlsx]

## Sheet: Core_MCC_genes_6h
id
AAED1|ENSG00000158122|c.UniGene_Xl_S38675532|JGIv7b.000032519_354005-361068-
ABCA8|ENSG00000141338|c.Quigley201212_X039363|JGIv7b.000147859_10172-81245-
AC002472.13|ENSG00000187905|c.Quigley201207_X004596|JGIv7b.000036586_1588934-1609658-
AC005841.1|ENSG00000206044|c.Audic201207_X044064|JGIv7b.000202026_519607-533554-
AC079354.1|ENSG00000182329|c.Quigley201207_X010261|JGIv7b.000139113_860061-920401+
ADRA2A|ENSG00000150594|c.Taira201203brain_X011839|JGIv7b.000106356_3441142-3443545-
ADRB1|ENSG00000043591|c.Taira201203heart_X000684|JGIv7b.000007045_1814848-1840640+
AGBL2|ENSG00000165923|c.Quigley201212_X028813|JGIv7b.000074352_2655783-2682191+
AGBL3|ENSG00000146856|c.Quigley201112_X015743|JGIv7b.000120511_1154799-1170671-
AGBL5|ENSG00000084693|c.Chang2013_X028335|JGIv7b.000134683_907297-944464-
AK1|ENSG00000106992|c.Park201106_X006776|JGIv7b.000025264_205550-214438-
AK7|ENSG00000140057|c.Quigley201112_X014322|JGIv7b.000096659_3512071-3532305+
AK9|ENSG00000155085|c.Quigley201207_X012828|JGIv7b.000275342_4258901-4272528+
AKAP14|ENSG00000186471|c.JGIL6RMv1_XeXenL6RMv10025486m|JGIv7b.000015436_5431697-5437326+
AL590867.1|ENSG00000213121|c.Quigley201207_X002679|JGIv7b.000016068_37798-39265+
ALMS1|ENSG00000116127|c.Taira201203egg_X006767|JGIv7b.000189728_223040-229145-
ALMS1|ENSG00000116127|c.Taira201203st25_X001409|JGIv7b.000027038_176685-183058-
ALS2CR12|ENSG00000155749|c.Quigley201207_X010278|JGIv7b.000139113_2282992-2301844-
ANKAR|ENSG00000151687|c.Taira201203testis_X002987|JGIv7b.000120240_4463973-4503248-
ANKEF1|ENSG00000132623|c.XGI_TC416961|JGIv7b.000176303_525455-538414+
ANKMY1|ENSG00000144504|c.JGIL6RMv1_XeXenL6RMv10021328m|JGIv7b.000044494_6173406-6219574-
ANKRD45|ENSG00000183831|c.Taira201203st25_X004344|JGIv7b.000181903_2361714-2372493-
ANKRD66|ENSG00000230062|c.Quigley201207_X005002|JGIv7b.000041523_7375754-7388573-
ANKRD9|ENSG00000156381|c.Quigley201112_X006918|JGIv7b.000034509_1044300-1047180-
ARL2BP|ENSG00000102931|c.XGI_TC422181|JGIv7b.000033905_3874492-3885266+
ARL2|ENSG00000213465|c.JGIL6RMv1_XeXenL6RMv10036857m|JGIv7b.000021980_875453-882581+
ARL3|ENSG00000138175|c.Audic201207_X012325|JGIv7b.000020754_229724-262347-
ARL3|ENSG00000138175|c.UniGene_Xl_S22511967|JGIv7b.000016863_821691-845011-
ARMC2|ENSG00000118690|c.Taira201203egg_X007561|JGIv7b.000275342_4612571-4673013-
ARMC3|ENSG00000165309|c.JGIL6RMv1_XeXenL6RMv10014739m|JGIv7b.000155082_2181837-2222539+
AXDND1|ENSG00000162779|c.Ismailoglu201203_X006284|JGIv7b.000053263_7856959-7888845-
B9D2|ENSG00000123810|c.Park201106_X008957|JGIv7b.000039723_9341434-9344109+
BBS12|ENSG00000181004|c.JGIL6RMv1_XeXenL6RMv10035682m|JGIv7b.000088765_2644833-2650537-
BBS1|ENSG00000174483|c.JGIL6RMv1_XeXenL6RMv10015312m|JGIv7b.000146669_270157-410559-
BBS2|ENSG00000125124|c.Taira201203testis_X002220|JGIv7b.000062355_1191227-1208104-
BBS4|ENSG00000140463|c.Taira201203heart_X007606|JGIv7b.000253809_330757-366303-
BBS5|ENSG00000251569|c.JGIL6RMv1_XeXenL6RMv10027230m|JGIv7b.000043242_7169188-7180532-
BORA|ENSG00000136122|c.Taira201203st12_X002673|JGIv7b.000078860_8550116-8569651-
BTG3|ENSG00000154640|c.Amin201106_X021722|JGIv7b.000160841_3387681-3397411-
C11orf16|ENSG00000176029|c.Park201106_X006640|JGIv7b.000025194_6114735-6124185+
C11orf1|ENSG00000262176|c.Audic201207_X030165|JGIv7b.000078584_1530392-1534394+
C11orf88|ENSG00000183644|c.Audic201207_X030164|JGIv7b.000078584_1152214-1179321+
C15orf26|ENSG00000156206|c.XenBase_148226451|JGIv7b.000009266_7706192-7712216-
C16orf46|ENSG00000166455|c.Quigley201212_X027034|JGIv7b.000062355_224720-231146-
C16orf80|ENSG00000070761|c.mgEST_1013251498|JGIv7b.000059180_97646-102108-
C16orf80|ENSG00000070761|c.UniGene_Xl_S20755988|JGIv7b.000135348_2038549-2049785-
C17orf104|ENSG00000180336|c.Quigley201112_X009254|JGIv7b.000047683_457922-473331-
C17orf105|ENSG00000231256|c.Audic201207_X011003|JGIv7b.000017127_1835141-1850919+
C17orf98|ENSG00000214556|c.Ueno2012102cells_X000837|JGIv7b.000052573_1447112-1451312-
C19orf44|ENSG00000105072|c.Ismailoglu201203_X008318|JGIv7b.000090041_5824040-5831999-
C1orf158|ENSG00000157330|c.UniGene_Xl_S18975398|JGIv7b.000109184_1808585-1813979-
C1orf177|ENSG00000162398|c.Taira201203testis_X001992|JGIv7b.000053263_3577749-3602281+
C1orf189|ENSG00000163263|c.Audic201207_X006936|JGIv7b.000012462_1066646-1070673-
C1orf192|ENSG00000188931|c.XenBase_76779637|JGIv7b.000012462_2698157-2704657-
C1orf222|ENSG00000142609|c.Quigley201112_X009084|JGIv7b.000047457_1595018-1669325-
C1orf228|ENSG00000198520|c.Audic201207_X049544|JGIv7b.000325141_1418719-1478657-
C20orf201|ENSG00000171695|c.Chang2013_X008489|JGIv7b.000018670_559819-574938+
C20orf26|ENSG00000089101|c.Taira201203brain_X014192|JGIv7b.000180104_267074-423131-
C20orf85|ENSG00000124237|c.Audic201207_X009191|JGIv7b.000014557_1290107-1297515-
C21orf58|ENSG00000160298|c.XenBase_148744265|JGIv7b.000004321_1739804-1749348+
C21orf59|ENSG00000159079|c.Audic201207_X003881|JGIv7b.000006754_3335528-3345363-
C21orf59|ENSG00000159079|c.Ismailoglu201203_X000890|JGIv7b.000006590_5922499-5932465+
C22orf23|ENSG00000128346|c.Quigley201112_X013134|JGIv7b.000078978_5035166-5041736-
C2CD3|ENSG00000168014|c.Taira201203st09_X004215|JGIv7b.000198991_502179-590343+
C2orf62|ENSG00000158428|c.UniGene_Xl_S34872047|JGIv7b.000021603_4464242-4473711-
C2orf70|ENSG00000173557|c.Quigley201212_X005012|JGIv7b.000008276_730677-737199-
C2orf73|ENSG00000177994|c.Audic201207_X034711|JGIv7b.000102974_19737581-19755460+
C4orf47|ENSG00000205129|c.Audic201207_X009479|JGIv7b.000014692_2934645-2944111-
C5orf42|ENSG00000197603|c.Taira201203egg_X003897|JGIv7b.000052441_6178726-6276356-
C6orf165|ENSG00000213204|c.Quigley201212_X047902|JGIv7b.000275342_1491964-1506876-
C6orf170|ENSG00000146350|c.XenBase_62533195|JGIv7b.000174427_352487-377650-
C7orf57|ENSG00000164746|c.Audic201207_X002652|JGIv7b.000005228_872027-889331-
C7orf63|ENSG00000105792|c.Ismailoglu201203_X003655|JGIv7b.000029451_1151418-1189519+
C9orf116|ENSG00000160345|c.Taira201203st35_X001677|JGIv7b.000046073_494532-498279-
C9orf117|ENSG00000160401|c.Audic201207_X045506|JGIv7b.000227593_850081-862347-
C9orf135|ENSG00000204711|c.Taira201203testis_X001915|JGIv7b.000051003_486354-504628+
C9orf96|ENSG00000260489|c.Quigley201212_X017864|JGIv7b.000037448_1720857-1751343-
C9orf9|ENSG00000165698|c.Audic201207_X018035|JGIv7b.000037132_175970-182745-
CAPS2|ENSG00000180881|c.Ismailoglu201203_X010223|JGIv7b.000159943_732018-768901-
CAPSL|ENSG00000152611|c.Taira201203testis_X001924|JGIv7b.000051452_1788812-1800844+
CAPSL|ENSG00000152611|c.Taira201203testis_X001961|JGIv7b.000052441_5646723-5664035-
CASC1|ENSG00000118307|c.JGIL6RMv1_XeXenL6RMv10006180m|JGIv7b.000132123_526630-537461-
CASZ1|ENSG00000130940|c.Taira201203heart_X004175|JGIv7b.000057114_422672-530902+
CASZ1|ENSG00000130940|c.XGI_TC413710|JGIv7b.000027067_536037-598156+
CAV1|ENSG00000105974|c.JGIL6RMv1_XeXenL6RMv10031339m|JGIv7b.000315413_533519-535682+
CAV1|ENSG00000105974|c.UniGene_Xl_S15622807|JGIv7b.000187321_2795161-2796679+
CBY1|ENSG00000100211|c.UniGene_Xl_S19874542|JGIv7b.000078978_3042815-3051163-
CC2D2A|ENSG00000048342|c.JGIL6RMv1_XeXenL6RMv10027374m|JGIv7b.000302805_710306-777567-
CCDC103|ENSG00000167131|c.Quigley201212_X029566|JGIv7b.000075417_2224446-2228287-
CCDC104|ENSG00000163001|c.XGI_TC421281|JGIv7b.000012020_3209503-3231672+
CCDC108|ENSG00000181378|c.Taira201203ovary_X002189|JGIv7b.000021603_3817672-3861443+
CCDC112|ENSG00000164221|c.Quigley201212_X050433|JGIv7b.000373399_1486639-1505692-
CCDC11|ENSG00000172361|c.Quigley201207_X010394|JGIv7b.000143831_711889-730648-
CCDC135|ENSG00000159625|c.Quigley201112_X016506|JGIv7b.000137809_253065-276669-
CCDC138|ENSG00000163006|c.XGI_TC416432|JGIv7b.000017127_4762977-4782055+
CCDC13|ENSG00000244607|c.Quigley201212_X021856|JGIv7b.000047683_650211-674610+
CCDC142|ENSG00000135637|c.Ueno201210intestine_X001887|JGIv7b.000280186_282292-293841+
CCDC146|ENSG00000135205|c.Audic201207_X007631|JGIv7b.000012518_16712898-16826715-
CCDC14|ENSG00000175455|c.JGIL6RMv1_XeXenL6RMv10030857m|JGIv7b.000084188_1443773-1479916+
CCDC150|ENSG00000144395|c.Quigley201212_X015007|JGIv7b.000029682_237322-291410-
CCDC151|ENSG00000198003|c.Quigley201112_X021052|JGIv7b.000293151_368906-382093-
CCDC157|ENSG00000187860|c.Taira201203kidney_X012988|JGIv7b.000272406_2645929-2662957-
CCDC158|ENSG00000163749|c.Taira201203st08_X003153|JGIv7b.000058878_5794589-5832418-
CCDC160|ENSG00000203952|c.Audic201207_X023147|JGIv7b.000050694_3511837-3515127+
CCDC166|ENSG00000255181|c.Quigley201112_X020435|JGIv7b.000259613_14473-16477+
CCDC170|ENSG00000120262|c.Audic201207_X036250|JGIv7b.000118142_2463314-2500547-
CCDC171|ENSG00000164989|c.Quigley201207_X008795|JGIv7b.000090041_3182033-3215040-
CCDC173|ENSG00000154479|c.Quigley201112_X008049|JGIv7b.000043242_7111612-7123563+
CCDC176|ENSG00000119636|c.XGI_TC418904|JGIv7b.000039723_6932408-6948778-
CCDC177|ENSG00000267909|c.Quigley201207_X009346|JGIv7b.000102974_6160885-6163573-
CCDC17|ENSG00000159588|c.Audic201207_X028295|JGIv7b.000070461_149630-171537-
CCDC17|ENSG00000159588|c.JGIL6RMv1_XeXenL6RMv10044631m|JGIv7b.000325141_595027-641550+
CCDC180|ENSG00000197816|c.Quigley201207_X008331|JGIv7b.000081122_431797-467461+
CCDC181|ENSG00000117477|c.Quigley201212_X004207|JGIv7b.000007331_1958115-1970430+
CCDC18|ENSG00000122483|c.JGIL6RMv1_XeXenL6RMv10012853m|JGIv7b.000060618_2019935-2057632-
CCDC18|ENSG00000122483|c.Taira201203ovary_X003734|JGIv7b.000047606_1004819-1089798-
CCDC19|ENSG00000213085|c.Quigley201212_X018675|JGIv7b.000041091_825401-843540-
CCDC24|ENSG00000159214|c.Audic201207_X049568|JGIv7b.000325141_2380558-2437733-
CCDC27|ENSG00000162592|c.Quigley201207_X011891|JGIv7b.000208071_1401880-1420876+
CCDC33|ENSG00000140481|c.Audic201207_X007048|JGIv7b.000012518_2600649-2649928+
CCDC34|ENSG00000109881|c.JGIL6RMv1_XeXenL6RMv10042264m|JGIv7b.000051988_1359243-1389383-
CCDC37|ENSG00000163885|c.JGIL6RMv1_XeXenL6RMv10024403m|JGIv7b.000013523_10078782-10095621+
CCDC39|ENSG00000145075|c.Quigley201212_X015587|JGIv7b.000030987_894379-927718-
CCDC40|ENSG00000141519|c.Audic201207_X002777|JGIv7b.000005370_1736276-1769581+
CCDC41|ENSG00000173588|c.Taira201203kidney_X000837|JGIv7b.000005925_1681582-1705379+
CCDC41|ENSG00000173588|c.Taira201203testis_X001480|JGIv7b.000037038_1038806-1058650+
CCDC42B|ENSG00000186710|c.JGIL6RMv1_XeXenL6RMv10041759m|JGIv7b.000044061_646658-656700+
CCDC50|ENSG00000152492|c.Taira201203brain_X011885|JGIv7b.000107078_601580-678585-
CCDC61|ENSG00000104983|c.Audic201207_X023468|JGIv7b.000050694_6080759-6097036-
CCDC63|ENSG00000173093|c.Audic201207_X025445|JGIv7b.000056777_3645124-3714037+
CCDC65|ENSG00000139537|c.Quigley201112_X002109|JGIv7b.000008129_6162101-6175958+
CCDC66|ENSG00000180376|c.Ismailoglu201203_X004155|JGIv7b.000033876_108382-133660+
CCDC67|ENSG00000165325|c.Quigley201112_X016991|JGIv7b.000151039_908944-963273-
CCDC77|ENSG00000120647|c.TeperekTkacz201206_X002936|JGIv7b.000058790_332316-348708+
CCDC78|ENSG00000162004|c.XGI_TC417502|JGIv7b.000375872_90200-101487+
CCDC89|ENSG00000179071|c.Taira201203st08_X001135|JGIv7b.000014978_200205-204371-
CCDC92|ENSG00000119242|c.JGIL6RMv1_XeXenL6RMv10008357m|JGIv7b.000089040_1487326-1504407-
CCDC92|ENSG00000119242|c.Taira201203kidney_X012147|JGIv7b.000211266_568272-584887-
CCDC96|ENSG00000173013|c.Quigley201207_X010439|JGIv7b.000146311_2974177-2980332-
CCNO|ENSG00000152669|c.JGIL6RMv1_XeXenL6RMv10005823m|JGIv7b.000337825_4721591-4728052-
CCNO|ENSG00000152669|c.Quigley201212_X023812|JGIv7b.000052441_12606475-12610898-
CCP110|ENSG00000103540|c.Quigley201212_X005623|JGIv7b.000009994_5409900-5445357+
CCP110|ENSG00000103540|c.Quigley201212_X013195|JGIv7b.000023403_14172568-14207590-
CDC14A|ENSG00000079335|c.JGIL6RMv1_XeXenL6RMv10034862m|JGIv7b.000047606_6226952-6271676+
CDC14A|ENSG00000079335|c.Quigley201212_X042434|JGIv7b.000181903_463291-504996-
CDC20B|ENSG00000164287|c.Chung201110_X003546|JGIv7b.000052441_12468153-12508412-
CDC25A|ENSG00000164045|c.Chung201110_X000158|JGIv7b.000001915_2453552-2473851+
CDHR4|ENSG00000187492|c.JGIL6RMv1_XeXenL6RMv10007932m|JGIv7b.000187321_4812909-4847867+
CDK20|ENSG00000156345|c.Ueno2012102cells_X000793|JGIv7b.000050079_4769485-4772635-
CDK7|ENSG00000262841|c.Quigley201112_X019478|JGIv7b.000220499_730864-747238+
CDKL2|ENSG00000138769|c.Taira201203kidney_X011116|JGIv7b.000165627_176099-202700-
CDKL4|ENSG00000205111|c.Ueno201210brain_X001695|JGIv7b.000064025_182261-196369+
CDKL4|ENSG00000205111|c.Ueno201210st30_X000331|JGIv7b.000076164_93211-103136-
CDKN1B|ENSG00000111276|c.Audic201207_X025479|JGIv7b.000056777_5484549-5487620+
CDKN1B|ENSG00000111276|c.Ismailoglu201203_X013014|JGIv7b.000402746_3952999-3956328+
CEBPB|ENSG00000172216|c.Ueno201210egg_X000036|JGIv7b.000002511_707676-709937+
CENPJ|ENSG00000151849|c.Taira201203st15_X002330|JGIv7b.000133669_2460766-2477383+
CEP104|ENSG00000116198|c.Chang2013_X033126|JGIv7b.000208071_1573826-1634240-
CEP120|ENSG00000168944|c.JGIL6RMv1_XeXenL6RMv10052321m|JGIv7b.000373399_4562864-4617051-
CEP128|ENSG00000100629|c.Quigley201112_X007519|JGIv7b.000039723_5352304-5468396+
CEP135|ENSG00000174799|c.Quigley201212_X016186|JGIv7b.000032657_1225335-1262738-
CEP152|ENSG00000103995|c.Quigley201212_X004337|JGIv7b.000007479_2818059-2866058+
CEP152|ENSG00000103995|c.Taira201203testis_X000408|JGIv7b.000009266_2778434-2887692-
CEP164|ENSG00000110274|c.Ismailoglu201203_X010803|JGIv7b.000185843_2261439-2318000+
CEP19|ENSG00000174007|c.Taira201203heart_X002525|JGIv7b.000030404_2522944-2525497-
CEP290|ENSG00000198707|c.JGIL6RMv1_XeXenL6RMv10010892m|JGIv7b.000018184_75197-158944+
CEP350|ENSG00000135837|c.Quigley201207_X006636|JGIv7b.000053263_7512701-7611786-
CEP41|ENSG00000106477|c.XenBase_117558238|JGIv7b.000012518_8368686-8388748-
CEP41|ENSG00000106477|c.XGI_TC414623|JGIv7b.000104110_466270-495825+
CEP44|ENSG00000164118|c.XenBase_148228256|JGIv7b.000014692_7353952-7370034-
CEP57L1|ENSG00000183137|c.XGI_TC419568|JGIv7b.000275342_4421164-4432661-
CEP70|ENSG00000114107|c.Taira201203st10_X000152|JGIv7b.000003490_2687732-2702573-
CEP76|ENSG00000101624|c.XenBase_50415151|JGIv7b.000044494_955783-969852-
CEP78|ENSG00000148019|c.Taira201203egg_X002567|JGIv7b.000029017_593970-621834+
CEP85|ENSG00000130695|c.Quigley201212_X005225|JGIv7b.000008834_1324383-1357987-
CEP95|ENSG00000263046|c.JGIL6RMv1_XeXenL6RMv10051916m|JGIv7b.000003490_1278519-1291181-
CERKL|ENSG00000188452|c.Quigley201112_X008014|JGIv7b.000043242_1590198-1646782+
CETN2|ENSG00000268512|c.JGIL6RMv1_XeXenL6RMv10035683m|JGIv7b.000088765_2650400-2661947+
CETN3|ENSG00000153140|c.Quigley201112_X000502|JGIv7b.000001187_6231672-6240504+
CETN3|ENSG00000153140|c.Quigley201212_X015967|JGIv7b.000032212_46109-57961+
CIDEC|ENSG00000187288|c.Taira201203intestine_X001540|JGIv7b.000013523_3823038-3836495+
CLHC1|ENSG00000162994|c.JGIL6RMv1_XeXenL6RMv10046739m|JGIv7b.000102974_20166457-20181603-
CLUAP1|ENSG00000103351|c.Quigley201212_X000611|JGIv7b.000000939_3610782-3651555+
CNTLN|ENSG00000044459|c.Taira201203egg_X005216|JGIv7b.000090041_2285741-2422291-
CNTRL|ENSG00000119397|c.Ismailoglu201203_X008106|JGIv7b.000086205_338183-376402+
CNTROB|ENSG00000170037|c.Taira201203st25_X005151|JGIv7b.000370670_60337-90565-
CNTROB|ENSG00000170037|c.Ueno201210egg_X000866|JGIv7b.000063696_35675-61091-
COPS5|ENSG00000121022|c.Quigley201212_X025506|JGIv7b.000058038_225780-283393+
CROCC|ENSG00000058453|c.Quigley201112_X008332|JGIv7b.000044494_7452266-7562476+
CYB5D1|ENSG00000182224|c.UniGene_Xl_S22511815|JGIv7b.000083691_1480950-1486837-
DAW1|ENSG00000123977|c.Chang2013_X007755|JGIv7b.000016807_7732417-7773491+
DCDC2B|ENSG00000222046|c.Taira201203st25_X004769|JGIv7b.000254539_1743-15303-
DCDC2|ENSG00000146038|c.Audic201207_X044184|JGIv7b.000202806_1716494-1828458-
DCDC2|ENSG00000146038|c.Quigley201212_X037800|JGIv7b.000133814_114006-198360+
DIXDC1|ENSG00000262277|c.Ismailoglu201203_X007733|JGIv7b.000078584_1662442-1729423+
DLEC1|ENSG00000008226|c.Taira201203testis_X001842|JGIv7b.000047683_2620487-2669256+
DNAAF1|ENSG00000154099|c.Taira201203egg_X004485|JGIv7b.000062355_660982-681012+
DNAAF3|ENSG00000167646|c.TXGP201107_X004483|JGIv7b.000052341_2148801-2197736-
DNAH10|ENSG00000197653|c.JGIL6RMv1_XeXenL6RMv10008355m|JGIv7b.000089040_1381776-1486098+
DNAH1|ENSG00000114841|c.Quigley201112_X018435|JGIv7b.000187321_2416350-2500729+
DNAH2|ENSG00000183914|c.Taira201203testis_X002585|JGIv7b.000083691_1603648-1717668-
DNAH7|ENSG00000118997|c.Quigley201112_X016797|JGIv7b.000145781_51744-146877-
DNAH9|ENSG00000007174|c.Chung201110_X006138|JGIv7b.000163806_1007256-1094969+
DNAI1|ENSG00000122735|c.Audic201207_X001644|JGIv7b.000003032_260604-301689-
DNAI2|ENSG00000171595|c.Audic201207_X002775|JGIv7b.000005370_1158032-1194781+
DNAJB13|ENSG00000187726|c.Chang2013_X032373|JGIv7b.000198991_591373-602097-
DNAL1|ENSG00000119661|c.Chang2013_X024860|JGIv7b.000091950_2059036-2077211+
DNAL4|ENSG00000100246|c.JGIL6RMv1_XeXenL6RMv10034354m|JGIv7b.000012423_1960151-1974964+
DNAL4|ENSG00000100246|c.TXGP201107_X005905|JGIv7b.000078978_3198160-3206180-
DNALI1|ENSG00000163879|c.JGIL6RMv1_XeXenL6RMv10045368m|JGIv7b.000360703_371190-386068-
DOPEY1|ENSG00000083097|c.Ismailoglu201203_X010008|JGIv7b.000146478_325659-375955-
DRC1|ENSG00000157856|c.Quigley201112_X021833|JGIv7b.000352190_436104-456712+
DYDC2|ENSG00000133665|c.Audic201207_X037702|JGIv7b.000134539_1813875-1820994+
DYNLRB2|ENSG00000168589|c.Audic201207_X027170|JGIv7b.000062355_7182-26513+
DYNLRB2|ENSG00000168589|c.Quigley201112_X019643|JGIv7b.000230550_72871-78847-
DZANK1|ENSG00000089091|c.Audic201207_X042495|JGIv7b.000180104_1497276-1530995-
DZIP1L|ENSG00000158163|c.Taira201203kidney_X005258|JGIv7b.000043061_1582449-1598177+
E2F7|ENSG00000165891|c.Quigley201212_X015305|JGIv7b.000030470_6650467-6662823+
E2F7|ENSG00000165891|c.TeperekTkacz201206_X004725|JGIv7b.000193150_1769463-1782438+
EFCAB10|ENSG00000185055|c.Audic201207_X007642|JGIv7b.000012518_17583584-17590933-
EFCAB1|ENSG00000034239|c.Taira201203brain_X005102|JGIv7b.000027351_467624-474258-
EFCAB2|ENSG00000203666|c.Audic201207_X018994|JGIv7b.000040539_558557-565724-
EFCAB5|ENSG00000176927|c.Taira201203testis_X001440|JGIv7b.000036364_2317087-2363946+
EFCAB7|ENSG00000203965|c.JGIL6RMv1_XeXenL6RMv10049647m|JGIv7b.000155039_1930699-2004061-
EFHB|ENSG00000163576|c.Quigley201112_X007107|JGIv7b.000036134_1821778-1845457+
EFHC1|ENSG00000096093|c.Quigley201112_X000300|JGIv7b.000000678_354565-437147-
EFHC2|ENSG00000183690|c.Quigley201212_X017097|JGIv7b.000035524_1896625-1949650+
ELMO3|ENSG00000102890|c.Amin201106_X020640|JGIv7b.000137809_742250-764933-
ELOVL2|ENSG00000197977|c.Quigley201212_X014197|JGIv7b.000026933_121736-162911-
ELOVL6|ENSG00000170522|c.Quigley201112_X004357|JGIv7b.000016807_2741322-2756340+
ENKD1|ENSG00000124074|c.XenBase_114107779|JGIv7b.000030483_1642122-1657583-
ENKUR|ENSG00000151023|c.JGIL6RMv1_XeXenL6RMv10000896m|JGIv7b.000155082_3135877-3152535-
ENO4|ENSG00000188316|c.Taira201203testis_X000956|JGIv7b.000020641_1266651-1303884+
FAIM|ENSG00000158234|c.Ueno2012102cells_X001117|JGIv7b.000084188_3093176-3101955-
FAM149A|ENSG00000109794|c.Taira201203ovary_X001639|JGIv7b.000014692_2536324-2599706-
FAM154A|ENSG00000155875|c.Quigley201112_X018412|JGIv7b.000185843_1902696-1929328+
FAM154A|ENSG00000155875|c.Taira201203st25_X004950|JGIv7b.000287959_4784509-4803302-
FAM154B|ENSG00000188659|c.Audic201207_X005520|JGIv7b.000009266_4804567-4813272-
FAM161A|ENSG00000170264|c.Ismailoglu201203_X001643|JGIv7b.000012020_5635424-5652463-
FAM161B|ENSG00000156050|c.Quigley201112_X016382|JGIv7b.000135961_214598-226652-
FAM166B|ENSG00000215187|c.Amin201106_X016182|JGIv7b.000075698_7014-8745-
FAM169A|ENSG00000198780|c.Ueno201210eye_X001142|JGIv7b.000058049_1995431-2024453-
FAM174A|ENSG00000174132|c.Quigley201212_X040979|JGIv7b.000164049_2041874-2050753-
FAM174A|ENSG00000174132|c.Taira201203testis_X000078|JGIv7b.000001187_2775187-2782083-
FAM177A1|ENSG00000151327|c.Amin201106_X025404|JGIv7b.000265107_1397790-1409483+
FAM184A|ENSG00000111879|c.Taira201203brain_X001261|JGIv7b.000006529_3263392-3351767+
FAM214A|ENSG00000047346|c.Taira201203intestine_X009267|JGIv7b.000268638_1368901-1408900-
FAM221A|ENSG00000188732|c.JGIL6RMv1_XeXenL6RMv10027941m|JGIv7b.000121633_470897-482765-
FAM227A|ENSG00000184949|c.Quigley201112_X013057|JGIv7b.000078978_3051157-3072069+
FAM227B|ENSG00000166262|c.Audic201207_X005471|JGIv7b.000009266_3031492-3188645-
FAM228B|ENSG00000219626|c.mgEST_1013110096|JGIv7b.000197721_598518-616497-
FAM81B|ENSG00000153347|c.Audic201207_X001203|JGIv7b.000001187_4275029-4303770-
FAM92B|ENSG00000153789|c.Audic201207_X003176|JGIv7b.000005765_469395-495588-
FAM92B|ENSG00000153789|c.Audic201207_X045465|JGIv7b.000227593_1232005-1253285+
FANK1|ENSG00000203780|c.Audic201207_X004496|JGIv7b.000007555_3691805-3834083+
FARP2|ENSG00000006607|c.JGIL6RMv1_XeXenL6RMv10041576m|JGIv7b.000376454_737820-784037-
FBF1|ENSG00000188878|c.Ismailoglu201203_X007296|JGIv7b.000071264_842899-865017+
FBXL13|ENSG00000161040|c.JGIL6RMv1_XeXenL6RMv10022306m|JGIv7b.000012518_16851305-16886930-
FBXO15|ENSG00000141665|c.Ismailoglu201203_X003169|JGIv7b.000023301_3021516-3052986-
FBXO16|ENSG00000214050|c.Taira201203brain_X011598|JGIv7b.000102262_2041723-2083771-
FBXO43|ENSG00000156509|c.Ueno201210ovary_X000311|JGIv7b.000034503_3948712-3960076+
FBXO43|ENSG00000156509|c.XenBase_6503026|JGIv7b.000062229_366739-380003-
FBXW10|ENSG00000171931|c.Taira201203stomach_X001703|JGIv7b.000081941_1219152-1230530+
FBXW9|ENSG00000132004|c.Amin201106_X023462|JGIv7b.000196085_614578-623935+
FLJ27352|ENSG00000261652|c.Audic201207_X002097|JGIv7b.000003732_278380-281033+
FLJ27352|ENSG00000261652|c.JGIL6RMv1_XeXenL6RMv10046069m|JGIv7b.000059883_787185-793837+
FMR1|ENSG00000268103|c.Quigley201212_X010022|JGIv7b.000015436_2499320-2535694+
FMR1|ENSG00000268103|c.XGI_TC418149|JGIv7b.000149581_1312834-1339146+
FOPNL|ENSG00000133393|c.Chang2013_X004220|JGIv7b.000009994_3745254-3755831-
FOS|ENSG00000170345|c.Taira201203skin_X000691|JGIv7b.000012933_3257880-3275600+
FOXJ1|ENSG00000129654|c.Audic201207_X028421|JGIv7b.000071264_620223-626121+
FOXJ1|ENSG00000129654|c.Chang2013_X026328|JGIv7b.000106323_1172378-1178192+
FOXJ1|ENSG00000129654|c.Quigley201112_X005434|JGIv7b.000023403_2905232-2912271-
FOXN4|ENSG00000139445|c.Chung201110_X002935|JGIv7b.000044061_1820555-1834747-
FOXN4|ENSG00000139445|c.Quigley201212_X039049|JGIv7b.000143664_1564919-1577883+
FRMPD2|ENSG00000170324|c.Quigley201212_X014370|JGIv7b.000027067_2425234-2515352+
FSIP1|ENSG00000150667|c.Ismailoglu201203_X002221|JGIv7b.000013941_1768226-1816058+
FUZ|ENSG00000010361|c.Quigley201112_X006262|JGIv7b.000029769_1255025-1294715+
GADD45A|ENSG00000116717|c.JGIL6RMv1_XeXenL6RMv10025137m|JGIv7b.000155039_405260-409709-
GAS8|ENSG00000141013|c.XenBase_68534799|JGIv7b.000398601_259795-275269-
GDAP1L1|ENSG00000124194|c.Audic201207_X026944|JGIv7b.000061180_964505-981098-
GINS3|ENSG00000181938|c.Audic201207_X021684|JGIv7b.000046631_4715436-4738509+
GMPPA|ENSG00000144591|c.Ismailoglu201203_X009404|JGIv7b.000127187_834345-844638-
GPR156|ENSG00000175697|c.Quigley201112_X021744|JGIv7b.000347078_522352-536977-
GRASP|ENSG00000161835|c.Taira201203lung_X000877|JGIv7b.000008129_5229252-5255054+
H1F0|ENSG00000189060|c.JGIL6RMv1_XeXenL6RMv10038798m|JGIv7b.000078978_5486695-5488942-
HEATR2|ENSG00000164818|c.Quigley201112_X005409|JGIv7b.000023403_10086898-10121942+
HES1|ENSG00000114315|c.JGIL6RMv1_XeXenL6RMv10001368m|JGIv7b.000043648_488242-491835-
HES1|ENSG00000114315|c.JGIL6RMv1_XeXenL6RMv10038392m|JGIv7b.000030987_2402981-2405745+
HESX1|ENSG00000163666|c.JGIL6RMv1_XeXenL6RMv10033507m|JGIv7b.000033876_482101-485204-
HSBP1|ENSG00000230989|c.Quigley201207_X003307|JGIv7b.000023301_6229664-6235837+
HSP90AA1|ENSG00000080824|c.Taira201203st25_X001722|JGIv7b.000034509_889476-900690-
HSPB11|ENSG00000081870|c.Audic201207_X024794|JGIv7b.000053263_3311243-3318011-
IFLTD1|ENSG00000152936|c.Taira201203brain_X009557|JGIv7b.000070246_459554-527736-
IFT122|ENSG00000163913|c.Ismailoglu201203_X011949|JGIv7b.000255257_178992-235612+
IFT140|ENSG00000187535|c.Chang2013_X000483|JGIv7b.000000939_2709565-2796936+
IFT172|ENSG00000138002|c.Chung201110_X004537|JGIv7b.000080529_201168-231666+
IFT43|ENSG00000119650|c.Amin201106_X010062|JGIv7b.000039723_6423476-6433722-
IFT46|ENSG00000118096|c.Taira201203brain_X016321|JGIv7b.000287959_3026128-3048297+
IFT57|ENSG00000114446|c.Amin201106_X016365|JGIv7b.000078587_1501791-1513356+
IFT74|ENSG00000096872|c.Audic201207_X042922|JGIv7b.000185879_776464-825237+
IFT74|ENSG00000096872|c.Taira201203lung_X005089|JGIv7b.000068934_1868188-1910324-
IFT80|ENSG00000068885|c.Taira201203eye_X007534|JGIv7b.000058517_537936-609979-
IFT81|ENSG00000122970|c.Ismailoglu201203_X003377|JGIv7b.000025254_4752095-4816889-
IFT81|ENSG00000122970|c.Taira201203ovary_X007370|JGIv7b.000219188_1428211-1486978-
IFT88|ENSG00000032742|c.Audic201207_X049819|JGIv7b.000334424_718480-765418-
IQCA1|ENSG00000132321|c.Audic201207_X008978|JGIv7b.000013787_4504115-4594937-
IQCB1|ENSG00000173226|c.JGIL6RMv1_XeXenL6RMv10030848m|JGIv7b.000084188_1656608-1667010-
IQCD|ENSG00000166578|c.Audic201207_X047905|JGIv7b.000272406_3468029-3480243-
IQCE|ENSG00000106012|c.Audic201207_X005715|JGIv7b.000009994_6054275-6086092+
IQCH|ENSG00000103599|c.Taira201203testis_X002104|JGIv7b.000058049_4992682-5060409+
IQCK|ENSG00000174628|c.Chung201110_X000841|JGIv7b.000009994_5515349-5637718+
IQUB|ENSG00000164675|c.Audic201207_X014184|JGIv7b.000026505_1768530-1789953-
IRAK1BP1|ENSG00000146243|c.XenBase_189217758|JGIv7b.000052702_1908192-1911329-
JHDM1D|ENSG00000006459|c.Ueno2012106cells_X001536|JGIv7b.000120511_101851-139042-
KATNAL1|ENSG00000102781|c.Taira201203st25_X002307|JGIv7b.000049688_107556-148205-
KATNB1|ENSG00000140854|c.JGIL6RMv1_XeXenL6RMv10009097m|JGIv7b.000137809_217208-248817-
KATNB1|ENSG00000140854|c.Taira201203st08_X001187|JGIv7b.000015416_1584050-1609210-
KCNRG|ENSG00000198553|c.Audic201207_X043988|JGIv7b.000200825_5093705-5096728-
KIAA0556|ENSG00000047578|c.Taira201203ovary_X005987|JGIv7b.000120240_1786342-1837103-
KIAA0753|ENSG00000198920|c.Quigley201112_X001289|JGIv7b.000005269_3581667-3614155-
KIAA1009|ENSG00000135315|c.Quigley201207_X003243|JGIv7b.000022185_475528-508730-
KIAA1407|ENSG00000163617|c.XenBase_47506964|JGIv7b.000132381_132938-147886-
KIAA1549L|ENSG00000110427|c.JGIL6RMv1_XeXenL6RMv10053776m|JGIv7b.000051988_3868535-3917923+
KIAA1731|ENSG00000166004|c.Taira201203lung_X008235|JGIv7b.000257100_153838-212726+
KIAA1875|ENSG00000179698|c.Taira201203testis_X004019|JGIv7b.000338510_35969-78134-
KIF17|ENSG00000117245|c.Ismailoglu201203_X012195|JGIv7b.000271293_67349-91344+
KIF24|ENSG00000186638|c.Taira201203ovary_X008075|JGIv7b.000293433_8191-46796+
KIF27|ENSG00000165115|c.Ismailoglu201203_X012415|JGIv7b.000293433_77057-106440-
KIF2A|ENSG00000068796|c.Audic201207_X033972|JGIv7b.000099008_526396-584889-
KIF3A|ENSG00000131437|c.JGIL6RMv1_XeXenL6RMv10030410m|JGIv7b.000048253_7098573-7143489+
KIF3B|ENSG00000101350|c.Quigley201212_X007887|JGIv7b.000013265_4635243-4645449+
KIF3B|ENSG00000101350|c.Taira201203heart_X004882|JGIv7b.000075417_7804817-7815627+
KIFAP3|ENSG00000075945|c.JGIL6RMv1_XeXenL6RMv10028740m|JGIv7b.000078978_902205-980950+
KIT|ENSG00000157404|c.Taira201203intestine_X003048|JGIv7b.000031653_1827255-1866311-
KIT|ENSG00000157404|c.Taira201203lung_X002929|JGIv7b.000032657_1734171-1767962-
KLHDC8A|ENSG00000162873|c.JGIL6RMv1_XeXenL6RMv10016200m|JGIv7b.000138050_1416528-1431552+
KLHDC9|ENSG00000162755|c.Audic201207_X006956|JGIv7b.000012462_1213031-1218102-
LEKR1|ENSG00000197980|c.Quigley201112_X022067|JGIv7b.000387329_1998951-2076166+
LPAR3|ENSG00000171517|c.Quigley201212_X013267|JGIv7b.000024235_1566583-1581574+
LPIN2|ENSG00000101577|c.Ueno201210spleen_X000091|JGIv7b.000008006_2040756-2112844+
LRGUK|ENSG00000155530|c.Audic201207_X007535|JGIv7b.000012518_8770950-8802874-
LRP2BP|ENSG00000109771|c.XenBase_47938767|JGIv7b.000041523_5411769-5430221-
LRRC18|ENSG00000165383|c.Audic201207_X014497|JGIv7b.000027067_2133113-2140228+
LRRC23|ENSG00000268135|c.Audic201207_X011549|JGIv7b.000018192_244565-257974-
LRRC27|ENSG00000148814|c.Chang2013_X003299|JGIv7b.000007555_7695665-7726273+
LRRC34|ENSG00000171757|c.XGI_TC421126|JGIv7b.000058517_3728915-3743938-
LRRC36|ENSG00000159708|c.Chung201110_X003150|JGIv7b.000046631_3107708-3120093-
LRRC45|ENSG00000169683|c.Quigley201212_X027644|JGIv7b.000067463_29998-107659+
LRRC48|ENSG00000171962|c.Audic201207_X033361|JGIv7b.000096766_233848-256155+
LRRC48|ENSG00000171962|c.Taira201203testis_X000479|JGIv7b.000011405_962139-991753+
LRRC49|ENSG00000137821|c.Ismailoglu201203_X006758|JGIv7b.000059883_3236169-3291098-
LRRC56|ENSG00000161328|c.Quigley201112_X015287|JGIv7b.000109526_339867-371079+
LRRC61|ENSG00000127399|c.Audic201207_X024951|JGIv7b.000053445_22798-27022-
LRRC63|ENSG00000173988|c.Quigley201112_X004051|JGIv7b.000014978_5653127-5663771-
LRRC71|ENSG00000160838|c.Quigley201112_X005813|JGIv7b.000026819_1314653-1348182+
LRRC72|ENSG00000205858|c.Audic201207_X048943|JGIv7b.000300794_2062958-2082824+
LRRC73|ENSG00000204052|c.Taira201203testis_X000468|JGIv7b.000011063_18611-27740+
LRRC73|ENSG00000204052|c.Taira201203testis_X003811|JGIv7b.000256136_599118-607296+
LRRC9|ENSG00000131951|c.Quigley201212_X020499|JGIv7b.000045985_1180689-1241283+
LRRCC1|ENSG00000133739|c.TXGP201107_X002364|JGIv7b.000022127_1739135-1777320-
LRRD1|ENSG00000240720|c.Audic201207_X026873|JGIv7b.000061124_3436634-3446421-
LRRIQ1|ENSG00000133640|c.Taira201203ovary_X002007|JGIv7b.000018184_615297-702558-
MAATS1|ENSG00000183833|c.Ueno201210kidney_X001465|JGIv7b.000136690_68988-92849-
MAK|ENSG00000111837|c.Taira201203brain_X006989|JGIv7b.000044546_27141-71236+
MAP3K19|ENSG00000176601|c.Quigley201112_X005089|JGIv7b.000021603_2338966-2361041-
MAP9|ENSG00000164114|c.XGI_TC415606|JGIv7b.000061741_1386149-1435171-
MAPK15|ENSG00000181085|c.Ismailoglu201203_X007375|JGIv7b.000073936_105202-123179+
MAPKBP1|ENSG00000137802|c.Taira201203ovary_X007222|JGIv7b.000203041_5710697-5789922+
MCIDAS|ENSG00000234602|c.Chung201110_X003550|JGIv7b.000052441_12586078-12589763-
MDH1B|ENSG00000138400|c.Quigley201207_X009727|JGIv7b.000120240_6736199-6749692+
MDM1|ENSG00000111554|c.Chung201110_X006898|JGIv7b.000237412_1533427-1558748+
MEIG1|ENSG00000197889|c.Chung201110_X001040|JGIv7b.000012518_13746772-13748703+
MEIG1|ENSG00000197889|c.XGI_TC423158|JGIv7b.000033104_5501763-5505375-
MEST|ENSG00000264872|c.Taira201203testis_X000556|JGIv7b.000012518_8418379-8446699+
MIIP|ENSG00000116691|c.Audic201207_X040433|JGIv7b.000161503_21905-42251+
MKS1|ENSG00000011143|c.Chang2013_X003112|JGIv7b.000007440_308894-327981+
MNS1|ENSG00000138587|c.JGIL6RMv1_XeXenL6RMv10046055m|JGIv7b.000059883_1175795-1190637-
MNS1|ENSG00000138587|c.TXGP201107_X009669|JGIv7b.000351606_1808967-1822835+
MOK|ENSG00000080823|c.JGIL6RMv1_XeXenL6RMv10029031m|JGIv7b.000034509_950476-970094-
MORN1|ENSG00000116151|c.Audic201207_X022008|JGIv7b.000047457_2637681-2830860-
MORN2|ENSG00000188010|c.Taira201203brain_X007138|JGIv7b.000045784_5812586-5829475-
MORN3|ENSG00000139714|c.Audic201207_X042822|JGIv7b.000184375_285013-306830+
MORN3|ENSG00000139714|c.UniGene_Xl_S22511917|JGIv7b.000219188_1674367-1697560-
MORN5|ENSG00000185681|c.Amin201106_X000822|JGIv7b.000003272_319530-347925+
MSRB2|ENSG00000148450|c.Taira201203brain_X008158|JGIv7b.000052573_1427141-1442836+
MSRB2|ENSG00000148450|c.Taira201203brain_X013447|JGIv7b.000155082_2228190-2252620+
MXD3|ENSG00000213347|c.Quigley201112_X014750|JGIv7b.000100253_1088804-1096167+
MYB|ENSG00000118513|c.JGIL6RMv1_XeXenL6RMv10005077m|JGIv7b.000039762_790228-811646-
MYCBPAP|ENSG00000136449|c.Taira201203testis_X002372|JGIv7b.000071264_2325861-2347400-
MYCBP|ENSG00000214114|c.JGIL6RMv1_XeXenL6RMv10010828m|JGIv7b.000013204_2211646-2218162-
MYCBP|ENSG00000214114|c.XGI_TC446155|JGIv7b.000176467_984055-991650-
NA|c.Ismailoglu201203_X003519|JGIv7b.000027036_10162567-10231141-
NA|c.Ismailoglu201203_X007480|JGIv7b.000075398_2130668-2173733+
NA|c.Ismailoglu201203_X009731|JGIv7b.000135961_599782-657416-
NA|c.JGIL6RMv1_XeXenL6RMv10023112m|JGIv7b.000039723_933166-945741-
NA|c.JGIL6RMv1_XeXenL6RMv10032304m|JGIv7b.000007045_981833-982541+
NA|c.Quigley201212_X011464|JGIv7b.000018184_4859103-4884009-
NA|c.Taira201203brain_X010161|JGIv7b.000075417_7739775-7746345-
NCS1|ENSG00000107130|c.UniGene_Xl_S20756166|JGIv7b.000091655_316353-350592-
NEK11|ENSG00000114670|c.Quigley201112_X020112|JGIv7b.000245384_5452-131344+
NEK1|ENSG00000137601|c.Audic201207_X017726|JGIv7b.000036864_3522275-3531021+
NEK2|ENSG00000117650|c.XGI_TC417829|JGIv7b.000027161_1288099-1300967-
NFE2L3|ENSG00000050344|c.Taira201203skin_X003165|JGIv7b.000099185_1337578-1357924-
NFE2L3|ENSG00000050344|c.Taira201203st09_X004099|JGIv7b.000178713_2674678-2699025-
NIN|ENSG00000100503|c.Taira201203kidney_X012877|JGIv7b.000267922_4532833-4605402+
NME5|ENSG00000112981|c.Audic201207_X038723|JGIv7b.000140825_507060-517132-
NME7|ENSG00000143156|c.Quigley201207_X000230|JGIv7b.000000939_3447380-3506012-
NME8|ENSG00000086288|c.Chang2013_X006324|JGIv7b.000013787_1482816-1502677+
NOXRED1|ENSG00000165555|c.Quigley201207_X004814|JGIv7b.000039723_6043778-6052197-
NPNT|ENSG00000168743|c.Taira201203eye_X004025|JGIv7b.000024467_4054151-4121588-
NPTX2|ENSG00000106236|c.Quigley201212_X013077|JGIv7b.000023403_8333597-8351013+
NSUN7|ENSG00000179299|c.Taira201203ovary_X002748|JGIv7b.000031653_5502397-5528904-
NSUN7|ENSG00000179299|c.XenBase_169642139|JGIv7b.000016001_7118307-7246164+
ODF2L|ENSG00000122417|c.Ueno201302st08_X000322|JGIv7b.000137809_930568-970692+
ODF3|ENSG00000177947|c.Chung201110_X007019|JGIv7b.000253809_2324778-2334323-
ODF3|ENSG00000177947|c.Quigley201112_X003065|JGIv7b.000012518_5676270-5684906-
OSCP1|ENSG00000116885|c.Audic201207_X048822|JGIv7b.000298574_205654-225739+
PACRGL|ENSG00000163138|c.TXGP201107_X001878|JGIv7b.000016001_1033686-1051478+
PAK1|ENSG00000149269|c.JGIL6RMv1_XeXenL6RMv10019442m|JGIv7b.000068908_6502-41829+
PAK1IP1|ENSG00000111845|c.Quigley201207_X009214|JGIv7b.000100253_467994-477431-
PANK2|ENSG00000125779|c.JGIL6RMv1_XeXenL6RMv10032583m|JGIv7b.000109418_40332-52282+
PAQR5|ENSG00000137819|c.Taira201203intestine_X004931|JGIv7b.000058049_5574480-5600752+
PARP12|ENSG00000059378|c.Taira201203lung_X008783|JGIv7b.000388571_31491-40928+
PCDP1|ENSG00000163075|c.Quigley201212_X001895|JGIv7b.000003490_2610822-2645262+
PCNT|ENSG00000160299|c.Taira201203ovary_X003301|JGIv7b.000043242_195657-274629-
PFN4|ENSG00000176732|c.JGIL6RMv1_XeXenL6RMv10037071m|JGIv7b.000197721_598529-625573+
PIBF1|ENSG00000083535|c.Chang2013_X033484|JGIv7b.000221007_3138952-3236976-
PIH1D3|ENSG00000080572|c.Audic201207_X017741|JGIv7b.000036864_827347-880837-
PIP5KL1|ENSG00000167103|c.Ismailoglu201203_X011486|JGIv7b.000229341_979268-991902+
PLK4|ENSG00000142731|c.Quigley201212_X027768|JGIv7b.000068717_247417-269714+
POC1A|ENSG00000164087|c.Ueno2012104cells_X001132|JGIv7b.000150991_229007-259041-
POC5|ENSG00000152359|c.Taira201203egg_X007145|JGIv7b.000220499_2774498-2800584+
PPIL6|ENSG00000185250|c.UniGene_Xl_S22511941|JGIv7b.000008355_4703244-4716782-
PPP1R32|ENSG00000162148|c.Quigley201112_X012402|JGIv7b.000074352_6149888-6177602-
PPP1R35|ENSG00000160813|c.Ismailoglu201203_X009158|JGIv7b.000113187_1586521-1591851-
PPP1R42|ENSG00000178125|c.Audic201207_X025706|JGIv7b.000058038_286277-306247+
PPP4R4|ENSG00000119698|c.Taira201203brain_X006295|JGIv7b.000039723_821630-901812-
PPP4R4|ENSG00000119698|c.Taira201203testis_X002743|JGIv7b.000096659_2553046-2624454+
PTPLB|ENSG00000206527|c.Ismailoglu201203_X010353|JGIv7b.000163806_6105523-6130007+
PURG|ENSG00000172733|c.Quigley201212_X003008|JGIv7b.000005895_5058568-5067630+
RAB36|ENSG00000100228|c.Audic201207_X040586|JGIv7b.000162663_1021503-1040110-
RABL2B|ENSG00000079974|c.Audic201207_X046865|JGIv7b.000253809_2300848-2316418-
RABL2B|ENSG00000079974|c.UniGene_Xl_S21313311|JGIv7b.000012518_5645375-5666767-
RABL5|ENSG00000128581|c.Quigley201212_X023409|JGIv7b.000051976_15087-23528+
RCBTB2|ENSG00000136161|c.XGI_TC418397|JGIv7b.000008129_4997967-5096126-
RFX1|ENSG00000132005|c.Taira201203spleen_X004979|JGIv7b.000196085_356485-382541-
RFX1|ENSG00000132005|c.Ueno2012102cells_X001530|JGIv7b.000175714_69022-100327+
RFX2|ENSG00000087903|c.JGIL6RMv1_XeXenL6RMv10026203m|JGIv7b.000035716_1559562-1590864+
RFX2|ENSG00000087903|c.Park201106_X024671|JGIv7b.000325448_529875-558206+
RGS9BP|ENSG00000186326|c.UniGene_Xl_S42160950|JGIv7b.000094404_650484-655245-
RHPN1|ENSG00000158106|c.Audic201207_X037807|JGIv7b.000135348_77324-121883+
RIBC2|ENSG00000128408|c.Ismailoglu201203_X008554|JGIv7b.000097607_65415-81793+
RIBC2|ENSG00000128408|c.Quigley201212_X045335|JGIv7b.000229341_1235341-1240259-
RLN3|ENSG00000171136|c.Taira201203intestine_X009360|JGIv7b.000275988_169036-172558-
RNF219|ENSG00000152193|c.Chang2013_X023003|JGIv7b.000078860_6710244-6724001+
RNF223|ENSG00000237330|c.Quigley201212_X020617|JGIv7b.000046073_2873675-2875690+
RNF32|ENSG00000105982|c.Taira201203testis_X001044|JGIv7b.000022415_4748725-4807116+
ROPN1L|ENSG00000145491|c.Audic201207_X028369|JGIv7b.000070754_90903-133411-
RP11-503N18.3|ENSG00000249428|c.Chung201110_X000247|JGIv7b.000003467_4801337-4862940+
RP11-579D7.1|ENSG00000257987|c.Quigley201112_X002106|JGIv7b.000008129_5758806-5766438+
RP11-694I15.6|ENSG00000236980|c.Quigley201112_X003517|JGIv7b.000013523_4147343-4168581+
RP11-723O4.6|ENSG00000187695|c.Ismailoglu201203_X002847|JGIv7b.000018274_667524-687761-
RSPH10B2|ENSG00000169402|c.Quigley201112_X005408|JGIv7b.000023403_7736156-7755232+
RSPH1|ENSG00000160188|c.Quigley201207_X008871|JGIv7b.000093091_6968-17882+
RSPH3|ENSG00000130363|c.Audic201207_X028767|JGIv7b.000073014_23278-41434-
RSPH4A|ENSG00000111834|c.Audic201207_X023264|JGIv7b.000050694_6043269-6050185+
RSPH9|ENSG00000172426|c.Ismailoglu201203_X001636|JGIv7b.000012020_13532332-13542675+
RTDR1|ENSG00000100218|c.Audic201207_X040509|JGIv7b.000162663_1044873-1150001+
RTTN|ENSG00000176225|c.Taira201203egg_X002210|JGIv7b.000023301_2048937-2135881-
RUVBL1|ENSG00000175792|c.Amin201106_X004357|JGIv7b.000013523_7809504-7842113+
RUVBL1|ENSG00000175792|c.Quigley201112_X020862|JGIv7b.000277614_3068711-3095776+
RUVBL2|ENSG00000183207|c.Audic201207_X025419|JGIv7b.000056777_900663-921507+
RUVBL2|ENSG00000183207|c.Ueno201210egg_X001199|JGIv7b.000139674_1787321-1801883+
SAMD15|ENSG00000100583|c.Ismailoglu201203_X004697|JGIv7b.000039723_6034041-6039130+
SASS6|ENSG00000156876|c.Chang2013_X006192|JGIv7b.000013576_2851782-2893913+
SFI1|ENSG00000198089|c.Taira201203lung_X007130|JGIv7b.000162663_1340039-1381927-
SIX3|ENSG00000138083|c.JGIL6RMv1_XeXenL6RMv10027859m|JGIv7b.000102974_15477577-15483295+
SLC25A22|ENSG00000177542|c.Amin201106_X011891|JGIv7b.000047533_5572087-5591747+
SLC26A5|ENSG00000170615|c.Taira201203ovary_X001349|JGIv7b.000012518_17008881-17053433-
SLC7A7|ENSG00000155465|c.Chung201110_X007499|JGIv7b.000326511_1119599-1142923-
SLC7A7|ENSG00000155465|c.Taira201203st40_X000520|JGIv7b.000013576_6614820-6637209+
SLX1A|ENSG00000132207|c.Ueno201210ovary_X000552|JGIv7b.000077809_21-8852+
SMPX|ENSG00000091482|c.XGI_TC423114|JGIv7b.000112554_3831684-3874501+
SOX7|ENSG00000171056|c.Chung201110_X000593|JGIv7b.000007103_1539795-1544597-
SOX7|ENSG00000171056|c.Taira201203eye_X010098|JGIv7b.000102262_3078058-3084084-
SPA17|ENSG00000064199|c.Audic201207_X031389|JGIv7b.000083106_288562-355729+
SPAG1|ENSG00000104450|c.Taira201203kidney_X004608|JGIv7b.000034503_3882562-3939559-
SPAG6|ENSG00000077327|c.Ueno201210heart_X000766|JGIv7b.000052573_1120423-1200753+
SPAG6|ENSG00000077327|c.Ueno201210kidney_X001526|JGIv7b.000155082_1886325-1987940+
SPATA18|ENSG00000163071|c.Audic201207_X048461|JGIv7b.000286644_506129-527322-
SPATA18|ENSG00000163071|c.JGIL6RMv1_XeXenL6RMv10049963m|JGIv7b.000051940_844789-865605+
SPATA18|ENSG00000163071|c.Quigley201212_X016396|JGIv7b.000033104_2550201-2571633-
SPATA4|ENSG00000150628|c.Ismailoglu201203_X002337|JGIv7b.000014692_6745341-6754018+
SPATA6L|ENSG00000106686|c.XGI_TC420201|JGIv7b.000106782_624754-654736+
SPEF1|ENSG00000101222|c.TXGP201107_X008278|JGIv7b.000189728_999115-1004377-
SPEF2|ENSG00000152582|c.Taira201203ovary_X003969|JGIv7b.000052441_5482371-5584067+
SPICE1|ENSG00000163611|c.Taira201203testis_X003061|JGIv7b.000132381_92843-119420-
SRPK2|ENSG00000135250|c.Quigley201212_X016240|JGIv7b.000033104_2190254-2270286+
SRPK2|ENSG00000135250|c.TeperekTkacz201206_X000851|JGIv7b.000012518_17478438-17545308-
SSTR5|ENSG00000162009|c.Quigley201207_X001569|JGIv7b.000010188_801984-822424+
STIL|ENSG00000123473|c.Quigley201212_X048022|JGIv7b.000276272_1864863-1944300-
STK33|ENSG00000130413|c.Audic201207_X033054|JGIv7b.000093786_1989157-2006763-
STK36|ENSG00000163482|c.Ueno201210st10_X001423|JGIv7b.000096766_1896900-1936151+
STPG1|ENSG00000001460|c.JGIL6RMv1_XeXenL6RMv10050677m|JGIv7b.000133047_581198-622901+
STYXL1|ENSG00000262263|c.XGI_TC421881|JGIv7b.000267344_2105552-2117934-
SURF2|ENSG00000148291|c.UniGene_Xl_S24244299|JGIv7b.000081122_305215-313121-
SYT10|ENSG00000110975|c.Quigley201212_X028114|JGIv7b.000070246_738588-752044+
TBATA|ENSG00000166220|c.Audic201207_X016333|JGIv7b.000032511_519124-544376-
TBCCD1|ENSG00000113838|c.XenBase_115529172|JGIv7b.000120240_3518956-3535167-
TBCEL|ENSG00000154114|c.TXGP201107_X005852|JGIv7b.000078649_691547-735899-
TBCEL|ENSG00000154114|c.TXGP201107_X009381|JGIv7b.000287959_871741-924737-
TCHP|ENSG00000139437|c.JGIL6RMv1_XeXenL6RMv10024742m|JGIv7b.000143664_931146-954698-
TCP11L2|ENSG00000166046|c.Audic201207_X034409|JGIv7b.000100253_3172133-3190849-
TCTE1|ENSG00000146221|c.Audic201207_X047106|JGIv7b.000256136_519961-526764-
TCTEX1D1|ENSG00000152760|c.Audic201207_X048071|JGIv7b.000275988_160179-169259+
TCTEX1D1|ENSG00000152760|c.UniGene_Xl_S27877860|JGIv7b.000155039_724373-732178-
TCTEX1D2|ENSG00000213123|c.Amin201106_X023876|JGIv7b.000203280_435808-445692-
TCTN1|ENSG00000204852|c.Audic201207_X013917|JGIv7b.000025254_4448678-4484674-
TCTN2|ENSG00000168778|c.mgEST_1013105180|JGIv7b.000395028_21083-36405-
TCTN3|ENSG00000119977|c.Taira201203testis_X002244|JGIv7b.000064025_269295-278918-
TEKT1|ENSG00000167858|c.JGIL6RMv1_XeXenL6RMv10015417m|JGIv7b.000159212_500927-510932-
TEKT1|ENSG00000167858|c.JGIL6RMv1_XeXenL6RMv10032313m|JGIv7b.000112554_2847972-2858368+
TEKT2|ENSG00000092850|c.Audic201207_X043727|JGIv7b.000196571_577774-600959-
TEKT2|ENSG00000092850|c.Quigley201212_X015478|JGIv7b.000030711_2885214-2902802+
TEKT3|ENSG00000125409|c.Quigley201112_X013310|JGIv7b.000081941_1302669-1314978+
TEKT3|ENSG00000125409|c.Taira201203st20_X004320|JGIv7b.000163806_2775989-2789225-
TEKT4|ENSG00000260842|c.Audic201207_X013262|JGIv7b.000023403_196249-229104-
TEX26|ENSG00000175664|c.Audic201207_X022785|JGIv7b.000049688_330147-349778+
TEX26|ENSG00000175664|c.Ismailoglu201203_X003990|JGIv7b.000031941_815621-834783+
TEX33|ENSG00000185264|c.Audic201207_X030502|JGIv7b.000078978_6346716-6357574+
TEX9|ENSG00000151575|c.Audic201207_X026382|JGIv7b.000059883_1148936-1168868+
TMEM107|ENSG00000179029|c.Ueno201210st15_X000404|JGIv7b.000193742_322280-330580-
TMEM216|ENSG00000187049|c.Taira201203egg_X001487|JGIv7b.000013921_182195-185891+
TMEM218|ENSG00000150433|c.XGI_TC466608|JGIv7b.000083106_1295404-1310033-
TMEM237|ENSG00000155755|c.XenBase_163916116|JGIv7b.000139113_2354457-2369006-
TMEM53|ENSG00000126106|c.Audic201207_X049504|JGIv7b.000325141_1478748-1482145+
TMEM67|ENSG00000164953|c.Quigley201112_X019598|JGIv7b.000227593_1260908-1290710-
TP73|ENSG00000078900|c.Quigley201112_X019242|JGIv7b.000208071_5948743-6059525-
TP73|ENSG00000078900|c.Taira201203testis_X002628|JGIv7b.000087017_102608-155949+
TPGS2|ENSG00000134779|c.Audic201207_X030157|JGIv7b.000078378_83597-102221-
TRAF3IP1|ENSG00000204104|c.Taira201203brain_X000859|JGIv7b.000004321_1404396-1432363-
TRIM13|ENSG00000204977|c.Taira201203intestine_X008552|JGIv7b.000200825_5098161-5105770-
TSGA10|ENSG00000135951|c.Taira201203st15_X000731|JGIv7b.000017127_981321-1011500-
TTBK2|ENSG00000128881|c.Chang2013_X024862|JGIv7b.000091950_2310118-2369513+
TTC12|ENSG00000149292|c.Audic201207_X027542|JGIv7b.000066475_3672719-3736805+
TTC18|ENSG00000156042|c.Taira201203testis_X002758|JGIv7b.000096766_1731765-1785136+
TTC21A|ENSG00000168026|c.Quigley201207_X005875|JGIv7b.000047683_3421662-3466794-
TTC23L|ENSG00000205838|c.Quigley201207_X006457|JGIv7b.000052441_4828701-4846639+
TTC24|ENSG00000187862|c.Quigley201207_X003657|JGIv7b.000026819_2714151-2743191+
TTC25|ENSG00000260703|c.XGI_TC418815|JGIv7b.000075417_7055626-7064283+
TTC26|ENSG00000105948|c.Audic201207_X046363|JGIv7b.000245044_6200119-6229603+
TTC29|ENSG00000137473|c.Taira201203kidney_X011724|JGIv7b.000190940_1119252-1263033-
TTC34|ENSG00000215912|c.JGIL6RMv1_XeXenL6RMv10018158m|JGIv7b.000052341_4321492-4373245-
TTC40|ENSG00000171811|c.Taira201203ovary_X000831|JGIv7b.000007555_816523-951118-
TTC6|ENSG00000139865|c.JGIL6RMv1_XeXenL6RMv10041365m|JGIv7b.000265107_1052960-1087291+
TTC8|ENSG00000165533|c.Ismailoglu201203_X004722|JGIv7b.000039723_2810167-2840312-
TTLL10|ENSG00000162571|c.Quigley201112_X011766|JGIv7b.000066475_2256032-2286714+
TTLL13|ENSG00000213471|c.Audic201207_X005557|JGIv7b.000009266_7182435-7199819-
TTLL1|ENSG00000100271|c.Taira201203ovary_X005555|JGIv7b.000097607_538475-545869+
TTLL1|ENSG00000100271|c.Taira201203st30_X002667|JGIv7b.000070246_979249-984063-
TTLL5|ENSG00000119685|c.Quigley201207_X004826|JGIv7b.000039723_6436272-6488028-
TTLL9|ENSG00000131044|c.Quigley201112_X016853|JGIv7b.000147859_165568-174775+
TUBA1A|ENSG00000167552|c.mgEST_1013155827|JGIv7b.000127187_1109513-1113080-
TUBA1A|ENSG00000167552|c.Taira201203spleen_X001422|JGIv7b.000021603_2876592-2879042+
TUBA1A|ENSG00000167552|c.Taira201203st20_X001340|JGIv7b.000021603_3119096-3123430-
TUBA1B|ENSG00000123416|c.TeperekTkacz201206_X001415|JGIv7b.000021603_3151627-3153328-
TUBA1B|ENSG00000123416|c.Ueno2012102cells_X000409|JGIv7b.000021603_2832127-2844488-
TUBA1C|ENSG00000167553|c.XGI_TC420299|JGIv7b.000021603_2210391-2214266-
TUBB2B|ENSG00000137285|c.Quigley201112_X015988|JGIv7b.000127590_784495-789282-
TUBB4B|ENSG00000188229|c.JGIL6RMv1_XeXenL6RMv10055081m|JGIv7b.000046073_2925147-2928535+
UAP1L1|ENSG00000197355|c.Park201106_X008667|JGIv7b.000037448_622849-627872+
UBXN10|ENSG00000162543|c.XGI_TC423846|JGIv7b.000195950_700440-706728-
UBXN11|ENSG00000158062|c.Quigley201112_X006103|JGIv7b.000027891_226476-237950+
USP21|ENSG00000143258|c.Quigley201212_X006502|JGIv7b.000012462_1794038-1819808+
USP21|ENSG00000143258|c.Quigley201212_X020835|JGIv7b.000046492_157923-172604-
VSTM5|ENSG00000214376|c.Quigley201212_X039661|JGIv7b.000151039_796427-818771+
VWA3A|ENSG00000175267|c.Ismailoglu201203_X010785|JGIv7b.000183165_336586-385113-
VWA3B|ENSG00000168658|c.Quigley201212_X011092|JGIv7b.000017127_562066-595030-
WAS|ENSG00000015285|c.Ueno201210intestine_X001958|JGIv7b.000356308_116280-127552+
WDR16|ENSG00000166596|c.Audic201207_X031071|JGIv7b.000081941_1078095-1084903+
WDR16|ENSG00000166596|c.UniGene_Xl_S28473498|JGIv7b.000163806_2998260-3007049-
WDR19|ENSG00000157796|c.Taira201203brain_X003637|JGIv7b.000016001_6539528-6576171+
WDR34|ENSG00000119333|c.Audic201207_X009068|JGIv7b.000014008_293716-299854-
WDR35|ENSG00000118965|c.Ismailoglu201203_X010039|JGIv7b.000149890_281952-360716+
WDR38|ENSG00000136918|c.Audic201207_X002052|JGIv7b.000003586_1504061-1524681-
WDR49|ENSG00000174776|c.Audic201207_X027845|JGIv7b.000068717_202698-247744-
WDR49|ENSG00000174776|c.Quigley201212_X047454|JGIv7b.000267727_552153-604968-
WDR52|ENSG00000206530|c.Taira201203testis_X003959|JGIv7b.000301768_94249-119892+
WDR54|ENSG00000005448|c.XGI_TC419204|JGIv7b.000087175_205871-219136+
WDR5B|ENSG00000196981|c.Quigley201112_X016637|JGIv7b.000141248_469063-474260+
WDR5|ENSG00000196363|c.Audic201207_X050309|JGIv7b.000352190_705632-715185-
WDR60|ENSG00000126870|c.Taira201203st09_X001258|JGIv7b.000022415_6185122-6230170+
WDR60|ENSG00000126870|c.TXGP201107_X004597|JGIv7b.000052573_8402441-8438143-
WDR63|ENSG00000162643|c.JGIL6RMv1_XeXenL6RMv10048012m|JGIv7b.000137809_1589572-1637232-
WDR65|ENSG00000243710|c.Quigley201112_X011878|JGIv7b.000067962_366951-394495+
WDR66|ENSG00000158023|c.Taira201203testis_X003453|JGIv7b.000184375_99392-125407-
WDR78|ENSG00000152763|c.Audic201207_X048079|JGIv7b.000275988_179565-204481-
WDR88|ENSG00000166359|c.Quigley201112_X014638|JGIv7b.000098999_3050132-3066103-
WDR90|ENSG00000161996|c.Quigley201212_X033399|JGIv7b.000096766_938987-965679-
WDR92|ENSG00000243667|c.Park201106_X003267|JGIv7b.000012020_8755720-8774877-
WDR93|ENSG00000140527|c.Audic201207_X005573|JGIv7b.000009266_8114143-8160116-
WDR96|ENSG00000197748|c.Quigley201207_X009164|JGIv7b.000100253_379614-434611+
WRAP73|ENSG00000116213|c.XGI_TC419337|JGIv7b.000087017_5984-43081-
XRRA1|ENSG00000166435|c.Quigley201212_X045823|JGIv7b.000236338_220952-253490-
YBEY|ENSG00000182362|c.JGIL6RMv1_XeXenL6RMv10011585m|JGIv7b.000043242_287979-296218-
YES1|ENSG00000176105|c.Taira201203skin_X000449|JGIv7b.000008834_359282-403978+
ZBBX|ENSG00000169064|c.Quigley201112_X011110|JGIv7b.000058517_2703132-2799757-
ZBTB18|ENSG00000179456|c.Quigley201212_X045851|JGIv7b.000236382_4756059-4764569+
ZC2HC1A|ENSG00000104427|c.Ismailoglu201203_X003088|JGIv7b.000022127_3641306-3665588-
ZDHHC17|ENSG00000186908|c.Quigley201112_X011889|JGIv7b.000068717_118785-140352+
ZDHHC1|ENSG00000159714|c.Taira201203egg_X002857|JGIv7b.000033905_1830170-1850383+
ZDHHC1|ENSG00000159714|c.Ueno201210egg_X000650|JGIv7b.000045681_8460-34250+
ZMYND10|ENSG00000004838|c.Quigley201112_X018442|JGIv7b.000187321_3540864-3564409+
ZMYND12|ENSG00000066185|c.Audic201207_X035515|JGIv7b.000109184_870320-884313+
ZNF474|ENSG00000164185|c.Quigley201212_X050414|JGIv7b.000373399_3933865-3939691+
ZNF79|ENSG00000196152|c.Taira201203intestine_X001169|JGIv7b.000011418_460635-486575+

## Sheet: ICD6_MCI6
id	baseMean	baseMeanA	baseMeanB	foldChange	log2FoldChange	pval	padj
A1CF|ENSG00000148584|c.Taira201203intestine_X005935|JGIv7b.000079772_4581973-4609884+	238.01	195.04	280.981	1.44063	0.526704	0.342355	1
A2M|ENSG00000175899|c.Taira201203eye_X001131|JGIv7b.000007045_3939197-3984083+	13.8391	7.46914	20.209	2.70566	1.43598	0.273219	0.992554
A2M|ENSG00000175899|c.Taira201203eye_X010895|JGIv7b.000131666_752750-785570-	45.005	43.2845	46.7254	1.0795	0.110359	0.942392	1
A2M|ENSG00000175899|c.Taira201203eye_X010902|JGIv7b.000131666_817700-853325-	13.0112	6.49566	19.5268	3.00613	1.58791	0.473174	1
A2M|ENSG00000175899|c.Taira201203eye_X010903|JGIv7b.000131666_947929-977612-	104.374	10.717	198.032	18.4783	4.20776	0.21422	0.933297
A2M|ENSG00000175899|c.Ueno201210st10_X000172|JGIv7b.000007045_3704835-3735363+	2283.74	1573.56	2993.91	1.90264	0.928001	0.222302	0.946049
A2M|ENSG00000175899|c.UniGene_Xl_S19874647|JGIv7b.000131666_894764-943919-	200.61	171.614	229.605	1.33791	0.419981	0.626836	1
A2ML1|ENSG00000166535|c.Taira201203skin_X003503|JGIv7b.000131666_1092313-1121274-	30.2862	14.0445	46.5279	3.3129	1.72809	0.287379	1
A2ML1|ENSG00000166535|c.Taira201203st20_X003952|JGIv7b.000131666_1221540-1307105+	381.525	394.042	369.008	0.936468	-0.0946977	0.988942	1
A2ML1|ENSG00000166535|c.Taira201203st35_X000321|JGIv7b.000007045_3464923-3566890-	24.8312	23.0535	26.6089	1.15422	0.20692	0.822826	1
A4GNT|ENSG00000118017|c.JGIL6RMv1_XeXenL6RMv10019937m|JGIv7b.000086205_247294-258571+	2.36698	3.0443	1.68967	0.555027	-0.84937	0.905997	1
A4GNT|ENSG00000118017|c.JGIL6RMv1_XeXenL6RMv10019962m|JGIv7b.000030404_4677-17187-	91.7805	34.2841	149.277	4.35412	2.12238	0.0469357	0.453388
A4GNT|ENSG00000118017|c.Taira201203brain_X006569|JGIv7b.000043061_1185532-1204944+	1.43334	1.17701	1.68967	1.43556	0.521609	0.999337	1
A4GNT|ENSG00000118017|c.Taira201203lung_X000937|JGIv7b.000008828_149849-408842+	1.64036	1.17701	2.10371	1.78732	0.837802	0.936532	1
A4GNT|ENSG00000118017|c.Taira201203pancreas_X001234|JGIv7b.000043061_1309717-1320619-	2.99979	1.17701	4.82258	4.0973	2.03467	0.612164	1
A4GNT|ENSG00000118017|c.Taira201203skin_X001808|JGIv7b.000043061_1239102-1248946-	1.70958	2.55756	0.861595	0.336882	-1.56969	0.842766	1
A4GNT|ENSG00000118017|c.UniGene_Xl_S36163399|JGIv7b.000008828_626821-630897-	2.54114	2.1505	2.93178	1.3633	0.447107	0.984157	1
AAAS|ENSG00000094914|c.Ismailoglu201203_X005781|JGIv7b.000049342_887644-908895+	993.291	1158.25	828.33	0.715154	-0.483673	0.334923	1
AACS|ENSG00000081760|c.Taira201203brain_X013853|JGIv7b.000167265_691745-734409+	1069.71	661.581	1477.84	2.2338	1.1595	0.0198738	0.254461
AACS|ENSG00000081760|c.Taira201203stomach_X001056|JGIv7b.000042960_6294219-6340767-	625.511	540.1	710.923	1.31628	0.396466	0.451095	1
AADAC|ENSG00000114771|c.Park201106_X025379|JGIv7b.000387329_40822-58092+	1.22632	1.17701	1.27563	1.08379	0.116081	1	1
AADAC|ENSG00000114771|c.Taira201203intestine_X006045|JGIv7b.000082102_3340579-3362969-	74.6645	67.7004	81.6287	1.20573	0.269912	0.6361	1
AADACL4|ENSG00000204518|c.Quigley201212_X044535|JGIv7b.000208071_522577-533708-	286.132	341.228	231.035	0.677069	-0.562624	0.309952	1
AADAT|ENSG00000109576|c.JGIL6RMv1_XeXenL6RMv10010169m|JGIv7b.000014660_2062232-2098841-	912.459	889.064	935.855	1.05263	0.0739989	0.901157	1
AADAT|ENSG00000109576|c.UniGene_Xl_S17519062|JGIv7b.000014692_8988441-9021092+	24.6174	27.6732	21.5616	0.77915	-0.360026	0.664802	1
AAED1|ENSG00000158122|c.UniGene_Xl_S38675532|JGIv7b.000032519_354005-361068-	150.883	14.4429	287.323	19.8938	4.31424	1.51e-09	9.28e-08
AAGAB|ENSG00000103591|c.Audic201207_X025945|JGIv7b.000058049_4975593-4992662-	373.379	377.893	368.865	0.976109	-0.0348856	0.915554	1
AAGAB|ENSG00000103591|c.UniGene_Xl_S20337254|JGIv7b.000036401_3602075-3619253+	267.41	249.253	285.567	1.14569	0.196216	0.750312	1
AAK1|ENSG00000115977|c.Taira201203egg_X000385|JGIv7b.000004754_213589-296673+	50.1282	60.0632	40.1933	0.669183	-0.579527	0.48027	1
AAK1|ENSG00000115977|c.Taira201203testis_X003766|JGIv7b.000247724_2284955-2361746+	89.0014	86.5949	91.4079	1.05558	0.0780361	0.981265	1
AAMP|ENSG00000127837|c.Taira201203pancreas_X002239|JGIv7b.000127187_2128992-2144223+	510.135	675.783	344.486	0.509758	-0.972116	0.0613355	0.540563
AAMP|ENSG00000127837|c.UniGene_Xl_S22391930|JGIv7b.000021603_1388249-1401312-	1337.56	1676.24	998.877	0.595903	-0.746851	0.0985303	0.695786
AANAT|ENSG00000129673|c.XGI_TC422686|JGIv7b.000071264_389373-394964-	3.40208	3.0443	3.75985	1.23505	0.304566	0.946154	1
AAR2|ENSG00000131043|c.Taira201203st09_X003663|JGIv7b.000125077_680794-686879+	312.586	352.927	272.244	0.771388	-0.374471	0.513528	1
AARS2|ENSG00000124608|c.Ueno2012102cells_X000217|JGIv7b.000012020_13287630-13314178-	463.082	412.247	513.917	1.24662	0.318023	0.514454	1
AARSD1|ENSG00000266967|c.XenBase_115529162|JGIv7b.000360123_511299-548145+	90.4446	69.5858	111.303	1.59951	0.677632	0.386511	1
AARS|ENSG00000090861|c.Park201106_X010549|JGIv7b.000046631_3834200-3862408-	4690.18	4409.8	4970.56	1.12716	0.172694	0.849718	1
AASDH|ENSG00000157426|c.Ismailoglu201203_X004058|JGIv7b.000032657_1080639-1098291+	1509.2	1665.97	1352.43	0.811799	-0.300806	0.488903	1
AASDHPPT|ENSG00000149313|c.XGI_TC422152|JGIv7b.000104417_854265-886537+	76.8624	88.4882	65.2366	0.737235	-0.439804	0.709813	1
AASS|ENSG00000008311|c.Taira201203brain_X004915|JGIv7b.000026505_1407547-1444502-	2190.07	1798.55	2581.59	1.43538	0.52143	0.550845	1
AATF|ENSG00000108270|c.Audic201207_X014864|JGIv7b.000027891_1699502-1803642-	2491.33	2266.04	2716.61	1.19884	0.261635	0.605496	1
AATK|ENSG00000181409|c.Taira201203brain_X013222|JGIv7b.000150750_108577-214399+	36.9603	30.9297	42.991	1.38996	0.475039	0.52648	1
ABAT|ENSG00000183044|c.XenBase_147902229|JGIv7b.000026364_2689745-2752987-	128.362	129.286	127.437	0.985699	-0.0207807	0.909978	1
ABAT|ENSG00000183044|c.XGI_TC415602|JGIv7b.000120240_340724-399678-	237.749	257.846	217.652	0.844117	-0.244485	0.736887	1
ABCA1|ENSG00000165029|c.Taira201203liver_X002115|JGIv7b.000061609_2028494-2097948-	85.1313	57.4788	112.784	1.96218	0.972458	0.449194	1
ABCA1|ENSG00000165029|c.Taira201203spleen_X003781|JGIv7b.000090041_668873-751164+	420.764	185.1	656.428	3.54634	1.82633	0.00020081	0.00522531
ABCA2|ENSG00000107331|c.Taira201203brain_X006134|JGIv7b.000037448_433866-471951-	115.38	86.0458	144.714	1.68183	0.750032	0.199531	0.914743
ABCA3|ENSG00000167972|c.Taira201203ovary_X000130|JGIv7b.000000939_2558927-2601093-	1425.65	1073.31	1777.99	1.65655	0.728179	0.104756	0.717208
ABCA3|ENSG00000167972|c.TXGP201107_X002428|JGIv7b.000023403_4255533-4300390+	418.777	466.079	371.475	0.797022	-0.327309	0.633173	1
ABCA4|ENSG00000198691|c.Taira201203eye_X006442|JGIv7b.000047606_529024-637383+	187.79	136.118	239.462	1.75922	0.814939	0.255654	0.977855
ABCA5|ENSG00000154265|c.Taira201203ovary_X001423|JGIv7b.000013265_4526157-4564627+	29.7788	16.3102	43.2474	2.65156	1.40684	0.203008	0.919853
ABCA5|ENSG00000154265|c.Ueno201210brain_X001848|JGIv7b.000075417_7663292-7705450+	5.83927	3.61072	8.06783	2.23441	1.15989	0.682323	1
ABCA8|ENSG00000141338|c.Ismailoglu201203_X006813|JGIv7b.000060603_78072-183746-	104.79	75.0638	134.516	1.79202	0.841585	0.644438	1
ABCA8|ENSG00000141338|c.Quigley201212_X039363|JGIv7b.000147859_10172-81245-	2048.85	125.639	3972.06	31.6148	4.98253	1.75e-17	4.25e-15
ABCB10|ENSG00000135776|c.Taira201203st09_X002374|JGIv7b.000051671_257217-271590+	158.102	184.907	131.298	0.710073	-0.49396	0.315438	1
ABCB10|ENSG00000135776|c.Taira201203st25_X001154|JGIv7b.000019026_166132-173552+	341.299	346.866	335.732	0.967903	-0.0470662	0.936461	1
ABCB11|ENSG00000263298|c.Taira201203intestine_X003716|JGIv7b.000043242_7410425-7454117+	3.43494	3.9381	2.93178	0.744465	-0.425724	1	1
ABCB1|ENSG00000085563|c.Chang2013_X032863|JGIv7b.000203187_787793-828110+	1444.33	1229.12	1659.55	1.35019	0.433166	0.351784	1
ABCB1|ENSG00000085563|c.XenBase_148234562|JGIv7b.000061124_1028220-1072818+	3.45585	2.63724	4.27445	1.62081	0.696712	0.905035	1
ABCB5|ENSG00000004846|c.JGIL6RMv1_XeXenL6RMv10038321m|JGIv7b.000057216_4219502-4290829+	173.53	81.9397	265.12	3.23555	1.69401	0.0714944	0.588253
ABCB5|ENSG00000004846|c.Taira201203heart_X005629|JGIv7b.000102974_12705191-12735311+	4.73691	4.5842	4.88962	1.06662	0.0930512	0.999289	1
ABCB5|ENSG00000004846|c.Taira201203st12_X004073|JGIv7b.000268161_4442-43431-	2403.35	3776.79	1029.92	0.272696	-1.87463	0.000101521	0.00281739
ABCB6|ENSG00000115657|c.Ismailoglu201203_X003007|JGIv7b.000021603_3558171-3577484+	279.155	219.545	338.766	1.54304	0.625776	0.253309	0.977364
ABCB7|ENSG00000131269|c.Amin201106_X002140|JGIv7b.000007546_2030615-2099629+	592.077	661.297	522.858	0.790655	-0.33888	0.491841	1
ABCB8|ENSG00000197150|c.Audic201207_X041637|JGIv7b.000170011_116499-134283+	297.958	374.121	221.794	0.59284	-0.754285	0.453176	1
ABCB9|ENSG00000150967|c.Chang2013_X037883|JGIv7b.000395028_532298-554320+	712.344	921.57	503.118	0.545936	-0.873196	0.0605511	0.536542
ABCC10|ENSG00000124574|c.Taira201203brain_X015850|JGIv7b.000256136_664779-691984-	508.778	602.799	414.756	0.68805	-0.539414	0.33699	1
ABCC1|ENSG00000103222|c.Taira201203brain_X013608|JGIv7b.000160841_2070164-2130088-	25.2781	31.7352	18.821	0.593064	-0.75374	0.474485	1
ABCC1|ENSG00000103222|c.Taira201203kidney_X001505|JGIv7b.000009994_3873956-3912382+	552.401	542.462	562.34	1.03664	0.0519198	0.880411	1
ABCC1|ENSG00000103222|c.TXGP201107_X001030|JGIv7b.000009994_3762929-3842896+	545.766	252.332	839.199	3.32577	1.73369	0.00042908	0.0102205
ABCC2|ENSG00000023839|c.Taira201203kidney_X013221|JGIv7b.000299965_959970-1000667-	1.24308	1.17701	1.30915	1.11227	0.153503	1	1
ABCC3|ENSG00000108846|c.JGIL6RMv1_XeXenL6RMv10049234m|JGIv7b.000064164_592398-650213-	138.515	156.713	120.318	0.767762	-0.381268	0.678277	1
ABCC4|ENSG00000125257|c.Taira201203kidney_X008712|JGIv7b.000086067_1787360-1932602-	517.47	431.15	603.791	1.40042	0.485859	0.284547	1
ABCC5|ENSG00000114770|c.Quigley201212_X014741|JGIv7b.000029016_1831671-1850329+	80.5082	16.1153	144.901	8.99152	3.16857	0.2943	1
ABCC5|ENSG00000114770|c.Taira201203eye_X009166|JGIv7b.000084584_52476-120049-	171.449	45.8238	297.074	6.48295	2.69665	0.252902	0.977251
ABCC8|ENSG00000006071|c.Taira201203st30_X003100|JGIv7b.000093786_437260-492372+	22.3954	21.7172	23.0737	1.06246	0.087415	0.862992	1
ABCC8|ENSG00000006071|c.Ueno201210brain_X001368|JGIv7b.000047091_1495958-1547512-	3.96816	3.24783	4.68849	1.44358	0.529647	0.845085	1
ABCC9|ENSG00000069431|c.Taira201203eye_X001772|JGIv7b.000011605_22993-72510-	4.12304	3.9381	4.30797	1.09392	0.129509	0.957672	1
ABCD1|ENSG00000268757|c.Ismailoglu201203_X011500|JGIv7b.000229341_1500776-1545104-	269.919	254.704	285.133	1.11947	0.16281	0.747529	1
ABCD1|ENSG00000268757|c.TXGP201107_X008553|JGIv7b.000215393_43989-76277+	367.164	240.552	493.776	2.05268	1.03751	0.024253	0.294859
ABCD2|ENSG00000173208|c.Taira201203testis_X000110|JGIv7b.000003286_1631536-1663435-	14.6348	13.5932	15.6763	1.15324	0.205696	0.965546	1
ABCD3|ENSG00000117528|c.XenBase_148226101|JGIv7b.000060618_1552284-1590843-	498.489	384.177	612.802	1.5951	0.67365	0.204827	0.922391
ABCD4|ENSG00000119688|c.Park201106_X008915|JGIv7b.000039723_6827610-6847781+	101.468	63.6029	139.334	2.19068	1.13138	0.0636468	0.552052
ABCE1|ENSG00000164163|c.Ismailoglu201203_X008698|JGIv7b.000099286_4634825-4675964+	2618.21	2923.75	2312.67	0.790997	-0.338257	0.402036	1
ABCE1|ENSG00000164163|c.Taira201203st35_X003273|JGIv7b.000190940_43993-90768-	7273.81	7935.35	6612.27	0.833268	-0.263147	0.500073	1
ABCF1|ENSG00000204574|c.Audic201207_X029208|JGIv7b.000075398_2327606-2358265+	1229.86	1199.49	1260.23	1.05064	0.0712749	0.904919	1
ABCF2|ENSG00000033050|c.Chang2013_X026774|JGIv7b.000109013_42146-53102-	3743.09	4243.85	3242.34	0.764009	-0.388338	0.354419	1
ABCF2|ENSG00000033050|c.mgEST_1013251092|JGIv7b.000160151_0-5329+	1853.19	2063.01	1643.38	0.796593	-0.328085	0.44881	1
ABCF3|ENSG00000161204|c.Amin201106_X007861|JGIv7b.000029016_1649121-1688378-	2554.73	2823.99	2285.46	0.809304	-0.305247	0.412611	1
ABCF3|ENSG00000161204|c.Audic201207_X049057|JGIv7b.000305513_61533-82098+	1235.78	1370.38	1101.17	0.803551	-0.315539	0.445847	1
ABCG1|ENSG00000160179|c.Taira201203eye_X001048|JGIv7b.000006590_139907-190957-	21.5957	19.6818	23.5095	1.19448	0.256378	0.853705	1
ABCG2|ENSG00000118777|c.Taira201203brain_X005439|JGIv7b.000031449_2807345-2886729+	129.831	88.7714	170.891	1.92507	0.944911	0.265154	0.987011
ABCG2|ENSG00000118777|c.Taira201203lung_X000089|JGIv7b.000000377_2763707-2837354+	1064.49	1053.69	1075.29	1.0205	0.0292765	0.974553	1
ABCG5|ENSG00000138075|c.JGIL6RMv1_XeXenL6RMv10010122m|JGIv7b.000027036_1973745-1989948-	1.24308	1.17701	1.30915	1.11227	0.153503	1	1
ABCG8|ENSG00000143921|c.Taira201203intestine_X002698|JGIv7b.000027036_1990478-2006342+	1.24308	1.17701	1.30915	1.11227	0.153503	1	1
ABHD10|ENSG00000144827|c.XGI_TC440316|JGIv7b.000008834_2392510-2406395+	643.024	607.323	678.725	1.11757	0.160364	0.7269	1
ABHD11|ENSG00000262947|c.XGI_TC422037|JGIv7b.000007440_1090404-1100727+	198.904	136.711	261.097	1.90984	0.933454	0.116938	0.751889
ABHD12|ENSG00000100997|c.JGIL6RMv1_XeXenL6RMv10019136m|JGIv7b.000267922_4499044-4516587-	97.1668	95.4178	98.9158	1.03666	0.0519432	0.897423	1
ABHD12|ENSG00000100997|c.Taira201203brain_X002255|JGIv7b.000012020_325317-396589+	154.889	146.118	163.66	1.12005	0.163567	0.689131	1
ABHD12|ENSG00000100997|c.Taira201203brain_X010962|JGIv7b.000089475_937380-989243+	667.317	481.257	853.377	1.77322	0.826374	0.0805439	0.630087
ABHD13|ENSG00000139826|c.Park201106_X010037|JGIv7b.000044780_2320394-2329640+	488.533	558.861	418.206	0.748319	-0.418274	0.456145	1
ABHD13|ENSG00000139826|c.XGI_TC420854|JGIv7b.000167628_2883957-2892643+	249.088	329.069	169.107	0.513896	-0.960452	0.0657223	0.562077
ABHD14A|ENSG00000248487|c.Taira201203brain_X014360|JGIv7b.000187321_2565312-2572687-	177.781	129.79	225.771	1.73951	0.798681	0.153506	0.834567
ABHD14A|ENSG00000248487|c.Taira201203eye_X014203|JGIv7b.000315413_325198-330081-	40.9818	35.4256	46.5379	1.31368	0.393614	0.69399	1
ABHD14B|ENSG00000114779|c.XenBase_148238240|JGIv7b.000187321_2577789-2583466-	55.9226	52.6651	59.1801	1.12371	0.168265	0.988654	1
ABHD15|ENSG00000168792|c.Quigley201112_X015420|JGIv7b.000112554_2692160-2705561+	12.9675	10.6728	15.2623	1.43002	0.516032	0.768627	1
ABHD15|ENSG00000168792|c.Taira201203spleen_X004590|JGIv7b.000159212_666954-684116+	111.975	100.17	123.78	1.2357	0.305325	0.561895	1
ABHD16A|ENSG00000224552|c.Chang2013_X022121|JGIv7b.000075398_1832130-1854040+	174.12	164.977	183.263	1.11084	0.151655	0.763143	1
ABHD16A|ENSG00000224552|c.TXGP201107_X007231|JGIv7b.000134683_167419-192462+	448.489	477.054	419.924	0.880243	-0.184026	0.720966	1
ABHD17B|ENSG00000107362|c.Chang2013_X021034|JGIv7b.000067832_625291-654237-	162.381	179.543	145.219	0.808824	-0.306102	0.620692	1
ABHD17B|ENSG00000107362|c.UniGene_Xl_S21312946|JGIv7b.000268711_821985-846642-	879.209	999.905	758.513	0.758585	-0.398617	0.495299	1
ABHD17C|ENSG00000136379|c.Audic201207_X018390|JGIv7b.000039437_3866613-3879108-	735.435	864.974	605.896	0.700479	-0.513587	0.28518	1
ABHD17C|ENSG00000136379|c.JGIL6RMv1_XeXenL6RMv10005583m|JGIv7b.000054274_526027-529863+	227.197	281.794	172.601	0.612507	-0.707201	0.183592	0.894305
ABHD17C|ENSG00000136379|c.JGIL6RMv1_XeXenL6RMv10023728m|JGIv7b.000106789_535638-559070+	1817.68	2033.36	1602	0.787862	-0.343986	0.459233	1
ABHD17C|ENSG00000136379|c.mgEST_1013254664|JGIv7b.000009266_7880452-7909600-	2237.72	2611.04	1864.4	0.714045	-0.485913	0.354554	1
ABHD2|ENSG00000140526|c.Ismailoglu201203_X003239|JGIv7b.000023872_6363615-6393230+	18.1926	16.602	19.7832	1.19161	0.252913	0.784637	1
ABHD2|ENSG00000140526|c.JGIL6RMv1_XeXenL6RMv10011422m|JGIv7b.000009266_8816035-8845121-	10.0966	14.3632	5.83004	0.405901	-1.3008	0.40843	1
ABHD3|ENSG00000158201|c.Taira201203eye_X009198|JGIv7b.000085591_607302-639999-	4.51368	5.68154	3.34582	0.588893	-0.763923	0.807683	1
ABHD3|ENSG00000158201|c.Taira201203kidney_X000367|JGIv7b.000002409_655814-665230-	3.54019	3.73457	3.34582	0.895903	-0.158585	1	1
ABHD3|ENSG00000158201|c.Taira201203lung_X000240|JGIv7b.000002409_666657-682948-	1.65712	1.17701	2.13723	1.8158	0.860609	0.935412	1
ABHD3|ENSG00000158201|c.XenBase_148234991|JGIv7b.000029621_3344835-3377942+	58.6909	66.603	50.7788	0.76241	-0.39136	0.669861	1
ABHD4|ENSG00000100439|c.Taira201203eye_X011217|JGIv7b.000139621_111649-128905+	310.953	304.378	317.528	1.0432	0.0610205	0.889994	1
ABHD4|ENSG00000100439|c.Taira201203intestine_X002857|JGIv7b.000029869_594229-606505+	99.4349	97.6038	101.266	1.03752	0.0531402	0.930041	1
ABHD5|ENSG00000011198|c.TXGP201107_X008774|JGIv7b.000231563_690035-703296-	1.74942	2.63724	0.861595	0.326704	-1.61395	0.770067	1
ABHD5|ENSG00000011198|c.TXGP201107_X008884|JGIv7b.000239737_160397-179618+	156.457	179.835	133.078	0.739999	-0.434406	0.499448	1
ABHD6|ENSG00000163686|c.Taira201203stomach_X002347|JGIv7b.000177844_687-16094-	59.5331	53.1691	65.8971	1.23939	0.309625	0.651393	1
ABHD8|ENSG00000127220|c.Taira201203eye_X008202|JGIv7b.000070461_2159403-2192082+	1.36444	1.86729	0.861595	0.461416	-1.11586	0.933825	1
ABHD8|ENSG00000127220|c.Ueno201210brain_X002579|JGIv7b.000163107_418407-433018+	2.01902	1.86729	2.17075	1.16252	0.21725	1	1
ABI1|ENSG00000136754|c.Audic201207_X024337|JGIv7b.000052573_2315691-2384313-	1988.99	2111.72	1866.27	0.883768	-0.178261	0.701797	1
ABI1|ENSG00000136754|c.Taira201203brain_X013463|JGIv7b.000155082_3809861-3875623-	2216.74	2144.89	2288.58	1.06699	0.0935491	0.805767	1
ABI2|ENSG00000138443|c.Taira201203st20_X001274|JGIv7b.000020345_3327894-3364255-	2371.11	2330.94	2411.28	1.03447	0.0488881	0.866272	1
ABI2|ENSG00000138443|c.Ueno201302st08_X000323|JGIv7b.000139113_2663449-2696677+	803.387	633.659	973.114	1.53571	0.618901	0.208704	0.927578
ABI3BP|ENSG00000154175|c.Taira201203brain_X016796|JGIv7b.000337436_1113472-1261707-	1.22632	1.17701	1.27563	1.08379	0.116081	1	1
ABI3BP|ENSG00000154175|c.Taira201203pancreas_X000724|JGIv7b.000017127_8574019-8756236-	1.46969	1.66375	1.27563	0.766719	-0.383231	1	1
ABI3|ENSG00000108798|c.Taira201203intestine_X005714|JGIv7b.000075417_3545798-3559937-	1.48645	1.66375	1.30915	0.786867	-0.345809	1	1
ABL1|ENSG00000097007|c.Taira201203lung_X005901|JGIv7b.000091271_1344911-1439278+	669.4	408.415	930.386	2.27804	1.18779	0.0127608	0.180894
ABL2|ENSG00000143322|c.Taira201203st08_X003012|JGIv7b.000053263_6086969-6125984-	1311	1401.38	1220.62	0.871017	-0.199227	0.644877	1
ABL2|ENSG00000143322|c.Taira201203st09_X002840|JGIv7b.000069443_8159887-8194804-	563.278	581.108	545.449	0.938636	-0.0913627	0.981322	1
ABLIM1|ENSG00000099204|c.Taira201203pancreas_X000272|JGIv7b.000007045_1979560-2064172-	660.295	635.807	684.783	1.07703	0.107058	0.781319	1
ABLIM1|ENSG00000099204|c.Taira201203st30_X001155|JGIv7b.000020641_2269522-2369862+	630.96	536.275	725.645	1.35312	0.436292	0.432844	1
ABLIM2|ENSG00000163995|c.Taira201203brain_X011834|JGIv7b.000106356_2378668-2508040-	78.9143	78.1696	79.659	1.01905	0.0272297	0.920294	1
ABLIM3|ENSG00000173210|c.Taira201203brain_X004028|JGIv7b.000018892_4143101-4268902+	12.0199	11.2834	12.7563	1.13054	0.177011	0.897681	1
ABLIM3|ENSG00000173210|c.Taira201203testis_X001543|JGIv7b.000040421_2310107-2424603+	1.812	1.86729	1.75671	0.940783	-0.0880654	1	1
ABO|ENSG00000256062|c.Park201106_X015777|JGIv7b.000086205_104801-120334-	3.55381	1.17701	5.9306	5.03868	2.33305	0.497745	1
ABO|ENSG00000256062|c.Taira201203eye_X009260|JGIv7b.000086205_39274-47473-	13.7136	15.018	12.4093	0.826299	-0.275265	0.918255	1
ABO|ENSG00000256062|c.Taira201203ovary_X004103|JGIv7b.000053263_5527282-5642266-	33.9589	23.4519	44.4659	1.89605	0.922993	0.550842	1
ABO|ENSG00000256062|c.Taira201203ovary_X005303|JGIv7b.000086205_161143-171072-	7.58357	6.37181	8.79534	1.38035	0.465036	0.821719	1
ABO|ENSG00000256062|c.Taira201203skin_X002994|JGIv7b.000086205_29621-32016-	2.42075	2.63724	2.20427	0.835825	-0.258727	0.963812	1
ABO|ENSG00000256062|c.Taira201203stomach_X001692|JGIv7b.000081122_404038-422131+	5.6181	1.17701	10.0592	8.54637	3.09531	0.240475	0.964723
ABO|ENSG00000256062|c.Ueno201210st30_X000300|JGIv7b.000069443_7798181-7816708-	24.172	18.2216	30.1223	1.65311	0.725181	0.514476	1
ABP1|ENSG00000002726|c.Taira201203liver_X000524|JGIv7b.000011169_230217-238635+	4.83607	3.32751	6.34464	1.90672	0.931095	0.75806	1
ABRACL|ENSG00000146386|c.Taira201203stomach_X002343|JGIv7b.000175847_291950-345760+	114.505	124.49	104.521	0.839597	-0.252232	0.590874	1
ABRA|ENSG00000174429|c.Audic201207_X026673|JGIv7b.000060603_519000-524107-	3.26144	3.9381	2.58478	0.656353	-0.607456	0.955723	1
ABRA|ENSG00000174429|c.Taira201203eye_X014324|JGIv7b.000335957_1011-2682-	10.413	14.0003	6.82572	0.48754	-1.03641	0.522	1
ABRA|ENSG00000174429|c.Taira201203muscle_X001998|JGIv7b.000160942_2479817-2483904-	5.87812	7.54882	4.20741	0.55736	-0.843319	0.747573	1
ABR|ENSG00000159842|c.Ismailoglu201203_X006801|JGIv7b.000060518_1500403-1765004-	225.515	181.279	269.751	1.48804	0.573414	0.700971	1
ABR|ENSG00000159842|c.Taira201203egg_X003028|JGIv7b.000036364_1736823-1966829-	339.278	250.27	428.287	1.7113	0.775093	0.141289	0.807613
ABT1|ENSG00000146109|c.Amin201106_X027129|JGIv7b.000356308_147384-150279-	737.891	1015.74	460.043	0.452914	-1.14269	0.0135765	0.189512
ABTB1|ENSG00000114626|c.Audic201207_X004219|JGIv7b.000007281_43809-71369-	425.631	495.524	355.738	0.717904	-0.478138	0.346898	1
ABTB1|ENSG00000114626|c.Audic201207_X008630|JGIv7b.000013523_8065511-8099108-	116.572	137.888	95.2565	0.690825	-0.533608	0.346409	1
ABTB2|ENSG00000166016|c.JGIL6RMv1_XeXenL6RMv10007088m|JGIv7b.000074352_1817053-1833464+	69.9019	60.1784	79.6255	1.32316	0.403985	0.627147	1
ABTB2|ENSG00000166016|c.XenBase_148223869|JGIv7b.000113759_569365-647027-	383.847	354.786	412.909	1.16382	0.218874	0.64337	1
AC002321.1|ENSG00000215611|c.Audic201207_X021277|JGIv7b.000046073_1484823-1511753+	4.71755	3.12398	6.31112	2.02022	1.01451	0.764029	1
AC002321.1|ENSG00000215611|c.Taira201203brain_X006143|JGIv7b.000037448_1616820-1645461-	9.61804	10.0267	9.20937	0.918485	-0.122672	1	1
AC002365.1|ENSG00000234469|c.Audic201207_X038176|JGIv7b.000137317_3730847-3751791-	63.2197	9.74349	116.696	11.9768	3.58217	1.03e-05	0.000354396
AC002365.1|ENSG00000234469|c.Taira201203pancreas_X002612|JGIv7b.000183754_34828-63482-	8.71257	13.1507	4.27445	0.325037	-1.62133	0.401956	1
AC002472.13|ENSG00000187905|c.Quigley201207_X004596|JGIv7b.000036586_1588934-1609658-	674.548	14.4515	1334.64	92.353	6.52909	7.98e-25	9.32e-22
AC004381.6|ENSG00000005189|c.Chang2013_X009706|JGIv7b.000023403_6724415-6755753+	438.414	531.17	345.657	0.650747	-0.619832	0.233958	0.956878
AC005841.1|ENSG00000206044|c.Audic201207_X044064|JGIv7b.000202026_519607-533554-	334.254	57.5143	610.994	10.6233	3.40917	0.000130408	0.00352349
AC006465.3|ENSG00000219545|c.JGIL6RMv1_XeXenL6RMv10007524m|JGIv7b.000061124_6351919-6378553+	80.0112	74.267	85.7554	1.15469	0.207506	0.788621	1
AC007390.5|ENSG00000218739|c.XGI_TC432927|JGIv7b.000118142_1635226-1639786+	238.033	330.051	146.014	0.442397	-1.17659	0.0296883	0.335551
AC012313.1|ENSG00000269855|c.Audic201207_X007826|JGIv7b.000012933_4049740-4056397+	326.887	244.873	408.902	1.66986	0.739726	0.160975	0.851214
AC012313.1|ENSG00000269855|c.Ismailoglu201203_X005890|JGIv7b.000050694_6495016-6504884+	1104.18	1011.95	1196.4	1.18227	0.241558	0.851997	1
AC019173.1|ENSG00000257652|c.Taira201203egg_X004223|JGIv7b.000058878_2444604-2485646+	4.72702	1.86729	7.58675	4.06298	2.02254	0.443324	1
AC073043.2|ENSG00000226124|c.Taira201203st08_X004566|JGIv7b.000139113_1588288-1613026+	102.1	110.233	93.9673	0.852442	-0.230326	0.726945	1
AC073346.2|ENSG00000214194|c.JGIL6RMv1_XeXenL6RMv10002024m|JGIv7b.000074339_944852-957631+	205.977	247.581	164.373	0.663919	-0.590922	0.253419	0.977364
AC079354.1|ENSG00000182329|c.Quigley201207_X010261|JGIv7b.000139113_860061-920401+	918.936	11.894	1825.98	153.521	7.26229	2.56e-21	1.43e-18
AC131097.4|ENSG00000216921|c.Ismailoglu201203_X004045|JGIv7b.000032519_98649-114762+	3.53965	2.63724	4.44206	1.68436	0.752202	0.901239	1
AC131097.4|ENSG00000216921|c.JGIL6RMv1_XeXenL6RMv10048382m|JGIv7b.000013576_2454129-2459088-	14.9097	11.726	18.0935	1.54303	0.625765	0.7231	1
AC133919.6|ENSG00000222019|c.Taira201203kidney_X013885|JGIv7b.000398601_237578-275347+	147.464	64.1607	230.768	3.59672	1.84668	0.105165	0.718809
AC142381.1|ENSG00000223931|c.JGIL6RMv1_XeXenL6RMv10044102m|JGIv7b.000029869_1000995-1012432+	24.739	25.3634	24.1147	0.950768	-0.0728348	0.983207	1
AC244163.2|ENSG00000269703|c.JGIL6RMv1_XeXenL6RMv10039898m|JGIv7b.000014978_1763478-1767371+	2843.93	3419.59	2268.27	0.663317	-0.59223	0.151744	0.832118
AC244163.2|ENSG00000269703|c.Quigley201212_X004978|JGIv7b.000008129_7897986-7903120-	2499.96	2853.32	2146.6	0.752317	-0.410587	0.315469	1
ACAA1|ENSG00000060971|c.Amin201106_X012124|JGIv7b.000047683_2670370-2694168-	321.481	259.413	383.548	1.47852	0.564156	0.507966	1
ACAA2|ENSG00000167315|c.TXGP201107_X007433|JGIv7b.000143831_507745-530065-	676.199	738.087	614.312	0.832303	-0.26482	0.534118	1
ACAA2|ENSG00000167315|c.Ueno201210st12_X000228|JGIv7b.000040963_589359-606709-	691.986	680.27	703.702	1.03444	0.0488562	0.89673	1
ACACA|ENSG00000132142|c.TXGP201107_X002764|JGIv7b.000027891_1437581-1674108+	222.769	166.074	279.464	1.68277	0.750835	0.153906	0.835773
ACACB|ENSG00000076555|c.Taira201203heart_X006276|JGIv7b.000143664_1581064-1662127-	313.704	323.466	303.942	0.939642	-0.089817	1	1
ACAD10|ENSG00000111271|c.Chang2013_X010173|JGIv7b.000025254_4310895-4354408+	708.653	645.024	772.283	1.19729	0.259776	0.855309	1
ACAD11|ENSG00000240303|c.Taira201203egg_X007841|JGIv7b.000343399_90878-149810+	373.218	272.333	474.104	1.7409	0.799833	0.102044	0.707138
ACAD8|ENSG00000151498|c.XGI_TC419855|JGIv7b.000161503_1186495-1228878-	292.414	304.299	280.529	0.921887	-0.117338	0.72082	1
ACAD9|ENSG00000177646|c.JGIL6RMv1_XeXenL6RMv10020352m|JGIv7b.000067738_556175-574617-	720.173	734.247	706.098	0.961664	-0.0563959	0.81699	1
ACADL|ENSG00000115361|c.Taira201203muscle_X001334|JGIv7b.000061124_4501207-4572218+	452.631	424.028	481.234	1.13491	0.182579	0.881877	1
ACADL|ENSG00000115361|c.XGI_TC416619|JGIv7b.000013787_1513303-1531585+	169.304	183.632	154.975	0.843941	-0.244787	0.644411	1
ACADM|ENSG00000117054|c.TeperekTkacz201202_X000210|JGIv7b.000015038_1326319-1336515+	865.402	935.377	795.427	0.850382	-0.233818	0.638233	1
ACADM|ENSG00000117054|c.XenBase_51703485|JGIv7b.000024235_5042551-5053806-	827.42	962.606	692.234	0.719125	-0.475686	0.255891	0.977855
ACADSB|ENSG00000196177|c.Chang2013_X003322|JGIv7b.000007555_8618493-8639469+	184.37	179.606	189.135	1.05306	0.0745824	0.977173	1
ACADS|ENSG00000122971|c.JGIL6RMv1_XeXenL6RMv10007018m|JGIv7b.000162663_1594529-1612581-	125.624	114.95	136.298	1.18572	0.245759	0.860417	1
ACADVL|ENSG00000072778|c.JGIL6RMv1_XeXenL6RMv10002986m|JGIv7b.000272406_2863191-2880956+	104.74	116.303	93.1782	0.80117	-0.319819	0.906216	1
ACADVL|ENSG00000072778|c.JGIL6RMv1_XeXenL6RMv10005018m|JGIv7b.000016004_2580890-2593300-	346.452	392.398	300.505	0.765817	-0.384928	0.389421	1
ACAP1|ENSG00000072818|c.Taira201203spleen_X003165|JGIv7b.000066342_2885-24115-	3.34679	1.17701	5.51656	4.68692	2.22864	0.535531	1
ACAP2|ENSG00000114331|c.Ismailoglu201203_X003910|JGIv7b.000030987_3010575-3069356-	1143.14	1037.67	1248.61	1.20329	0.26698	0.505662	1
ACAP2|ENSG00000114331|c.Taira201203st09_X003752|JGIv7b.000136959_62639-122981-	323.231	287.634	358.828	1.24752	0.319057	0.489902	1
ACAP3|ENSG00000131584|c.Taira201203st09_X003178|JGIv7b.000088892_590758-725852-	4.81517	4.62837	5.00196	1.08072	0.111989	0.930464	1
ACAP3|ENSG00000131584|c.Ueno201210brain_X002782|JGIv7b.000200115_8455-153830-	14.0825	5.96475	22.2003	3.72192	1.89605	0.206902	0.924693
ACAT1|ENSG00000075239|c.Audic201207_X034922|JGIv7b.000104417_1647351-1662147+	323.712	328.776	318.648	0.969196	-0.0451403	0.926286	1
ACAT1|ENSG00000075239|c.XenBase_148227462|JGIv7b.000027814_206254-225259-	51.154	28.8061	73.5019	2.55161	1.35141	0.401526	1
ACAT2|ENSG00000120437|c.TeperekTkacz201205_X001046|JGIv7b.000045784_3033532-3049605+	309.287	300.325	318.248	1.05968	0.0836302	0.872344	1
ACAT2|ENSG00000120437|c.Ueno201210ovary_X000099|JGIv7b.000009528_727220-739570-	266.613	246.342	286.884	1.16457	0.219803	0.859997	1
ACBD3|ENSG00000182827|c.Taira201203st10_X001331|JGIv7b.000027161_6778939-6799114-	2869.93	2924.38	2815.47	0.962756	-0.0547585	0.829192	1
ACBD3|ENSG00000182827|c.Ueno201210st10_X001479|JGIv7b.000102974_4980066-4998427+	2429.82	2810.69	2048.94	0.728982	-0.456044	0.309595	1
ACBD4|ENSG00000181513|c.Taira201203intestine_X005667|JGIv7b.000075417_1834319-1855985+	60.6349	45.3371	75.9327	1.67485	0.744029	0.283214	0.99962
ACBD5|ENSG00000107897|c.Taira201203brain_X003886|JGIv7b.000017434_3884-26410+	130.708	83.6303	177.787	2.12586	1.08805	0.310995	1
ACBD6|ENSG00000135847|c.Audic201207_X027994|JGIv7b.000069443_9344356-9390802+	2447.84	2536.09	2359.6	0.930408	-0.104064	0.738138	1
ACBD6|ENSG00000135847|c.Taira201203eye_X007105|JGIv7b.000053263_7365843-7458717+	3.53965	2.63724	4.44206	1.68436	0.752202	0.901239	1
ACBD7|ENSG00000176244|c.JGIL6RMv1_XeXenL6RMv10008716m|JGIv7b.000023206_527485-535999+	73.9118	68.3638	79.4597	1.16231	0.216991	0.756894	1
ACCS|ENSG00000110455|c.Taira201203lung_X002454|JGIv7b.000025194_1437154-1466013-	625.163	716.961	533.364	0.743924	-0.426772	0.442148	1
ACCS|ENSG00000110455|c.Ueno201210egg_X000624|JGIv7b.000043483_2713350-2723598-	519.943	593.205	446.68	0.752995	-0.409289	0.524649	1
ACD|ENSG00000102977|c.Ismailoglu201203_X007061|JGIv7b.000067052_812387-834474+	37.5611	40.0098	35.1125	0.877597	-0.188369	0.775538	1
ACD|ENSG00000102977|c.JGIL6RMv1_XeXenL6RMv10009170m|JGIv7b.000274508_1736931-1759540+	120.002	154.304	85.7002	0.555398	-0.848405	0.180546	0.890233
ACE2|ENSG00000130234|c.XenBase_125858565|JGIv7b.000036364_296054-335582-	3.37018	3.32751	3.41286	1.02565	0.0365377	1	1
ACE|ENSG00000159640|c.Taira201203lung_X005360|JGIv7b.000075417_1111183-1128920-	97.8448	87.4974	108.192	1.23652	0.306285	0.639554	1
ACER1|ENSG00000167769|c.Audic201207_X049570|JGIv7b.000325448_399777-418289+	18.1102	12.8233	23.3972	1.82458	0.867566	0.517379	1
ACER2|ENSG00000177076|c.Amin201106_X014665|JGIv7b.000061609_1528260-1545361+	80.8274	76.3552	85.2997	1.11714	0.159815	0.728564	1
ACER2|ENSG00000177076|c.Audic201207_X032656|JGIv7b.000090041_1357360-1378023-	186.667	187.429	185.905	0.991869	-0.0117787	0.904252	1
ACER3|ENSG00000262970|c.JGIL6RMv1_XeXenL6RMv10047165m|JGIv7b.000068908_2505063-2543571-	696.574	852.873	540.274	0.633476	-0.658639	0.413226	1
ACER3|ENSG00000262970|c.TXGP201107_X009567|JGIv7b.000331151_2941-19921+	420.086	544.073	296.099	0.544226	-0.877722	0.0900001	0.663108
ACHE|ENSG00000087085|c.Ueno201210eye_X002158|JGIv7b.000402161_246419-264210+	94.0846	77.3468	110.822	1.4328	0.518834	0.456184	1
ACHE|ENSG00000087085|c.XenBase_189217783|JGIv7b.000175714_911874-933860-	101.809	123.657	79.9607	0.646631	-0.628986	0.333574	1
ACIN1|ENSG00000100813|c.Taira201203eye_X002520|JGIv7b.000013576_6500058-6558176-	5978.01	6205.57	5750.45	0.926659	-0.10989	0.790209	1
ACIN1|ENSG00000100813|c.Taira201203liver_X003880|JGIv7b.000326511_1236455-1270976+	5404.39	5350.58	5458.21	1.02012	0.0287319	0.930536	1
ACLY|ENSG00000131473|c.Taira201203st35_X000628|JGIv7b.000013265_3973652-3999129-	957.814	816.284	1099.34	1.34677	0.4295	0.439588	1
ACLY|ENSG00000131473|c.TXGP201107_X005744|JGIv7b.000075417_7017284-7047546-	862.742	804.141	921.342	1.14575	0.196289	0.689206	1
ACMSD|ENSG00000153086|c.Taira201203kidney_X010092|JGIv7b.000127187_1551774-1575497-	23.3075	26.6642	19.9508	0.748222	-0.418462	0.721718	1
ACN9|ENSG00000196636|c.Ueno2012102cells_X001441|JGIv7b.000145462_694360-713382+	27.0421	32.9919	21.0923	0.639318	-0.645394	0.509174	1
ACO1|ENSG00000122729|c.Ueno201210kidney_X001224|JGIv7b.000090041_3220607-3252847+	922.027	826.09	1017.96	1.23227	0.301314	0.730805	1
ACO2|ENSG00000100412|c.Audic201207_X030539|JGIv7b.000078978_2882729-2904948-	286.194	277.945	294.443	1.05936	0.0831874	1	1
ACO2|ENSG00000100412|c.Ueno201210heart_X000191|JGIv7b.000012423_2228713-2250819+	21.8442	12.2569	31.4315	2.56439	1.35862	0.22824	0.951147
ACOT11|ENSG00000162390|c.JGIL6RMv1_XeXenL6RMv10027435m|JGIv7b.000053263_3513817-3535427+	1492.47	1338.08	1646.87	1.23077	0.299561	0.464382	1
ACOT12|ENSG00000172497|c.Ueno2012102cells_X000032|JGIv7b.000001187_9507456-9533880+	59.0424	21.7085	96.3763	4.43957	2.15042	0.0086875	0.135424
ACOT13|ENSG00000112304|c.JGIL6RMv1_XeXenL6RMv10055209m|JGIv7b.000133814_5456-9847-	60.1616	65.2935	55.0297	0.842806	-0.246728	0.701903	1
ACOT2|ENSG00000119673|c.XGI_TC417398|JGIv7b.000203041_5396650-5401559+	189.993	170.189	209.797	1.23273	0.301857	0.551598	1
ACOT8|ENSG00000101473|c.Audic201207_X030904|JGIv7b.000080843_804661-809780+	19.8901	22.85	16.9302	0.740928	-0.432595	0.766081	1
ACOT9|ENSG00000123130|c.Taira201203intestine_X006437|JGIv7b.000094452_39769-73036-	195.225	200.412	190.038	0.948239	-0.0766777	0.837703	1
ACOX1|ENSG00000161533|c.JGIL6RMv1_XeXenL6RMv10033754m|JGIv7b.000017060_923-7541+	201.865	206.35	197.38	0.956533	-0.0641128	0.833627	1
ACOX1|ENSG00000161533|c.Quigley201212_X028361|JGIv7b.000071264_824317-840368+	526.518	548.905	504.132	0.918432	-0.122755	0.826333	1
ACOX2|ENSG00000168306|c.UniGene_Xl_S19656560|JGIv7b.000013523_2802583-2839287+	14.6195	8.92937	20.3095	2.27447	1.18553	0.366828	1
ACOX3|ENSG00000087008|c.Taira201203brain_X011838|JGIv7b.000106356_2616412-2690185-	214.048	202.146	225.951	1.11776	0.160612	0.770148	1
ACOXL|ENSG00000153093|c.Audic201207_X006569|JGIv7b.000012020_1966583-2118099-	176.126	155.419	196.832	1.26646	0.3408	0.627807	1
ACP1|ENSG00000143727|c.Chang2013_X014539|JGIv7b.000043061_3622899-3638784+	423.047	457.161	388.933	0.850756	-0.233182	0.550314	1
ACP1|ENSG00000143727|c.Ueno2012104cells_X000437|JGIv7b.000030404_2333033-2362975+	708.532	780.505	636.559	0.815574	-0.294112	0.472515	1
ACP2|ENSG00000134575|c.Amin201106_X027648|JGIv7b.000402746_3620395-3649238+	12.5988	8.80552	16.392	1.86157	0.896517	0.635888	1
ACP2|ENSG00000134575|c.Ueno201210egg_X000907|JGIv7b.000074352_2044810-2126346-	552.591	599.703	505.48	0.842884	-0.246594	0.632415	1
ACP2|ENSG00000134575|c.XGI_TC414608|JGIv7b.000113759_187212-199995-	3236.1	3438.27	3033.94	0.8824	-0.180495	0.707221	1
ACP5|ENSG00000102575|c.Ismailoglu201203_X005785|JGIv7b.000049557_1109913-1131693+	1019.67	1099.98	939.358	0.853976	-0.227733	0.925541	1
ACP5|ENSG00000102575|c.Taira201203kidney_X013179|JGIv7b.000293151_553972-582745-	15.9646	21.3101	10.6191	0.498313	-1.00488	0.506312	1
ACP6|ENSG00000265277|c.JGIL6RMv1_XeXenL6RMv10002456m|JGIv7b.000207208_469312-481683-	400.7	404.93	396.47	0.979109	-0.0304586	0.874878	1
ACPL2|ENSG00000155893|c.Taira201203st25_X001320|JGIv7b.000023885_570565-587169-	11.1794	10.1506	12.2082	1.20271	0.266292	0.765106	1
ACPL2|ENSG00000155893|c.Ueno201210st08_X000285|JGIv7b.000016807_12680176-12719281-	153.352	140.383	166.321	1.18477	0.244602	0.653024	1
ACPP|ENSG00000014257|c.Chung201110_X006966|JGIv7b.000245384_510342-529466+	365.197	406.964	323.429	0.794735	-0.331454	0.533699	1
ACR|ENSG00000100312|c.JGIL6RMv1_XeXenL6RMv10004795m|JGIv7b.000030711_927329-957791+	6.68411	3.61072	9.7575	2.70237	1.43422	0.560334	1
ACSBG1|ENSG00000103740|c.Taira201203brain_X002575|JGIv7b.000012518_4129463-4176722-	74.0262	67.3288	80.7236	1.19895	0.261766	0.702955	1
ACSBG2|ENSG00000130377|c.Ismailoglu201203_X007073|JGIv7b.000067346_222503-236564-	275.724	244.829	306.618	1.25238	0.324668	0.863871	1
ACSBG2|ENSG00000130377|c.Quigley201112_X021485|JGIv7b.000325448_462747-501906-	8444.82	8140.51	8749.13	1.07476	0.10402	0.909791	1
ACSBG2|ENSG00000130377|c.Taira201203lung_X003127|JGIv7b.000035716_1500257-1520251-	50.4165	40.7442	60.0888	1.47478	0.560499	0.49312	1
ACSF2|ENSG00000167107|c.Quigley201212_X028388|JGIv7b.000071264_2023450-2054011+	363.004	261.313	464.694	1.7783	0.8305	0.418443	1
ACSF2|ENSG00000167107|c.Taira201203kidney_X013344|JGIv7b.000318577_612111-636165+	30.1354	31.9387	28.3321	0.887076	-0.172871	0.873584	1
ACSF3|ENSG00000176715|c.Amin201106_X026978|JGIv7b.000344679_169201-196647+	37.5916	41.638	33.5451	0.805636	-0.311799	0.706008	1
ACSL1|ENSG00000151726|c.Taira201203eye_X002775|JGIv7b.000014692_3285340-3333167+	4514.24	4593.46	4435.03	0.965508	-0.0506398	0.875025	1
ACSL1|ENSG00000151726|c.Taira201203muscle_X000999|JGIv7b.000041523_5275788-5323071-	3594.63	3104.75	4084.5	1.31556	0.39568	0.375173	1
ACSL3|ENSG00000123983|c.Ismailoglu201203_X012425|JGIv7b.000294828_7372-60706-	637.836	672.034	603.638	0.898226	-0.15485	0.756726	1
ACSL3|ENSG00000123983|c.TXGP201107_X001979|JGIv7b.000016807_11112909-11170879-	2914.46	2986.79	2842.13	0.95157	-0.0716188	0.891765	1
ACSL4|ENSG00000068366|c.Audic201207_X004445|JGIv7b.000007546_5986514-6028877-	2578.24	2316.32	2840.17	1.22616	0.294142	0.473825	1
ACSL4|ENSG00000068366|c.Taira201203brain_X010870|JGIv7b.000086967_3383177-3422655+	672.74	542.798	802.681	1.47878	0.564412	0.21807	0.938015
ACSL5|ENSG00000197142|c.JGIL6RMv1_XeXenL6RMv10008569m|JGIv7b.000020641_2826641-2852988+	67.8167	68.7977	66.8357	0.971481	-0.0417419	0.971254	1
ACSL6|ENSG00000164398|c.Ueno201210brain_X000713|JGIv7b.000018892_8811004-8917256+	29.9222	25.7176	34.1268	1.32698	0.408147	0.954787	1
ACSM3|ENSG00000005187|c.XenBase_147898384|JGIv7b.000183165_926135-946289-	134.267	153.473	115.061	0.74972	-0.415576	0.439723	1
ACSS1|ENSG00000154930|c.Taira201203stomach_X000337|JGIv7b.000012020_544495-618987-	14.1297	12.3366	15.9227	1.2907	0.368149	0.83297	1
ACSS1|ENSG00000154930|c.Taira201203stomach_X001790|JGIv7b.000089475_1059206-1112556-	57.0832	51.4257	62.7406	1.22002	0.28691	0.638495	1
ACSS2|ENSG00000131069|c.Audic201207_X040469|JGIv7b.000162564_413510-448564-	80.851	81.0372	80.6647	0.995402	-0.00664808	0.934723	1
ACSS2|ENSG00000131069|c.Taira201203egg_X002671|JGIv7b.000030581_770425-800453-	1642.07	1132.61	2151.52	1.89962	0.925708	0.429226	1
ACSS3|ENSG00000111058|c.Audic201207_X011422|JGIv7b.000018184_1660875-1727353-	331.384	449.365	213.404	0.474901	-1.0743	0.0328691	0.360514
ACTA1|ENSG00000143632|c.Audic201207_X033214|JGIv7b.000096620_795614-799059-	15.4969	23.62	7.37384	0.312187	-1.67952	0.212411	0.931652
ACTA1|ENSG00000143632|c.JGIL6RMv1_XeXenL6RMv10013764m|JGIv7b.000002589_1301056-1305933-	1.24308	1.17701	1.30915	1.11227	0.153503	1	1
ACTA1|ENSG00000143632|c.UniGene_Xl_S14742628|JGIv7b.000272406_3556706-3558513-	24.1129	33.567	14.6589	0.436706	-1.19527	0.319183	1
ACTA1|ENSG00000143632|c.XenBase_163916499|JGIv7b.000044061_721317-723151-	84.7593	131.719	37.7996	0.286972	-1.80102	0.114203	0.743799
ACTA1|ENSG00000143632|c.XGI_TC431120|JGIv7b.000031469_1951163-1956302-	15.6847	20.1686	11.2007	0.555355	-0.848517	0.507723	1
ACTA2|ENSG00000107796|c.Audic201207_X011524|JGIv7b.000018192_1154981-1162092+	3.0209	3.9381	2.10371	0.534193	-0.904568	0.895617	1
ACTA2|ENSG00000107796|c.mgEST_1013250860|JGIv7b.000079772_5969939-5977421+	1269.04	1613.65	924.44	0.572889	-0.803673	0.0773744	0.618393
ACTB|ENSG00000075624|c.JGIL6RMv1_XeXenL6RMv10022560m|JGIv7b.000120240_3192678-3197730+	37250.9	47789.8	26712	0.558949	-0.839213	0.0637871	0.552426
ACTB|ENSG00000075624|c.mgEST_1013085555|JGIv7b.000026364_4933385-4938221+	57469.2	73020.4	41918	0.574059	-0.800729	0.0730985	0.595985
ACTC1|ENSG00000159251|c.JGIL6RMv1_XeXenL6RMv10012311m|JGIv7b.000203041_1529047-1534757-	62.3367	44.6555	80.0178	1.79189	0.841483	0.232952	0.955631
ACTC1|ENSG00000159251|c.JGIL6RMv1_XeXenL6RMv10022173m|JGIv7b.000265107_3994079-4000543+	9.39872	10.7967	8.00078	0.741043	-0.432371	0.875324	1
ACTC1|ENSG00000159251|c.XGI_TC451772|JGIv7b.000152379_71379-79346+	11.1348	14.1683	8.10135	0.571793	-0.806436	0.721146	1
ACTG1|ENSG00000267807|c.JGIL6RMv1_XeXenL6RMv10044808m|JGIv7b.000316503_167105-173158+	60251	77965.5	42536.5	0.545581	-0.874135	0.0543535	0.499834
ACTL6A|ENSG00000136518|c.Chang2013_X011718|JGIv7b.000030987_478557-491202+	6528.01	7363.31	5692.7	0.773118	-0.371239	0.364044	1
ACTL6A|ENSG00000136518|c.Taira201203st12_X003573|JGIv7b.000168805_112041-126867+	4520.68	4921.67	4119.69	0.83705	-0.256615	0.522854	1
ACTL6B|ENSG00000077080|c.JGIL6RMv1_XeXenL6RMv10014406m|JGIv7b.000113187_1537400-1560523+	203.565	242.855	164.275	0.676433	-0.563982	0.325004	1
ACTN1|ENSG00000072110|c.Taira201203st25_X004526|JGIv7b.000203041_2723833-2797710+	5145.75	6387.82	3903.67	0.611112	-0.710491	0.131223	0.787317
ACTN1|ENSG00000072110|c.Taira201203st35_X003595|JGIv7b.000265107_1619099-1677669-	8580.03	11708	5452.1	0.465675	-1.10261	0.0213637	0.268102
ACTN2|ENSG00000077522|c.Audic201207_X031885|JGIv7b.000086070_1354273-1394680-	22.0087	27.4342	16.5832	0.604472	-0.726252	0.531553	1
ACTN2|ENSG00000077522|c.Taira201203eye_X004691|JGIv7b.000031469_736570-779092-	18.5878	15.0976	22.078	1.46235	0.548288	0.718175	1
ACTN2|ENSG00000077522|c.Taira201203muscle_X001344|JGIv7b.000061562_76583-107794+	1.50605	2.1505	0.861595	0.400649	-1.31959	0.848038	1
ACTN2|ENSG00000077522|c.XenBase_147901186|JGIv7b.000045784_6036519-6082795-	64.7638	49.0188	80.5088	1.64241	0.715811	0.376222	1
ACTN4|ENSG00000130402|c.Ueno201210ovary_X000342|JGIv7b.000039723_8100767-8143714+	6204.17	6560.04	5848.31	0.891506	-0.165683	0.755237	1
ACTN4|ENSG00000130402|c.XGI_TC413971|JGIv7b.000050079_3642717-3698929-	4340.93	4799.52	3882.33	0.8089	-0.305967	0.542096	1
ACTR10|ENSG00000131966|c.Chang2013_X015606|JGIv7b.000045985_174324-296623+	350.396	421.089	279.703	0.664237	-0.59023	0.206404	0.924693
ACTR10|ENSG00000131966|c.Taira201203st09_X003726|JGIv7b.000133644_1313017-1330546-	340.329	343.238	337.42	0.983051	-0.0246621	0.92499	1
ACTR1A|ENSG00000138107|c.Taira201203brain_X003809|JGIv7b.000016863_558335-580163-	411.129	419.505	402.754	0.960068	-0.0587917	0.812743	1
ACTR1A|ENSG00000138107|c.XenBase_49671159|JGIv7b.000153221_30715-47613+	393.886	445.115	342.657	0.769817	-0.377413	0.514686	1
ACTR2|ENSG00000138071|c.Taira201203testis_X000496|JGIv7b.000012020_7237943-7271700+	1441.3	1713.94	1168.66	0.681857	-0.552459	0.255885	0.977855
ACTR2|ENSG00000138071|c.XGI_TC415628|JGIv7b.000111824_1945233-1972872+	7146.09	7647.08	6645.11	0.868973	-0.202616	0.72022	1
ACTR3|ENSG00000115091|c.Quigley201212_X001890|JGIv7b.000003490_2124614-2141193+	1291.12	1482.98	1099.27	0.741255	-0.431957	0.367937	1
ACTR3|ENSG00000115091|c.Ueno201302st08_X000336|JGIv7b.000163806_5563873-5583831+	1022.51	1130.68	914.335	0.808661	-0.306394	0.517792	1
ACTR5|ENSG00000101442|c.JGIL6RMv1_XeXenL6RMv10055703m|JGIv7b.000004704_476077-485132+	276.996	354.751	199.241	0.561637	-0.832291	0.101019	0.703164
ACTR6|ENSG00000075089|c.UniGene_Xl_S37223611|JGIv7b.000018184_3963200-3973005-	906.194	1122.89	689.493	0.614032	-0.703613	0.151764	0.832118
ACTR8|ENSG00000113812|c.Chang2013_X037033|JGIv7b.000335124_9110-28635+	1714.91	1668.89	1760.94	1.05516	0.077462	0.911577	1
ACVR1B|ENSG00000135503|c.Quigley201212_X009704|JGIv7b.000014978_4799004-4831967-	694.055	848.891	539.22	0.635205	-0.654706	0.362296	1
ACVR1B|ENSG00000135503|c.TXGP201107_X000842|JGIv7b.000008129_5164959-5201979+	926.022	1055.17	796.876	0.755212	-0.405046	0.698431	1
ACVR1|ENSG00000115170|c.Ismailoglu201203_X004986|JGIv7b.000043242_11891608-11937329+	2744.38	3842.66	1646.11	0.428379	-1.22304	0.00891356	0.138211
ACVR1|ENSG00000115170|c.Quigley201112_X001139|JGIv7b.000004321_12116261-12167970+	1116.21	1428.88	803.538	0.562353	-0.830451	0.107833	0.724896
ACVR1|ENSG00000115170|c.Taira201203lung_X001774|JGIv7b.000014978_4840805-4888113-	115.46	118.197	112.723	0.95369	-0.0684075	0.991079	1
ACVR2A|ENSG00000121989|c.Quigley201112_X005048|JGIv7b.000021603_8469902-8522909+	840.602	932.629	748.576	0.802651	-0.317155	0.573786	1
ACVR2A|ENSG00000121989|c.Taira201203brain_X000912|JGIv7b.000004321_14913634-14963846-	1075.39	1162.29	988.484	0.850463	-0.23368	0.612645	1
ACVR2B|ENSG00000114739|c.JGIL6RMv1_XeXenL6RMv10011755m|JGIv7b.000047683_3882881-3902054-	455.362	496.4	414.323	0.834655	-0.260747	0.572426	1
ACVR2B|ENSG00000114739|c.JGIL6RMv1_XeXenL6RMv10011828m|JGIv7b.000052573_12610951-12705061+	609.347	603.641	615.053	1.01891	0.0270202	0.955942	1
ACY1|ENSG00000243989|c.Taira201203liver_X003360|JGIv7b.000187321_2519635-2534933-	10.4962	11.0002	9.99215	0.908362	-0.138661	1	1
ACY3|ENSG00000132744|c.XGI_TC416695|JGIv7b.000267344_2052158-2068973-	2304.56	2273.41	2335.71	1.0274	0.0389994	0.965978	1
ACYP1|ENSG00000119640|c.XenBase_50415081|JGIv7b.000289484_23381-32711-	562.031	220.571	903.491	4.09615	2.03427	0.000290097	0.00718159
ACYP2|ENSG00000170634|c.Taira201203eye_X009251|JGIv7b.000086070_1672580-1681136-	16.5219	13.8323	19.2115	1.38889	0.473929	0.950933	1
ACYP2|ENSG00000170634|c.Taira201203muscle_X001742|JGIv7b.000102974_19683899-19723256+	508.326	536.339	480.312	0.895539	-0.159171	0.739552	1
ADAD1|ENSG00000164113|c.JGIL6RMv1_XeXenL6RMv10050348m|JGIv7b.000135961_286205-313677+	49.5338	39.1247	59.9429	1.5321	0.615511	0.421949	1
ADAD1|ENSG00000164113|c.Taira201203ovary_X005354|JGIv7b.000088765_2774959-2793403-	141.423	137.031	145.815	1.06411	0.0896422	0.927449	1
ADA|ENSG00000196839|c.JGIL6RMv1_XeXenL6RMv10032675m|JGIv7b.000061180_365403-384801+	24.7228	7.8762	41.5695	5.27786	2.39995	0.0227098	0.280179
ADA|ENSG00000196839|c.Taira201203eye_X002677|JGIv7b.000014557_6492508-6507530+	326.88	315.511	338.25	1.07207	0.100401	0.802303	1
ADA|ENSG00000196839|c.Taira201203intestine_X001704|JGIv7b.000014557_6441222-6460528-	1266.25	1046.16	1486.33	1.42075	0.506649	0.231327	0.953841
ADAL|ENSG00000168803|c.Ueno201302st08_X000161|JGIv7b.000038656_46273-62286-	428.5	419.894	437.105	1.04099	0.0579542	0.963021	1
ADAL|ENSG00000168803|c.UniGene_Xl_S25080933|JGIv7b.000059883_3339354-3354694-	32.1151	35.7088	28.5214	0.798722	-0.324234	0.670982	1
ADAM10|ENSG00000137845|c.Ismailoglu201203_X012752|JGIv7b.000351606_912058-987983+	5507.64	6411.08	4604.21	0.718164	-0.477614	0.297992	1
ADAM10|ENSG00000137845|c.JGIL6RMv1_XeXenL6RMv10045106m|JGIv7b.000054274_1171234-1194440+	6.04149	5.80539	6.27759	1.08134	0.112819	0.922915	1
ADAM10|ENSG00000137845|c.Taira201203stomach_X001429|JGIv7b.000059883_2026152-2109602-	891.205	984.641	797.77	0.810214	-0.303625	0.503673	1
ADAM11|ENSG00000073670|c.Taira201203st25_X000934|JGIv7b.000014557_9118250-9157207-	52.031	42.24	61.8219	1.46359	0.54951	0.569707	1
ADAM11|ENSG00000073670|c.Taira201203st25_X003032|JGIv7b.000075417_2285477-2316000-	4.57277	5.31865	3.8269	0.719524	-0.474885	0.980778	1
ADAM12|ENSG00000148848|c.Taira201203lung_X000849|JGIv7b.000007555_3844003-3906000-	5.09337	3.32751	6.85924	2.06137	1.04361	0.718402	1
ADAM17|ENSG00000151694|c.Ismailoglu201203_X004940|JGIv7b.000043061_7739262-7788278-	611.823	561.073	662.572	1.1809	0.239888	0.600379	1
ADAM17|ENSG00000151694|c.XGI_TC415724|JGIv7b.000142445_3008259-3075797-	213.504	245.926	181.083	0.736331	-0.441574	0.415917	1
ADAM19|ENSG00000135074|c.Taira201203heart_X002404|JGIv7b.000027038_526105-593857-	5163.28	5992.82	4333.75	0.723156	-0.467621	0.711008	1
ADAM19|ENSG00000135074|c.Taira201203lung_X007537|JGIv7b.000189728_444548-497515-	39.3741	38.275	40.4732	1.05743	0.0805644	0.865569	1
ADAM19|ENSG00000135074|c.Ueno201210brain_X001543|JGIv7b.000054336_891417-928930-	61.7422	28.0448	95.4395	3.40311	1.76685	0.314374	1
ADAM22|ENSG00000008277|c.UniGene_Xl_S13590649|JGIv7b.000061124_678299-807623-	299.289	42.6999	555.877	13.0182	3.70246	0.00579794	0.0961306
ADAM28|ENSG00000042980|c.Quigley201112_X011196|JGIv7b.000059755_890033-936932+	441.025	637.791	244.259	0.382977	-1.38467	0.00972055	0.147449
ADAM28|ENSG00000042980|c.Quigley201212_X015268|JGIv7b.000030425_635315-693755+	816.882	821.59	812.173	0.988538	-0.0166311	0.902677	1
ADAM28|ENSG00000042980|c.Taira201203eye_X004535|JGIv7b.000030425_736049-756982-	1.72982	2.1505	1.30915	0.608768	-0.716036	0.917929	1
ADAM28|ENSG00000042980|c.Taira201203intestine_X002905|JGIv7b.000030425_695674-731899+	21.8231	24.4782	19.168	0.783063	-0.3528	0.886267	1
ADAM28|ENSG00000042980|c.UniGene_Xl_S43236146|JGIv7b.000133382_1536585-1573931+	1209.47	1110.52	1308.42	1.17821	0.236591	0.574887	1
ADAM9|ENSG00000168615|c.Quigley201207_X007100|JGIv7b.000059267_1915277-1976792-	562.164	354.723	769.605	2.16959	1.11743	0.0224227	0.278106
ADAM9|ENSG00000168615|c.Taira201203brain_X005084|JGIv7b.000027313_660790-711133+	649.285	633.764	664.806	1.04898	0.0689876	0.806317	1
ADAM9|ENSG00000168615|c.Taira201203eye_X001310|JGIv7b.000007555_8543612-8586280+	4460.67	4391.36	4529.98	1.03157	0.0448366	0.890696	1
ADAM9|ENSG00000168615|c.XGI_TC417575|JGIv7b.000247724_618678-690901+	3.3999	1.66375	5.13605	3.08702	1.62622	0.664345	1
ADAMTS10|ENSG00000261964|c.JGIL6RMv1_XeXenL6RMv10051715m|JGIv7b.000325448_224559-261378+	10.3526	3.32751	17.3778	5.22245	2.38473	0.176597	0.883058
ADAMTS13|ENSG00000260099|c.Taira201203liver_X001409|JGIv7b.000037448_1468724-1485024+	1.43334	1.17701	1.68967	1.43556	0.521609	0.999337	1
ADAMTS15|ENSG00000166106|c.Taira201203testis_X003279|JGIv7b.000161503_3922697-3998770-	4.03772	1.66375	6.41168	3.85374	1.94626	0.546546	1
ADAMTS17|ENSG00000140470|c.Taira201203kidney_X006940|JGIv7b.000058049_2621145-2784887-	88.7521	69.3555	108.149	1.55934	0.640936	0.338249	1
ADAMTS18|ENSG00000140873|c.JGIL6RMv1_XeXenL6RMv10044879m|JGIv7b.000175547_3639556-3668514-	3.33003	1.17701	5.48304	4.65844	2.21985	0.537061	1
ADAMTS1|ENSG00000154734|c.Ueno201210brain_X000211|JGIv7b.000006590_8831863-8841000+	192.83	173.897	211.763	1.21775	0.284214	0.617474	1
ADAMTS1|ENSG00000154734|c.Ueno201210st10_X000167|JGIv7b.000006754_946678-956092-	182.308	86.2762	278.34	3.22616	1.68982	0.00416917	0.0725939
ADAMTS2|ENSG00000087116|c.Taira201203eye_X006513|JGIv7b.000048253_324467-475432+	29.339	27.5936	31.0845	1.12651	0.171862	0.929888	1
ADAMTS3|ENSG00000156140|c.Audic201207_X041032|JGIv7b.000165627_1269712-1385780+	167.089	125.693	208.486	1.6587	0.73005	0.185965	0.896607
ADAMTS4|ENSG00000158859|c.Taira201203brain_X002407|JGIv7b.000012462_1863813-1881435-	10.5403	1.86729	19.2133	10.2894	3.36309	0.200674	0.917057
ADAMTS4|ENSG00000158859|c.Taira201203lung_X003888|JGIv7b.000046492_101342-114981+	68.3807	71.1344	65.6271	0.922579	-0.116256	0.821346	1
ADAMTS6|ENSG00000049192|c.Taira201203ovary_X003223|JGIv7b.000041523_674843-816655-	2.67545	1.17701	4.17389	3.54617	1.82626	0.668785	1
ADAMTS6|ENSG00000049192|c.Ueno201210st09_X000839|JGIv7b.000173125_24889-194187-	14.501	15.6641	13.338	0.851501	-0.231921	0.865347	1
ADAMTS8|ENSG00000134917|c.Taira201203heart_X006535|JGIv7b.000161503_4103947-4140044+	32.6354	13.7526	51.5181	3.74606	1.90537	0.180438	0.890233
ADAMTS8|ENSG00000134917|c.Taira201203ovary_X006633|JGIv7b.000161503_4513710-4549011-	20.5632	6.29213	34.8343	5.53618	2.46889	0.16744	0.865158
ADAMTSL2|ENSG00000197859|c.JGIL6RMv1_XeXenL6RMv10046240m|JGIv7b.000053263_7714899-7747108+	12.7433	15.6286	9.85806	0.630772	-0.664809	0.743202	1
ADAMTSL4|ENSG00000143382|c.Ueno201210heart_X001154|JGIv7b.000131854_1449644-1578595-	127.15	94.4088	159.892	1.69361	0.760101	0.335827	1
ADAMTSL5|ENSG00000185761|c.JGIL6RMv1_XeXenL6RMv10014579m|JGIv7b.000039437_2734314-2774476-	22.7385	14.0003	31.4768	2.24829	1.16883	0.307138	1
ADAMTSL5|ENSG00000185761|c.Park201106_X002649|JGIv7b.000009266_6571442-6605412+	57.0553	50.3725	63.7381	1.26533	0.339518	0.714005	1
ADAP1|ENSG00000105963|c.Audic201207_X030499|JGIv7b.000078978_5596836-5611399+	9055.18	8341.92	9768.44	1.17101	0.227748	0.597561	1
ADAP1|ENSG00000105963|c.UniGene_Xl_S17058353|JGIv7b.000023403_10198964-10291771-	20.121	16.1508	24.0911	1.49164	0.576896	0.6618	1
ADAP1|ENSG00000105963|c.XGI_TC416847|JGIv7b.000009994_9715638-9823243+	31.6956	26.8236	36.5675	1.36326	0.447059	0.679431	1
ADAP2|ENSG00000184060|c.JGIL6RMv1_XeXenL6RMv10051937m|JGIv7b.000003490_1675079-1686104-	75.7052	82.6386	68.7718	0.832199	-0.265	0.805209	1
ADAP2|ENSG00000184060|c.Taira201203liver_X003182|JGIv7b.000163806_5139579-5157936-	106.453	100.002	112.904	1.12902	0.175072	0.742001	1
ADARB1|ENSG00000197381|c.TXGP201107_X001613|JGIv7b.000013787_750054-805235+	915.319	767.743	1062.89	1.38444	0.469304	0.363982	1
ADARB2|ENSG00000185736|c.Taira201203muscle_X001228|JGIv7b.000052573_7567386-7651141+	3.21628	3.81425	2.61831	0.686454	-0.542766	0.88252	1
ADAR|ENSG00000160710|c.XenBase_213626232|JGIv7b.000046492_327810-349309-	6243.08	6947.9	5538.26	0.797112	-0.327146	0.52308	1
ADAT1|ENSG00000065457|c.JGIL6RMv1_XeXenL6RMv10035046m|JGIv7b.000052487_556624-583591+	5.21353	3.81425	6.61281	1.73371	0.793863	0.815166	1
ADAT2|ENSG00000189007|c.Audic201207_X028750|JGIv7b.000073014_546737-567748+	723.835	856.39	591.279	0.690431	-0.53443	0.250411	0.976509
ADCK1|ENSG00000063761|c.Quigley201212_X018366|JGIv7b.000039723_5911110-5937921-	224.366	205.34	243.391	1.18531	0.245262	0.707623	1
ADCK2|ENSG00000133597|c.Ueno201210st10_X001589|JGIv7b.000120511_222785-262607+	211.142	127.463	294.821	2.31299	1.20976	0.0363788	0.383949
ADCK3|ENSG00000163050|c.Taira201203st08_X001775|JGIv7b.000027161_7107168-7159515+	1218.26	1407.28	1029.25	0.731378	-0.45131	0.33729	1
ADCK3|ENSG00000163050|c.Taira201203st12_X003064|JGIv7b.000102974_4534704-4588353-	2137.01	2349.5	1924.53	0.819122	-0.287849	0.530429	1
ADCK4|ENSG00000123815|c.JGIL6RMv1_XeXenL6RMv10018961m|JGIv7b.000039723_10111193-10133499+	300.096	413.592	186.599	0.451167	-1.14827	0.0334863	0.365642
ADCK5|ENSG00000173137|c.Park201106_X014172|JGIv7b.000073936_319905-342451-	46.9986	52.8418	41.1554	0.778843	-0.360596	0.69507	1
ADCY3|ENSG00000138031|c.Taira201203brain_X007980|JGIv7b.000051558_174339-234927-	25.1793	30.0273	20.3313	0.677094	-0.562572	0.545809	1
ADCY3|ENSG00000138031|c.Taira201203brain_X011568|JGIv7b.000102262_1099438-1158739+	7.27805	6.7347	7.8214	1.16136	0.215813	1	1
ADCY4|ENSG00000129467|c.Audic201207_X047727|JGIv7b.000272406_871246-915788+	40.9911	25.3634	56.6188	2.23231	1.15853	0.196896	0.911794
ADCY4|ENSG00000129467|c.Taira201203heart_X004394|JGIv7b.000061078_77231-109814-	77.9603	43.7972	112.123	2.56006	1.35618	0.315769	1
ADCY5|ENSG00000173175|c.Taira201203brain_X010697|JGIv7b.000084188_1600086-1658595+	654.289	712.757	595.821	0.835938	-0.258532	0.72531	1
ADCY6|ENSG00000174233|c.Quigley201207_X001342|JGIv7b.000008129_5782233-5875477-	891.347	271.687	1511.01	5.56158	2.47549	6.51e-07	2.74e-05
ADCY6|ENSG00000174233|c.Taira201203st08_X001114|JGIv7b.000014978_4074576-4184440+	339.98	36.1245	643.836	17.8227	4.15564	1.74e-12	1.68e-10
ADCY8|ENSG00000155897|c.Taira201203brain_X015076|JGIv7b.000220448_4300765-4491176-	45.207	51.5851	38.8289	0.752715	-0.409824	0.687284	1
ADCY8|ENSG00000155897|c.Taira201203egg_X005702|JGIv7b.000110678_197886-317030+	7.34389	2.63724	12.0506	4.56938	2.192	0.493324	1
ADCY9|ENSG00000162104|c.Taira201203ovary_X002276|JGIv7b.000023403_3169261-3263476+	1543.35	2016.49	1070.2	0.530725	-0.913963	0.038883	0.401139
ADCYAP1|ENSG00000141433|c.Taira201203brain_X005179|JGIv7b.000029621_3983098-3994005+	1.57146	1.86729	1.27563	0.683148	-0.549731	1	1
ADCYAP1R1|ENSG00000078549|c.JGIL6RMv1_XeXenL6RMv10028855m|JGIv7b.000047683_1399173-1522798-	1.67671	1.66375	1.68967	1.01558	0.0222973	1	1
ADD1|ENSG00000087274|c.Chang2013_X009971|JGIv7b.000024597_78899-154992-	994.107	965.214	1023	1.05987	0.0838843	0.845858	1
ADD1|ENSG00000087274|c.Quigley201212_X001741|JGIv7b.000003467_5286677-5346141+	886.44	1028.45	744.428	0.723833	-0.466271	0.396494	1
ADD2|ENSG00000075340|c.Taira201203brain_X003354|JGIv7b.000014870_423349-476445-	157.207	133.082	181.331	1.36255	0.446307	0.476762	1
ADD2|ENSG00000075340|c.Ueno201210brain_X002969|JGIv7b.000247724_1563676-1613550+	31.5572	40.1865	22.9278	0.570536	-0.809609	0.494913	1
ADD3|ENSG00000148700|c.Ueno201210brain_X000740|JGIv7b.000020641_4571957-4611210-	7331.87	7956.11	6707.64	0.843081	-0.246257	0.648031	1
ADD3|ENSG00000148700|c.Ueno201210egg_X000112|JGIv7b.000007045_57131-71628+	798.596	853.954	743.238	0.870348	-0.200335	0.750275	1
ADGB|ENSG00000118492|c.Ismailoglu201203_X009222|JGIv7b.000118142_2843963-2927763-	892.649	227.12	1558.18	6.86058	2.77833	9.31e-08	4.45e-06
ADH1A|ENSG00000187758|c.JGIL6RMv1_XeXenL6RMv10018339m|JGIv7b.000007144_1251081-1286435+	5.02033	5.31865	4.72201	0.887822	-0.171658	1	1
ADH1B|ENSG00000196616|c.Amin201106_X022279|JGIv7b.000167800_1639974-1658490+	1.43334	1.17701	1.68967	1.43556	0.521609	0.999337	1
ADH1B|ENSG00000196616|c.Taira201203intestine_X000800|JGIv7b.000007144_808026-827766-	2.60687	3.9381	1.27563	0.32392	-1.62629	0.759284	1
ADH1B|ENSG00000196616|c.Taira201203kidney_X001086|JGIv7b.000007144_1133476-1164831+	19.3753	18.788	19.9625	1.06251	0.087481	0.993676	1
ADH1B|ENSG00000196616|c.Taira201203liver_X002142|JGIv7b.000063529_1936016-1954809+	62.8207	3.24783	122.394	37.6847	5.23591	5.16e-06	0.000188928
ADH1B|ENSG00000196616|c.Taira201203pancreas_X002524|JGIv7b.000167800_1697729-1729224+	12.6135	12.3366	12.8904	1.04489	0.0633577	1	1
ADH1B|ENSG00000196616|c.XenBase_147905625|JGIv7b.000167800_1328170-1343810-	1.48645	1.66375	1.30915	0.786867	-0.345809	1	1
ADH1B|ENSG00000196616|c.XenBase_32450251|JGIv7b.000007144_1224174-1238009+	1.24308	1.17701	1.30915	1.11227	0.153503	1	1
ADH1B|ENSG00000196616|c.XenBase_47682947|JGIv7b.000046215_1037209-1056503-	68.843	61.3727	76.3132	1.24344	0.314335	0.570384	1
ADH5|ENSG00000197894|c.JGIL6RMv1_XeXenL6RMv10043849m|JGIv7b.000167800_1767093-1777192+	6.89708	11.6905	2.10371	0.179951	-2.47433	0.281908	0.998537
ADH5|ENSG00000197894|c.XGI_TC421111|JGIv7b.000007144_1337048-1355903+	220.067	329.503	110.631	0.335751	-1.57453	0.00358049	0.0642882
ADHFE1|ENSG00000147576|c.Amin201106_X002909|JGIv7b.000010587_262273-281943+	16.0313	19.2393	12.8234	0.66652	-0.58528	0.718587	1
ADI1|ENSG00000182551|c.XenBase_77748312|JGIv7b.000142445_205236-216257-	195.999	254.802	137.197	0.538443	-0.893134	0.0994195	0.698477
ADIPOQ|ENSG00000181092|c.Audic201207_X010614|JGIv7b.000016807_8997654-9002147+	55.8638	54.2136	57.514	1.06088	0.0852563	0.986823	1
ADIPOQ|ENSG00000181092|c.Taira201203muscle_X001057|JGIv7b.000044494_5837433-5842591+	3.71315	2.63724	4.78905	1.81594	0.860713	0.857403	1
ADIPOR1|ENSG00000159346|c.Audic201207_X043514|JGIv7b.000193525_624322-637088-	539.316	611.597	467.035	0.763633	-0.389049	0.453598	1
ADIPOR1|ENSG00000159346|c.Taira201203st25_X000190|JGIv7b.000003412_405077-420670+	588.835	757.927	419.744	0.553805	-0.85255	0.160216	0.850083
ADIPOR2|ENSG00000006831|c.Taira201203stomach_X002653|JGIv7b.000256647_412569-452623-	1996.06	1195.45	2796.67	2.33943	1.22615	0.0107557	0.158466
ADIPOR2|ENSG00000006831|c.XGI_TC419462|JGIv7b.000058790_1350233-1407721-	102.905	59.5409	146.268	2.4566	1.29666	0.0415812	0.417955
ADK|ENSG00000156110|c.Amin201106_X020719|JGIv7b.000139078_1502424-1640742+	2973.57	1812.68	4134.46	2.28085	1.18957	0.0105986	0.156944
ADM|ENSG00000148926|c.Taira201203brain_X004788|JGIv7b.000025194_3409975-3412859-	2.20927	1.86729	2.55126	1.3663	0.450269	0.956713	1
ADM|ENSG00000148926|c.Taira201203heart_X003293|JGIv7b.000043483_4766160-4768837-	1.22632	1.17701	1.27563	1.08379	0.116081	1	1
ADNP2|ENSG00000101544|c.Taira201203egg_X002208|JGIv7b.000023301_6276352-6297106+	2321.72	2925.65	1717.78	0.587143	-0.768216	0.099649	0.698829
ADNP2|ENSG00000101544|c.Taira201203st09_X002889|JGIv7b.000073623_56003-78515+	1776.63	1960.3	1592.96	0.812609	-0.299366	0.509243	1
ADNP|ENSG00000101126|c.Quigley201212_X008927|JGIv7b.000014557_4273013-4299380+	2078	2742.52	1413.48	0.515395	-0.956248	0.0423784	0.422464
ADNP|ENSG00000101126|c.Taira201203st12_X000083|JGIv7b.000002511_1042703-1149813-	2539.06	3284.51	1793.61	0.546082	-0.87281	0.0607048	0.537103
ADO|ENSG00000181915|c.Taira201203brain_X003828|JGIv7b.000016863_9987412-9992707-	1173.65	1297.48	1049.82	0.809127	-0.305563	0.490504	1
ADO|ENSG00000181915|c.XGI_TC415187|JGIv7b.000079772_389950-393271-	240.4	349.839	130.961	0.374346	-1.41756	0.0100696	0.151511
ADORA1|ENSG00000163485|c.Taira201203kidney_X004715|JGIv7b.000035524_523340-563412-	221.762	201.482	242.043	1.20132	0.264616	0.534733	1
ADORA2A|ENSG00000128271|c.Audic201207_X051111|JGIv7b.000394729_67911-77657-	186.499	75.4882	297.509	3.94114	1.97861	0.31622	1
ADORA2A|ENSG00000128271|c.XGI_TC419598|JGIv7b.000162663_887148-896750-	116.221	137.888	94.5544	0.685733	-0.544282	0.399057	1
ADORA2B|ENSG00000170425|c.Quigley201207_X007256|JGIv7b.000061444_316936-335161-	117.342	122.95	111.734	0.908775	-0.138005	0.849549	1
ADORA2B|ENSG00000170425|c.Taira201203brain_X005973|JGIv7b.000036364_1437810-1480832-	4.80733	6.16828	3.44638	0.558726	-0.839786	0.754274	1
ADORA2B|ENSG00000170425|c.Taira201203kidney_X006126|JGIv7b.000050079_5810202-5820371-	5.61527	4.5842	6.64633	1.44983	0.535887	0.935228	1
ADORA2B|ENSG00000170425|c.Taira201203kidney_X007188|JGIv7b.000060518_1100479-1152371-	180.434	202.88	157.987	0.778721	-0.360821	0.555043	1
ADPGK|ENSG00000159322|c.Amin201106_X014647|JGIv7b.000061562_86247-147502-	788.425	1078.8	498.049	0.461669	-1.11507	0.023249	0.285326
ADPGK|ENSG00000159322|c.Audic201207_X007050|JGIv7b.000012518_3025040-3037194+	874.443	1071.26	677.629	0.632554	-0.660739	0.337883	1
ADPGK|ENSG00000159322|c.TeperekTkacz201205_X001049|JGIv7b.000045784_5990806-6008563+	184.924	208.421	161.428	0.774531	-0.368606	0.477641	1
ADPRH|ENSG00000144843|c.mgEST_1013255135|JGIv7b.000020345_2053557-2062065+	15.7684	4.30099	27.2358	6.33245	2.66276	0.0673764	0.569857
ADPRH|ENSG00000144843|c.Taira201203brain_X011769|JGIv7b.000105005_488327-493123+	35.5624	38.877	32.2478	0.829482	-0.269717	0.744279	1
ADPRH|ENSG00000144843|c.Taira201203ovary_X001519|JGIv7b.000013787_1136829-1156476-	154.617	163.835	145.398	0.887467	-0.172234	0.788273	1
ADPRHL1|ENSG00000153531|c.Taira201203heart_X006680|JGIv7b.000167628_4825117-4840241-	208.266	172.977	243.555	1.40802	0.493669	0.331844	1
ADPRHL1|ENSG00000153531|c.Taira201203heart_X008089|JGIv7b.000338390_1305759-1341838-	10.2284	2.1505	18.3064	8.51264	3.08961	0.0988141	0.696318
ADPRHL2|ENSG00000116863|c.Taira201203eye_X012551|JGIv7b.000196571_561450-574679-	142.32	168.314	116.325	0.691122	-0.532989	0.29557	1
ADPRHL2|ENSG00000116863|c.TXGP201107_X005785|JGIv7b.000076824_259075-271552+	157.726	173.446	142.006	0.818729	-0.288541	0.591135	1
ADPRM|ENSG00000170222|c.Audic201207_X031196|JGIv7b.000081941_3300045-3308022-	15.4883	3.24783	27.7287	8.5376	3.09383	0.102492	0.708142
ADPRM|ENSG00000170222|c.XGI_TC417361|JGIv7b.000081941_3287467-3293627-	386.906	426.75	347.062	0.813268	-0.298196	0.867381	1
ADRA1A|ENSG00000120907|c.Taira201203eye_X005157|JGIv7b.000036401_2333197-2394219+	1.88373	1.66375	2.10371	1.26443	0.33849	1	1
ADRA1D|ENSG00000171873|c.Taira201203lung_X006351|JGIv7b.000109418_263905-341101-	11.0786	15.018	7.13919	0.475377	-1.07286	0.552373	1
ADRA2A|ENSG00000150594|c.Quigley201212_X012047|JGIv7b.000020641_3803459-3805409+	32.3228	41.7177	22.9278	0.549595	-0.863559	0.361723	1
ADRA2A|ENSG00000150594|c.Taira201203brain_X011839|JGIv7b.000106356_3441142-3443545-	67.6244	3.0443	132.205	43.4269	5.44052	8.31e-09	4.66e-07
ADRA2A|ENSG00000150594|c.Taira201203heart_X005557|JGIv7b.000100253_630458-633498+	20.6942	1.86729	39.521	21.165	4.40361	0.00160392	0.032562
ADRA2A|ENSG00000150594|c.Taira201203spleen_X000387|JGIv7b.000005925_11875804-11878999-	18.9674	18.9916	18.9433	0.997459	-0.00367106	0.975351	1
ADRA2A|ENSG00000150594|c.Ueno201210ovary_X000081|JGIv7b.000007045_944796-946660-	8.16487	13.2304	3.09939	0.234263	-2.0938	0.26942	0.989238
ADRA2B|ENSG00000222040|c.Ueno201210brain_X002980|JGIv7b.000247724_5081671-5083342-	22.5843	13.5577	31.6108	2.33157	1.2213	0.235974	0.959456
ADRB1|ENSG00000043591|c.Taira201203heart_X000684|JGIv7b.000007045_1814848-1840640+	89.0634	16.8056	161.321	9.59927	3.26292	5.81e-06	0.000211239
ADRB1|ENSG00000043591|c.Taira201203liver_X003025|JGIv7b.000139741_1695034-1698174+	49.6877	33.6025	65.7729	1.95738	0.968927	0.232252	0.954303
ADRB1|ENSG00000043591|c.Taira201203muscle_X001550|JGIv7b.000081892_103618-106445-	1.9732	2.63724	1.30915	0.496411	-1.01039	0.840897	1
ADRB2|ENSG00000169252|c.Audic201207_X011809|JGIv7b.000018892_3799857-3804028+	352.828	378.151	327.505	0.866068	-0.207447	0.635822	1
ADRB2|ENSG00000169252|c.Taira201203kidney_X005112|JGIv7b.000040421_1976151-1979775+	128.137	142.888	113.385	0.793526	-0.333651	0.578528	1
ADRBK2|ENSG00000100077|c.Taira201203st09_X002019|JGIv7b.000044061_2957359-3068478+	60.0833	44.6027	75.564	1.69416	0.760569	0.298558	1
ADRBK2|ENSG00000100077|c.TXGP201107_X007419|JGIv7b.000143664_174124-287160-	213.937	247.253	180.621	0.730514	-0.453016	0.458054	1
ADRM1|ENSG00000130706|c.Amin201106_X004248|JGIv7b.000013471_3262958-3277654-	585.698	758.301	413.094	0.544763	-0.876298	0.058042	0.521441
ADRM1|ENSG00000130706|c.Ueno2012106cells_X000328|JGIv7b.000014557_823836-839588+	637.225	773.592	500.857	0.647443	-0.627176	0.179169	0.88832
ADSL|ENSG00000239900|c.JGIL6RMv1_XeXenL6RMv10024411m|JGIv7b.000078978_4533158-4559246+	583.73	534.05	633.41	1.18605	0.246166	0.952504	1
ADSS|ENSG00000035687|c.Taira201203testis_X003697|JGIv7b.000236382_4592100-4666882+	103.55	139.729	67.372	0.482164	-1.05241	0.102321	0.707798
ADSSL1|ENSG00000185100|c.Taira201203muscle_X002269|JGIv7b.000230550_3138293-3160635-	3.30063	4.91158	1.68967	0.344017	-1.53945	0.697473	1
ADTRP|ENSG00000111863|c.Taira201203eye_X004241|JGIv7b.000026933_520107-537985-	418.651	372.91	464.392	1.24532	0.316515	0.468969	1
ADTRP|ENSG00000111863|c.Taira201203eye_X006833|JGIv7b.000051654_452884-467358-	43.0456	33.4786	52.6126	1.57153	0.652167	0.485441	1
AEBP1|ENSG00000106624|c.Taira201203intestine_X004503|JGIv7b.000051940_777848-814670+	4.91727	1.86729	7.96726	4.26676	2.09314	0.415379	1
AEBP1|ENSG00000106624|c.Taira201203testis_X003917|JGIv7b.000286644_542673-594098-	60.821	61.4879	60.154	0.978306	-0.031642	1	1
AEBP2|ENSG00000139154|c.Ueno2012102cells_X001803|JGIv7b.000335096_2272-11078-	537.697	633.678	441.716	0.697068	-0.520628	0.266155	0.987011
AEN|ENSG00000181026|c.UniGene_Xl_S21938856|JGIv7b.000009266_9160801-9168675-	336.214	309.246	363.181	1.17441	0.231932	0.742972	1
AES|ENSG00000104964|c.Audic201207_X002510|JGIv7b.000004363_805137-824060-	3421.98	4462.65	2381.31	0.533609	-0.906145	0.0374413	0.391801
AES|ENSG00000104964|c.Ismailoglu201203_X007236|JGIv7b.000070461_899168-915780+	299.301	409.655	188.948	0.461235	-1.11642	0.0289473	0.330279
AFAP1|ENSG00000196526|c.TXGP201107_X007456|JGIv7b.000146311_3618683-3717037-	92.8179	105.082	80.5541	0.766587	-0.383479	0.637106	1
AFAP1|ENSG00000196526|c.Ueno201210st09_X000679|JGIv7b.000106356_2236249-2339505-	60.9843	92.842	29.1266	0.313722	-1.67244	0.29833	1
AFAP1L1|ENSG00000157510|c.Taira201203liver_X001475|JGIv7b.000040421_2433020-2490036+	7.90151	3.24783	12.5552	3.86572	1.95074	0.306362	1
AFAP1L1|ENSG00000157510|c.Taira201203st25_X001142|JGIv7b.000018892_4276122-4316843+	3285.15	2129.06	4441.24	2.08601	1.06075	0.0278959	0.323014
AFAP1L2|ENSG00000169129|c.Taira201203heart_X000691|JGIv7b.000007045_1934655-1973649-	748.133	961.884	534.383	0.555558	-0.84799	0.330046	1
AFF1|ENSG00000172493|c.Taira201203kidney_X007064|JGIv7b.000058878_1426296-1538789-	308.315	236.775	379.855	1.60429	0.681933	0.173243	0.877299
AFF2|ENSG00000269754|c.TXGP201107_X007479|JGIv7b.000149581_1718606-1751605+	4.35477	4.30099	4.40854	1.02501	0.0356312	1	1
AFF3|ENSG00000144218|c.Taira201203lung_X007269|JGIv7b.000169004_1225608-1250493-	2.48519	1.17701	3.79337	3.22288	1.68835	0.715188	1
AFF4|ENSG00000072364|c.Ueno201210egg_X000364|JGIv7b.000018892_7111589-7170848-	1364.47	1413.79	1315.16	0.930236	-0.104332	0.902594	1
AFG3L2|ENSG00000141385|c.Taira201203muscle_X001059|JGIv7b.000044494_774362-797566-	555.04	622.978	487.103	0.781894	-0.354955	0.454686	1
AFG3L2|ENSG00000141385|c.Taira201203st40_X003000|JGIv7b.000398601_318207-353740-	321.995	290.405	353.586	1.21756	0.283991	0.752144	1
AFG3L2|ENSG00000141385|c.Ueno201210st08_X001316|JGIv7b.000373526_316715-329389-	146.448	160.438	132.459	0.825612	-0.276465	0.618558	1
AFM|ENSG00000079557|c.TXGP201107_X007854|JGIv7b.000165627_1046177-1073729-	3.34679	1.17701	5.51656	4.68692	2.22864	0.535531	1
AFMID|ENSG00000183077|c.Quigley201212_X050318|JGIv7b.000373158_1360737-1389483+	184.557	161.615	207.499	1.28391	0.360544	0.638477	1
AFTPH|ENSG00000119844|c.Taira201203egg_X005718|JGIv7b.000111824_1677123-1722022+	509.324	479.319	539.329	1.1252	0.170178	0.671667	1
AFTPH|ENSG00000119844|c.Taira201203pancreas_X000408|JGIv7b.000012020_6806369-6847007+	329.74	295.988	363.493	1.22806	0.296386	0.534873	1
AGA|ENSG00000038002|c.Audic201207_X009425|JGIv7b.000014692_6240843-6258550+	34.9458	34.6115	35.2801	1.01932	0.0276042	0.948053	1
AGAP2|ENSG00000135439|c.Taira201203brain_X001088|JGIv7b.000005732_2222457-2325193-	481.865	427.017	536.714	1.25689	0.32986	0.431621	1
AGAP3|ENSG00000133612|c.Taira201203eye_X002538|JGIv7b.000013787_4276144-4420284+	556.29	362.387	750.193	2.07014	1.04973	0.0225679	0.279166
AGAP3|ENSG00000133612|c.Taira201203eye_X011690|JGIv7b.000160151_261367-265154+	96.8015	110.843	82.7602	0.746645	-0.421505	0.621463	1
AGAP3|ENSG00000133612|c.Taira201203st09_X000216|JGIv7b.000004321_500712-644730+	1298.09	948.558	1647.63	1.73698	0.796582	0.0723445	0.593013
AGAP3|ENSG00000133612|c.Ueno201210ovary_X000788|JGIv7b.000212107_40045-53203+	230.094	272.324	187.863	0.689851	-0.535643	0.354367	1
AGBL1|ENSG00000166748|c.Taira201203st08_X001579|JGIv7b.000023872_4413065-4725016+	10.1418	10.5931	9.69045	0.914787	-0.128492	1	1
AGBL2|ENSG00000165923|c.Quigley201212_X028813|JGIv7b.000074352_2655783-2682191+	1520.78	127.241	2914.32	22.9039	4.51752	5.42e-17	1.18e-14
AGBL3|ENSG00000146856|c.Quigley201112_X015743|JGIv7b.000120511_1154799-1170671-	600.837	119.126	1082.55	9.08741	3.18387	0.0021672	0.0419908
AGBL5|ENSG00000084693|c.Chang2013_X028335|JGIv7b.000134683_907297-944464-	1011.59	267.651	1755.52	6.55901	2.71348	3.74e-08	1.91e-06
AGBL5|ENSG00000084693|c.TXGP201107_X003408|JGIv7b.000036600_807822-838522+	1921.55	601.826	3241.28	5.38574	2.42914	6.47e-07	2.73e-05
AGFG1|ENSG00000173744|c.Audic201207_X020492|JGIv7b.000044494_4236126-4308547+	359.617	248.404	470.831	1.89543	0.922525	0.0804082	0.629236
AGFG1|ENSG00000173744|c.Taira201203muscle_X000564|JGIv7b.000016807_7615536-7691100+	310.875	197.261	424.488	2.15191	1.10562	0.042297	0.422071
AGGF1|ENSG00000164252|c.Ismailoglu201203_X011404|JGIv7b.000220499_2165864-2191936+	171.774	208.111	135.438	0.650798	-0.619717	0.278748	0.996102
AGGF1|ENSG00000164252|c.Taira201203ovary_X002776|JGIv7b.000032212_6358963-6381578-	566.468	547.064	585.871	1.07094	0.0988723	0.844136	1
AGK|ENSG00000006530|c.Quigley201112_X015742|JGIv7b.000120511_776846-785730-	325.946	294.157	357.734	1.21613	0.2823	0.762765	1
AGL|ENSG00000162688|c.Taira201203muscle_X002128|JGIv7b.000181903_730096-782508-	81.0517	53.4437	108.66	2.03316	1.02373	0.207568	0.925617
AGL|ENSG00000162688|c.Ueno2012106cells_X000873|JGIv7b.000047606_5856147-5912468+	840.785	798.663	882.907	1.10548	0.144675	0.825513	1
AGMAT|ENSG00000116771|c.Chang2013_X036383|JGIv7b.000307846_387019-459815+	91.3076	86.8695	95.7458	1.10218	0.140359	1	1
AGMAT|ENSG00000116771|c.Taira201203st35_X003289|JGIv7b.000195950_420591-434307-	97.7722	92.3206	103.224	1.1181	0.16105	0.852636	1
AGMO|ENSG00000187546|c.Taira201203eye_X014094|JGIv7b.000300794_1443102-1599480-	17.9118	8.39845	27.4252	3.2655	1.70731	0.218938	0.939489
AGO1|ENSG00000092847|c.TXGP201107_X008351|JGIv7b.000196571_679606-710895-	269.61	312.059	227.161	0.727942	-0.458104	0.427884	1
AGO2|ENSG00000123908|c.Quigley201112_X021098|JGIv7b.000296242_1175895-1271717-	1910.39	1374.67	2446.11	1.77942	0.831411	0.106953	0.722407
AGO2|ENSG00000123908|c.XGI_TC457926|JGIv7b.000043791_2606371-2671304-	671.398	582.302	760.493	1.30601	0.385167	0.336174	1
AGO3|ENSG00000126070|c.Taira201203st08_X005146|JGIv7b.000196571_622999-668904-	28.3656	15.8676	40.8637	2.57529	1.36474	0.190995	0.902636
AGO3|ENSG00000126070|c.TXGP201107_X002975|JGIv7b.000030711_2769708-2858708+	127.278	129.702	124.854	0.962625	-0.0549541	0.935544	1
AGO4|ENSG00000134698|c.JGIL6RMv1_XeXenL6RMv10026351m|JGIv7b.000030711_2628592-2716354-	1726.51	1870.2	1582.81	0.846331	-0.240707	0.686786	1
AGPAT1|ENSG00000235758|c.Chang2013_X005496|JGIv7b.000012933_4991691-5026313+	116.399	110.507	122.291	1.10664	0.146186	0.823385	1
AGPAT1|ENSG00000235758|c.Chang2013_X022108|JGIv7b.000075398_418014-439503+	48.8469	45.2488	52.445	1.15904	0.212926	0.829723	1
AGPAT2|ENSG00000169692|c.Taira201203heart_X003001|JGIv7b.000037448_2763843-2769749-	1.64036	1.17701	2.10371	1.78732	0.837802	0.936532	1
AGPAT2|ENSG00000169692|c.Taira201203intestine_X004020|JGIv7b.000046073_504941-567388+	257.659	160.242	355.077	2.21588	1.14788	0.241518	0.965654
AGPAT3|ENSG00000160216|c.Audic201207_X041584|JGIv7b.000169011_325620-342268-	2250.28	3039.02	1461.53	0.480922	-1.05612	0.0190799	0.24673
AGPAT3|ENSG00000160216|c.Taira201203skin_X004696|JGIv7b.000347078_642512-655662-	1653.51	2081.91	1225.11	0.588455	-0.764995	0.13723	0.80046
AGPAT4|ENSG00000026652|c.Audic201207_X020793|JGIv7b.000045174_1011991-1069641-	137.662	123.056	152.268	1.23739	0.3073	0.574527	1
AGPAT4|ENSG00000026652|c.Taira201203stomach_X002052|JGIv7b.000121003_1441590-1500979+	23.9893	21.5491	26.4295	1.22648	0.294519	0.818873	1
AGPAT5|ENSG00000155189|c.Ueno2012102cells_X001134|JGIv7b.000087714_145684-173062+	37.867	33.9299	41.8041	1.23207	0.30109	0.718287	1
AGPAT5|ENSG00000155189|c.Ueno201210st08_X000647|JGIv7b.000052702_8416739-8444773-	8.19645	10.8763	5.51656	0.507208	-0.97935	0.617447	1
AGPAT6|ENSG00000158669|c.Ismailoglu201203_X003595|JGIv7b.000027313_60961-108338+	2367.16	2811.5	1922.82	0.683911	-0.54812	0.222441	0.946359
AGPAT6|ENSG00000158669|c.TXGP201107_X005059|JGIv7b.000059267_673488-695115+	120.873	100.878	140.868	1.39642	0.481734	0.444046	1
AGPAT9|ENSG00000138678|c.XGI_TC417559|JGIv7b.000042478_134772-390593+	57.7674	59.3201	56.2148	0.947651	-0.0775716	0.836919	1
AGPHD1|ENSG00000188266|c.XenBase_37747693|JGIv7b.000012518_184189-193085-	1.89766	1.17701	2.61831	2.22453	1.1535	0.873188	1
AGPS|ENSG00000018510|c.Taira201203brain_X011580|JGIv7b.000102262_284542-358790-	14.049	14.8941	13.2039	0.886516	-0.173781	0.933843	1
AGPS|ENSG00000018510|c.Taira201203st10_X000180|JGIv7b.000004321_5653040-5795446+	2023	1605.16	2440.84	1.52062	0.604663	0.310458	1
AGR2|ENSG00000106541|c.Chung201110_X003762|JGIv7b.000057216_2613250-2620205-	16533.1	22550.3	10515.8	0.466327	-1.10058	0.0207659	0.263143
AGR2|ENSG00000106541|c.Taira201203st35_X003415|JGIv7b.000220553_424125-430449+	924.461	1263.33	585.587	0.463524	-1.10928	0.18126	0.89051
AGR3|ENSG00000173467|c.Audic201207_X045279|JGIv7b.000220553_366495-392812+	5.09555	4.70805	5.48304	1.16461	0.219846	0.954194	1
AGR3|ENSG00000173467|c.JGIL6RMv1_XeXenL6RMv10037629m|JGIv7b.000013787_5208193-5215643+	23800.2	37767.3	9832.98	0.260357	-1.94144	0.00106959	0.0228247
AGR3|ENSG00000173467|c.XenBase_1899063|JGIv7b.000004321_1454066-1462022+	12447.5	19187.3	5707.69	0.297473	-1.74917	0.0249201	0.300159
AGRN|ENSG00000188157|c.Taira201203kidney_X007458|JGIv7b.000066475_1563758-1860782+	1224.76	1046.12	1403.4	1.34153	0.423881	0.621267	1
AGT|ENSG00000135744|c.Taira201203liver_X001619|JGIv7b.000045174_266075-278879+	115.588	124.472	106.704	0.857254	-0.222206	0.743205	1
AGTPBP1|ENSG00000135049|c.Taira201203heart_X001400|JGIv7b.000013576_578927-654616-	98.4922	45.4878	151.497	3.33049	1.73573	0.0120846	0.173666
AGTR1|ENSG00000144891|c.UniGene_Xl_S13590556|JGIv7b.000043628_375989-413098+	17.6794	12.8233	22.5356	1.75739	0.813436	0.551661	1
AGTR1|ENSG00000144891|c.XenBase_148224729|JGIv7b.000130324_1203749-1240642-	3.32153	3.61072	3.03234	0.839817	-0.251854	0.933407	1
AGTR2|ENSG00000269602|c.JGIL6RMv1_XeXenL6RMv10011235m|JGIv7b.000050694_1677470-1681802+	1.43334	1.17701	1.68967	1.43556	0.521609	0.999337	1
AGXT2|ENSG00000113492|c.Amin201106_X013059|JGIv7b.000052441_4909809-4945124-	9.0021	9.90285	8.10135	0.818083	-0.289682	0.91652	1
AGXT2|ENSG00000113492|c.JGIL6RMv1_XeXenL6RMv10005383m|JGIv7b.000051452_2336873-2357422+	1.81483	2.35403	1.27563	0.541893	-0.883919	0.918602	1
AGXT2L1|ENSG00000164089|c.Taira201203muscle_X001616|JGIv7b.000088765_3730698-3757706-	2.60655	1.86729	3.34582	1.79181	0.841415	0.848385	1
AGXT2L1|ENSG00000164089|c.Taira201203testis_X002571|JGIv7b.000081573_319263-342439-	262.49	223.297	301.684	1.35105	0.434078	0.390803	1
AGXT|ENSG00000172482|c.Taira201203pancreas_X001286|JGIv7b.000044494_7426633-7447871+	2.38723	2.63724	2.13723	0.810404	-0.303288	0.962954	1
AHCTF1|ENSG00000153207|c.Taira201203testis_X001372|JGIv7b.000034423_1138268-1195297-	1349.3	1568.4	1130.2	0.720606	-0.472718	0.353417	1
AHCTF1|ENSG00000153207|c.XGI_TC416111|JGIv7b.000176005_1393014-1464991+	1973.98	2367.48	1580.48	0.667579	-0.58299	0.253129	0.977364
AHCY|ENSG00000101444|c.Ueno201210ovary_X000373|JGIv7b.000045782_422578-436472-	1009.12	1011.43	1006.81	0.995435	-0.00660115	0.880472	1
AHCY|ENSG00000101444|c.Ueno201210st25_X000206|JGIv7b.000045834_283968-300517-	872.351	963.721	780.981	0.810381	-0.303328	0.539195	1
AHCYL1|ENSG00000168710|c.UniGene_Xl_S21696557|JGIv7b.000382976_920194-949166-	2.44318	3.61072	1.27563	0.35329	-1.50107	0.704814	1
AHCYL2|ENSG00000158467|c.Taira201203brain_X011743|JGIv7b.000104110_758634-826092-	1451.8	1251.15	1652.45	1.32074	0.401351	0.434073	1
AHCYL2|ENSG00000158467|c.Ueno201210st08_X000170|JGIv7b.000012518_7980370-8046158+	3504.13	2658.34	4349.93	1.63633	0.710466	0.131117	0.787317
AHDC1|ENSG00000126705|c.Quigley201212_X005135|JGIv7b.000008834_420103-477173+	991.837	1238.61	745.068	0.601538	-0.733273	0.35875	1
AHDC1|ENSG00000126705|c.Ueno201210testis_X000137|JGIv7b.000098463_1722499-1786325+	520.31	630.029	410.592	0.651704	-0.617712	0.343092	1
AHR|ENSG00000106546|c.Taira201203kidney_X012282|JGIv7b.000220553_142268-235448-	113.888	134.241	93.5352	0.69677	-0.521245	0.691147	1
AHR|ENSG00000106546|c.Taira201203spleen_X002929|JGIv7b.000057216_2777169-2855462+	30.652	33.4076	27.8963	0.835028	-0.260104	0.92848	1
AHRR|ENSG00000063438|c.XenBase_162076036|JGIv7b.000070754_455682-637471+	23.5238	10.3896	36.6581	3.52835	1.81899	0.174268	0.880077
AHSA1|ENSG00000100591|c.Taira201203brain_X006253|JGIv7b.000039723_6073571-6082521+	341.347	340.282	342.412	1.00626	0.00900035	0.904104	1
AHSA1|ENSG00000100591|c.XGI_TC420949|JGIv7b.000289484_255005-267093-	1218.94	1068.28	1369.61	1.28206	0.358467	0.552387	1
AHSG|ENSG00000145192|c.Taira201203kidney_X010365|JGIv7b.000136959_438847-464696+	7.61241	6.57534	8.64947	1.31544	0.395547	0.84791	1
AHSG|ENSG00000145192|c.XenBase_147902697|JGIv7b.000030987_3432789-3444272+	107.986	89.7189	126.252	1.4072	0.492825	0.496551	1
AICDA|ENSG00000111732|c.XenBase_53854803|JGIv7b.000131666_514270-517211-	10.2294	7.22144	13.2374	1.83307	0.874261	0.681266	1
AIDA|ENSG00000186063|c.Taira201203lung_X006214|JGIv7b.000102974_6465504-6490896+	299.289	132.861	465.717	3.50529	1.80953	0.00105158	0.022461
AIDA|ENSG00000186063|c.TXGP201107_X002734|JGIv7b.000027161_5671409-5697210-	148.79	80.3115	217.268	2.70531	1.4358	0.0183027	0.239328
AIFM1|ENSG00000156709|c.mgEST_1013089002|JGIv7b.000036864_1474201-1499605-	1325.18	1412.84	1237.51	0.875908	-0.191148	0.639821	1
AIFM2|ENSG00000042286|c.Quigley201212_X010472|JGIv7b.000016807_673459-691953+	30.118	30.8059	29.4301	0.955341	-0.065912	0.995675	1
AIFM2|ENSG00000042286|c.Taira201203st20_X003379|JGIv7b.000087668_1299204-1318407-	202.597	187.932	217.261	1.15606	0.209218	0.689656	1
AIFM3|ENSG00000183773|c.Audic201207_X013849|JGIv7b.000025254_267353-322157-	22.7518	13.2659	32.2378	2.43013	1.28103	0.318057	1
AIFM3|ENSG00000183773|c.Audic201207_X035841|JGIv7b.000112554_2492291-2538355+	531.452	276.102	786.802	2.84968	1.5108	0.11808	0.754935
AIFM3|ENSG00000183773|c.Quigley201212_X042201|JGIv7b.000179290_540498-590557-	8.25108	9.74349	6.75867	0.69366	-0.527698	0.903852	1
AIG1|ENSG00000146416|c.Amin201106_X018758|JGIv7b.000103958_146492-158251+	455.764	542.842	368.686	0.679176	-0.558142	0.307449	1
AIG1|ENSG00000146416|c.Taira201203st40_X001662|JGIv7b.000073014_647306-779920-	12.7317	10.4693	14.9941	1.4322	0.518235	0.773888	1
AIM1|ENSG00000112297|c.Taira201203skin_X000443|JGIv7b.000008630_4046678-4126721+	1926.45	1521.99	2330.92	1.5315	0.614945	0.156626	0.842527
AIM1L|ENSG00000176092|c.Taira201203intestine_X000965|JGIv7b.000008355_3365452-3426978+	20722.9	23062.6	18383.2	0.797099	-0.327168	0.451931	1
AIM1L|ENSG00000176092|c.Taira201203intestine_X000995|JGIv7b.000008834_1196783-1229449+	99.9707	80.6744	119.267	1.47838	0.564013	0.481827	1
AIM1L|ENSG00000176092|c.Taira201203skin_X001372|JGIv7b.000027891_163471-207216+	1828.23	2403.41	1253.05	0.521363	-0.939639	0.0380892	0.396098
AIMP1|ENSG00000164022|c.Audic201207_X000585|JGIv7b.000000243_3955727-3994889-	174.594	178.358	170.83	0.957796	-0.0622092	0.892858	1
AIMP1|ENSG00000164022|c.Ismailoglu201203_X003285|JGIv7b.000024467_3853713-3886323-	450.61	530.41	370.811	0.699103	-0.516422	0.293177	1
AIMP2|ENSG00000106305|c.Taira201203egg_X002243|JGIv7b.000023403_7711694-7719216+	427.193	536.437	317.948	0.592705	-0.754615	0.115869	0.749813
AIMP2|ENSG00000106305|c.Taira201203st35_X000445|JGIv7b.000009994_12458682-12466427-	2122.61	2355.56	1889.66	0.802214	-0.317942	0.43476	1
AIP|ENSG00000110711|c.Amin201106_X009833|JGIv7b.000039604_1732013-1775291-	579.657	612.879	546.434	0.891585	-0.165555	0.792042	1
AIPL1|ENSG00000129221|c.Taira201203eye_X006417|JGIv7b.000047533_1491498-1521971+	9.74614	6.9824	12.5099	1.79163	0.841274	0.575329	1
AJAP1|ENSG00000196581|c.Taira201203brain_X010890|JGIv7b.000087017_3905882-4058224-	4.32571	1.17701	7.4744	6.35031	2.66683	0.386778	1
AK1|ENSG00000106992|c.Park201106_X006776|JGIv7b.000025264_205550-214438-	344.79	15.2215	674.358	44.303	5.46933	3.16e-14	4.02e-12
AK2|ENSG00000004455|c.Amin201106_X026008|JGIv7b.000280543_226084-234113-	1773.38	2183.86	1362.9	0.624078	-0.680202	0.242778	0.967273
AK2|ENSG00000004455|c.JGIL6RMv1_XeXenL6RMv10032655m|JGIv7b.000300439_173915-181442-	633.019	811.761	454.277	0.559619	-0.837482	0.084078	0.641414
AK3|ENSG00000147853|c.Quigley201212_X035146|JGIv7b.000106782_596333-609796+	137.686	168.331	107.041	0.635894	-0.653142	0.267416	0.987011
AK3|ENSG00000147853|c.Taira201203intestine_X006771|JGIv7b.000105739_661037-686263-	72.7252	84.0642	61.3862	0.730229	-0.453579	0.529579	1
AK4|ENSG00000162433|c.Taira201203kidney_X010798|JGIv7b.000155039_1314764-1341401-	62.3729	55.8064	68.9394	1.23533	0.304898	0.641431	1
AK4|ENSG00000162433|c.Taira201203lung_X004431|JGIv7b.000053042_333513-361907-	4.36795	1.66375	7.07215	4.25071	2.08771	0.484985	1
AK5|ENSG00000154027|c.Taira201203brain_X003482|JGIv7b.000015038_1826728-1952721+	11.7793	7.38946	16.1692	2.18814	1.1297	0.380361	1
AK5|ENSG00000154027|c.Taira201203brain_X004715|JGIv7b.000024235_4501983-4611591-	65.3889	55.8861	74.8917	1.34008	0.422318	0.544538	1
AK5|ENSG00000154027|c.Taira201203brain_X015224|JGIv7b.000229341_1044673-1083000+	146.277	7.54882	285.006	37.755	5.2386	0.0027898	0.0516735
AK7|ENSG00000140057|c.Quigley201112_X014322|JGIv7b.000096659_3512071-3532305+	2954.2	226.005	5682.39	25.1428	4.65207	4.97e-18	1.43e-15
AK9|ENSG00000155085|c.Quigley201207_X012828|JGIv7b.000275342_4258901-4272528+	487.772	13.7613	961.783	69.8905	6.12703	9.84e-22	6.05e-19
AKAP10|ENSG00000108599|c.JGIL6RMv1_XeXenL6RMv10016564m|JGIv7b.000060518_12005-41962-	107.405	124.755	90.0553	0.721858	-0.470213	0.487405	1
AKAP10|ENSG00000108599|c.Taira201203ovary_X003006|JGIv7b.000036364_669795-834494-	309.42	344.68	274.16	0.795406	-0.330237	0.563274	1
AKAP11|ENSG00000023516|c.Taira201203heart_X000820|JGIv7b.000008129_2772642-2806678+	6.32155	3.81425	8.82886	2.3147	1.21083	0.616058	1
AKAP11|ENSG00000023516|c.Taira201203ovary_X001711|JGIv7b.000014978_7316670-7350208-	189.282	152.25	226.313	1.48645	0.571874	0.341168	1
AKAP12|ENSG00000131016|c.Taira201203heart_X000951|JGIv7b.000009528_1568246-1645156+	480.333	165.968	794.698	4.78825	2.2595	2.24e-05	0.00072512
AKAP12|ENSG00000131016|c.Taira201203heart_X003470|JGIv7b.000045784_2039071-2113089-	4185.27	1671.23	6699.31	4.00861	2.0031	2.01e-05	0.000661202
AKAP13|ENSG00000170776|c.Taira201203kidney_X001485|JGIv7b.000009266_10750871-10936352-	290.617	299.854	281.38	0.938389	-0.0917419	0.957577	1
AKAP13|ENSG00000170776|c.Taira201203st08_X001568|JGIv7b.000023872_4196553-4370952+	735.039	693.277	776.801	1.12048	0.164112	0.647973	1
AKAP14|ENSG00000186471|c.Audic201207_X039309|JGIv7b.000149581_4144271-4150065+	115.063	98.1434	131.982	1.34478	0.427375	0.422352	1
AKAP14|ENSG00000186471|c.JGIL6RMv1_XeXenL6RMv10025486m|JGIv7b.000015436_5431697-5437326+	18.2236	1.17701	35.2701	29.9658	4.90524	0.00172385	0.0347251
AKAP1|ENSG00000121057|c.Quigley201212_X006141|JGIv7b.000011701_655335-684369+	1304.55	1745.47	863.625	0.494781	-1.01514	0.0367549	0.386522
AKAP1|ENSG00000121057|c.Taira201203muscle_X001509|JGIv7b.000078587_545534-569362+	1392.4	1722.44	1062.36	0.616775	-0.697183	0.163747	0.858677
AKAP2|ENSG00000241978|c.Taira201203heart_X005936|JGIv7b.000120942_118953-274730-	985.036	990.541	979.53	0.988884	-0.016127	0.847575	1
AKAP2|ENSG00000241978|c.Taira201203spleen_X001605|JGIv7b.000025212_563739-651463-	362.144	458.849	265.438	0.578487	-0.789643	0.16071	0.851112
AKAP6|ENSG00000151320|c.Taira201203heart_X008311|JGIv7b.000389081_417973-498393+	11.0469	5.39833	16.6956	3.09273	1.62888	0.407883	1
AKAP7|ENSG00000118507|c.Audic201207_X034511|JGIv7b.000102277_1102692-1203603+	520.445	489.347	551.544	1.1271	0.172619	0.729116	1
AKAP8|ENSG00000105127|c.Ueno201210st30_X000438|JGIv7b.000171831_878087-898673-	442.908	350.601	535.215	1.52657	0.610289	0.592428	1
AKAP8L|ENSG00000011243|c.Ismailoglu201203_X010581|JGIv7b.000171831_906148-927018-	136.058	130.1	142.015	1.09159	0.126424	0.909378	1
AKAP9|ENSG00000127914|c.Taira201203egg_X004413|JGIv7b.000061124_3326312-3412910+	1150.48	1106.99	1193.97	1.07857	0.109121	0.758251	1
AKIP1|ENSG00000166452|c.Chang2013_X010106|JGIv7b.000025194_6124860-6132444-	44.6165	28.2925	60.9404	2.15394	1.10698	0.366257	1
AKIRIN1|ENSG00000174574|c.XenBase_27695216|JGIv7b.000013204_2283837-2292925-	4351.18	4567.82	4134.55	0.905147	-0.143776	0.701557	1
AKIRIN1|ENSG00000174574|c.XGI_TC433589|JGIv7b.000176467_1119135-1130440-	6800.82	6379.38	7222.26	1.13213	0.179034	0.834362	1
AKIRIN2|ENSG00000135334|c.Ismailoglu201203_X006313|JGIv7b.000053841_353974-366893+	1422.67	1502.78	1342.57	0.89339	-0.162638	0.618566	1
AKIRIN2|ENSG00000135334|c.Quigley201212_X036839|JGIv7b.000124774_733157-746415+	3620.1	3802.87	3437.33	0.903878	-0.1458	0.636411	1
AKR1A1|ENSG00000117448|c.Audic201207_X001531|JGIv7b.000002589_2255450-2261204+	38.9411	45.5675	32.3148	0.709163	-0.49581	0.498052	1
AKR1A1|ENSG00000117448|c.JGIL6RMv1_XeXenL6RMv10044629m|JGIv7b.000325141_664880-686159-	179.539	177.446	181.633	1.02359	0.0336442	0.869115	1
AKR1A1|ENSG00000117448|c.Taira201203eye_X012212|JGIv7b.000179914_692982-715275+	6.87437	3.61072	10.138	2.80775	1.48942	0.533772	1
AKR1A1|ENSG00000117448|c.Taira201203heart_X006867|JGIv7b.000181903_234480-318363-	26.9785	25.6821	28.275	1.10096	0.138763	0.992032	1
AKR1B1|ENSG00000085662|c.JGIL6RMv1_XeXenL6RMv10048691m|JGIv7b.000098502_455739-481960+	682.868	635.279	730.457	1.14982	0.201409	0.686932	1
AKR1B1|ENSG00000085662|c.Taira201203kidney_X013242|JGIv7b.000302407_70433-81598-	2751	2824.12	2677.88	0.948216	-0.0767118	0.845797	1
AKR1C1|ENSG00000187134|c.Taira201203eye_X014102|JGIv7b.000302407_87179-103021+	425.188	196.845	653.531	3.32002	1.73119	0.108109	0.725913
AKR1C3|ENSG00000196139|c.Taira201203ovary_X005583|JGIv7b.000098502_412795-453787+	329.96	182.163	477.757	2.62268	1.39104	0.020107	0.256743
AKR1C4|ENSG00000266359|c.Taira201203intestine_X009575|JGIv7b.000302407_100446-110964-	2.93275	1.17701	4.68849	3.98338	1.99399	0.618512	1
AKR1D1|ENSG00000122787|c.Audic201207_X049003|JGIv7b.000302407_120796-143246-	4.19162	1.17701	7.20623	6.12247	2.61411	0.396771	1
AKR1D1|ENSG00000122787|c.Ueno201210liver_X000428|JGIv7b.000098502_356066-382581+	41.9921	53.8066	30.1776	0.560853	-0.834306	0.281979	0.998638
AKR7A2|ENSG00000053371|c.Audic201207_X043600|JGIv7b.000195950_962243-987621+	516.454	508.066	524.841	1.03302	0.0468636	0.926868	1
AKR7A2|ENSG00000053371|c.Taira201203intestine_X009900|JGIv7b.000374693_7899-33019+	17.5389	19.7702	15.3076	0.774276	-0.36908	0.909849	1
AKT1|ENSG00000142208|c.Taira201203brain_X015260|JGIv7b.000230550_3031595-3119889+	192.569	132.702	252.436	1.90227	0.927725	0.109577	0.732195
AKT1|ENSG00000142208|c.Taira201203lung_X008023|JGIv7b.000236382_4634447-4730989-	84.0481	84.7008	83.3953	0.984587	-0.0224091	1	1
AKT1S1|ENSG00000204673|c.Chang2013_X027945|JGIv7b.000129797_98529-119312+	3348.48	3194.14	3502.81	1.09664	0.133084	0.848364	1
AKT1S1|ENSG00000204673|c.Chung201110_X002243|JGIv7b.000029769_1400245-1414904+	2910.09	3052.96	2767.23	0.906409	-0.141766	0.751961	1
AKT2|ENSG00000105221|c.Chang2013_X013940|JGIv7b.000039723_10701943-10733847+	2867.86	2974.87	2760.85	0.928059	-0.107712	0.721722	1
AKT2|ENSG00000105221|c.Quigley201212_X022577|JGIv7b.000050079_1595536-1630887-	4106.47	4292.51	3920.43	0.91332	-0.130808	0.66672	1
AKTIP|ENSG00000166971|c.JGIL6RMv1_XeXenL6RMv10028853m|JGIv7b.000046631_26538-48284-	182.161	215.42	148.902	0.691216	-0.532792	0.374099	1
AKTIP|ENSG00000166971|c.JGIL6RMv1_XeXenL6RMv10039581m|JGIv7b.000024235_272143-301287-	94.2229	102.967	85.4791	0.830163	-0.268533	0.756575	1
AL138764.1|ENSG00000226209|c.Taira201203skin_X001171|JGIv7b.000022127_1714398-1719559+	13.3276	18.6997	7.95548	0.425434	-1.23299	0.51434	1
AL138764.1|ENSG00000226209|c.UniGene_Xl_S13670470|JGIv7b.000234771_1559969-1568146+	1158.53	1380.79	936.274	0.67807	-0.560494	0.195445	0.909179
AL139147.1|ENSG00000248458|c.Quigley201212_X018523|JGIv7b.000039762_516290-522717+	244.016	225.456	262.577	1.16465	0.219898	0.621143	1
AL139147.1|ENSG00000248458|c.Taira201203brain_X015970|JGIv7b.000267384_77233-80280-	101.355	83.3653	119.344	1.43158	0.517608	0.848635	1
AL139147.1|ENSG00000248458|c.Taira201203pancreas_X000424|JGIv7b.000012020_3432449-3434954-	570.939	538.197	603.682	1.12168	0.165655	0.690407	1
AL139147.1|ENSG00000248458|c.Taira201203spleen_X003374|JGIv7b.000075398_527034-530965-	43.0883	48.1424	38.0343	0.790038	-0.340006	0.852961	1
AL139147.1|ENSG00000248458|c.Taira201203spleen_X005552|JGIv7b.000289484_101467-108039+	57.1456	57.426	56.8653	0.990236	-0.0141553	1	1
AL590867.1|ENSG00000213121|c.Ismailoglu201203_X011739|JGIv7b.000243915_142947-144364+	81.6863	58.6385	104.734	1.7861	0.836811	0.247551	0.972835
AL590867.1|ENSG00000213121|c.JGIL6RMv1_XeXenL6RMv10007407m|JGIv7b.000011701_12711-15862-	58.4639	58.2487	58.6791	1.00739	0.0106187	0.867516	1
AL590867.1|ENSG00000213121|c.Quigley201207_X002679|JGIv7b.000016068_37798-39265+	265.648	37.7441	493.553	13.0763	3.70888	7.51e-05	0.00215707
AL590867.1|ENSG00000213121|c.Quigley201212_X005522|JGIv7b.000009266_7207423-7208225-	98.1917	119.871	76.5125	0.638291	-0.647713	0.593948	1
AL590867.1|ENSG00000213121|c.Quigley201212_X039730|JGIv7b.000152894_2197222-2197958+	63.8388	21.9207	105.757	4.82453	2.27039	0.25735	0.978237
AL590867.1|ENSG00000213121|c.Quigley201212_X050811|JGIv7b.000389081_131710-132500+	49.5873	46.8502	52.3245	1.11685	0.159431	0.81022	1
AL590867.1|ENSG00000213121|c.Taira201203eye_X013102|JGIv7b.000226594_610420-611379-	36.6919	33.9299	39.454	1.16281	0.217615	0.800312	1
AL590867.1|ENSG00000213121|c.Taira201203intestine_X006009|JGIv7b.000081267_1672215-1673119+	18.0818	6.77887	29.3848	4.33477	2.11595	0.206401	0.924693
AL590867.1|ENSG00000213121|c.Taira201203st09_X004864|JGIv7b.000388571_635947-636806+	45.9421	47.7535	44.1307	0.924136	-0.113824	0.791607	1
AL590867.1|ENSG00000213121|c.Taira201203st20_X003787|JGIv7b.000112487_264673-266365+	34.3754	33.806	34.9449	1.03369	0.0478013	0.977625	1
AL590867.1|ENSG00000213121|c.Taira201203st25_X003501|JGIv7b.000100253_906957-910911+	346.193	285.094	407.292	1.42862	0.514626	0.253231	0.977364
AL590867.1|ENSG00000213121|c.TeperekTkacz201205_X001917|JGIv7b.000145462_333945-335128-	3.29748	2.35403	4.24093	1.80156	0.84925	0.828219	1
AL590867.1|ENSG00000213121|c.TeperekTkacz201206_X004670|JGIv7b.000181903_3323556-3324840-	291.016	172.083	409.95	2.38228	1.25234	0.0168607	0.225128
AL590867.1|ENSG00000213121|c.Ueno201210brain_X003155|JGIv7b.000312114_325835-326747-	27.8438	29.337	26.3507	0.898206	-0.154881	0.806555	1
AL590867.1|ENSG00000213121|c.XGI_TC429971|JGIv7b.000337825_3931061-4013715+	179.123	153.41	204.837	1.33522	0.41708	0.441605	1
ALAD|ENSG00000148218|c.Taira201203eye_X010813|JGIv7b.000127590_807470-813176+	208.023	193.809	222.238	1.14669	0.197472	0.623485	1
ALAD|ENSG00000148218|c.Taira201203st30_X002025|JGIv7b.000046073_2901759-2906912-	536.927	611.092	462.763	0.757272	-0.401117	0.468465	1
ALAS1|ENSG00000023330|c.Park201106_X019747|JGIv7b.000155038_1473530-1502338-	175.607	188.252	162.962	0.865659	-0.20813	0.649697	1
ALAS1|ENSG00000023330|c.Quigley201212_X039608|JGIv7b.000150991_274563-302142+	765.244	619.721	910.768	1.46964	0.555465	0.274696	0.993318
ALAS2|ENSG00000158578|c.Taira201203heart_X006496|JGIv7b.000159399_88840-96540-	4.57941	7.46914	1.68967	0.22622	-2.1442	0.47813	1
ALB|ENSG00000163631|c.JGIL6RMv1_XeXenL6RMv10000181m|JGIv7b.000165627_987804-999672-	1.84738	1.17701	2.51774	2.13909	1.097	0.877251	1
ALB|ENSG00000163631|c.Taira201203liver_X003196|JGIv7b.000165627_1017069-1028394-	1.46686	1.17701	1.75671	1.49252	0.577746	0.997874	1
ALCAM|ENSG00000170017|c.Quigley201207_X005983|JGIv7b.000049179_1767744-1808318+	21132.6	12736.9	29528.2	2.31831	1.21307	0.00882557	0.13721
ALCAM|ENSG00000170017|c.Taira201203skin_X002838|JGIv7b.000078587_2173799-2217317-	2996.93	2132.45	3861.4	1.81078	0.856613	0.0570938	0.515655
ALDH16A1|ENSG00000161618|c.Taira201203testis_X003116|JGIv7b.000139674_1267292-1302680+	947.08	887.25	1006.91	1.13487	0.182522	0.796088	1
ALDH16A1|ENSG00000161618|c.Ueno201210st09_X000476|JGIv7b.000056777_253789-300328+	894.759	715.169	1074.35	1.50223	0.587109	0.641453	1
ALDH18A1|ENSG00000059573|c.Taira201203brain_X001612|JGIv7b.000007555_3533894-3560986+	182.199	269.385	95.0119	0.352699	-1.50349	0.0191443	0.247288
ALDH1A1|ENSG00000165092|c.UniGene_Xl_S13590702|JGIv7b.000067832_984827-1011747-	8.94747	11.0357	6.85924	0.62155	-0.686057	0.652792	1
ALDH1A1|ENSG00000165092|c.XGI_TC453560|JGIv7b.000268711_1086747-1122004-	47.4454	44.6737	50.2171	1.12409	0.168754	0.982513	1
ALDH1A2|ENSG00000128918|c.Ismailoglu201203_X012754|JGIv7b.000351606_1188692-1224875+	200.36	248.598	152.122	0.611918	-0.70859	0.184822	0.895736
ALDH1A2|ENSG00000128918|c.Taira201203st10_X002477|JGIv7b.000059883_1776490-1813028-	253.879	217.288	290.47	1.3368	0.418783	0.422702	1
ALDH1A3|ENSG00000184254|c.XGI_TC418929|JGIv7b.000058049_2993139-3026315+	3.90275	3.53104	4.27445	1.21054	0.275647	0.964655	1
ALDH1L2|ENSG00000136010|c.JGIL6RMv1_XeXenL6RMv10025425m|JGIv7b.000018184_3937340-3962000+	52.011	38.7003	65.3218	1.68789	0.75522	0.799062	1
ALDH1L2|ENSG00000136010|c.JGIL6RMv1_XeXenL6RMv10031749m|JGIv7b.000005925_7485602-7511844+	101.543	92.577	110.509	1.1937	0.255436	0.646338	1
ALDH1L2|ENSG00000136010|c.JGIL6RMv1_XeXenL6RMv10051654m|JGIv7b.000013523_9801871-9832818-	2859.89	3270.17	2449.62	0.749078	-0.416811	0.515984	1
ALDH2|ENSG00000111275|c.JGIL6RMv1_XeXenL6RMv10040201m|JGIv7b.000025254_4358924-4376397+	19.4772	9.21258	29.7418	3.22839	1.69081	0.165976	0.862373
ALDH3A2|ENSG00000072210|c.Taira201203brain_X007429|JGIv7b.000047398_2314293-2333039+	1019.47	908.915	1130.03	1.24328	0.314149	0.730776	1
ALDH3A2|ENSG00000072210|c.Taira201203intestine_X009208|JGIv7b.000267344_2669983-2688182-	1388.61	1391.79	1385.44	0.995436	-0.00660023	0.880588	1
ALDH3B1|ENSG00000006534|c.JGIL6RMv1_XeXenL6RMv10016781m|JGIv7b.000195272_5561-29468-	89.3194	109.409	69.2293	0.632754	-0.660282	0.308926	1
ALDH3B1|ENSG00000006534|c.Taira201203st08_X004621|JGIv7b.000143664_1419946-1433550-	368.558	389.726	347.391	0.891374	-0.165898	0.782354	1
ALDH4A1|ENSG00000159423|c.Ueno2012102cells_X001582|JGIv7b.000195950_1224872-1239140+	1960.74	2228.05	1693.44	0.760052	-0.395829	0.461483	1
ALDH5A1|ENSG00000112294|c.JGIL6RMv1_XeXenL6RMv10055213m|JGIv7b.000133814_61275-85694-	153.495	164.826	142.163	0.862504	-0.213397	0.796058	1
ALDH5A1|ENSG00000112294|c.Taira201203brain_X009760|JGIv7b.000073623_27689-36558+	122.9	93.7895	152.011	1.62077	0.69668	0.249574	0.975588
ALDH6A1|ENSG00000119711|c.Chang2013_X028430|JGIv7b.000135961_174462-195497+	1911.99	1816.89	2007.09	1.10469	0.143636	1	1
ALDH6A1|ENSG00000119711|c.Taira201203eye_X005434|JGIv7b.000039723_6916464-6931490+	690.782	673.713	707.851	1.05067	0.07131	0.895977	1
ALDH7A1|ENSG00000164904|c.Chang2013_X005376|JGIv7b.000012879_516684-543019+	304.768	308.176	301.36	0.977883	-0.0322661	0.873788	1
ALDH7A1|ENSG00000164904|c.Ismailoglu201203_X012650|JGIv7b.000332973_1501565-1533012+	219.053	236.872	201.233	0.84954	-0.235246	0.634807	1
ALDH9A1|ENSG00000143149|c.mgEST_1013086397|JGIv7b.000023165_177578-205346+	1586.97	1730.76	1443.17	0.833834	-0.262168	0.498634	1
ALDOA|ENSG00000149925|c.Taira201203testis_X000484|JGIv7b.000011418_94265-103695-	2038.54	1691.86	2385.22	1.40982	0.495514	0.310437	1
ALDOA|ENSG00000149925|c.Taira201203testis_X001725|JGIv7b.000045548_802314-822089+	1830.16	1566.33	2093.98	1.33687	0.418856	0.388932	1
ALDOC|ENSG00000109107|c.Audic201207_X017272|JGIv7b.000035361_3467404-3489396+	406.559	409.152	403.967	0.987326	-0.0184009	0.86875	1
ALDOC|ENSG00000109107|c.Taira201203eye_X003902|JGIv7b.000023403_7692979-7703003+	33.8756	36.2311	31.5202	0.869979	-0.200948	0.738365	1
ALDOC|ENSG00000109107|c.Taira201203skin_X000538|JGIv7b.000009994_12491166-12504974-	851.125	955.121	747.13	0.782236	-0.354325	0.457126	1
ALG10|ENSG00000139133|c.Taira201203egg_X002804|JGIv7b.000033104_752415-760160+	227.343	224.837	229.849	1.02229	0.0318067	0.937589	1
ALG10|ENSG00000139133|c.TXGP201107_X000241|JGIv7b.000003286_1091628-1110136+	819.008	1027.29	610.73	0.594509	-0.75023	0.13548	0.795319
ALG11|ENSG00000253710|c.Taira201203ovary_X000478|JGIv7b.000005732_11005602-11014189+	30.8771	30.4785	31.2756	1.02615	0.0372469	0.962556	1
ALG11|ENSG00000253710|c.Taira201203ovary_X007193|JGIv7b.000200825_4361873-4370002-	241.343	235.146	247.54	1.0527	0.0741004	0.847705	1
ALG12|ENSG00000182858|c.Audic201207_X035426|JGIv7b.000108224_431171-465544+	181.737	263.484	99.9903	0.379493	-1.39785	0.0121712	0.174481
ALG13|ENSG00000101901|c.Taira201203brain_X008415|JGIv7b.000054743_244993-257011+	39.945	39.9215	39.9686	1.00118	0.00170222	0.872675	1
ALG13|ENSG00000101901|c.Taira201203egg_X006531|JGIv7b.000167347_3558491-3613623-	63.5866	61.6031	65.57	1.06439	0.090033	0.947277	1
ALG14|ENSG00000172339|c.Ismailoglu201203_X009292|JGIv7b.000120545_2522-24015-	100.805	57.7005	143.91	2.49408	1.31851	0.0570075	0.515317
ALG14|ENSG00000172339|c.Ueno2012106cells_X001147|JGIv7b.000069443_9813125-9833843-	398.449	147.313	649.586	4.40956	2.14064	6.13e-05	0.00178715
ALG1|ENSG00000033011|c.XenBase_120577611|JGIv7b.000120240_1678920-1690839-	104.958	117.445	92.4706	0.787353	-0.344918	0.580643	1
ALG2|ENSG00000119523|c.JGIL6RMv1_XeXenL6RMv10029999m|JGIv7b.000134022_1115357-1121712+	1074.81	1213.15	936.458	0.771921	-0.373475	0.340459	1
ALG3|ENSG00000214160|c.JGIL6RMv1_XeXenL6RMv10014188m|JGIv7b.000029016_1621622-1638256+	197.332	194.73	199.934	1.02672	0.0380427	0.940931	1
ALG5|ENSG00000120697|c.Ueno201210ovary_X000714|JGIv7b.000158000_927363-947043+	934.771	1138.63	730.916	0.641928	-0.639517	0.166001	0.862373
ALG6|ENSG00000088035|c.JGIL6RMv1_XeXenL6RMv10047977m|JGIv7b.000053042_994128-1017694-	225.538	206.102	244.975	1.18861	0.249274	0.710132	1
ALG6|ENSG00000088035|c.TXGP201107_X007638|JGIv7b.000155039_2029002-2054689-	653.318	382.096	924.54	2.41965	1.2748	0.00937819	0.144308
ALG8|ENSG00000159063|c.Chang2013_X034933|JGIv7b.000262000_1304722-1319235+	607.461	753.335	461.587	0.612724	-0.706691	0.125005	0.771318
ALKBH2|ENSG00000189046|c.Ismailoglu201203_X010299|JGIv7b.000162663_328259-335507-	107.885	119.383	96.3863	0.807368	-0.308701	0.563617	1
ALKBH3|ENSG00000166199|c.mgEST_1013094793|JGIv7b.000025194_1510378-1518836-	175.528	204.686	146.371	0.715098	-0.483787	0.359001	1
ALKBH4|ENSG00000160993|c.XenBase_147900036|JGIv7b.000112554_1921185-1945900-	616.578	827.356	405.8	0.490479	-1.02774	0.0973888	0.691019
ALKBH5|ENSG00000091542|c.Ismailoglu201203_X011366|JGIv7b.000219295_1904339-1920182+	2622.67	2367.91	2877.43	1.21518	0.281168	0.581034	1
ALKBH6|ENSG00000239382|c.XenBase_148232713|JGIv7b.000039723_8267818-8274647-	271.459	338.743	204.174	0.602742	-0.730387	0.128985	0.783468
ALKBH7|ENSG00000125652|c.Amin201106_X013666|JGIv7b.000055171_1437319-1448272-	274.026	96.9048	451.147	4.65557	2.21896	0.00010597	0.00291662
ALKBH8|ENSG00000137760|c.Park201106_X017376|JGIv7b.000104417_1312877-1361678-	205.345	217.562	193.128	0.88769	-0.171872	0.72327	1
ALK|ENSG00000171094|c.Taira201203ovary_X003493|JGIv7b.000045400_486889-542258+	7.45535	4.50452	10.4062	2.31016	1.20799	0.573449	1
ALK|ENSG00000171094|c.Taira201203ovary_X007251|JGIv7b.000203041_5408317-5511974-	51.8419	38.5496	65.1342	1.68962	0.756701	0.385658	1
ALK|ENSG00000171094|c.Taira201203testis_X002877|JGIv7b.000102974_2954129-2979281-	36.194	30.6292	41.7588	1.36337	0.447173	0.818273	1
ALMS1|ENSG00000116127|c.Taira201203egg_X006767|JGIv7b.000189728_223040-229145-	332.59	163.446	501.734	3.06973	1.61811	0.00160235	0.032562
ALMS1|ENSG00000116127|c.Taira201203st25_X001409|JGIv7b.000027038_176685-183058-	910.286	93.1963	1727.37	18.5348	4.21217	5.24e-15	7.61e-13
ALOX5AP|ENSG00000132965|c.Taira201203intestine_X003061|JGIv7b.000031941_765607-774107+	2.62712	3.53104	1.72319	0.488012	-1.03501	0.832358	1
ALOX5|ENSG00000012779|c.Taira201203intestine_X009632|JGIv7b.000314296_315599-366277-	196.282	194.748	197.816	1.01576	0.0225548	0.970551	1
ALOXE3|ENSG00000179148|c.Quigley201207_X001625|JGIv7b.000011405_670007-686679-	648.116	643.483	652.75	1.0144	0.0206299	0.981928	1
ALOXE3|ENSG00000179148|c.Taira201203egg_X005331|JGIv7b.000093091_80224-178417+	21.407	19.9651	22.849	1.14445	0.194655	0.922448	1
ALOXE3|ENSG00000179148|c.Taira201203pancreas_X002645|JGIv7b.000193187_82007-99103+	95.3677	81.9397	108.796	1.32775	0.408986	0.526507	1
ALPK1|ENSG00000073331|c.Taira201203ovary_X000082|JGIv7b.000000243_126485-208307+	158.802	155.534	162.07	1.04203	0.0593929	0.826756	1
ALPK3|ENSG00000136383|c.JGIL6RMv1_XeXenL6RMv10040996m|JGIv7b.000253809_1268884-1308561-	177.035	178.838	175.232	0.979837	-0.029386	0.872082	1
ALPL|ENSG00000162551|c.Amin201106_X013889|JGIv7b.000057316_132815-157362-	2317.09	1840.61	2793.56	1.51773	0.601917	0.357767	1
ALPL|ENSG00000162551|c.Taira201203eye_X005127|JGIv7b.000036295_1318683-1340495-	30.1845	33.3461	27.0229	0.810377	-0.303335	0.70398	1
ALS2CL|ENSG00000178038|c.Taira201203eye_X009500|JGIv7b.000090265_860117-915836-	1008.25	926.258	1090.25	1.17705	0.235171	0.591141	1
ALS2CR12|ENSG00000155749|c.Quigley201207_X010278|JGIv7b.000139113_2282992-2301844-	183.547	9.33643	357.759	38.3186	5.25997	2.26e-07	1.03e-05
ALS2CR8|ENSG00000138380|c.Ismailoglu201203_X009843|JGIv7b.000139113_1074792-1149655+	262.908	261.217	264.598	1.01294	0.018554	0.906527	1
ALS2|ENSG00000003393|c.Taira201203brain_X012916|JGIv7b.000139113_628133-683009-	526.826	358.512	695.14	1.93896	0.955282	0.0557659	0.507273
ALX1|ENSG00000180318|c.JGIL6RMv1_XeXenL6RMv10030488m|JGIv7b.000005925_4076729-4096127-	4.16886	7.06208	1.27563	0.180631	-2.46888	0.420206	1
ALX1|ENSG00000180318|c.XenBase_557061|JGIv7b.000018184_582121-599994-	4.00963	3.61072	4.40854	1.22096	0.288014	1	1
ALX4|ENSG00000052850|c.Taira201203st30_X001298|JGIv7b.000025194_976624-1021079-	4.84935	3.73457	5.96412	1.597	0.675367	0.786354	1
ALX4|ENSG00000052850|c.Ueno201210eye_X000921|JGIv7b.000043483_2259744-2305019-	20.2128	18.6729	21.7528	1.16494	0.220257	0.773247	1
ALYREF|ENSG00000183684|c.Taira201203brain_X013974|JGIv7b.000171284_51089-105899+	15112.6	16518.9	13706.4	0.829738	-0.269272	0.476621	1
AMACR|ENSG00000242110|c.UniGene_Xl_S42160853|JGIv7b.000052441_4456988-4477633-	31.6377	34.3283	28.9472	0.843248	-0.245971	0.74048	1
AMBN|ENSG00000178522|c.XGI_TC421467|JGIv7b.000000377_3116399-3125382-	1.22632	1.17701	1.27563	1.08379	0.116081	1	1
AMBP|ENSG00000106927|c.mgEST_1013086054|JGIv7b.000037448_34801-40125+	142.11	202.668	81.5516	0.40239	-1.31333	0.0306721	0.342598
AMBRA1|ENSG00000110497|c.Taira201203st30_X001897|JGIv7b.000043483_748086-815433-	1820.57	1695.4	1945.74	1.14766	0.198693	0.588072	1
AMD1|ENSG00000123505|c.Taira201203st20_X005045|JGIv7b.000275342_3520279-3540760-	2703.85	3440.8	1966.91	0.571643	-0.806815	0.198008	0.913035
AMD1|ENSG00000123505|c.Ueno201210egg_X000697|JGIv7b.000048559_596481-613235-	5240.79	6446.67	4034.91	0.62589	-0.676019	0.143485	0.812243
AMDHD1|ENSG00000139344|c.XGI_TC417744|JGIv7b.000037038_409738-425870-	408.752	374.16	443.344	1.18491	0.244772	0.847566	1
AMDHD2|ENSG00000162066|c.JGIL6RMv1_XeXenL6RMv10043746m|JGIv7b.000000939_2405460-2424316-	415.61	406.999	424.222	1.04232	0.0597937	0.832667	1
AMELY|ENSG00000099721|c.Taira201203testis_X004012|JGIv7b.000337436_71919-92294+	2.97291	3.32751	2.61831	0.786867	-0.345809	0.949892	1
AMER1|ENSG00000184675|c.JGIL6RMv1_XeXenL6RMv10048633m|JGIv7b.000007546_843559-873760+	908.926	692.96	1124.89	1.62331	0.69894	0.129921	0.785597
AMER2|ENSG00000165566|c.Taira201203brain_X001255|JGIv7b.000006290_3197704-3200054-	4.0892	1.86729	6.31112	3.37983	1.75695	0.542691	1
AMFR|ENSG00000159461|c.Ismailoglu201203_X004748|JGIv7b.000039730_363255-389134+	238.301	198.332	278.27	1.40305	0.48857	0.375446	1
AMFR|ENSG00000159461|c.XenBase_48734801|JGIv7b.000062355_1142076-1161043-	245.489	271.28	219.699	0.809858	-0.304259	0.544175	1
AMH|ENSG00000104899|c.Chang2013_X013075|JGIv7b.000035716_746259-755987+	26.8256	26.4607	27.1905	1.02758	0.0392517	0.987347	1
AMH|ENSG00000104899|c.Taira201203testis_X002376|JGIv7b.000072621_2337467-2355355+	310.264	249.73	370.798	1.48479	0.57026	0.242979	0.967536
AMIGO1|ENSG00000181754|c.JGIL6RMv1_XeXenL6RMv10023454m|JGIv7b.000196263_1681676-1684705-	42.0841	34.4521	49.7161	1.44305	0.529121	0.56677	1
AMMECR1|ENSG00000101935|c.Audic201207_X004453|JGIv7b.000007546_6111124-6200514-	4481.6	4623.57	4339.63	0.938587	-0.0914379	0.834294	1
AMMECR1|ENSG00000101935|c.XGI_TC445721|JGIv7b.000086967_3251859-3298697+	3282.21	2992.54	3571.87	1.19359	0.255309	0.583152	1
AMMECR1L|ENSG00000144233|c.XGI_TC415090|JGIv7b.000376454_241293-261727-	113.241	138.25	88.2315	0.638202	-0.647915	0.481104	1
AMMECR1L|ENSG00000144233|c.XGI_TC421123|JGIv7b.000016807_10809819-10828116-	56.8065	62.7888	50.8241	0.809446	-0.304993	0.776498	1
AMN1|ENSG00000151743|c.Ueno201210intestine_X000646|JGIv7b.000033059_299209-308540-	36.7537	19.0357	54.4716	2.86155	1.51679	0.0855525	0.64633
AMN|ENSG00000166126|c.JGIL6RMv1_XeXenL6RMv10029044m|JGIv7b.000034509_1299226-1349867+	84.4574	75.9395	92.9753	1.22433	0.291997	0.59877	1
AMOT|ENSG00000126016|c.Ismailoglu201203_X008170|JGIv7b.000086967_2305728-2350541+	571.2	545.487	596.912	1.09427	0.129973	0.787143	1
AMOT|ENSG00000126016|c.Ueno201210st09_X000827|JGIv7b.000167347_3121254-3235018+	232.285	193.746	270.824	1.39783	0.483188	0.354588	1
AMOTL1|ENSG00000166025|c.Quigley201207_X010048|JGIv7b.000133669_4996-29281+	404.442	564.897	243.987	0.431914	-1.21118	0.0158831	0.215028
AMOTL1|ENSG00000166025|c.Ueno2012102cells_X000850|JGIv7b.000053422_583386-650113+	230.115	279.66	180.57	0.645677	-0.631116	0.449401	1
AMOTL1|ENSG00000166025|c.Ueno201210heart_X001204|JGIv7b.000151039_2593-23516-	265.696	373.105	158.287	0.424243	-1.23704	0.0253866	0.303226
AMOTL2|ENSG00000114019|c.Quigley201112_X007990|JGIv7b.000043061_117606-130202-	2095.6	2053.61	2137.58	1.04088	0.0578103	0.81454	1
AMOTL2|ENSG00000114019|c.Taira201203kidney_X005476|JGIv7b.000044494_2703213-2717467+	847.849	656.073	1039.62	1.58462	0.664134	0.194038	0.907178
AMPD1|ENSG00000116748|c.Audic201207_X022139|JGIv7b.000047533_6104779-6156217+	8.91492	8.31877	9.51107	1.14333	0.193236	0.976609	1
AMPD1|ENSG00000116748|c.JGIL6RMv1_XeXenL6RMv10033267m|JGIv7b.000248633_112408-180410-	22.6621	22.1952	23.129	1.04207	0.0594516	1	1
AMPD2|ENSG00000116337|c.Taira201203brain_X014561|JGIv7b.000196263_1824707-1882588+	83.3462	64.1962	102.496	1.59661	0.675012	0.363942	1
AMPD3|ENSG00000133805|c.Taira201203eye_X009604|JGIv7b.000093786_3465999-3482888+	43.11	29.9563	56.2637	1.8782	0.909347	0.565159	1
AMPD3|ENSG00000133805|c.Taira201203muscle_X000769|JGIv7b.000025194_4807080-4831622-	16.913	14.7703	19.0557	1.29014	0.367524	0.842711	1
AMPH|ENSG00000078053|c.Taira201203st25_X001169|JGIv7b.000019169_587318-677117-	5.65946	3.53104	7.78788	2.20555	1.14114	0.640844	1
AMT|ENSG00000145020|c.JGIL6RMv1_XeXenL6RMv10034877m|JGIv7b.000187321_5073387-5087750+	224.226	256.351	192.1	0.749365	-0.416259	0.408441	1
AMY2A|ENSG00000243480|c.Taira201203liver_X002267|JGIv7b.000074267_790749-809155-	23.6083	14.5312	32.6853	2.24932	1.16949	0.251114	0.976509
AMY2A|ENSG00000243480|c.XGI_TC419956|JGIv7b.000245044_729742-736371+	1.69347	1.66375	1.72319	1.03572	0.0506389	1	1
AMZ2|ENSG00000262747|c.Ueno201210skin_X000041|JGIv7b.000003490_414245-426890-	79.8142	67.8952	91.7331	1.3511	0.434133	0.526672	1
ANAPC10|ENSG00000164162|c.JGIL6RMv1_XeXenL6RMv10012411m|JGIv7b.000190940_47776-90769+	162.88	172.977	152.784	0.883263	-0.179084	0.823932	1
ANAPC10|ENSG00000164162|c.JGIL6RMv1_XeXenL6RMv10049316m|JGIv7b.000099286_4634677-4675591-	47.9932	58.435	37.5514	0.642619	-0.637965	0.391044	1
ANAPC11|ENSG00000141552|c.Ueno2012102cells_X001450|JGIv7b.000150750_1384682-1388464-	1107.97	1251.89	964.051	0.770077	-0.376925	0.507671	1
ANAPC13|ENSG00000129055|c.XGI_TC421224|JGIv7b.000034020_323529-328905+	407.402	542.897	271.907	0.500845	-0.997564	0.0454839	0.442843
ANAPC15|ENSG00000110200|c.Amin201106_X013365|JGIv7b.000053445_1145229-1150382+	122.712	135.322	110.103	0.813637	-0.297542	0.589904	1
ANAPC15|ENSG00000110200|c.XenBase_148232526|JGIv7b.000030080_1923986-1927365-	452.533	391.32	513.746	1.31285	0.392706	0.809842	1
ANAPC16|ENSG00000166295|c.Audic201207_X010541|JGIv7b.000016807_5961511-5974057+	571.792	642.572	501.013	0.779698	-0.359012	0.404172	1
ANAPC16|ENSG00000166295|c.Ismailoglu201203_X001516|JGIv7b.000010944_3353071-3367827+	78.5328	85.922	71.1436	0.828003	-0.272292	0.758048	1
ANAPC1|ENSG00000153107|c.Ismailoglu201203_X008249|JGIv7b.000089475_327235-394223+	1700.51	1393.68	2007.34	1.44032	0.52639	0.293652	1
ANAPC2|ENSG00000176248|c.Quigley201207_X009892|JGIv7b.000127590_62192-71853+	884.243	471.497	1296.99	2.75079	1.45984	0.0036788	0.0656203
ANAPC4|ENSG00000053900|c.UniGene_Xl_S19656621|JGIv7b.000016001_2958771-3016870-	400.01	508.108	291.911	0.574507	-0.799605	0.117024	0.751889
ANAPC5|ENSG00000089053|c.Audic201207_X042856|JGIv7b.000184375_451715-476545+	212.543	271.891	153.194	0.563441	-0.827664	0.115811	0.749813
ANAPC7|ENSG00000196510|c.Audic201207_X044995|JGIv7b.000219188_1261929-1279189+	724.538	833.081	615.994	0.739417	-0.435541	0.412243	1
ANAPC7|ENSG00000196510|c.JGIL6RMv1_XeXenL6RMv10040190m|JGIv7b.000025254_4596923-4615607+	76.2879	90.2057	62.3701	0.691421	-0.532364	0.388505	1
ANGEL1|ENSG00000013523|c.Ismailoglu201203_X004701|JGIv7b.000039723_6357616-6368993+	41.5063	30.3546	52.6579	1.73475	0.794731	0.38007	1
ANGEL2|ENSG00000174606|c.Taira201203eye_X004326|JGIv7b.000027161_1872314-1886888-	644.014	744.999	543.028	0.728897	-0.456213	0.298799	1
ANGEL2|ENSG00000174606|c.Ueno2012104cells_X000979|JGIv7b.000102974_10925927-10941159+	152.788	158.827	146.749	0.923959	-0.1141	0.765753	1
ANGPT1|ENSG00000154188|c.Taira201203muscle_X001364|JGIv7b.000063404_1710714-1804635-	1.4501	1.17701	1.72319	1.46404	0.549951	0.998603	1
ANGPT2|ENSG00000091879|c.Amin201106_X023506|JGIv7b.000196571_247749-274339-	9.95462	1.17701	18.7322	15.915	3.99232	0.23051	0.952882
ANGPT2|ENSG00000091879|c.Taira201203eye_X007044|JGIv7b.000052702_8570573-8604597+	2.39953	1.86729	2.93178	1.57008	0.650834	0.901435	1
ANGPT2|ENSG00000091879|c.Taira201203eye_X009340|JGIv7b.000087714_44784-72278-	41.237	3.81425	78.6597	20.6226	4.36615	0.0858827	0.647361
ANGPT4|ENSG00000101280|c.Taira201203intestine_X009857|JGIv7b.000364164_34067-39117+	2.05471	3.24783	0.861595	0.265283	-1.91439	0.756663	1
ANGPT4|ENSG00000101280|c.Taira201203liver_X000783|JGIv7b.000013941_2396868-2401326-	2.10751	1.66375	2.55126	1.53344	0.616769	0.961614	1
ANGPTL1|ENSG00000116194|c.JGIL6RMv1_XeXenL6RMv10030866m|JGIv7b.000084188_1151965-1153565-	2.42358	3.12398	1.72319	0.551601	-0.858303	0.833827	1
ANGPTL1|ENSG00000116194|c.Taira201203eye_X008148|JGIv7b.000069443_8064452-8081308-	2.3844	2.1505	2.61831	1.21754	0.283964	1	1
ANGPTL1|ENSG00000116194|c.Taira201203skin_X002320|JGIv7b.000053263_5983747-6002015-	80.9027	70.7092	91.0962	1.28832	0.365494	0.559791	1
ANGPTL2|ENSG00000136859|c.Audic201207_X018145|JGIv7b.000037448_1281491-1299713-	8.19265	5.31865	11.0666	2.08073	1.05709	0.507665	1
ANGPTL2|ENSG00000136859|c.Taira201203heart_X003500|JGIv7b.000046073_1767052-1783375+	2.67926	2.84077	2.51774	0.886289	-0.174151	1	1
ANGPTL2|ENSG00000136859|c.Taira201203liver_X000960|JGIv7b.000017914_243464-255562-	2.4201	3.53104	1.30915	0.370756	-1.43146	0.764241	1
ANGPTL2|ENSG00000136859|c.Ueno201210liver_X000151|JGIv7b.000018726_2159994-2177863-	78.3602	77.4083	79.312	1.02459	0.0350508	0.831645	1
ANGPTL3|ENSG00000132855|c.Taira201203eye_X011582|JGIv7b.000155039_2356949-2364484-	2.27915	2.35403	2.20427	0.936383	-0.0948301	1	1
ANGPTL4|ENSG00000167772|c.Audic201207_X025074|JGIv7b.000054274_3946189-3954947+	19.528	25.8856	13.1704	0.50879	-0.974858	0.358797	1
ANGPTL4|ENSG00000167772|c.Taira201203stomach_X001005|JGIv7b.000039437_182449-216629-	2.3117	1.17701	3.44638	2.92807	1.54995	0.762774	1
ANGPTL5|ENSG00000187151|c.mgEST_1013086036|JGIv7b.000005925_1870076-1909413+	24180.6	25362.8	22998.5	0.906783	-0.14117	0.783385	1
ANGPTL5|ENSG00000187151|c.Taira201203st20_X000351|JGIv7b.000005925_1919209-1937327-	2693.98	2877.21	2510.76	0.872635	-0.196549	0.994173	1
ANGPTL5|ENSG00000187151|c.XGI_TC436076|JGIv7b.000037038_1314556-1336158-	1048.58	952.513	1144.64	1.2017	0.265082	0.48851	1
ANGPTL7|ENSG00000171819|c.Taira201203eye_X010096|JGIv7b.000102262_852651-854717-	1.48645	1.66375	1.30915	0.786867	-0.345809	1	1
ANGPTL7|ENSG00000171819|c.Taira201203st20_X003150|JGIv7b.000076000_85373-89075+	1.46969	1.66375	1.27563	0.766719	-0.383231	1	1
ANGPTL7|ENSG00000171819|c.Taira201203st30_X003326|JGIv7b.000108577_888703-892285-	2.85024	4.42484	1.27563	0.288289	-1.79441	0.690095	1
ANK1|ENSG00000029534|c.Taira201203eye_X007599|JGIv7b.000059267_781752-855420-	42.3682	33.3106	51.4257	1.54382	0.626508	0.694034	1
ANK1|ENSG00000029534|c.Taira201203st30_X001394|JGIv7b.000027313_186909-203473-	71.6559	42.9744	100.337	2.33482	1.22331	0.0992823	0.698143
ANK1|ENSG00000029534|c.XGI_TC413705|JGIv7b.000043791_2230265-2272515+	29.8803	25.5314	34.2291	1.34067	0.422952	0.602602	1
ANK2|ENSG00000145362|c.Audic201207_X051032|JGIv7b.000387329_2148508-2163660-	23.1882	29.3457	17.0308	0.580351	-0.785003	0.532598	1
ANK2|ENSG00000145362|c.JGIL6RMv1_XeXenL6RMv10005424m|JGIv7b.000000243_579541-688738+	32.0456	6.57534	57.5158	8.74719	3.12882	0.0183942	0.24039
ANK3|ENSG00000151150|c.Amin201106_X011834|JGIv7b.000047457_291467-304807-	439.598	198.668	680.529	3.42546	1.7763	0.0257955	0.306907
ANK3|ENSG00000151150|c.Audic201207_X045180|JGIv7b.000220448_2212965-2265259-	226.618	13.5136	439.721	32.5393	5.02411	0.0443816	0.436108
ANK3|ENSG00000151150|c.JGIL6RMv1_XeXenL6RMv10051479m|JGIv7b.000018192_3930566-4083548-	200.374	215.366	185.382	0.86078	-0.216284	0.998941	1
ANK3|ENSG00000151150|c.Taira201203eye_X008925|JGIv7b.000079772_1706931-1851064+	1264.19	1477.13	1051.25	0.711685	-0.49069	0.317388	1
ANKAR|ENSG00000151687|c.Taira201203kidney_X009229|JGIv7b.000098999_1268190-1287661+	55.466	57.2666	53.6653	0.937114	-0.0937039	0.955423	1
ANKAR|ENSG00000151687|c.Taira201203testis_X002987|JGIv7b.000120240_4463973-4503248-	919.384	54.3817	1784.39	32.8123	5.03616	1.37e-18	4.45e-16
ANKDD1A|ENSG00000166839|c.Quigley201212_X001058|JGIv7b.000001187_12424441-12455137+	279.532	305.529	253.535	0.829825	-0.269122	0.574628	1
ANKDD1A|ENSG00000166839|c.TXGP201107_X004898|JGIv7b.000058049_3531006-3554619+	294.142	185.862	402.422	2.16516	1.11447	0.0400344	0.40976
ANKDD1A|ENSG00000166839|c.Ueno2012106cells_X002202|JGIv7b.000404817_388530-413969+	34.1032	15.3809	52.8255	3.43449	1.7801	0.0654522	0.56094
ANKDD1B|ENSG00000189045|c.JGIL6RMv1_XeXenL6RMv10044365m|JGIv7b.000032212_5647072-5672560+	21.077	22.8855	19.2686	0.841955	-0.248185	0.79312	1
ANKEF1|ENSG00000132623|c.XGI_TC416961|JGIv7b.000176303_525455-538414+	1179.34	36.0362	2322.65	64.4533	6.01018	5.93e-18	1.65e-15
ANKFY1|ENSG00000185722|c.Taira201203lung_X004097|JGIv7b.000049179_142399-180164+	358.99	331.937	386.043	1.163	0.217851	0.840969	1
ANKFY1|ENSG00000185722|c.Taira201203ovary_X006754|JGIv7b.000166365_2399451-2440378+	316.646	316.989	316.302	0.997834	-0.00312894	0.965196	1
ANKHD1-EIF4EBP3|ENSG00000254996|c.Taira201203ovary_X003760|JGIv7b.000048253_685717-761959+	1466.11	1552.02	1380.2	0.889296	-0.169264	0.861834	1
ANKHD1-EIF4EBP3|ENSG00000254996|c.Taira201203stomach_X002171|JGIv7b.000140825_591333-663965+	1112.82	1312.88	912.767	0.695239	-0.524419	0.425905	1
ANKH|ENSG00000154122|c.Audic201207_X006182|JGIv7b.000011199_2363520-2447540+	7.40027	6.69919	8.10135	1.2093	0.274175	0.821747	1
ANKIB1|ENSG00000001629|c.Taira201203ovary_X004499|JGIv7b.000061124_3488684-3584794+	1824.27	608.084	3040.46	5.00007	2.32195	2.29e-06	8.99e-05
ANKIB1|ENSG00000001629|c.Ueno201210kidney_X001358|JGIv7b.000112411_1683148-1779862+	946.226	445.496	1446.96	3.24797	1.69954	0.000485281	0.0113965
ANKK1|ENSG00000170209|c.Taira201203skin_X002572|JGIv7b.000066475_3780341-3831303+	43.4648	65.2675	21.6622	0.331898	-1.59119	0.42491	1
ANKLE1|ENSG00000160117|c.Audic201207_X028690|JGIv7b.000072621_1853565-1859263+	1040.41	981.49	1099.32	1.12006	0.163571	0.735535	1
ANKLE2|ENSG00000176915|c.Ismailoglu201203_X004899|JGIv7b.000042960_1341357-1362983-	1570.52	1755.2	1385.85	0.789572	-0.340858	0.450281	1
ANKLE2|ENSG00000176915|c.JGIL6RMv1_XeXenL6RMv10027582m|JGIv7b.000097703_2362635-2385928-	92.108	111.887	72.3287	0.646442	-0.629407	0.335158	1
ANKMY1|ENSG00000144504|c.JGIL6RMv1_XeXenL6RMv10021328m|JGIv7b.000044494_6173406-6219574-	574.664	103.569	1045.76	10.0973	3.33589	7.17e-10	4.65e-08
ANKMY2|ENSG00000106524|c.Audic201207_X025621|JGIv7b.000057216_2531966-2559908-	1200.25	1201.06	1199.43	0.998645	-0.00195649	0.918379	1
ANKRA2|ENSG00000164331|c.UniGene_Xl_S19874638|JGIv7b.000001187_11187801-11206414-	641.124	636.34	645.908	1.01504	0.0215314	0.91058	1
ANKRD10|ENSG00000088448|c.Ueno201210intestine_X001945|JGIv7b.000338390_99451-118792-	204.725	329.758	79.6926	0.24167	-2.04889	0.0299929	0.338214
ANKRD10|ENSG00000088448|c.XGI_TC415971|JGIv7b.000167628_3685550-3708652-	361.369	506.947	215.791	0.425668	-1.2322	0.0258966	0.307326
ANKRD11|ENSG00000167522|c.JGIL6RMv1_XeXenL6RMv10017789m|JGIv7b.000249505_17045-124341-	2311.25	1876.6	2745.9	1.46323	0.549158	0.204056	0.921574
ANKRD11|ENSG00000167522|c.Quigley201212_X005768|JGIv7b.000010177_771579-869721-	2866.27	2568.47	3164.06	1.23188	0.300866	0.464844	1
ANKRD12|ENSG00000101745|c.JGIL6RMv1_XeXenL6RMv10048479m|JGIv7b.000162564_868382-925125-	222.32	232.765	211.875	0.910253	-0.135661	0.885642	1
ANKRD12|ENSG00000101745|c.Taira201203ovary_X006956|JGIv7b.000181837_550728-608006-	1155.21	1046.46	1263.96	1.20784	0.272429	0.95254	1
ANKRD13A|ENSG00000076513|c.Taira201203st08_X002450|JGIv7b.000044061_2432115-2474279+	965.605	903.764	1027.45	1.13685	0.185045	0.774499	1
ANKRD13A|ENSG00000076513|c.Taira201203st10_X003623|JGIv7b.000143664_810588-839812-	210.451	162.49	258.411	1.59032	0.669317	0.239573	0.963612
ANKRD13B|ENSG00000198720|c.JGIL6RMv1_XeXenL6RMv10005193m|JGIv7b.000036364_2620643-2731675-	28.0733	33.3193	22.8273	0.685108	-0.545597	0.616546	1
ANKRD13B|ENSG00000198720|c.JGIL6RMv1_XeXenL6RMv10008030m|JGIv7b.000151031_109324-224950+	81.1326	71.506	90.7592	1.26925	0.343981	0.627295	1
ANKRD13C|ENSG00000118454|c.Audic201207_X045365|JGIv7b.000222206_305867-362950+	139.282	161.8	116.765	0.721661	-0.470607	0.42882	1
ANKRD13C|ENSG00000118454|c.Chang2013_X029294|JGIv7b.000148881_965395-993613+	190.317	208.863	171.771	0.822409	-0.282073	0.560157	1
ANKRD16|ENSG00000134461|c.Audic201207_X007569|JGIv7b.000012518_10524778-10542391-	57.1092	65.8686	48.3499	0.734036	-0.446078	0.577085	1
ANKRD17|ENSG00000132466|c.JGIL6RMv1_XeXenL6RMv10000179m|JGIv7b.000165627_1073769-1150986+	1358.23	1452.26	1264.2	0.870503	-0.200078	0.923258	1
ANKRD17|ENSG00000132466|c.Quigley201212_X003800|JGIv7b.000006762_365573-457689+	912.604	1077.99	747.217	0.693157	-0.528747	0.61297	1
ANKRD22|ENSG00000152766|c.Audic201207_X030713|JGIv7b.000079772_6018890-6032401+	17.4388	18.7084	16.1692	0.864275	-0.210437	0.886257	1
ANKRD22|ENSG00000152766|c.JGIL6RMv1_XeXenL6RMv10016203m|JGIv7b.000018192_1193711-1204124+	186.552	244.165	128.939	0.528083	-0.921163	0.0904575	0.664483
ANKRD26|ENSG00000107890|c.Ismailoglu201203_X003456|JGIv7b.000026505_314458-378819-	1266.14	351.032	2181.25	6.21382	2.63548	6.64e-07	2.77e-05
ANKRD26|ENSG00000107890|c.TeperekTkacz201206_X004378|JGIv7b.000152894_2980619-3052117+	239.482	197.73	281.235	1.42232	0.508248	0.338406	1
ANKRD27|ENSG00000105186|c.Ueno201210st10_X001443|JGIv7b.000098999_3391970-3444748+	189.581	144.287	234.875	1.62783	0.702953	0.512673	1
ANKRD28|ENSG00000206560|c.Audic201207_X042146|JGIv7b.000178713_159427-249753+	600.845	743.705	457.984	0.615814	-0.699433	0.157836	0.844851
ANKRD28|ENSG00000206560|c.JGIL6RMv1_XeXenL6RMv10017613m|JGIv7b.000190777_1520666-1603819+	205.609	268.607	142.611	0.530928	-0.913413	0.123951	0.7687
ANKRD29|ENSG00000154065|c.Taira201203brain_X010756|JGIv7b.000085591_1171653-1196891-	17.9455	16.3543	19.5367	1.19459	0.256516	0.880372	1
ANKRD2|ENSG00000165887|c.Audic201207_X016617|JGIv7b.000033265_1000817-1014170-	65.7238	64.6119	66.8357	1.03442	0.0488186	0.920647	1
ANKRD2|ENSG00000165887|c.JGIL6RMv1_XeXenL6RMv10015489m|JGIv7b.000096712_98855-116682+	1.22632	1.17701	1.27563	1.08379	0.116081	1	1
ANKRD32|ENSG00000133302|c.Chang2013_X000769|JGIv7b.000001187_4706655-4755406-	114.399	96.3116	132.486	1.3756	0.460062	0.413647	1
ANKRD34B|ENSG00000189127|c.XenBase_148226391|JGIv7b.000001187_9916882-9923192+	10.436	3.24783	17.6242	5.42645	2.44001	0.184778	0.895736
ANKRD35|ENSG00000263773|c.Taira201203egg_X006607|JGIv7b.000172102_264981-268619+	135.431	91.5594	179.302	1.95832	0.969615	0.101764	0.706246
ANKRD37|ENSG00000186352|c.JGIL6RMv1_XeXenL6RMv10019019m|JGIv7b.000041523_5441137-5444752+	38.2998	31.2485	45.3511	1.45131	0.537352	0.564182	1
ANKRD37|ENSG00000186352|c.Ueno2012102cells_X000332|JGIv7b.000014692_2944390-2965142-	229.457	220.173	238.742	1.08434	0.116821	0.792091	1
ANKRD39|ENSG00000213337|c.Amin201106_X025093|JGIv7b.000247724_5419200-5426816-	247.949	329.777	166.12	0.503735	-0.989262	0.0670103	0.568979
ANKRD40|ENSG00000154945|c.Audic201207_X031201|JGIv7b.000081941_3489818-3504162-	4370.04	3112.41	5627.67	1.80814	0.854504	0.0671891	0.569256
ANKRD40|ENSG00000154945|c.Taira201203st08_X004821|JGIv7b.000163806_479145-491575+	494.837	423.071	566.602	1.33926	0.421437	0.415668	1
ANKRD42|ENSG00000137494|c.Taira201203intestine_X008298|JGIv7b.000183165_868345-884617-	1755.14	621.19	2889.08	4.65088	2.2175	5.89e-06	0.000213755
ANKRD44|ENSG00000065413|c.Taira201203brain_X017035|JGIv7b.000373396_1360513-1371108-	92.7404	95.0904	90.3905	0.950574	-0.073129	0.962647	1
ANKRD45|ENSG00000183831|c.JGIL6RMv1_XeXenL6RMv10008412m|JGIv7b.000047606_3910136-3920625+	57.4641	39.3109	75.6174	1.92358	0.943791	0.501477	1
ANKRD45|ENSG00000183831|c.Taira201203st25_X004344|JGIv7b.000181903_2361714-2372493-	366.419	46.7532	686.084	14.6746	3.87525	2.57e-11	2.08e-09
ANKRD50|ENSG00000151458|c.Chang2013_X016191|JGIv7b.000047384_10162-18753+	2008.79	1882.56	2135.02	1.13411	0.181555	0.665064	1
ANKRD50|ENSG00000151458|c.Chang2013_X024339|JGIv7b.000088765_1940745-1976015+	405.438	429.176	381.7	0.889379	-0.16913	0.844884	1
ANKRD50|ENSG00000151458|c.Ueno201210st09_X000695|JGIv7b.000112610_849617-880681+	185.843	198.101	173.585	0.876243	-0.190598	0.802197	1
ANKRD52|ENSG00000139645|c.JGIL6RMv1_XeXenL6RMv10039876m|JGIv7b.000014978_2159648-2202688-	97.9819	101.232	94.732	0.935792	-0.0957397	0.997453	1
ANKRD52|ENSG00000139645|c.Taira201203st09_X000496|JGIv7b.000008129_7493995-7555533+	308.727	307.907	309.546	1.00532	0.00765954	0.875852	1
ANKRD53|ENSG00000144031|c.Taira201203testis_X003722|JGIv7b.000243760_50157-57628-	58.2241	14.7348	101.714	6.90297	2.78722	0.000485989	0.0114017
ANKRD54|ENSG00000100124|c.Chang2013_X036105|JGIv7b.000298452_535375-547778+	73.2615	21.4695	125.054	5.82472	2.54219	0.000721054	0.0161388
ANKRD54|ENSG00000100124|c.Ismailoglu201203_X007812|JGIv7b.000078978_4936977-4947789-	111.57	62.134	161.006	2.59127	1.37366	0.031593	0.350577
ANKRD55|ENSG00000164512|c.Taira201203brain_X013486|JGIv7b.000157205_486469-494326+	1.4501	1.17701	1.72319	1.46404	0.549951	0.998603	1
ANKRD60|ENSG00000124227|c.JGIL6RMv1_XeXenL6RMv10032414m|JGIv7b.000061874_1183391-1211659-	164.642	89.7449	239.539	2.66911	1.41636	0.0275497	0.32045
ANKRD63|ENSG00000230778|c.Chang2013_X020466|JGIv7b.000061444_724133-727974-	102.49	31.6113	173.368	5.48436	2.45532	0.00601607	0.0989286
ANKRD66|ENSG00000230062|c.Quigley201207_X005002|JGIv7b.000041523_7375754-7388573-	235.748	9.74349	461.753	47.391	5.56654	2.62e-16	5.02e-14
ANKRD6|ENSG00000135299|c.Taira201203brain_X004402|JGIv7b.000022185_651815-720948+	118.788	53.1336	184.442	3.47129	1.79547	0.0796021	0.626178
ANKRD9|ENSG00000156381|c.Quigley201112_X006918|JGIv7b.000034509_1044300-1047180-	212.463	24.5579	400.368	16.303	4.02707	2.8e-06	0.000107938
ANKRD9|ENSG00000156381|c.Taira201203brain_X011690|JGIv7b.000102974_3385869-3387162-	1.43334	1.17701	1.68967	1.43556	0.521609	0.999337	1
ANKS1A|ENSG00000064999|c.Audic201207_X031970|JGIv7b.000086521_624723-803253-	709.269	623.348	795.19	1.27568	0.351262	0.488066	1
ANKS1A|ENSG00000064999|c.Taira201203lung_X002644|JGIv7b.000027413_53214-236547+	48.9895	33.8857	64.0932	1.89145	0.919496	0.275033	0.99371
ANKS1B|ENSG00000185046|c.Taira201203brain_X008387|JGIv7b.000054336_116582-153532+	14.1665	13.9206	14.4125	1.03533	0.0500924	0.978446	1
ANKS1B|ENSG00000185046|c.Taira201203brain_X012837|JGIv7b.000137507_2176794-2236879+	13.3078	15.5489	11.0666	0.711733	-0.490592	0.872512	1
ANKS3|ENSG00000168096|c.JGIL6RMv1_XeXenL6RMv10024003m|JGIv7b.000000939_3521753-3531911+	227.868	169.287	286.448	1.69208	0.758801	0.310787	1
ANKS4B|ENSG00000175311|c.Taira201203intestine_X008297|JGIv7b.000183165_484380-503108-	34.7108	34.8237	34.5979	0.993517	-0.00938413	0.988766	1
ANKS6|ENSG00000165138|c.Taira201203kidney_X007738|JGIv7b.000070754_691578-756785-	100.302	69.5148	131.088	1.88576	0.915147	0.209708	0.928036
ANKZF1|ENSG00000163516|c.Audic201207_X012494|JGIv7b.000021603_2784455-2794882+	188.975	247.244	130.706	0.528652	-0.919609	0.116146	0.750338
ANLN|ENSG00000011426|c.Ismailoglu201203_X009795|JGIv7b.000137809_662833-692078-	1513.14	1801.51	1224.77	0.679858	-0.556694	0.249304	0.975588
ANO10|ENSG00000160746|c.Amin201106_X024854|JGIv7b.000239737_2096-134079-	176.68	183.146	170.213	0.929389	-0.105645	0.817009	1
ANO10|ENSG00000160746|c.Audic201207_X038251|JGIv7b.000137809_866117-887110+	112.898	78.09	147.707	1.8915	0.919529	0.396973	1
ANO1|ENSG00000131620|c.Taira201203egg_X002341|JGIv7b.000025194_976-59811+	54.5497	40.6646	68.4347	1.68291	0.750957	0.343285	1
ANO1|ENSG00000131620|c.XenBase_332371432|JGIv7b.000043483_1245289-1367486+	6.12432	4.62837	7.62027	1.64642	0.719336	0.693462	1
ANO4|ENSG00000151572|c.JGIL6RMv1_XeXenL6RMv10053155m|JGIv7b.000100253_3447554-3491060+	6.7704	7.06208	6.47872	0.917396	-0.124384	1	1
ANO5|ENSG00000171714|c.JGIL6RMv1_XeXenL6RMv10022219m|JGIv7b.000025194_4881755-4905272+	4898.21	3964.81	5831.61	1.47084	0.556643	0.19423	0.907387
ANO5|ENSG00000171714|c.Taira201203intestine_X006420|JGIv7b.000093786_3377726-3411438-	3203.65	2608.57	3798.72	1.45625	0.542254	0.200219	0.916186
ANO6|ENSG00000177119|c.Taira201203egg_X002649|JGIv7b.000030470_4374968-4408048+	90.851	93.5947	88.1074	0.941372	-0.0871634	0.983365	1
ANO7|ENSG00000146205|c.Taira201203brain_X009406|JGIv7b.000068269_311764-333882-	5.47672	3.81425	7.13919	1.87171	0.90436	0.748014	1
ANO8|ENSG00000074855|c.Ismailoglu201203_X007239|JGIv7b.000070461_2064524-2128076+	63.4677	61.6118	65.3236	1.06025	0.0843979	0.875513	1
ANO9|ENSG00000185101|c.Quigley201207_X007790|JGIv7b.000074352_6559089-6614262-	11924.1	15873.7	7974.43	0.502368	-0.993184	0.0238369	0.290897
ANP32A|ENSG00000140350|c.mgEST_1013252008|JGIv7b.000036401_3136217-3154232+	888.95	827.346	950.553	1.14892	0.200276	0.755022	1
ANP32A|ENSG00000140350|c.Quigley201212_X017239|JGIv7b.000035716_1411175-1421197-	109773	128191	91354.8	0.712646	-0.488743	0.465461	1
ANP32A|ENSG00000140350|c.Quigley201212_X025728|JGIv7b.000058049_5442850-5457406-	3034.54	3079.77	2989.31	0.970629	-0.0430076	0.886512	1
ANP32B|ENSG00000136938|c.Amin201106_X011435|JGIv7b.000046215_505852-530101-	1661.49	1831.9	1491.08	0.813954	-0.296981	0.514436	1
ANP32B|ENSG00000136938|c.Taira201203liver_X003877|JGIv7b.000325448_345352-354714-	37167	44525.8	29808.3	0.669462	-0.578926	0.321103	1
ANP32E|ENSG00000143401|c.Quigley201212_X036123|JGIv7b.000115163_1185610-1206256-	18874.9	20453.2	17296.6	0.845667	-0.241838	0.577688	1
ANP32E|ENSG00000143401|c.Taira201203st20_X003957|JGIv7b.000131854_2657823-2677993-	4764.06	5417.7	4110.41	0.7587	-0.398399	0.352727	1
ANPEP|ENSG00000166825|c.Taira201203intestine_X006824|JGIv7b.000106789_716289-749825-	28.3034	34.2841	22.3226	0.651108	-0.619031	0.461265	1
ANTXR1|ENSG00000169604|c.Amin201106_X014895|JGIv7b.000064233_264965-314754-	2.70995	2.35403	3.06586	1.30239	0.381163	0.977738	1
ANTXR1|ENSG00000169604|c.Taira201203eye_X000750|JGIv7b.000004754_399147-492123-	8.21072	7.42497	8.99647	1.21165	0.276973	0.96929	1
ANTXR1|ENSG00000169604|c.Taira201203skin_X004395|JGIv7b.000247724_2469799-2586663-	151.024	125.967	176.081	1.39783	0.483187	0.416924	1
ANTXR2|ENSG00000163297|c.Taira201203lung_X004568|JGIv7b.000056125_2134126-2247588-	4.39961	2.35403	6.4452	2.73795	1.45309	0.616378	1
ANTXR2|ENSG00000163297|c.Ueno201210skin_X000071|JGIv7b.000005895_2271072-2385397-	5.64999	4.78773	6.51224	1.36019	0.443812	0.934193	1
ANXA10|ENSG00000109511|c.JGIL6RMv1_XeXenL6RMv10054593m|JGIv7b.000014692_9835279-9882173-	1.9855	1.86729	2.10371	1.12661	0.17199	1	1
ANXA10|ENSG00000109511|c.Taira201203intestine_X001728|JGIv7b.000014660_1298027-1344073+	3.44572	4.78773	2.10371	0.439395	-1.18641	0.706949	1
ANXA11|ENSG00000122359|c.Taira201203eye_X011181|JGIv7b.000139078_969358-1013474-	623.514	667.909	579.119	0.867062	-0.205792	0.598248	1
ANXA11|ENSG00000122359|c.Taira201203lung_X007824|JGIv7b.000208112_217696-295877+	30.0149	29.3812	30.6487	1.04314	0.0609334	0.975009	1
ANXA13|ENSG00000104537|c.Taira201203st35_X003535|JGIv7b.000250769_1353929-1384221-	1.22632	1.17701	1.27563	1.08379	0.116081	1	1
ANXA13|ENSG00000104537|c.UniGene_Xl_S21313563|JGIv7b.000220448_1694089-1718752-	8.80011	2.84077	14.7595	5.19559	2.37729	0.212134	0.931055
ANXA1|ENSG00000135046|c.Audic201207_X047651|JGIv7b.000268711_1249926-1289027+	35.6436	13.6019	57.6852	4.24096	2.08439	0.40165	1
ANXA1|ENSG00000135046|c.Ismailoglu201203_X012189|JGIv7b.000268711_1229415-1242029+	423.576	361.912	485.24	1.34077	0.423059	0.700434	1
ANXA1|ENSG00000135046|c.mgEST_1013092685|JGIv7b.000067832_1159014-1179472+	2.0544	1.17701	2.93178	2.49086	1.31665	0.820986	1
ANXA1|ENSG00000135046|c.Quigley201207_X007475|JGIv7b.000067832_1096453-1121688+	1920.61	1476.75	2364.47	1.60113	0.679092	0.561105	1
ANXA1|ENSG00000135046|c.XGI_TC427175|JGIv7b.000067832_1122940-1152826+	609.481	550.729	668.233	1.21336	0.279008	0.596912	1
ANXA2|ENSG00000182718|c.Audic201207_X007037|JGIv7b.000012518_1828922-1845341+	3483.9	4876.99	2090.8	0.428707	-1.22194	0.30461	1
ANXA2|ENSG00000182718|c.Quigley201112_X001878|JGIv7b.000007197_1291390-1305348+	4801.15	4523.37	5078.92	1.12282	0.167124	0.802492	1
ANXA2|ENSG00000182718|c.Taira201203intestine_X007824|JGIv7b.000156846_1196648-1224666-	641.424	448.751	834.096	1.85871	0.894298	0.399961	1
ANXA3|ENSG00000138772|c.Amin201106_X014367|JGIv7b.000059965_1265615-1290521-	288.806	283.857	293.755	1.03487	0.0494497	0.918039	1
ANXA3|ENSG00000138772|c.JGIL6RMv1_XeXenL6RMv10044786m|JGIv7b.000058878_4740279-4758370-	1573.35	1463.39	1683.32	1.15029	0.201994	0.871866	1
ANXA4|ENSG00000196975|c.Quigley201212_X046663|JGIv7b.000247724_2210457-2247108-	4352.84	5000.65	3705.03	0.740911	-0.432628	0.336644	1
ANXA4|ENSG00000196975|c.XGI_TC422284|JGIv7b.000004754_139948-163425-	289.304	310.193	268.415	0.865318	-0.208698	0.636389	1
ANXA5|ENSG00000164111|c.Chang2013_X024361|JGIv7b.000088765_3301778-3325657+	533.943	543.952	523.935	0.963201	-0.0540909	0.791135	1
ANXA5|ENSG00000164111|c.Ueno201210eye_X001345|JGIv7b.000081573_37090-61913+	382.788	397.779	367.797	0.924627	-0.113056	0.776396	1
ANXA6|ENSG00000197043|c.Amin201106_X005378|JGIv7b.000015893_5893124-5945237+	3.69856	4.01778	3.37934	0.841095	-0.249659	0.987233	1
ANXA6|ENSG00000197043|c.Audic201207_X043335|JGIv7b.000187759_27939-79806+	5.00357	5.31865	4.68849	0.881519	-0.181936	1	1
ANXA7|ENSG00000138279|c.Quigley201212_X049073|JGIv7b.000314296_882619-918538-	12087.3	11954.6	12220	1.0222	0.0316782	1	1
ANXA7|ENSG00000138279|c.Taira201203st20_X004244|JGIv7b.000159240_328461-359078+	2488.9	2502.75	2475.04	0.98893	-0.0160602	0.986012	1
AOAH|ENSG00000136250|c.Taira201203intestine_X002239|JGIv7b.000019169_6125-61885-	9.49842	11.5224	7.4744	0.648683	-0.624415	0.651418	1
AOC3|ENSG00000131471|c.Taira201203eye_X006071|JGIv7b.000045765_31352-40226-	71.9039	16.8853	126.923	7.51678	2.91011	0.000127085	0.00344501
AOC3|ENSG00000131471|c.Taira201203heart_X008166|JGIv7b.000360123_706036-712713-	37.1827	30.5582	43.8073	1.43357	0.519611	0.581955	1
AOC3|ENSG00000131471|c.Taira201203heart_X008168|JGIv7b.000360123_723252-738354-	3.77759	1.17701	6.37816	5.41893	2.43801	0.460895	1
AOX1|ENSG00000138356|c.Quigley201207_X010273|JGIv7b.000139113_1452850-1498039-	1794.95	1598.76	1991.13	1.24543	0.316639	0.43331	1
AOX1|ENSG00000138356|c.Taira201203eye_X011201|JGIv7b.000139113_1400701-1450830-	233.798	226.554	241.042	1.06395	0.0894294	0.967726	1
AOX1|ENSG00000138356|c.Taira201203intestine_X007479|JGIv7b.000139113_1499218-1543101-	41.5636	26.6642	56.463	2.11755	1.0824	0.202473	0.919232
AOX1|ENSG00000138356|c.XenBase_147901876|JGIv7b.000020345_3413601-3466528+	145.713	125.047	166.38	1.33055	0.412018	0.432001	1
AP1AR|ENSG00000138660|c.Quigley201212_X013367|JGIv7b.000024467_109172-128186+	1358.21	1557.87	1158.55	0.743675	-0.427255	0.320747	1
AP1AR|ENSG00000138660|c.Taira201203ovary_X000080|JGIv7b.000000243_83417-110029+	196.112	258.014	134.21	0.520164	-0.942961	0.120788	0.761919
AP1B1|ENSG00000100280|c.Ueno2012106cells_X002052|JGIv7b.000272406_3157379-3204292+	3775.99	3983.16	3568.81	0.895976	-0.158469	0.66285	1
AP1B1|ENSG00000100280|c.UniGene_Xl_S36163375|JGIv7b.000044061_332332-357917+	2375.06	2198.89	2551.22	1.16023	0.214413	0.56337	1
AP1G1|ENSG00000166747|c.Audic201207_X008845|JGIv7b.000013576_6061727-6089841-	195.997	165.296	226.698	1.37147	0.455718	0.624748	1
AP1G1|ENSG00000166747|c.Ueno201210skin_X001029|JGIv7b.000326511_842462-858865-	42.5233	43.824	41.2225	0.940636	-0.0882917	0.867437	1
AP1G1|ENSG00000166747|c.Ueno201210st08_X001311|JGIv7b.000373526_184426-247587-	2456.6	2620.32	2292.88	0.875039	-0.192581	0.678481	1
AP1G1|ENSG00000166747|c.Ueno201210st12_X000659|JGIv7b.000398601_162012-202076-	2222.02	2176.82	2267.22	1.04153	0.0587037	0.980228	1
AP1M1|ENSG00000072958|c.Taira201203kidney_X006643|JGIv7b.000054274_1073551-1094024+	794.551	807.488	781.614	0.967957	-0.0469846	0.862505	1
AP1M1|ENSG00000072958|c.Taira201203st40_X001055|JGIv7b.000039437_3306838-3326284-	278.907	289.715	268.098	0.925386	-0.111873	0.729848	1
AP1M2|ENSG00000129354|c.Ismailoglu201203_X007976|JGIv7b.000082179_718526-736784+	1153.6	1318.2	989.009	0.750274	-0.41451	0.365854	1
AP1M2|ENSG00000129354|c.Ueno201210st20_X000235|JGIv7b.000018726_699255-712604+	1050.97	1131.67	970.272	0.857381	-0.221992	0.650713	1
AP1S1|ENSG00000106367|c.mgEST_1013089147|JGIv7b.000071515_172083-180927-	556.018	492.126	619.911	1.25966	0.333033	0.540239	1
AP1S1|ENSG00000106367|c.XGI_TC426630|JGIv7b.000175714_1702456-1721350+	890.195	876.328	904.063	1.03165	0.0449532	0.905315	1
AP1S2|ENSG00000182287|c.Taira201203eye_X005142|JGIv7b.000036364_363667-404028-	91.4232	122.657	60.1893	0.490712	-1.02705	0.15483	0.838479
AP1S2|ENSG00000182287|c.Taira201203st40_X002772|JGIv7b.000271454_67598-124738+	176.358	148.012	204.704	1.38303	0.46783	0.385707	1
AP2A1|ENSG00000196961|c.Quigley201112_X010822|JGIv7b.000056777_4928096-4967020+	628.361	677.357	579.364	0.855331	-0.225446	0.785216	1
AP2A1|ENSG00000196961|c.Ueno201210egg_X001519|JGIv7b.000402746_3434772-3457356+	364.491	390.025	338.956	0.86906	-0.202472	0.744325	1
AP2A2|ENSG00000183020|c.JGIL6RMv1_XeXenL6RMv10020597m|JGIv7b.000188120_432059-477369+	77.9982	71.2938	84.7027	1.18808	0.248632	0.884472	1
AP2A2|ENSG00000183020|c.Taira201203heart_X002088|JGIv7b.000021980_2946912-3018594+	521.729	637.093	406.366	0.637844	-0.648724	0.193519	0.905662
AP2B1|ENSG00000270478|c.Taira201203brain_X015961|JGIv7b.000267344_2413648-2480067-	499.098	541.631	456.565	0.842945	-0.24649	0.624392	1
AP2B1|ENSG00000270478|c.Taira201203eye_X006363|JGIv7b.000047398_2426402-2468085+	802.235	835.238	769.232	0.920974	-0.118768	0.856374	1
AP2M1|ENSG00000161203|c.JGIL6RMv1_XeXenL6RMv10003041m|JGIv7b.000305513_1453-37320+	2979.7	3454.92	2504.49	0.724904	-0.464139	0.29467	1
AP2M1|ENSG00000161203|c.Taira201203muscle_X000836|JGIv7b.000029016_1694969-1720718-	1175.52	1259.72	1091.31	0.866314	-0.207038	0.58563	1
AP2S1|ENSG00000042753|c.JGIL6RMv1_XeXenL6RMv10002570m|JGIv7b.000012933_2849187-2856904+	359.763	433.364	286.162	0.660328	-0.598746	0.221765	0.945272
AP2S1|ENSG00000042753|c.Taira201203lung_X004182|JGIv7b.000050694_5283083-5288250+	73.9544	78.232	69.6769	0.890644	-0.167079	0.721129	1
AP3B1|ENSG00000132842|c.Taira201203st08_X001953|JGIv7b.000032212_6830159-6976855-	336.421	327.114	345.729	1.05691	0.079849	0.975409	1
AP3B1|ENSG00000132842|c.Ueno2012106cells_X001937|JGIv7b.000220499_1517535-1661864+	531.409	520.702	542.115	1.04112	0.0581408	0.977933	1
AP3B2|ENSG00000103723|c.Audic201207_X006983|JGIv7b.000012518_634557-679638+	216.155	214.535	217.774	1.0151	0.0216191	0.908995	1
AP3B2|ENSG00000103723|c.Taira201203brain_X001472|JGIv7b.000007197_179959-224879+	32.5948	28.5315	36.6581	1.28483	0.361575	0.671132	1
AP3D1|ENSG00000065000|c.Taira201203egg_X002988|JGIv7b.000035716_510752-591026-	1078.71	979.932	1177.49	1.2016	0.26496	0.66558	1
AP3D1|ENSG00000065000|c.Taira201203st09_X002880|JGIv7b.000072621_2152114-2226661-	884.897	812.362	957.432	1.17858	0.237048	0.630594	1
AP3M2|ENSG00000070718|c.Amin201106_X014255|JGIv7b.000059267_1031668-1041957+	1388.68	1569.36	1207.99	0.769736	-0.377564	0.385219	1
AP3M2|ENSG00000070718|c.Ueno201210egg_X000457|JGIv7b.000027313_487064-499094+	504.958	501.577	508.339	1.01348	0.019319	0.975102	1
AP3S1|ENSG00000177879|c.Amin201106_X018908|JGIv7b.000106789_768401-800361-	31.7795	28.7264	34.8325	1.21256	0.278058	0.894226	1
AP3S1|ENSG00000177879|c.Chang2013_X037523|JGIv7b.000373399_1684620-1715153+	499.338	508.464	490.211	0.964103	-0.0527412	0.859968	1
AP3S1|ENSG00000177879|c.XGI_TC428734|JGIv7b.000012879_4079340-4110211-	406.75	491.666	321.834	0.654579	-0.611361	0.197443	0.912474
AP4B1|ENSG00000134262|c.Audic201207_X013963|JGIv7b.000026364_99950-122722+	75.4269	74.8776	75.9762	1.01467	0.0210125	0.986357	1
AP4E1|ENSG00000081014|c.JGIL6RMv1_XeXenL6RMv10028978m|JGIv7b.000268638_863579-893977-	38.5606	36.6026	40.5185	1.10698	0.146635	0.905609	1
AP4M1|ENSG00000221838|c.Taira201203testis_X003684|JGIv7b.000233955_351162-372469+	145.549	198.774	92.3248	0.464471	-1.10634	0.0614897	0.541383
AP4S1|ENSG00000100478|c.XGI_TC429552|JGIv7b.000389081_118672-127192+	223.771	260.899	186.643	0.715382	-0.483215	0.362669	1
AP5B1|ENSG00000254470|c.Audic201207_X035507|JGIv7b.000109184_575908-585844+	216.355	210.854	221.856	1.05218	0.0733754	0.953554	1
AP5M1|ENSG00000053770|c.Audic201207_X032899|JGIv7b.000091950_169754-189315-	211.057	165.004	257.11	1.55821	0.639891	0.275655	0.994201
AP5S1|ENSG00000125843|c.XenBase_51258335|JGIv7b.000027067_1097667-1149061-	328.528	383.919	273.137	0.711445	-0.491177	0.3495	1
AP5Z1|ENSG00000242802|c.Ueno2012102cells_X001480|JGIv7b.000160151_9212-13341-	431.718	503.266	360.17	0.715665	-0.482643	0.381122	1
APAF1|ENSG00000120868|c.XGI_TC413583|JGIv7b.000100253_3085412-3132006-	162.631	154.755	170.507	1.10179	0.139843	0.75661	1
APBA1|ENSG00000107282|c.Taira201203brain_X007952|JGIv7b.000051003_361330-450862-	76.9166	92.0548	61.7784	0.671105	-0.575389	0.486313	1
APBA1|ENSG00000107282|c.Taira201203brain_X017268|JGIv7b.000399468_2957-97881+	137.317	125.33	149.304	1.19129	0.252524	0.618341	1
APBA2|ENSG00000034053|c.Chang2013_X020133|JGIv7b.000059883_4064154-4252236-	54.3107	34.9302	73.6913	2.10967	1.07702	0.650091	1
APBA2|ENSG00000034053|c.Taira201203brain_X006165|JGIv7b.000038656_790971-938467-	47.1292	41.3107	52.9478	1.2817	0.358056	0.725619	1
APBA3|ENSG00000011132|c.Ismailoglu201203_X006434|JGIv7b.000056125_34421-104702+	422.873	501.365	344.382	0.686888	-0.541854	0.248805	0.974757
APBA3|ENSG00000011132|c.Quigley201212_X027514|JGIv7b.000066916_572797-603902+	589.511	684.2	494.822	0.723212	-0.467509	0.343102	1
APBB1|ENSG00000166313|c.Taira201203lung_X007566|JGIv7b.000193309_201855-217404+	1419.21	1435.44	1402.98	0.977385	-0.0330013	0.997346	1
APBB1IP|ENSG00000077420|c.Taira201203intestine_X004580|JGIv7b.000052573_2222071-2281866+	17.5595	20.2924	14.8265	0.730642	-0.452764	0.756684	1
APBB1IP|ENSG00000077420|c.Taira201203liver_X003132|JGIv7b.000155082_3675889-3746571+	17.6055	15.5402	19.6708	1.2658	0.340051	0.885644	1
APBB2|ENSG00000163697|c.Taira201203heart_X001718|JGIv7b.000016001_7160147-7332282-	25.1884	21.9207	28.4562	1.29814	0.37645	0.717843	1
APBB2|ENSG00000163697|c.Taira201203lung_X002879|JGIv7b.000031653_5331463-5497323+	152.388	150.312	154.464	1.02762	0.0393068	0.834714	1
APBB3|ENSG00000113108|c.Taira201203brain_X003580|JGIv7b.000015893_437729-499575+	48.949	40.461	57.4369	1.41956	0.505446	0.531537	1
APC2|ENSG00000115266|c.JGIL6RMv1_XeXenL6RMv10051303m|JGIv7b.000054274_1820707-1841438-	4.57626	4.91158	4.24093	0.863455	-0.211807	1	1
APCDD1|ENSG00000154856|c.Audic201207_X040467|JGIv7b.000162564_628430-667731+	42.3173	36.3636	48.2711	1.32746	0.408665	0.640101	1
APCDD1|ENSG00000154856|c.JGIL6RMv1_XeXenL6RMv10043496m|JGIv7b.000181837_344984-375905+	251.613	234.642	268.583	1.14465	0.194905	0.749847	1
APCDD1L|ENSG00000198768|c.JGIL6RMv1_XeXenL6RMv10048547m|JGIv7b.000013471_5165488-5171109+	14.2666	1.86729	26.666	14.2806	3.83598	0.205023	0.9229
APCDD1L|ENSG00000198768|c.Ueno201210eye_X000570|JGIv7b.000020985_205757-216239+	113.8	92.3821	135.217	1.46367	0.54959	0.324202	1
APC|ENSG00000134982|c.JGIL6RMv1_XeXenL6RMv10047609m|JGIv7b.000012879_5194458-5227202-	820.309	520.868	1119.75	2.14978	1.10419	0.0155074	0.210308
APC|ENSG00000134982|c.Taira201203egg_X007945|JGIv7b.000373399_481170-563285+	1344.29	1304.26	1384.32	1.06138	0.0859463	0.709135	1
APCS|ENSG00000132703|c.Taira201203heart_X006060|JGIv7b.000131854_596376-601887+	1.24308	1.17701	1.30915	1.11227	0.153503	1	1
APCS|ENSG00000132703|c.Taira201203intestine_X007828|JGIv7b.000156846_1672480-1695025-	4.17486	1.17701	7.17271	6.09399	2.60739	0.39805	1
APCS|ENSG00000132703|c.Taira201203intestine_X009637|JGIv7b.000315413_165781-204130+	10.1788	10.1861	10.1715	0.998574	-0.00205912	1	1
APCS|ENSG00000132703|c.Taira201203skin_X003805|JGIv7b.000156846_1770623-1779918-	269.388	272.643	266.134	0.976128	-0.0348584	0.975238	1
APEH|ENSG00000164062|c.Taira201203brain_X014399|JGIv7b.000187321_5028362-5052476-	1401.83	1369.98	1433.69	1.0465	0.0655709	0.812235	1
APEX1|ENSG00000100823|c.JGIL6RMv1_XeXenL6RMv10019093m|JGIv7b.000111469_126983-150201-	2209.95	2616.45	1803.45	0.689273	-0.536853	0.241115	0.965583
APEX1|ENSG00000100823|c.JGIL6RMv1_XeXenL6RMv10028388m|JGIv7b.000272406_1276495-1282649+	2902.45	3237.72	2567.18	0.792896	-0.334797	0.460514	1
APEX2|ENSG00000169188|c.Ueno2012106cells_X000444|JGIv7b.000020505_4181-9870-	31.373	49.0275	13.7185	0.279812	-1.83747	0.0666812	0.567628
APH1A|ENSG00000117362|c.Chang2013_X010574|JGIv7b.000026819_2954651-2988929-	1277.57	1356.39	1198.74	0.88377	-0.178256	0.658524	1
API5|ENSG00000166181|c.Audic201207_X020141|JGIv7b.000043483_2965955-2991232-	8685.6	9133.2	8238.01	0.901986	-0.148823	0.670248	1
API5|ENSG00000166181|c.Chang2013_X010065|JGIv7b.000025194_1687041-1704977-	7407.49	7812.2	7002.78	0.89639	-0.157802	0.64602	1
APIP|ENSG00000149089|c.Audic201207_X013674|JGIv7b.000025194_405773-420658-	41.7291	43.0186	40.4397	0.940052	-0.0891879	0.949125	1
APIP|ENSG00000149089|c.XenBase_148224649|JGIv7b.000043483_1696095-1763694-	982.424	1066.55	898.303	0.842255	-0.247672	0.550662	1
APITD1|ENSG00000175279|c.XenBase_47123099|JGIv7b.000027067_743352-761947-	58.0941	81.7362	34.452	0.421503	-1.24639	0.102738	0.708795
APLF|ENSG00000169621|c.Ismailoglu201203_X001633|JGIv7b.000012020_8938346-9076893+	187.744	115.109	260.379	2.26202	1.17761	0.0622412	0.54492
APLNR|ENSG00000134817|c.Taira201203heart_X008194|JGIv7b.000363773_278670-281111-	454.156	117.206	791.105	6.7497	2.75482	0.102837	0.709053
APLNR|ENSG00000134817|c.Ueno201210muscle_X000511|JGIv7b.000272406_2074975-2121623+	630.114	325.423	934.805	2.87258	1.52235	0.0499805	0.473023
APLP1|ENSG00000105290|c.Ueno201210eye_X002068|JGIv7b.000307846_915896-946764-	3.32153	3.61072	3.03234	0.839817	-0.251854	0.933407	1
APLP1|ENSG00000105290|c.XenBase_62871739|JGIv7b.000085128_216163-249929-	42.5715	35.6733	49.4697	1.38674	0.4717	0.570782	1
APLP2|ENSG00000084234|c.Quigley201212_X029888|JGIv7b.000075966_920813-984945+	5312.85	5245.1	5380.6	1.02583	0.0367955	0.967641	1
APLP2|ENSG00000084234|c.Taira201203liver_X002472|JGIv7b.000083106_2576909-2652582-	1996.91	2176.69	1817.14	0.834816	-0.260471	0.593919	1
APMAP|ENSG00000101474|c.Audic201207_X006433|JGIv7b.000012020_788851-812104+	505.366	557.19	453.542	0.813982	-0.296932	0.468995	1
APMAP|ENSG00000101474|c.XGI_TC448950|JGIv7b.000005925_421945-439456+	61.2536	58.771	63.7363	1.08449	0.117011	0.815212	1
APOA1BP|ENSG00000163382|c.Amin201106_X007492|JGIv7b.000026819_2746624-2753837+	161.906	174.747	149.066	0.853038	-0.229318	0.669268	1
APOA1|ENSG00000118137|c.Audic201207_X048560|JGIv7b.000287959_4655919-4659477+	1.22632	1.17701	1.27563	1.08379	0.116081	1	1
APOA1|ENSG00000118137|c.XenBase_148231683|JGIv7b.000287959_4670232-4683711+	1.22632	1.17701	1.27563	1.08379	0.116081	1	1
APOA4|ENSG00000110244|c.mgEST_1013094449|JGIv7b.000287959_4707161-4709825+	1.22632	1.17701	1.27563	1.08379	0.116081	1	1
APOA4|ENSG00000110244|c.Taira201203intestine_X009443|JGIv7b.000287959_4720988-4726365+	43.4714	42.408	44.5348	1.05015	0.0705958	0.960109	1
APOA4|ENSG00000110244|c.UniGene_Xl_S17669148|JGIv7b.000185843_1967238-1971714-	3.71978	4.78773	2.65183	0.55388	-0.852356	0.761267	1
APOA5|ENSG00000110243|c.JGIL6RMv1_XeXenL6RMv10038061m|JGIv7b.000287959_4737777-4745091+	2.46843	1.17701	3.75985	3.1944	1.67555	0.716826	1
APOBEC2|ENSG00000124701|c.JGIL6RMv1_XeXenL6RMv10043583m|JGIv7b.000002841_330146-339541-	8.7373	4.5842	12.8904	2.81192	1.49155	0.482426	1
APOBEC2|ENSG00000124701|c.Taira201203heart_X005740|JGIv7b.000107111_133234-146023+	271.276	258.28	284.273	1.10064	0.138343	0.762826	1
APOBEC3A|ENSG00000262156|c.Taira201203brain_X010789|JGIv7b.000086067_2778593-2786652+	30.2897	20.6995	39.8798	1.92661	0.946062	0.311781	1
APOB|ENSG00000084674|c.Ueno201210pancreas_X000258|JGIv7b.000137809_1938735-1956810+	8.27199	8.44263	8.10135	0.959577	-0.0595296	1	1
APOB|ENSG00000084674|c.XGI_TC413597|JGIv7b.000137809_1871048-1923184+	8.55085	6.24796	10.8537	1.73717	0.796736	0.7513	1
APOE|ENSG00000130203|c.Park201106_X018417|JGIv7b.000129797_1872155-1878735-	5.71595	5.60186	5.83004	1.04073	0.0575996	0.966381	1
APOF|ENSG00000175336|c.Taira201203intestine_X001786|JGIv7b.000014978_983754-984968+	1.22632	1.17701	1.27563	1.08379	0.116081	1	1
APOLD1|ENSG00000178878|c.Ismailoglu201203_X011798|JGIv7b.000245044_7730288-7735262-	17.168	9.46028	24.8757	2.62949	1.39478	0.52662	1
APOLD1|ENSG00000178878|c.JGIL6RMv1_XeXenL6RMv10030219m|JGIv7b.000023165_3390023-3391671+	1.22632	1.17701	1.27563	1.08379	0.116081	1	1
APOM|ENSG00000235754|c.Taira201203kidney_X007990|JGIv7b.000075398_1153420-1162716-	7.99163	3.32751	12.6558	3.80337	1.92728	0.338649	1
APOO|ENSG00000184831|c.XGI_TC423054|JGIv7b.000021583_179472-204352+	119.895	77.7539	162.035	2.08395	1.05932	0.0990426	0.697087
APOOL|ENSG00000155008|c.Audic201207_X042380|JGIv7b.000179492_973959-985543-	186.226	202.81	169.642	0.836456	-0.257638	0.573996	1
APOPT1|ENSG00000256053|c.Audic201207_X017119|JGIv7b.000034509_1965799-1974449+	209.767	171.677	247.858	1.44375	0.529816	0.438356	1
APPBP2|ENSG00000062725|c.Audic201207_X043313|JGIv7b.000187496_289934-320559-	265.748	369.132	162.364	0.439854	-1.1849	0.0278404	0.322531
APPBP2|ENSG00000062725|c.Taira201203muscle_X001118|JGIv7b.000047398_1929509-1962061+	87.5891	111.33	63.8486	0.57351	-0.802109	0.273255	0.992554
APP|ENSG00000142192|c.Taira201203eye_X001036|JGIv7b.000006590_9086039-9231850+	210.914	249.482	172.346	0.690817	-0.533625	0.703873	1
APP|ENSG00000142192|c.Taira201203st20_X000397|JGIv7b.000006754_604104-737859-	261.649	278.2	245.099	0.881018	-0.182756	0.875051	1
APPL1|ENSG00000157500|c.TXGP201107_X007437|JGIv7b.000145781_6841-36514+	654.874	492.931	816.817	1.65706	0.728625	0.161906	0.853044
APPL1|ENSG00000157500|c.Ueno201210heart_X001270|JGIv7b.000177844_135424-165517-	232.709	150.057	315.362	2.10162	1.0715	0.115716	0.749785
APPL2|ENSG00000136044|c.Audic201207_X011384|JGIv7b.000018184_3864392-3896850+	44.3976	48.9037	39.8916	0.815718	-0.293858	0.760521	1
APRT|ENSG00000198931|c.Audic201207_X005906|JGIv7b.000010177_470200-475936-	621.192	796.397	445.986	0.560005	-0.836489	0.0898937	0.662842
APRT|ENSG00000198931|c.Chang2013_X012948|JGIv7b.000035361_3192812-3217687-	605.401	556.543	654.259	1.17558	0.233368	0.666875	1
APTX|ENSG00000137074|c.XGI_TC420410|JGIv7b.000005895_1151451-1173067+	516.587	650.332	382.842	0.588686	-0.764429	0.121649	0.763193
AQP10|ENSG00000143595|c.Taira201203kidney_X001837|JGIv7b.000012462_1572227-1577084-	138.711	142.206	135.217	0.950855	-0.072702	0.917224	1
AQP11|ENSG00000178301|c.Taira201203intestine_X010002|JGIv7b.000395611_265859-271206-	407.798	446.345	369.25	0.827274	-0.273562	0.592104	1
AQP12A|ENSG00000184945|c.XGI_TC422013|JGIv7b.000016807_6830693-6836697+	2.36481	1.66375	3.06586	1.84274	0.881851	0.903497	1
AQP12B|ENSG00000185176|c.Taira201203pancreas_X001277|JGIv7b.000044494_3214274-3220210+	192.005	184.791	199.22	1.07808	0.108464	0.781909	1
AQP1|ENSG00000250424|c.Amin201106_X012087|JGIv7b.000047683_1687478-1699486-	29.9561	43.2836	16.6285	0.384176	-1.38016	0.689655	1
AQP1|ENSG00000250424|c.Taira201203brain_X008175|JGIv7b.000052573_14367415-14379636+	5.03958	8.77001	1.30915	0.149276	-2.74394	0.418512	1
AQP2|ENSG00000167580|c.Taira201203lung_X007674|JGIv7b.000200825_6330155-6337187-	265.802	228.429	303.175	1.32722	0.408403	0.366204	1
AQP2|ENSG00000167580|c.Taira201203lung_X007675|JGIv7b.000200825_6414356-6437265-	1.46686	1.17701	1.75671	1.49252	0.577746	0.997874	1
AQP2|ENSG00000167580|c.Taira201203skin_X000270|JGIv7b.000005732_9122746-9130867+	26.3135	26.0181	26.6089	1.0227	0.0323895	0.924022	1
AQP2|ENSG00000167580|c.UniGene_Xl_S55309387|JGIv7b.000005732_9208307-9214656+	1.22632	1.17701	1.27563	1.08379	0.116081	1	1
AQP3|ENSG00000165272|c.Audic201207_X030154|JGIv7b.000078378_916-32136+	137.349	160.906	113.791	0.70719	-0.49983	0.597765	1
AQP3|ENSG00000165272|c.UniGene_Xl_S20247735|JGIv7b.000169907_3774120-3795884-	1175.25	1063.16	1287.34	1.21086	0.276037	0.491348	1
AQP3|ENSG00000165272|c.XGI_TC440503|JGIv7b.000399803_690425-695880-	37.4919	43.6647	31.3191	0.717264	-0.479424	0.559789	1
AQP4|ENSG00000171885|c.Amin201106_X024672|JGIv7b.000234771_2631662-2640644+	371.008	416.469	325.548	0.781686	-0.355338	0.656132	1
AQP4|ENSG00000171885|c.Taira201203lung_X002678|JGIv7b.000029621_1772566-1795156+	3.71054	1.17701	6.24407	5.30501	2.40736	0.46657	1
AQP5|ENSG00000161798|c.Taira201203eye_X000842|JGIv7b.000005732_9066496-9080224+	97.3254	92.4445	102.206	1.1056	0.144826	0.84931	1
AQP7|ENSG00000165269|c.Ueno201210intestine_X001182|JGIv7b.000078378_58567-75204+	1.43334	1.17701	1.68967	1.43556	0.521609	0.999337	1
AQP8|ENSG00000103375|c.Taira201203intestine_X000146|JGIv7b.000000939_4654363-4666988+	1.36444	1.86729	0.861595	0.461416	-1.11586	0.933825	1
AQP8|ENSG00000103375|c.Taira201203testis_X001096|JGIv7b.000023403_2433695-2440243-	1.24308	1.17701	1.30915	1.11227	0.153503	1	1
AQP8|ENSG00000103375|c.XGI_TC420853|JGIv7b.000163806_2869259-2873077-	4.53556	1.66375	7.40736	4.4522	2.15452	0.473059	1
AQP9|ENSG00000103569|c.Taira201203liver_X003934|JGIv7b.000351606_1140340-1161559-	195.687	176.756	214.618	1.21421	0.280014	0.55007	1
AQR|ENSG00000021776|c.Ismailoglu201203_X012050|JGIv7b.000265107_3889879-3937844+	3760.83	4046.79	3474.87	0.858672	-0.219821	0.621973	1
ARAF|ENSG00000078061|c.Quigley201212_X037131|JGIv7b.000127590_222779-239926+	233.876	305.157	162.595	0.532825	-0.908266	0.103254	0.711469
ARAF|ENSG00000078061|c.Quigley201212_X038233|JGIv7b.000135961_571101-581402-	369.557	417.804	321.31	0.769044	-0.378863	0.533289	1
ARAP1|ENSG00000186635|c.Taira201203spleen_X003723|JGIv7b.000086352_109260-170025+	2120.76	2400.79	1840.74	0.766726	-0.383218	0.597086	1
ARAP2|ENSG00000047365|c.Taira201203intestine_X003046|JGIv7b.000031653_6807975-6951388+	2.0544	1.17701	2.93178	2.49086	1.31665	0.820986	1
ARAP3|ENSG00000120318|c.Taira201203kidney_X006274|JGIv7b.000051206_706746-801036-	204.795	206.42	203.171	0.984259	-0.0228905	0.973662	1
ARAP3|ENSG00000120318|c.Taira201203lung_X000220|JGIv7b.000001391_1342431-1406474-	1.43334	1.17701	1.68967	1.43556	0.521609	0.999337	1
ARCN1|ENSG00000095139|c.Quigley201212_X048462|JGIv7b.000287959_3009087-3026112-	3981.45	4430.28	3532.61	0.797379	-0.326662	0.465301	1
ARCN1|ENSG00000095139|c.Taira201203eye_X014720|JGIv7b.000396871_12098-19920-	1306.79	1340.6	1272.99	0.949568	-0.0746564	0.799449	1
AREGB|ENSG00000205595|c.Audic201207_X041049|JGIv7b.000165627_614076-620957-	9.16266	10.4251	7.90022	0.757808	-0.400097	0.79252	1
AREGB|ENSG00000205595|c.Quigley201212_X000566|JGIv7b.000000377_3393857-3401274-	72.411	130.074	14.7477	0.113379	-3.14078	0.0332102	0.363306
AREL1|ENSG00000119682|c.Chang2013_X013876|JGIv7b.000039723_6772059-6810082+	1876.03	1788.69	1963.38	1.09766	0.13443	0.833822	1
AR|ENSG00000169083|c.XGI_TC415567|JGIv7b.000023937_738499-885440+	25.3827	20.7437	30.0217	1.44727	0.533336	0.525777	1
ARF1|ENSG00000143761|c.Audic201207_X037451|JGIv7b.000133382_2850974-2867101+	1.57146	1.86729	1.27563	0.683148	-0.549731	1	1
ARF1|ENSG00000143761|c.JGIL6RMv1_XeXenL6RMv10048987m|JGIv7b.000047683_120188-134977+	6707.54	7711.44	5703.63	0.739633	-0.435119	0.289148	1
ARF1|ENSG00000143761|c.mgEST_1013087032|JGIv7b.000030080_244145-256110-	3912.47	4111.26	3713.69	0.903298	-0.146726	0.697751	1
ARF1|ENSG00000143761|c.Quigley201212_X009692|JGIv7b.000014978_3617704-3629435-	152.271	103.498	201.045	1.94251	0.957924	0.0852647	0.645201
ARF1|ENSG00000143761|c.TXGP201107_X005685|JGIv7b.000075417_351158-362869+	6152.87	5707.07	6598.68	1.15623	0.209428	0.671353	1
ARF1|ENSG00000143761|c.Ueno201210eye_X000429|JGIv7b.000014557_7419740-7528759+	7757.01	7789.93	7724.09	0.991549	-0.0122445	0.893671	1
ARF1|ENSG00000143761|c.XenBase_147901284|JGIv7b.000005732_4251845-4253137-	2.84709	1.86729	3.8269	2.04944	1.03523	0.795631	1
ARF1|ENSG00000143761|c.XGI_TC420155|JGIv7b.000008129_6395128-6406367+	365.443	226.226	504.66	2.23078	1.15755	0.0218263	0.272444
ARF4|ENSG00000168374|c.Taira201203stomach_X000940|JGIv7b.000034527_8565662-8579069-	17231.3	18180.1	16282.6	0.895624	-0.159034	0.643801	1
ARF4|ENSG00000168374|c.TXGP201107_X009884|JGIv7b.000392913_294616-309405-	17414.4	18927	15901.9	0.840169	-0.251249	0.512633	1
ARF6|ENSG00000165527|c.Amin201106_X024736|JGIv7b.000236382_319607-320976-	221.38	218.429	224.33	1.02702	0.0384573	0.900676	1
ARF6|ENSG00000165527|c.JGIL6RMv1_XeXenL6RMv10036068m|JGIv7b.000267922_2702955-2706701-	1746.63	1535.63	1957.63	1.2748	0.350273	0.417078	1
ARF6|ENSG00000165527|c.Taira201203st09_X002322|JGIv7b.000050079_3614599-3619964-	1846.96	2025.51	1668.41	0.823702	-0.279805	0.492809	1
ARF6|ENSG00000165527|c.XGI_TC433433|JGIv7b.000039723_8174482-8177796+	627.86	802.46	453.26	0.564838	-0.824092	0.087889	0.654874
ARFGAP1|ENSG00000101199|c.Quigley201207_X002110|JGIv7b.000013471_5661646-5703167+	3001.02	3050.05	2951.99	0.967851	-0.0471437	0.921127	1
ARFGAP1|ENSG00000101199|c.Taira201203egg_X007382|JGIv7b.000254613_893793-908112-	3896.86	4643.42	3150.3	0.678444	-0.559698	0.290492	1
ARFGAP2|ENSG00000149182|c.Taira201203lung_X003612|JGIv7b.000043483_1383594-1405839+	1110.9	1278.23	943.562	0.738179	-0.437958	0.350546	1
ARFGAP2|ENSG00000149182|c.Taira201203st10_X001244|JGIv7b.000025194_72333-87449+	2856.69	3202.96	2510.42	0.783781	-0.351477	0.398232	1
ARFGAP3|ENSG00000242247|c.Ismailoglu201203_X012803|JGIv7b.000363573_42458-61451+	2233.59	2592.11	1875.07	0.723376	-0.467182	0.332939	1
ARFGAP3|ENSG00000242247|c.JGIL6RMv1_XeXenL6RMv10011192m|JGIv7b.000070246_922369-943136-	1721.44	1942.18	1500.7	0.772688	-0.372042	0.390398	1
ARFGEF1|ENSG00000066777|c.JGIL6RMv1_XeXenL6RMv10016263m|JGIv7b.000010587_510393-605464-	96.611	106.311	86.9106	0.817509	-0.290693	0.85741	1
ARFGEF1|ENSG00000066777|c.Ueno201210spleen_X000448|JGIv7b.000058038_105351-200885+	288.295	326.112	250.478	0.768072	-0.380687	0.52376	1
ARFGEF2|ENSG00000124198|c.Quigley201112_X011438|JGIv7b.000061180_456429-560298+	3952.29	3593.74	4310.85	1.19954	0.262485	0.50559	1
ARFGEF2|ENSG00000124198|c.Taira201203ovary_X001574|JGIv7b.000014557_6563129-6605296+	2312.02	2036.27	2587.78	1.27084	0.345786	0.396959	1
ARFIP1|ENSG00000164144|c.Quigley201212_X026832|JGIv7b.000061741_52260-158372+	212.998	218.97	207.027	0.945462	-0.0809084	0.81666	1
ARFIP1|ENSG00000164144|c.Quigley201212_X033976|JGIv7b.000099286_1348738-1432924-	598.04	616.039	580.041	0.941566	-0.0868665	0.891281	1
ARFIP2|ENSG00000132254|c.Quigley201212_X043192|JGIv7b.000193309_9310-27817+	518.586	650.629	386.544	0.594108	-0.751203	0.676467	1
ARFRP1|ENSG00000101246|c.Taira201203kidney_X012729|JGIv7b.000254613_80473-86982-	1020.12	1264.52	775.724	0.613455	-0.704971	0.107172	0.722407
ARFRP1|ENSG00000101246|c.Taira201203st09_X004071|JGIv7b.000174654_150331-154250-	209.108	246.67	171.546	0.695449	-0.523983	0.274318	0.993039
ARG1|ENSG00000118520|c.Audic201207_X034514|JGIv7b.000102277_1378103-1389903+	4031.25	2484.67	5577.83	2.2449	1.16665	0.156391	0.842023
ARG2|ENSG00000081181|c.Park201106_X017520|JGIv7b.000107111_423571-440141+	873.551	982.381	764.72	0.778436	-0.36135	0.614829	1
ARG2|ENSG00000081181|c.Taira201203muscle_X000087|JGIv7b.000003412_50-15501+	19.4645	15.9559	22.9731	1.43979	0.525855	0.677708	1
ARGLU1|ENSG00000134884|c.Quigley201207_X005310|JGIv7b.000044780_1693944-1705020-	1430.95	1495.33	1366.58	0.913899	-0.129893	0.72981	1
ARGLU1|ENSG00000134884|c.Taira201203eye_X011995|JGIv7b.000167628_2309507-2322760-	3421.97	3770.6	3073.34	0.815078	-0.294989	0.417669	1
ARHGAP10|ENSG00000071205|c.Taira201203egg_X005480|JGIv7b.000099286_3171925-3283414-	461.159	398.814	523.505	1.31265	0.392488	0.427585	1
ARHGAP10|ENSG00000071205|c.Taira201203lung_X003955|JGIv7b.000047288_1876300-1982637-	165.025	142.808	187.242	1.31114	0.390827	0.573508	1
ARHGAP11A|ENSG00000198826|c.Quigley201207_X012657|JGIv7b.000265107_2765120-2785204-	4779.36	4524.21	5034.5	1.11279	0.154183	0.759238	1
ARHGAP11A|ENSG00000198826|c.Taira201203egg_X003754|JGIv7b.000050079_3340857-3358976+	9.38173	11.7701	6.99332	0.594158	-0.751081	0.689822	1
ARHGAP11A|ENSG00000198826|c.UniGene_Xl_S23058836|JGIv7b.000039723_8516824-8531070-	2.85155	2.63724	3.06586	1.16253	0.217267	1	1
ARHGAP12|ENSG00000165322|c.Taira201203eye_X003355|JGIv7b.000017434_2102845-2147358-	74.4791	93.3114	55.6467	0.596355	-0.745758	0.347264	1
ARHGAP12|ENSG00000165322|c.Taira201203heart_X003969|JGIv7b.000052573_4222483-4294797-	253.195	312.909	193.48	0.618327	-0.693557	0.217588	0.937506
ARHGAP17|ENSG00000140750|c.Quigley201212_X000851|JGIv7b.000000939_4463818-4581136-	3525.69	3744.64	3306.73	0.883058	-0.179421	0.750503	1
ARHGAP17|ENSG00000140750|c.Taira201203lung_X002327|JGIv7b.000023403_2526966-2613083+	776.902	566.019	987.786	1.74515	0.803348	0.0669077	0.568521
ARHGAP18|ENSG00000146376|c.Taira201203spleen_X000516|JGIv7b.000008006_643209-738902-	57.499	58.5233	56.4748	0.964997	-0.051404	0.999574	1
ARHGAP19|ENSG00000269891|c.TXGP201107_X007988|JGIv7b.000171879_1394924-1427966-	2233.87	2065.23	2402.51	1.16331	0.21824	0.610171	1
ARHGAP1|ENSG00000175220|c.Chang2013_X014827|JGIv7b.000043483_877941-904287-	320.049	229.297	410.801	1.79157	0.841225	0.107386	0.723199
ARHGAP1|ENSG00000175220|c.Ueno2012104cells_X001434|JGIv7b.000294734_658772-671192+	2178.59	2789.98	1567.21	0.561727	-0.83206	0.0786476	0.622904
ARHGAP1|ENSG00000175220|c.Ueno2012106cells_X001832|JGIv7b.000185603_345230-376986+	971.783	705.12	1238.45	1.75636	0.812589	0.0827872	0.637074
ARHGAP20|ENSG00000137727|c.Chang2013_X033138|JGIv7b.000209344_193292-246591-	21.2862	16.4782	26.0943	1.58356	0.663176	0.542027	1
ARHGAP20|ENSG00000137727|c.Taira201203brain_X011765|JGIv7b.000104417_2440117-2534423-	11.9196	8.31877	15.5205	1.86572	0.899731	0.576753	1
ARHGAP20|ENSG00000137727|c.Taira201203brain_X012701|JGIv7b.000133669_2598960-2679921+	23.1174	18.7525	27.4823	1.46552	0.551415	0.558334	1
ARHGAP21|ENSG00000107863|c.Taira201203skin_X003784|JGIv7b.000155082_2863322-2988694-	1363.97	1295.79	1432.15	1.10524	0.144355	0.701327	1
ARHGAP21|ENSG00000107863|c.XenBase_213626954|JGIv7b.000052573_1917813-2031063-	1628.85	1724.02	1533.69	0.889605	-0.168763	0.747762	1
ARHGAP22|ENSG00000128805|c.Audic201207_X014499|JGIv7b.000027067_2320469-2348663+	44.4171	35.5494	53.2848	1.49889	0.583897	0.507233	1
ARHGAP23|ENSG00000225485|c.Ueno201210st20_X000520|JGIv7b.000075417_5028748-5051689-	1217.4	1835.28	599.526	0.326667	-1.61411	0.00123071	0.0258383
ARHGAP24|ENSG00000138639|c.JGIL6RMv1_XeXenL6RMv10004569m|JGIv7b.000058878_1085618-1104791+	5.02187	2.55756	7.48618	2.92708	1.54946	0.514339	1
ARHGAP25|ENSG00000163219|c.Taira201203lung_X000481|JGIv7b.000004754_639860-682947-	5.28678	5.88507	4.68849	0.796676	-0.327936	0.948492	1
ARHGAP25|ENSG00000163219|c.Taira201203lung_X008110|JGIv7b.000247724_2758416-2806630-	24.4469	18.381	30.5128	1.66002	0.7312	0.684855	1
ARHGAP26|ENSG00000145819|c.Taira201203st09_X002270|JGIv7b.000048253_7205609-7523409+	18.7754	13.7613	23.7894	1.72872	0.789708	0.446203	1
ARHGAP26|ENSG00000145819|c.UniGene_Xl_S22332472|JGIv7b.000018892_6420377-6691897-	25.3418	21.2218	29.4618	1.38828	0.473304	0.728532	1
ARHGAP27|ENSG00000159314|c.Taira201203skin_X000818|JGIv7b.000014557_6326866-6386022+	318.725	183.676	453.774	2.47051	1.30481	0.0137513	0.19138
ARHGAP27|ENSG00000159314|c.Taira201203spleen_X003096|JGIv7b.000061180_213314-266977+	521.372	422.247	620.496	1.46951	0.555334	0.241032	0.965583
ARHGAP28|ENSG00000088756|c.JGIL6RMv1_XeXenL6RMv10013611m|JGIv7b.000031324_247062-279315+	8.26414	13.8765	2.65183	0.191103	-2.38758	0.186625	0.897297
ARHGAP29|ENSG00000137962|c.TXGP201107_X004209|JGIv7b.000047606_455719-524603+	1399.5	1415.8	1383.2	0.976977	-0.0336042	0.910631	1
ARHGAP29|ENSG00000137962|c.TXGP201107_X005165|JGIv7b.000060618_1634496-1702654+	439.962	443.336	436.588	0.984779	-0.0221281	0.932568	1
ARHGAP30|ENSG00000186517|c.Taira201203lung_X008048|JGIv7b.000244467_95684-131656+	75.4639	41.8857	109.042	2.60332	1.38035	0.046193	0.448811
ARHGAP30|ENSG00000186517|c.XGI_TC413783|JGIv7b.000017193_52948-75557+	399.419	265.759	533.079	2.00587	1.00423	0.0832134	0.638151
ARHGAP31|ENSG00000031081|c.Audic201207_X039112|JGIv7b.000145916_1296064-1298552-	7.42401	5.88507	8.96294	1.523	0.606914	0.766992	1
ARHGAP31|ENSG00000031081|c.Taira201203heart_X007198|JGIv7b.000207208_1702554-1772598+	88.8582	82.1346	95.5818	1.16372	0.218746	0.786823	1
ARHGAP32|ENSG00000134909|c.Quigley201212_X029912|JGIv7b.000075966_233937-391054-	519.148	314.891	723.405	2.29732	1.19995	0.277951	0.995993
ARHGAP32|ENSG00000134909|c.Ueno201210st09_X000818|JGIv7b.000166674_4168224-4317203+	1009.43	881.761	1137.11	1.28959	0.366908	0.402426	1
ARHGAP33|ENSG00000004777|c.Ueno201302st08_X000390|JGIv7b.000307846_823220-886965+	1175.13	1245.91	1104.35	0.886375	-0.174011	0.930391	1
ARHGAP35|ENSG00000160007|c.Ismailoglu201203_X005921|JGIv7b.000050694_5235545-5270008-	1344.76	1524.08	1165.44	0.76468	-0.387073	0.420346	1
ARHGAP35|ENSG00000160007|c.JGIL6RMv1_XeXenL6RMv10002571m|JGIv7b.000012933_2806773-2835556-	1062.1	1196.74	927.464	0.774991	-0.367748	0.46086	1
ARHGAP39|ENSG00000147799|c.Taira201203st25_X002290|JGIv7b.000048280_66364-95057-	160.277	253.395	67.1591	0.265037	-1.91573	0.00117695	0.0248211
ARHGAP39|ENSG00000147799|c.TeperekTkacz201206_X005476|JGIv7b.000345631_1114203-1185886-	829.141	668.694	989.589	1.47988	0.565484	0.190822	0.902436
ARHGAP39|ENSG00000147799|c.Ueno201210kidney_X000591|JGIv7b.000030581_450693-526638+	1098.65	593.143	1604.15	2.70449	1.43536	0.00167518	0.0338322
ARHGAP40|ENSG00000124143|c.Chang2013_X001886|JGIv7b.000004704_442250-458514-	16.7808	17.1243	16.4373	0.959885	-0.0590666	0.946428	1
ARHGAP40|ENSG00000124143|c.Taira201203st25_X004033|JGIv7b.000146032_63567-72837+	28.2101	35.7971	20.623	0.576108	-0.795589	0.47605	1
ARHGAP42|ENSG00000165895|c.Taira201203spleen_X004327|JGIv7b.000133669_2024532-2178134+	467.175	462.573	471.776	1.0199	0.028421	0.854808	1
ARHGAP42|ENSG00000165895|c.Ueno201210kidney_X001335|JGIv7b.000104417_3042407-3211551-	101.703	123.533	79.8738	0.64658	-0.6291	0.753798	1
ARHGAP44|ENSG00000006740|c.JGIL6RMv1_XeXenL6RMv10047016m|JGIv7b.000163806_2892921-2965826+	17.693	14.1597	21.2264	1.49907	0.584072	0.74186	1
ARHGAP44|ENSG00000006740|c.Taira201203spleen_X003646|JGIv7b.000081941_1122152-1183273-	124.073	128.038	120.109	0.93807	-0.0922326	0.876977	1
ARHGAP5|ENSG00000100852|c.Ismailoglu201203_X005813|JGIv7b.000050079_5067444-5110688+	4027.73	4484.81	3570.64	0.796164	-0.328862	0.491608	1
ARHGAP5|ENSG00000100852|c.Quigley201212_X050821|JGIv7b.000389081_301269-364023+	3678.84	3798.33	3559.35	0.937084	-0.09375	0.848859	1
ARHGAP6|ENSG00000047648|c.JGIL6RMv1_XeXenL6RMv10026110m|JGIv7b.000337436_0-28121-	41.1663	44.2666	38.066	0.859926	-0.217716	0.705271	1
ARHGAP6|ENSG00000047648|c.JGIL6RMv1_XeXenL6RMv10050447m|JGIv7b.000036864_1304440-1351524+	536.234	385.9	686.568	1.77913	0.831175	0.140426	0.806596
ARHGAP6|ENSG00000047648|c.Quigley201212_X011169|JGIv7b.000017127_7347627-7476748-	159.009	152.313	165.704	1.08792	0.121574	0.832893	1
ARHGAP9|ENSG00000123329|c.Taira201203intestine_X000560|JGIv7b.000005732_1309574-1364912-	28.0503	15.3809	40.7197	2.64742	1.40459	0.168973	0.867969
ARHGAP9|ENSG00000123329|c.Taira201203kidney_X007692|JGIv7b.000070222_1443220-1512049-	13.14	11.4869	14.793	1.28781	0.36492	0.764848	1
ARHGDIB|ENSG00000111348|c.Audic201207_X033432|JGIv7b.000096766_574679-630403-	3265.74	3442.7	3088.79	0.897199	-0.1565	0.732342	1
ARHGDIB|ENSG00000111348|c.JGIL6RMv1_XeXenL6RMv10034598m|JGIv7b.000187321_2093320-2125101+	1.50605	2.1505	0.861595	0.400649	-1.31959	0.848038	1
ARHGEF10|ENSG00000104728|c.Taira201203brain_X010223|JGIv7b.000076530_1262457-1349151+	216.851	179.872	253.83	1.41117	0.496893	0.644099	1
ARHGEF10|ENSG00000104728|c.Taira201203kidney_X004014|JGIv7b.000029016_171762-264643-	69.4778	57.4528	81.5027	1.4186	0.504471	0.720008	1
ARHGEF10L|ENSG00000074964|c.Ueno201210kidney_X001641|JGIv7b.000195950_2066633-2160212-	136.07	105.019	167.121	1.59134	0.670242	0.501304	1
ARHGEF11|ENSG00000132694|c.Taira201203lung_X003461|JGIv7b.000041091_3579553-3678305+	232.98	256.925	209.036	0.813607	-0.297596	0.731004	1
ARHGEF11|ENSG00000132694|c.Ueno201210testis_X000052|JGIv7b.000026819_1349440-1466357-	817.654	767.325	867.983	1.13118	0.177829	0.69398	1
ARHGEF12|ENSG00000196914|c.Taira201203egg_X007634|JGIv7b.000287959_1337412-1449595-	272.76	292.802	252.719	0.863106	-0.21239	0.80086	1
ARHGEF12|ENSG00000196914|c.Taira201203st08_X003620|JGIv7b.000078649_1146152-1242299-	881.658	940.691	822.626	0.874491	-0.193485	0.741532	1
ARHGEF15|ENSG00000198844|c.Ueno2012106cells_X000391|JGIv7b.000016004_2005467-2040257-	322.89	398.954	246.826	0.618682	-0.69273	0.450015	1
ARHGEF15|ENSG00000198844|c.Ueno201210egg_X001119|JGIv7b.000113187_717440-749309-	302.127	343.182	261.072	0.76074	-0.394525	0.858657	1
ARHGEF16|ENSG00000130762|c.Quigley201212_X023518|JGIv7b.000052341_5204807-5252534+	4800.93	5595.81	4006.05	0.715902	-0.482165	0.337421	1
ARHGEF16|ENSG00000130762|c.Taira201203intestine_X008695|JGIv7b.000208071_6470699-6518636-	216.426	212.181	220.671	1.04001	0.0565985	0.86868	1
ARHGEF17|ENSG00000110237|c.Taira201203kidney_X007584|JGIv7b.000068908_2281352-2416744-	388.045	363.899	412.19	1.13271	0.179773	0.753338	1
ARHGEF17|ENSG00000110237|c.Ueno201210brain_X002914|JGIv7b.000228305_140352-247388-	110.652	124.913	96.3899	0.771655	-0.373973	0.897913	1
ARHGEF18|ENSG00000104880|c.Taira201203intestine_X005541|JGIv7b.000072621_1693466-1743301-	266.526	304.51	228.543	0.750528	-0.414023	0.764612	1
ARHGEF18|ENSG00000268861|c.TXGP201107_X003312|JGIv7b.000035716_174309-239551-	211.614	216.163	207.065	0.957907	-0.0620418	0.990276	1
ARHGEF19|ENSG00000142632|c.Taira201203st40_X002332|JGIv7b.000155288_482056-491836-	615.74	590.959	640.521	1.08387	0.116189	0.755731	1
ARHGEF19|ENSG00000142632|c.TXGP201107_X007653|JGIv7b.000155288_471833-480642+	110.692	106.878	114.505	1.07136	0.0994497	0.78314	1
ARHGEF19|ENSG00000142632|c.XenBase_28175403|JGIv7b.000068269_278744-288598-	1093.4	1139.6	1047.21	0.918927	-0.121979	0.891872	1
ARHGEF1|ENSG00000076928|c.JGIL6RMv1_XeXenL6RMv10044424m|JGIv7b.000232882_1785614-1838568+	5609.25	6473.6	4744.9	0.732961	-0.448192	0.5972	1
ARHGEF1|ENSG00000076928|c.Taira201203egg_X001687|JGIv7b.000015415_3987648-4041774-	2266.64	2353.76	2179.52	0.925973	-0.110959	0.918027	1
ARHGEF25|ENSG00000240771|c.Audic201207_X028150|JGIv7b.000070222_1958494-2066176+	81.7949	114.276	49.3139	0.431533	-1.21246	0.459936	1
ARHGEF25|ENSG00000240771|c.Ueno201210brain_X000166|JGIv7b.000005732_1788504-1880517+	278.625	316.18	241.07	0.762445	-0.391295	0.980009	1
ARHGEF26|ENSG00000114790|c.JGIL6RMv1_XeXenL6RMv10046685m|JGIv7b.000082102_2516617-2591035-	1.36444	1.86729	0.861595	0.461416	-1.11586	0.933825	1
ARHGEF26|ENSG00000114790|c.Taira201203lung_X008777|JGIv7b.000387329_906997-976033+	152.092	126.259	177.924	1.4092	0.494876	0.386538	1
ARHGEF28|ENSG00000214944|c.JGIL6RMv1_XeXenL6RMv10010500m|JGIv7b.000032212_4598698-4656917+	82.1205	65.355	98.8859	1.51306	0.597468	0.595789	1
ARHGEF28|ENSG00000214944|c.Taira201203kidney_X000301|JGIv7b.000001187_11327078-11395610+	150.796	142.206	159.387	1.12082	0.164555	0.723763	1
ARHGEF2|ENSG00000116584|c.Quigley201212_X041748|JGIv7b.000172102_103795-180323+	3873.07	3146.52	4599.63	1.46181	0.54776	0.188729	0.900372
ARHGEF2|ENSG00000116584|c.Ueno201210st09_X000121|JGIv7b.000012462_2118511-2331811+	1757.56	1480.69	2034.43	1.37398	0.458361	0.335255	1
ARHGEF33|ENSG00000214694|c.Chang2013_X015502|JGIv7b.000045784_5746203-5793261-	40.5277	30.3988	50.6565	1.6664	0.736733	0.408224	1
ARHGEF37|ENSG00000183111|c.Taira201203brain_X001226|JGIv7b.000005925_13550752-13576454-	247.584	184.58	310.588	1.68268	0.750759	0.223394	0.947703
ARHGEF37|ENSG00000183111|c.Taira201203brain_X004057|JGIv7b.000018892_935956-981512-	15.4269	12.301	18.5528	1.50823	0.592858	0.55705	1
ARHGEF38|ENSG00000236699|c.Ismailoglu201203_X000101|JGIv7b.000000243_4347828-4389225-	393.799	436.175	351.424	0.805695	-0.311695	0.853201	1
ARHGEF38|ENSG00000236699|c.Taira201203st25_X001332|JGIv7b.000024467_4203175-4246639-	223.013	246.491	199.535	0.809501	-0.304895	0.682434	1
ARHGEF39|ENSG00000137135|c.JGIL6RMv1_XeXenL6RMv10042956m|JGIv7b.000030224_374541-393689+	383.318	335.955	430.682	1.28196	0.358355	0.561299	1
ARHGEF3|ENSG00000163947|c.Taira201203intestine_X008622|JGIv7b.000203041_398516-402877-	71.821	80.1521	63.4899	0.792117	-0.336214	0.648342	1
ARHGEF3|ENSG00000163947|c.Taira201203spleen_X004830|JGIv7b.000177844_363354-468790+	560.68	832.864	288.496	0.34639	-1.52953	0.0755616	0.608634
ARHGEF3|ENSG00000163947|c.Taira201203stomach_X000908|JGIv7b.000033876_218331-395020-	1201.29	1187.66	1214.91	1.02294	0.032728	0.984711	1
ARHGEF40|ENSG00000165801|c.Taira201203intestine_X009855|JGIv7b.000363773_370625-388192-	151.334	214.73	87.938	0.409528	-1.28797	0.0305227	0.341746
ARHGEF40|ENSG00000165801|c.Taira201203st30_X004491|JGIv7b.000272406_1940256-1969282+	96.7287	91.8781	101.579	1.10559	0.144816	0.841169	1
ARHGEF5|ENSG00000050327|c.Taira201203kidney_X003228|JGIv7b.000020641_3440808-3455558-	1808.31	1836.52	1780.09	0.969273	-0.045025	0.978734	1
ARHGEF5|ENSG00000050327|c.Taira201203st30_X000365|JGIv7b.000007045_1211220-1230693+	403.546	398.918	408.173	1.0232	0.0330877	0.804894	1
ARHGEF6|ENSG00000129675|c.JGIL6RMv1_XeXenL6RMv10028634m|JGIv7b.000050694_4249353-4314065-	12.8117	8.80552	16.8179	1.90992	0.933515	0.566992	1
ARHGEF6|ENSG00000129675|c.Taira201203brain_X009287|JGIv7b.000066475_2292033-2333415+	10.2284	2.1505	18.3064	8.51264	3.08961	0.0988141	0.696318
ARHGEF7|ENSG00000102606|c.Taira201203eye_X014348|JGIv7b.000338390_138208-244101+	201.747	193.712	209.782	1.08296	0.114976	0.809186	1
ARHGEF7|ENSG00000102606|c.Taira201203heart_X006671|JGIv7b.000167628_3725345-3821337+	826.487	793.309	859.665	1.08365	0.115892	0.831991	1
ARID1B|ENSG00000049618|c.JGIL6RMv1_XeXenL6RMv10037047m|JGIv7b.000040539_845373-896947+	51.0727	58.2929	43.8526	0.752279	-0.41066	0.806014	1
ARID1B|ENSG00000049618|c.Taira201203pancreas_X001072|JGIv7b.000034423_64699-121615-	429.667	427.609	431.725	1.00963	0.0138203	0.875773	1
ARID2|ENSG00000189079|c.Taira201203st08_X004100|JGIv7b.000099466_40515-100812+	3818.86	4128.6	3509.12	0.849953	-0.234546	0.656529	1
ARID2|ENSG00000189079|c.Taira201203testis_X001275|JGIv7b.000030470_4429541-4482233+	3255.82	3400.85	3110.78	0.914707	-0.128618	0.879182	1
ARID3A|ENSG00000116017|c.Quigley201112_X007432|JGIv7b.000039437_1342354-1383241+	2075.73	1509.87	2641.59	1.74954	0.806978	0.064012	0.553374
ARID3A|ENSG00000116017|c.Quigley201212_X024783|JGIv7b.000054274_2950850-3005876-	5555.17	4948.53	6161.82	1.24518	0.316356	0.380757	1
ARID3A|ENSG00000116017|c.Taira201203st30_X000139|JGIv7b.000003032_122933-180526+	2278.7	3319.35	1238.05	0.372979	-1.42283	0.0888579	0.659142
ARID3B|ENSG00000179361|c.Ismailoglu201203_X001020|JGIv7b.000007197_553681-593577+	10591.1	10492.2	10690	1.01886	0.0269547	0.891936	1
ARID3B|ENSG00000179361|c.Park201106_X003514|JGIv7b.000012518_980323-1027847+	4673.76	4063.15	5284.36	1.30056	0.379129	0.317807	1
ARID4A|ENSG00000032219|c.Park201106_X010254|JGIv7b.000045985_342819-374663+	662.78	632.482	693.079	1.09581	0.131997	0.746023	1
ARID4A|ENSG00000032219|c.Taira201203eye_X010977|JGIv7b.000133644_1234006-1248583-	803.94	824.106	783.773	0.951059	-0.0723936	0.865968	1
ARID4B|ENSG00000054267|c.TXGP201107_X005857|JGIv7b.000078860_1273166-1369428+	153.371	120.693	186.049	1.54151	0.624345	0.292901	1
ARID4B|ENSG00000054267|c.TXGP201107_X006379|JGIv7b.000094115_52700-202976-	176.242	191.976	160.509	0.836086	-0.258277	0.96632	1
ARID5B|ENSG00000150347|c.JGIL6RMv1_XeXenL6RMv10055246m|JGIv7b.000016863_10235019-10244775-	4.18313	3.61072	4.75553	1.31706	0.39732	0.987681	1
ARID5B|ENSG00000150347|c.Taira201203ovary_X005141|JGIv7b.000079772_680352-917789-	21.2794	23.089	19.4697	0.843244	-0.245978	0.794677	1
ARIH1|ENSG00000166233|c.Taira201203st10_X004377|JGIv7b.000253809_372086-412407-	1398.8	1387.73	1409.87	1.01595	0.0228362	0.974048	1
ARIH1|ENSG00000166233|c.TeperekTkacz201205_X000385|JGIv7b.000012518_3072182-3101427-	1604.24	1435.89	1772.59	1.23449	0.303914	0.578875	1
ARIH2|ENSG00000177479|c.Taira201203heart_X001369|JGIv7b.000013523_5719324-5763955+	331.66	380.38	282.94	0.743836	-0.426943	0.404884	1
ARIH2|ENSG00000177479|c.Taira201203st30_X004527|JGIv7b.000277614_1295853-1340063+	525.371	645.067	405.675	0.628889	-0.669123	0.173037	0.8767
ARL10|ENSG00000175414|c.Ueno201210st10_X001454|JGIv7b.000100253_436606-441638+	427.708	530.365	325.05	0.612879	-0.706327	0.159613	0.849242
ARL11|ENSG00000152213|c.Audic201207_X043991|JGIv7b.000200825_5200167-5207371-	17.1019	3.73457	30.4693	8.15871	3.02834	0.0250531	0.300985
ARL11|ENSG00000152213|c.Quigley201212_X002823|JGIv7b.000005732_10177595-10182014+	51.785	3.81425	99.7557	26.1534	4.70893	2.06e-06	8.15e-05
ARL13B|ENSG00000169379|c.Taira201203st09_X000376|JGIv7b.000006590_12305744-12350594-	1001.04	725.616	1276.47	1.75916	0.814883	0.0803521	0.629033
ARL13B|ENSG00000169379|c.XenBase_68534430|JGIv7b.000036864_625775-650012-	5.48215	5.76122	5.20309	0.903124	-0.147004	0.931721	1
ARL14|ENSG00000179674|c.Taira201203intestine_X006029|JGIv7b.000082102_213103-214555+	1.24308	1.17701	1.30915	1.11227	0.153503	1	1
ARL14EP|ENSG00000152219|c.Ueno2012102cells_X000816|JGIv7b.000051988_2400838-2406533+	127.361	120.693	134.028	1.11049	0.151198	0.820772	1
ARL14EP|ENSG00000152219|c.XGI_TC419341|JGIv7b.000074352_5015079-5022544-	1100.34	1208.97	991.706	0.820288	-0.285797	0.543598	1
ARL14EPL|ENSG00000268223|c.Taira201203ovary_X001367|JGIv7b.000012879_4019926-4026652-	1.58822	1.86729	1.30915	0.7011	-0.512309	1	1
ARL15|ENSG00000185305|c.TXGP201107_X009601|JGIv7b.000337825_4145123-4348939-	29.8933	25.7704	34.0162	1.31997	0.400506	0.694673	1
ARL15|ENSG00000185305|c.Ueno201210brain_X001501|JGIv7b.000052441_11973046-12154429-	230.301	222.464	238.137	1.07045	0.09822	0.757601	1
ARL16|ENSG00000214087|c.JGIL6RMv1_XeXenL6RMv10021564m|JGIv7b.000089584_2554-35930-	212.029	122.409	301.649	2.46426	1.30116	0.0164888	0.221688
ARL1|ENSG00000120805|c.JGIL6RMv1_XeXenL6RMv10053162m|JGIv7b.000100253_3624384-3632475-	7268.89	6554.67	7983.11	1.21793	0.284426	0.620625	1
ARL1|ENSG00000120805|c.Quigley201212_X003158|JGIv7b.000005925_8767852-8782084+	1647.6	1332.97	1962.24	1.47208	0.557855	0.274249	0.993039
ARL2BP|ENSG00000102931|c.XGI_TC422181|JGIv7b.000033905_3874492-3885266+	5080.09	826.965	9333.21	11.2861	3.49648	5.6e-12	5.03e-10
ARL2|ENSG00000213465|c.JGIL6RMv1_XeXenL6RMv10036857m|JGIv7b.000021980_875453-882581+	338.247	144.915	531.579	3.66822	1.87508	0.000563988	0.0130096
ARL3|ENSG00000138175|c.Audic201207_X012325|JGIv7b.000020754_229724-262347-	1179.58	253.668	2105.48	8.30014	3.05314	1.38e-09	8.55e-08
ARL3|ENSG00000138175|c.Audic201207_X034329|JGIv7b.000100253_449027-456490-	13.4848	1.17701	25.7926	21.9136	4.45375	0.0108388	0.159591
ARL3|ENSG00000138175|c.UniGene_Xl_S22511967|JGIv7b.000016863_821691-845011-	1282.67	326.847	2238.49	6.84875	2.77584	2.27e-08	1.2e-06
ARL4A|ENSG00000122644|c.JGIL6RMv1_XeXenL6RMv10017394m|JGIv7b.000057216_1122241-1127692+	2061.78	2842.18	1281.37	0.45084	-1.14931	0.0137968	0.191671
ARL4A|ENSG00000122644|c.mgEST_1013089993|JGIv7b.000300794_690711-695565+	700.495	1034.81	366.178	0.353859	-1.49875	0.00492358	0.0837941
ARL4C|ENSG00000188042|c.Amin201106_X004645|JGIv7b.000013787_3990502-3991875-	111.853	137.073	86.6324	0.632016	-0.661967	0.568809	1
ARL4C|ENSG00000188042|c.XenBase_83406002|JGIv7b.000004321_313412-316546-	316.181	404.575	227.788	0.563031	-0.828714	0.118085	0.754935
ARL5A|ENSG00000162980|c.Chang2013_X001727|JGIv7b.000004321_13895559-13906206+	235.177	265.563	204.791	0.771159	-0.374901	0.462149	1
ARL5B|ENSG00000165997|c.Audic201207_X015016|JGIv7b.000029451_142390-163164-	534.757	536.702	532.813	0.992754	-0.010492	0.967141	1
ARL5B|ENSG00000165997|c.JGIL6RMv1_XeXenL6RMv10020418m|JGIv7b.000155082_443564-474383+	45.4086	57.7178	33.0994	0.573469	-0.802213	0.402486	1
ARL5B|ENSG00000165997|c.UniGene_Xl_S21383248|JGIv7b.000013265_2493479-2499751-	1185.72	1493.18	878.262	0.588182	-0.765665	0.257349	0.978237
ARL5B|ENSG00000165997|c.XGI_TC426294|JGIv7b.000075417_5337831-5344493-	717.717	945.476	489.958	0.518213	-0.948384	0.243923	0.96826
ARL6IP1|ENSG00000170540|c.Audic201207_X005813|JGIv7b.000009994_4883643-4898717-	1929.47	1550.49	2308.45	1.48886	0.574205	0.280333	0.997647
ARL6IP1|ENSG00000170540|c.JGIL6RMv1_XeXenL6RMv10055049m|JGIv7b.000023403_14648219-14660267+	744.557	663.769	825.345	1.24342	0.314317	0.723848	1
ARL6IP4|ENSG00000182196|c.Park201106_X025485|JGIv7b.000395028_475747-480812-	858.464	953.279	763.649	0.801077	-0.319987	0.426082	1
ARL6IP5|ENSG00000144746|c.Audic201207_X017224|JGIv7b.000034527_2715913-2727045-	1011.41	1119.46	903.363	0.80696	-0.30943	0.59498	1
ARL6IP5|ENSG00000144746|c.Taira201203brain_X013353|JGIv7b.000154579_284679-302694-	648.488	686.829	610.147	0.888354	-0.170793	0.732561	1
ARL6IP6|ENSG00000177917|c.Audic201207_X002452|JGIv7b.000004321_13608295-13637519-	199.632	207.173	192.092	0.927209	-0.109034	0.839734	1
ARL6IP6|ENSG00000177917|c.Ueno201210ovary_X000212|JGIv7b.000021603_9867492-9903244+	5950.83	6040.76	5860.89	0.970223	-0.0436111	0.921914	1
ARL8A|ENSG00000143862|c.Amin201106_X027374|JGIv7b.000382976_394726-408658+	164.515	162.773	166.256	1.0214	0.0305423	0.976896	1
ARL8B|ENSG00000134108|c.Audic201207_X039844|JGIv7b.000155038_39795-54186-	2138.96	2332.11	1945.8	0.834351	-0.261273	0.528981	1
ARL8B|ENSG00000134108|c.Taira201203st08_X004692|JGIv7b.000152894_1556778-1578523-	552.478	641.458	463.499	0.722572	-0.468787	0.283046	0.999538
ARL8B|ENSG00000134108|c.XenBase_148236096|JGIv7b.000026505_1949208-1967463+	127.078	136.791	117.364	0.857985	-0.220976	0.674784	1
ARL9|ENSG00000196503|c.XenBase_116063457|JGIv7b.000070461_2546768-2559050-	367.241	403.415	331.067	0.820661	-0.285141	0.619785	1
ARMC10|ENSG00000170632|c.Quigley201207_X001866|JGIv7b.000012518_16926234-16933984+	297.529	316.193	278.865	0.881945	-0.181239	0.653883	1
ARMC1|ENSG00000104442|c.Park201106_X001879|JGIv7b.000006529_1587666-1594227+	559.758	749.187	370.33	0.494309	-1.01651	0.11428	0.743799
ARMC1|ENSG00000104442|c.Taira201203st08_X003109|JGIv7b.000058038_995257-1023642+	1469.36	1490.46	1448.26	0.971689	-0.0414341	0.843173	1
ARMC1|ENSG00000104442|c.XGI_TC420930|JGIv7b.000230826_6208892-6230487-	671.48	869.746	473.213	0.544082	-0.878104	0.0588682	0.525831
ARMC2|ENSG00000118690|c.Taira201203egg_X007561|JGIv7b.000275342_4612571-4673013-	365.552	22.9738	708.131	30.8233	4.94595	8.01e-16	1.39e-13
ARMC3|ENSG00000165309|c.JGIL6RMv1_XeXenL6RMv10014739m|JGIv7b.000155082_2181837-2222539+	1471.35	190.622	2752.07	14.4373	3.85173	6.36e-14	7.59e-12
ARMC5|ENSG00000140691|c.Ismailoglu201203_X008540|JGIv7b.000096766_1854920-1864108-	930.182	1058.84	801.528	0.75699	-0.401654	0.410128	1
ARMC6|ENSG00000105676|c.Audic201207_X028263|JGIv7b.000070461_1256652-1298612+	4378.19	3636.05	5120.34	1.40822	0.49387	0.321044	1
ARMC7|ENSG00000125449|c.XenBase_148238005|JGIv7b.000071264_1455082-1459406-	185.613	220.067	151.16	0.68688	-0.541869	0.304757	1
ARMC8|ENSG00000114098|c.Taira201203brain_X004121|JGIv7b.000020345_1750757-1799477+	71.1781	86.9578	55.3985	0.637073	-0.65047	0.299687	1
ARMC8|ENSG00000114098|c.Taira201203muscle_X000435|JGIv7b.000013787_1412265-1451958-	78.1223	88.2674	67.9772	0.770129	-0.376829	0.593284	1
ARMC9|ENSG00000135931|c.XenBase_55250554|JGIv7b.000293841_583128-659502-	1626.34	587.207	2665.47	4.53924	2.18245	6.8e-06	0.000244842
ARNT2|ENSG00000172379|c.Audic201207_X035155|JGIv7b.000106789_415797-456887+	43.6958	25.6466	61.7449	2.40753	1.26755	0.147257	0.823093
ARNT2|ENSG00000172379|c.Taira201203st25_X000575|JGIv7b.000009266_7969378-8014919-	33.1262	3.73457	62.5177	16.7403	4.06525	0.010121	0.151796
ARNT|ENSG00000143437|c.Ismailoglu201203_X009517|JGIv7b.000131854_788439-829022-	1136.55	1085.86	1187.23	1.09335	0.128755	0.808288	1
ARNT|ENSG00000143437|c.Taira201203heart_X006476|JGIv7b.000156846_1397964-1447445-	396.774	378.849	414.699	1.09463	0.130443	0.78006	1
ARNTL2|ENSG00000029153|c.Ismailoglu201203_X000497|JGIv7b.000004165_26622-46809+	30.3144	13.2745	47.3542	3.5673	1.83483	0.0508335	0.477614
ARNTL2|ENSG00000029153|c.Taira201203testis_X002331|JGIv7b.000070246_816894-832616-	146.019	99.5776	192.461	1.93277	0.950673	0.138403	0.801436
ARNTL|ENSG00000133794|c.TXGP201107_X003812|JGIv7b.000043483_5212912-5245662-	655.722	65.0545	1246.39	19.1592	4.25996	3.31e-14	4.14e-12
ARNTL|ENSG00000133794|c.XenBase_50418073|JGIv7b.000025194_3855366-3870915-	523.161	485.187	561.135	1.15653	0.209807	0.646487	1
ARPC1A|ENSG00000241685|c.JGIL6RMv1_XeXenL6RMv10051874m|JGIv7b.000003490_340786-352054+	377.888	588.319	167.457	0.284636	-1.81281	0.182961	0.893001
ARPC1A|ENSG00000241685|c.mgEST_1013251197|JGIv7b.000026364_4508995-4528244+	1000.09	1055.91	944.275	0.894277	-0.161206	0.636608	1
ARPC1A|ENSG00000241685|c.Park201106_X017989|JGIv7b.000120240_2643239-2661906+	1688.23	1728.04	1648.41	0.953918	-0.0680633	0.788958	1
ARPC1B|ENSG00000130429|c.Audic201207_X013984|JGIv7b.000026364_4533228-4550358+	889.233	1121.58	656.891	0.585686	-0.771801	0.0780352	0.620643
ARPC1B|ENSG00000130429|c.Taira201203intestine_X007066|JGIv7b.000120240_2666430-2683080+	955.043	993.782	916.304	0.922037	-0.117103	0.776886	1
ARPC2|ENSG00000163466|c.Taira201203spleen_X001416|JGIv7b.000021603_1291334-1314490+	615.909	759.999	471.819	0.620815	-0.687765	0.143013	0.811115
ARPC2|ENSG00000163466|c.XenBase_148231188|JGIv7b.000127187_2208004-2225491-	1536.46	1794.01	1278.9	0.712869	-0.488291	0.259229	0.979846
ARPC3|ENSG00000111229|c.Chang2013_X033297|JGIv7b.000219188_1244544-1259819+	499.59	598.323	400.856	0.669967	-0.577839	0.223757	0.948101
ARPC3|ENSG00000111229|c.Quigley201112_X005662|JGIv7b.000025254_4581008-4592724+	959.91	1156.22	763.6	0.660427	-0.598529	0.173407	0.877628
ARPC4|ENSG00000241553|c.Park201106_X004140|JGIv7b.000013523_2772420-2793023+	927.344	1214.29	640.399	0.527385	-0.92307	0.063411	0.550827
ARPC4|ENSG00000241553|c.Quigley201212_X050367|JGIv7b.000373396_675827-695276+	489.567	617.491	361.642	0.585664	-0.771854	0.121728	0.763193
ARPC5|ENSG00000162704|c.Taira201203lung_X004444|JGIv7b.000053263_6133598-6140356+	1095.96	1154.19	1037.73	0.8991	-0.153447	0.738277	1
ARPC5|ENSG00000162704|c.XGI_TC419455|JGIv7b.000069443_8201623-8209068+	597.405	581.794	613.017	1.05367	0.0754198	0.946598	1
ARPC5L|ENSG00000136950|c.JGIL6RMv1_XeXenL6RMv10034189m|JGIv7b.000089755_1461154-1488345+	873.214	1058.02	688.406	0.650654	-0.620038	0.190578	0.902002
ARPC5L|ENSG00000136950|c.Taira201203liver_X000177|JGIv7b.000003586_1475108-1492529-	1373.03	1590.71	1155.36	0.726316	-0.461331	0.315113	1
ARPP19|ENSG00000128989|c.Amin201106_X025609|JGIv7b.000268638_1342454-1354307-	5798.03	6529.22	5066.85	0.776027	-0.36582	0.399055	1
ARPP19|ENSG00000128989|c.JGIL6RMv1_XeXenL6RMv10029090m|JGIv7b.000009266_478681-487129+	2258.43	2623.93	1892.94	0.721415	-0.471099	0.256243	0.977855
ARRB1|ENSG00000137486|c.Audic201207_X017857|JGIv7b.000036991_2055636-2075046-	1.43334	1.17701	1.68967	1.43556	0.521609	0.999337	1
ARRB1|ENSG00000137486|c.JGIL6RMv1_XeXenL6RMv10028923m|JGIv7b.000086352_1098035-1189805-	6.9622	4.30099	9.62341	2.23749	1.16188	0.613806	1
ARRB2|ENSG00000141480|c.JGIL6RMv1_XeXenL6RMv10048234m|JGIv7b.000402161_309311-336616+	836.7	779.927	893.474	1.14559	0.196087	0.642681	1
ARRB2|ENSG00000141480|c.Taira201203lung_X007324|JGIv7b.000175714_791731-832455-	874.404	1017.05	731.752	0.719482	-0.47497	0.369002	1
ARRDC1|ENSG00000197070|c.Chang2013_X013594|JGIv7b.000037448_854334-867060+	592.684	628.516	556.852	0.88598	-0.174654	0.850957	1
ARRDC1|ENSG00000197070|c.UniGene_Xl_S21383236|JGIv7b.000046073_2177443-2189645-	939.24	689.342	1189.14	1.72503	0.786624	0.0983299	0.695066
ARRDC2|ENSG00000105643|c.Taira201203stomach_X001004|JGIv7b.000039437_3071261-3100975+	174.673	219.04	130.306	0.594895	-0.749293	0.224776	0.948321
ARRDC2|ENSG00000105643|c.UniGene_Xl_S35168830|JGIv7b.000054274_1344700-1375553-	36.6746	47.5231	25.8261	0.543443	-0.879799	0.344654	1
ARRDC3|ENSG00000113369|c.Audic201207_X019290|JGIv7b.000041995_113654-125939-	1029.14	1163.58	894.689	0.768909	-0.379115	0.407896	1
ARRDC3|ENSG00000113369|c.Chung201110_X000119|JGIv7b.000001187_5898004-5910947+	2071.66	2584.82	1558.51	0.602948	-0.729895	0.105808	0.72004
ARRDC4|ENSG00000140450|c.Ismailoglu201203_X003246|JGIv7b.000023872_1134719-1150228-	72.4071	33.4873	111.327	3.32445	1.73312	0.0219821	0.273804
ARRDC4|ENSG00000140450|c.Taira201203lung_X004643|JGIv7b.000058049_1882104-1906376+	53.9043	38.3192	69.4893	1.81343	0.858724	0.408359	1
ARSA|ENSG00000100299|c.Taira201203kidney_X013000|JGIv7b.000275342_1068196-1085855+	587.202	545.753	628.652	1.1519	0.204012	0.632979	1
ARSA|ENSG00000100299|c.XGI_TC431477|JGIv7b.000012518_5634955-5643888+	4.0892	1.86729	6.31112	3.37983	1.75695	0.542691	1
ARSB|ENSG00000113273|c.Audic201207_X045220|JGIv7b.000220499_1218553-1304842+	60.6546	53.3909	67.9183	1.2721	0.347208	0.916437	1
ARSD|ENSG00000006756|c.Taira201203ovary_X002160|JGIv7b.000021583_247726-290697+	108.647	88.179	129.115	1.46424	0.550151	0.439534	1
ARSD|ENSG00000006756|c.Ueno201210liver_X000283|JGIv7b.000043466_762186-790095+	20.6164	15.7437	25.4891	1.619	0.6951	0.625226	1
ARSG|ENSG00000263074|c.Taira201203brain_X000737|JGIv7b.000003490_366689-407055-	23.0663	15.5844	30.5481	1.96017	0.970982	0.37046	1
ARSI|ENSG00000183876|c.Park201106_X021375|JGIv7b.000187759_850128-862920+	2.7118	1.66375	3.75985	2.25986	1.17623	0.805502	1
ARSJ|ENSG00000180801|c.Audic201207_X000567|JGIv7b.000000243_886602-933615-	86.0733	87.4974	84.6492	0.967448	-0.0477434	0.955839	1
ARSJ|ENSG00000180801|c.JGIL6RMv1_XeXenL6RMv10028610m|JGIv7b.000024467_948923-979467-	1.84738	1.17701	2.51774	2.13909	1.097	0.877251	1
ARSK|ENSG00000164291|c.Taira201203eye_X000328|JGIv7b.000001187_4195982-4205917-	6.07784	6.29213	5.86356	0.931888	-0.101772	1	1
ART1|ENSG00000129744|c.Taira201203spleen_X000692|JGIv7b.000011405_764828-804670-	1.57146	1.86729	1.27563	0.683148	-0.549731	1	1
ART1|ENSG00000129744|c.Taira201203st30_X000560|JGIv7b.000011405_725894-732772-	34.3456	29.4167	39.2746	1.33511	0.416962	0.764594	1
ART1|ENSG00000129744|c.Taira201203st30_X003095|JGIv7b.000093091_27597-37624+	3.34679	1.17701	5.51656	4.68692	2.22864	0.535531	1
ART5|ENSG00000167311|c.XenBase_114107829|JGIv7b.000329734_64742-76339-	6.01941	1.86729	10.1715	5.44723	2.44552	0.290629	1
ART5|ENSG00000167311|c.XGI_TC418723|JGIv7b.000011405_815394-824473+	352.83	394.689	310.971	0.787887	-0.343939	0.542555	1
ART5|ENSG00000167311|c.XGI_TC421990|JGIv7b.000032686_28883-36538+	3.53705	1.17701	5.89708	5.0102	2.32487	0.49922	1
ARV1|ENSG00000173409|c.Ismailoglu201203_X001426|JGIv7b.000009528_1912397-1934920-	2.05471	3.24783	0.861595	0.265283	-1.91439	0.756663	1
ARV1|ENSG00000173409|c.Taira201203st09_X002089|JGIv7b.000045784_1745511-1808062+	11.7954	16.0711	7.5197	0.467901	-1.09572	0.497066	1
ARVCF|ENSG00000099889|c.Ismailoglu201203_X008581|JGIv7b.000097703_1856828-1959013-	3910.13	5111.18	2709.08	0.530031	-0.915852	0.0523726	0.487372
ARVCF|ENSG00000099889|c.Taira201203brain_X006507|JGIv7b.000042960_749680-883994-	5401.65	6182.18	4621.13	0.747491	-0.419871	0.368769	1
ARX|ENSG00000004848|c.Taira201203st25_X004811|JGIv7b.000262098_708021-721598-	2.48519	1.17701	3.79337	3.22288	1.68835	0.715188	1
ARX|ENSG00000004848|c.XGI_TC419721|JGIv7b.000347078_1352015-1365307+	2.07116	1.17701	2.9653	2.51934	1.33305	0.819473	1
AS3MT|ENSG00000214435|c.Audic201207_X012323|JGIv7b.000020754_528349-547303+	131.337	122.409	140.264	1.14586	0.196433	0.697791	1
ASAH1|ENSG00000104763|c.Ueno201210kidney_X000360|JGIv7b.000014692_1013133-1027615-	97.3118	113.49	81.134	0.714903	-0.484181	0.434407	1
ASAH2|ENSG00000188611|c.JGIL6RMv1_XeXenL6RMv10016361m|JGIv7b.000079772_4622982-4641227-	1.69347	1.66375	1.72319	1.03572	0.0506389	1	1
ASAP1|ENSG00000153317|c.JGIL6RMv1_XeXenL6RMv10033943m|JGIv7b.000110678_490682-564599+	113.672	100.781	126.564	1.25584	0.328648	0.541227	1
ASAP1|ENSG00000153317|c.Taira201203kidney_X004200|JGIv7b.000030581_90703-156512-	22.1607	16.8056	27.5158	1.6373	0.711319	0.450686	1
ASAP1|ENSG00000153317|c.Taira201203ovary_X008243|JGIv7b.000345631_899599-965412-	185.116	169.446	200.787	1.18496	0.244842	0.615236	1
ASAP2|ENSG00000151693|c.Taira201203eye_X011299|JGIv7b.000142445_2780177-2930566+	276.991	240.889	313.092	1.29974	0.378218	0.415038	1
ASAP2|ENSG00000151693|c.Taira201203st09_X001950|JGIv7b.000043061_7541892-7686216+	113.878	84.7095	143.047	1.68867	0.755889	0.189713	0.90107
ASAP3|ENSG00000088280|c.Taira201203eye_X001449|JGIv7b.000008834_38801-63138-	31.0353	20.7792	41.2913	1.98715	0.9907	0.555705	1
ASB10|ENSG00000146926|c.Ueno201210kidney_X001353|JGIv7b.000109013_13275-29077-	281.492	256.164	306.82	1.19775	0.260328	0.498294	1
ASB12|ENSG00000198881|c.Ismailoglu201203_X001094|JGIv7b.000007546_835848-841447+	10.9326	11.9737	9.89158	0.826111	-0.275592	0.926848	1
ASB12|ENSG00000198881|c.Taira201203st35_X000362|JGIv7b.000007546_825549-834601+	181.166	135.719	226.613	1.66972	0.739604	0.169947	0.869342
ASB13|ENSG00000196372|c.XGI_TC420800|JGIv7b.000012518_10441308-10448657-	238.428	102.719	374.137	3.64234	1.86486	0.000779115	0.0172401
ASB14|ENSG00000239388|c.Ueno201210eye_X001681|JGIv7b.000145781_35374-47393-	36.4623	5.27448	67.6502	12.8259	3.68099	0.0450604	0.440555
ASB15|ENSG00000146809|c.Taira201203muscle_X000793|JGIv7b.000026505_1823473-1843264+	3.00926	3.81425	2.20427	0.577904	-0.791099	0.826373	1
ASB16|ENSG00000161664|c.Taira201203muscle_X001467|JGIv7b.000075417_2634488-2641726+	54.6289	57.4615	51.7963	0.901409	-0.149747	0.812917	1
ASB18|ENSG00000182177|c.JGIL6RMv1_XeXenL6RMv10037644m|JGIv7b.000013787_4488835-4495368-	5.78073	1.17701	10.3844	8.8227	3.14122	0.350699	1
ASB18|ENSG00000182177|c.Ueno201210heart_X000081|JGIv7b.000004321_707585-716575-	12.9229	11.6463	14.1996	1.21923	0.285976	0.899052	1
ASB1|ENSG00000065802|c.XenBase_147899299|JGIv7b.000013787_5219334-5224160+	319.932	516.791	123.072	0.238147	-2.07008	0.00206998	0.0404305
ASB2|ENSG00000100628|c.Taira201203st25_X003406|JGIv7b.000096659_2464277-2489233-	17.9781	19.0713	16.8849	0.885359	-0.175666	0.849023	1
ASB5|ENSG00000164122|c.Taira201203heart_X001509|JGIv7b.000014692_6706074-6740343+	1.4501	1.17701	1.72319	1.46404	0.549951	0.998603	1
ASB5|ENSG00000164122|c.Ueno201210eye_X000882|JGIv7b.000041523_2252951-2277980-	1.4501	1.17701	1.72319	1.46404	0.549951	0.998603	1
ASB6|ENSG00000148331|c.Amin201106_X017712|JGIv7b.000091271_527994-533020+	745.446	751.902	738.99	0.982828	-0.0249893	0.883506	1
ASB6|ENSG00000148331|c.Ueno201210st12_X000506|JGIv7b.000154130_181754-184407-	587.528	636.235	538.82	0.846889	-0.239756	0.58882	1
ASB7|ENSG00000183475|c.Ismailoglu201203_X003241|JGIv7b.000023872_169143-196272-	311.792	230.094	393.491	1.71013	0.774109	0.157459	0.843889
ASB7|ENSG00000183475|c.Ismailoglu201203_X006565|JGIv7b.000058049_2868297-2902682+	590.774	423.257	758.291	1.79156	0.841216	0.102148	0.70735
ASB7|ENSG00000183475|c.Ueno2012106cells_X000311|JGIv7b.000013523_3496812-3501615-	3.7618	2.35403	5.16957	2.19605	1.13491	0.736048	1
ASB8|ENSG00000177981|c.UniGene_Xl_S20755780|JGIv7b.000000939_3062463-3083224+	410.493	385.956	435.03	1.12715	0.172681	0.789946	1
ASB9|ENSG00000102048|c.JGIL6RMv1_XeXenL6RMv10045811m|JGIv7b.000160841_4779852-4789846-	77.7091	67.6207	87.7975	1.29838	0.376716	0.764448	1
ASCC1|ENSG00000138303|c.Taira201203brain_X003759|JGIv7b.000016807_5821565-5969881-	100.836	86.064	115.608	1.34328	0.425756	0.711741	1
ASCC2|ENSG00000100325|c.Chang2013_X001003|JGIv7b.000002511_1728973-1751764-	832.193	986.049	678.336	0.687934	-0.539659	0.215299	0.935092
ASCC3|ENSG00000112249|c.Taira201203ovary_X000934|JGIv7b.000008630_1611093-1939822-	430.632	417.3	443.964	1.0639	0.0893577	0.824711	1
ASCL1|ENSG00000139352|c.JGIL6RMv1_XeXenL6RMv10046555m|JGIv7b.000005925_8047052-8051072+	40.7774	35.151	46.4038	1.32013	0.400676	0.567348	1
ASCL1|ENSG00000139352|c.UniGene_Xl_S13589302|JGIv7b.000129797_349941-356680+	7.78298	3.0443	12.5217	4.11315	2.04024	0.353334	1
ASCL1|ENSG00000139352|c.XenBase_148224234|JGIv7b.000029769_1644756-1653246+	7.46222	5.68154	9.24289	1.62683	0.702063	0.741203	1
ASCL1|ENSG00000139352|c.XenBase_148235694|JGIv7b.000018184_4472113-4474428+	24.9172	39.4165	10.418	0.264304	-1.91973	0.220515	0.942608
ASCL4|ENSG00000187855|c.Taira201203lung_X008517|JGIv7b.000302407_38352-41327-	9.20629	9.41611	8.99647	0.955433	-0.0657726	1	1
ASF1A|ENSG00000111875|c.XenBase_147906774|JGIv7b.000006529_3381992-3390593-	1.64036	1.17701	2.10371	1.78732	0.837802	0.936532	1
ASF1A|ENSG00000111875|c.XGI_TC417425|JGIv7b.000175133_304681-317390-	2512.45	3077.43	1947.48	0.632829	-0.660113	0.161847	0.85293
ASGR2|ENSG00000161944|c.Taira201203kidney_X011769|JGIv7b.000194472_19158-39692-	4.58922	3.24783	5.9306	1.82602	0.868702	0.718302	1
ASGR2|ENSG00000161944|c.Taira201203spleen_X003058|JGIv7b.000060173_377768-392475-	1.43334	1.17701	1.68967	1.43556	0.521609	0.999337	1
ASH1L|ENSG00000116539|c.JGIL6RMv1_XeXenL6RMv10025274m|JGIv7b.000124037_14619-48060+	314.635	356.846	272.423	0.763419	-0.389452	0.739364	1
ASH2L|ENSG00000129691|c.Audic201207_X026268|JGIv7b.000059267_2199169-2229017+	286.82	279.97	293.67	1.04893	0.0689234	0.821229	1
ASH2L|ENSG00000129691|c.Chang2013_X030994|JGIv7b.000171831_228849-253591+	804.717	877.628	731.806	0.833845	-0.262148	0.634338	1
ASIC1|ENSG00000110881|c.JGIL6RMv1_XeXenL6RMv10024521m|JGIv7b.000005732_9432540-9553004+	4.42584	4.99126	3.86042	0.773435	-0.370649	0.911871	1
ASIC2|ENSG00000108684|c.Taira201203brain_X003237|JGIv7b.000014557_7680280-7814405-	22.6942	20.9385	24.4499	1.1677	0.223668	0.883811	1
ASIC2|ENSG00000108684|c.Ueno201210eye_X001280|JGIv7b.000075417_627141-701135-	64.4193	34.576	94.2627	2.72625	1.44692	0.0558826	0.507716
ASIC4|ENSG00000072182|c.Taira201203brain_X004248|JGIv7b.000021603_3407692-3518734+	1.24308	1.17701	1.30915	1.11227	0.153503	1	1
ASIC4|ENSG00000072182|c.Ueno201210eye_X001603|JGIv7b.000127187_498978-514756-	2.86831	2.63724	3.09939	1.17524	0.232955	1	1
ASL|ENSG00000126522|c.Taira201203stomach_X001635|JGIv7b.000075833_489872-514192-	7220.39	10530.8	3909.95	0.371286	-1.4294	0.00144287	0.0297053
ASMT|ENSG00000196433|c.Taira201203eye_X005155|JGIv7b.000036364_6940370-6961222-	22.6882	27.9651	17.4113	0.622607	-0.683605	0.595131	1
ASMTL|ENSG00000169093|c.Audic201207_X019997|JGIv7b.000043466_1311005-1339075+	1912.5	1908.7	1916.31	1.00399	0.00574345	0.946934	1
ASNA1|ENSG00000198356|c.Quigley201212_X025003|JGIv7b.000055171_881647-896187-	634.119	840.967	427.27	0.50807	-0.9769	0.0493702	0.46929
ASNA1|ENSG00000198356|c.Taira201203st35_X003291|JGIv7b.000196085_527968-547854-	1003.12	1150.47	855.775	0.743849	-0.426918	0.314806	1
ASNSD1|ENSG00000138381|c.Amin201106_X019639|JGIv7b.000120240_4520392-4533323-	1147.48	1470.47	824.492	0.560701	-0.834696	0.0748711	0.605578
ASNS|ENSG00000070669|c.Taira201203brain_X009018|JGIv7b.000061124_6139801-6170710-	25.7717	25.8415	25.702	0.994603	-0.00780797	0.872088	1
ASPA|ENSG00000108381|c.Taira201203kidney_X007176|JGIv7b.000060518_280232-287443+	78.2378	71.0989	85.3767	1.20082	0.264016	0.728954	1
ASPDH|ENSG00000204653|c.Taira201203intestine_X007814|JGIv7b.000155288_21496-57162-	4.1237	3.0443	5.20309	1.70913	0.773259	0.803403	1
ASPG|ENSG00000166183|c.Audic201207_X017141|JGIv7b.000034509_2299420-2342202+	2070.45	2162.17	1978.72	0.915158	-0.127907	0.806131	1
ASPHD2|ENSG00000128203|c.Chang2013_X015007|JGIv7b.000044061_3719971-3763696+	46.8155	54.9481	38.683	0.703992	-0.50637	0.542663	1
ASPHD2|ENSG00000128203|c.Taira201203stomach_X000978|JGIv7b.000036586_3624816-3668892-	59.1369	72.7098	45.564	0.626655	-0.674257	0.30118	1
ASPH|ENSG00000198363|c.Quigley201212_X025510|JGIv7b.000058038_2118308-2224732+	2564.68	2521.05	2608.31	1.03461	0.0490889	0.785105	1
ASPH|ENSG00000198363|c.Taira201203muscle_X002274|JGIv7b.000230826_5175178-5203715-	53.5534	42.576	64.5308	1.51566	0.599948	0.404014	1
ASPM|ENSG00000066279|c.Quigley201212_X046252|JGIv7b.000245044_1981369-2022746-	4456.82	3146.55	5767.09	1.83283	0.874071	0.0405597	0.412607
ASPN|ENSG00000106819|c.XGI_TC419114|JGIv7b.000035524_3567481-3586643-	13.1112	14.3277	11.8947	0.830191	-0.268485	0.924543	1
ASPSCR1|ENSG00000169696|c.Amin201106_X019804|JGIv7b.000122810_176246-198372-	463.415	466.48	460.349	0.986857	-0.0190876	0.888645	1
ASRGL1|ENSG00000162174|c.JGIL6RMv1_XeXenL6RMv10050276m|JGIv7b.000362340_762113-781575+	1417.45	1361.64	1473.25	1.08196	0.113653	0.954399	1
ASRGL1|ENSG00000162174|c.Taira201203kidney_X003172|JGIv7b.000019259_487436-510686+	188.104	145.914	230.294	1.57828	0.658358	0.198179	0.913035
ASTE1|ENSG00000034533|c.Taira201203egg_X007234|JGIv7b.000234964_653-11395+	421.378	353.671	489.084	1.38288	0.467674	0.372772	1
ASTL|ENSG00000188886|c.XGI_TC419373|JGIv7b.000000939_5967806-5985308+	1079.35	1808.85	349.845	0.193407	-2.37029	1.23e-06	4.98e-05
ASTN1|ENSG00000152092|c.Taira201203brain_X008299|JGIv7b.000053263_4824848-5014963-	113.06	116.719	109.401	0.937299	-0.0934184	0.905665	1
ASTN1|ENSG00000152092|c.Taira201203brain_X009514|JGIv7b.000069443_7193588-7362327-	70.7506	40.3458	101.155	2.50721	1.32608	0.0521055	0.485506
ASUN|ENSG00000064102|c.Chang2013_X021348|JGIv7b.000070246_601061-641273-	2775.7	2965.84	2585.56	0.871782	-0.19796	0.596733	1
ASXL1|ENSG00000171456|c.Taira201203ovary_X001425|JGIv7b.000013265_4645635-4666460+	5708.6	5749.47	5667.72	0.985782	-0.0206599	0.898786	1
ASXL1|ENSG00000171456|c.TXGP201107_X005709|JGIv7b.000075417_7817305-7831731+	3330.53	3903.19	2757.87	0.706568	-0.5011	0.248816	0.974757
ASXL3|ENSG00000141431|c.TXGP201107_X008564|JGIv7b.000215439_1847783-1927482+	1384.75	1431.23	1338.27	0.93505	-0.0968843	0.951427	1
ASZ1|ENSG00000154438|c.JGIL6RMv1_XeXenL6RMv10052608m|JGIv7b.000026505_47394-89229-	85.2892	96.6035	73.9749	0.765758	-0.38504	0.676432	1
ATAD1|ENSG00000138138|c.Amin201106_X006045|JGIv7b.000018192_1397192-1410683+	398.804	415.539	382.069	0.919453	-0.121153	0.836049	1
ATAD1|ENSG00000138138|c.TXGP201107_X005943|JGIv7b.000079772_6251783-6265797+	306.478	330.529	282.427	0.85447	-0.226899	0.633899	1
ATAD2B|ENSG00000119778|c.Taira201203egg_X003252|JGIv7b.000041523_5655218-5775314-	1434.64	1316.57	1552.71	1.17936	0.238006	0.559863	1
ATAD2B|ENSG00000119778|c.XenBase_51895941|JGIv7b.000197721_896471-1003630+	408.735	370.175	447.296	1.20834	0.273022	0.473893	1
ATAD2|ENSG00000156802|c.Taira201203kidney_X012235|JGIv7b.000220448_1529970-1590071-	1709.58	2109.79	1309.36	0.620609	-0.688243	0.154868	0.838479
ATAD2|ENSG00000156802|c.Taira201203st10_X004355|JGIv7b.000250769_1208650-1258956-	1534.76	1983.71	1085.81	0.547361	-0.869435	0.0822219	0.63602
ATAD3A|ENSG00000197785|c.Taira201203egg_X005883|JGIv7b.000122517_1514305-1552304-	265.466	289.28	241.652	0.835358	-0.259534	0.651589	1
ATAD3A|ENSG00000197785|c.Taira201203ovary_X003692|JGIv7b.000047457_695321-746805+	235.345	275.086	195.604	0.711064	-0.491948	0.312441	1
ATAD5|ENSG00000176208|c.Taira201203egg_X000257|JGIv7b.000003490_1687160-1710686-	1721.13	2591.85	850.414	0.32811	-1.60775	0.000993384	0.0214731
ATAD5|ENSG00000176208|c.TXGP201107_X007831|JGIv7b.000163806_5162476-5181144-	1168	1660.92	675.075	0.406445	-1.29887	0.00941442	0.144725
ATAT1|ENSG00000234549|c.JGIL6RMv1_XeXenL6RMv10051812m|JGIv7b.000075398_2370375-2394295-	98.4991	106.33	90.6686	0.852713	-0.229869	0.734624	1
ATAT1|ENSG00000234549|c.XenBase_58403331|JGIv7b.000134683_522316-556855-	161.421	127.348	195.495	1.53513	0.618358	0.287842	1
ATCAY|ENSG00000167654|c.Taira201203brain_X009309|JGIv7b.000066916_378502-423966-	3.26396	2.35403	4.17389	1.77308	0.826261	0.830188	1
ATE1|ENSG00000107669|c.Audic201207_X035603|JGIv7b.000109997_228543-289695-	113.779	121.232	106.325	0.877035	-0.189294	0.846031	1
ATE1|ENSG00000107669|c.Taira201203kidney_X002939|JGIv7b.000016863_8965196-9026027-	14.9445	14.9738	14.9153	0.996093	-0.00564804	0.978417	1
ATF1|ENSG00000123268|c.Quigley201112_X016215|JGIv7b.000133382_3219988-3237285+	1815.53	2232.3	1398.77	0.626602	-0.674379	0.143537	0.812282
ATF2|ENSG00000115966|c.Taira201203brain_X000877|JGIv7b.000004321_4421640-4471476-	70.2784	81.789	58.7678	0.71853	-0.47688	0.603343	1
ATF2|ENSG00000115966|c.Taira201203st10_X001901|JGIv7b.000043242_3283477-3342461-	18.9271	12.7791	25.075	1.96219	0.972463	0.596701	1
ATF3|ENSG00000162772|c.Audic201207_X014545|JGIv7b.000027161_1692061-1703335+	124.01	86.4529	161.568	1.86885	0.902152	0.115495	0.748826
ATF3|ENSG00000162772|c.XenBase_51261959|JGIv7b.000102974_11137991-11152454-	516.714	482.55	550.878	1.1416	0.191056	0.663211	1
ATF4|ENSG00000128272|c.TeperekTkacz201206_X000783|JGIv7b.000012423_1457849-1460984-	1826.49	2514.15	1138.83	0.452967	-1.14252	0.0188132	0.244227
ATF4|ENSG00000128272|c.Ueno201210testis_X000109|JGIv7b.000078978_3730307-3733651+	4244.81	4016.46	4473.16	1.11371	0.155369	0.697459	1
ATF5|ENSG00000169136|c.Chang2013_X018082|JGIv7b.000052341_3211285-3220470-	126.17	30.275	222.066	7.33497	2.87479	0.200367	0.916377
ATF5|ENSG00000169136|c.JGIL6RMv1_XeXenL6RMv10041605m|JGIv7b.000208071_8024246-8035188+	120.611	110.763	130.46	1.17783	0.236126	0.636075	1
ATF5|ENSG00000169136|c.Taira201203eye_X012860|JGIv7b.000208071_7983491-7991384-	255.102	300.979	209.225	0.695148	-0.524607	0.367408	1
ATF6B|ENSG00000228628|c.Taira201203brain_X002720|JGIv7b.000012933_5197412-5217953-	140.726	158.322	123.131	0.777727	-0.362664	0.58267	1
ATF6B|ENSG00000228628|c.Taira201203eye_X008490|JGIv7b.000075398_643716-665210-	636.204	753.235	519.174	0.689259	-0.536882	0.493569	1
ATF6|ENSG00000118217|c.Ueno201210spleen_X000519|JGIv7b.000078978_1177452-1268163+	300.437	359.299	241.575	0.672352	-0.572712	0.311631	1
ATF6|ENSG00000118217|c.Ueno201210st09_X000237|JGIv7b.000023165_540258-604332-	239.889	202.296	277.483	1.37167	0.455932	0.315644	1
ATF7|ENSG00000170653|c.Quigley201212_X022285|JGIv7b.000049342_447481-504190+	95.7685	113.781	77.7565	0.68339	-0.54922	0.603112	1
ATF7|ENSG00000170653|c.Ueno201210st09_X000045|JGIv7b.000005732_7428010-7491726+	329.639	405.609	253.67	0.625404	-0.677139	0.304464	1
ATF7IP|ENSG00000171681|c.Taira201203egg_X002187|JGIv7b.000023165_4863387-4918630-	709.636	829.177	590.096	0.711664	-0.490731	0.304813	1
ATF7IP|ENSG00000171681|c.Ueno201210skin_X000949|JGIv7b.000245044_6062302-6121774+	749.399	744.387	754.41	1.01347	0.0192964	0.958388	1
ATG10|ENSG00000152348|c.Taira201203brain_X000418|JGIv7b.000001187_9167376-9235438-	11.3687	15.9118	6.82572	0.428973	-1.22104	0.489365	1
ATG12|ENSG00000145782|c.JGIL6RMv1_XeXenL6RMv10044428m|JGIv7b.000232882_1678078-1690136-	510.187	623.375	396.998	0.636852	-0.65097	0.207504	0.925617
ATG13|ENSG00000175224|c.Taira201203kidney_X011595|JGIv7b.000185603_389945-415605-	462.611	448.329	476.892	1.06371	0.0891069	0.943947	1
ATG13|ENSG00000175224|c.Taira201203spleen_X002327|JGIv7b.000043483_820703-881077+	527.755	466.772	588.738	1.2613	0.334907	0.585117	1
ATG14|ENSG00000126775|c.Chang2013_X024848|JGIv7b.000091950_934430-956460+	38.5836	38.9653	38.2019	0.980408	-0.0285451	0.958745	1
ATG16L1|ENSG00000085978|c.Taira201203heart_X003380|JGIv7b.000044494_6980227-7004355+	861.025	851.587	870.463	1.02217	0.0316287	0.925144	1
ATG16L1|ENSG00000085978|c.Taira201203st09_X001028|JGIv7b.000016807_9805863-9835574-	2805.5	2837.13	2773.87	0.977703	-0.0325323	0.877156	1
ATG2A|ENSG00000110046|c.Taira201203brain_X004362|JGIv7b.000021980_658347-711557-	641.278	709.864	572.692	0.806763	-0.309784	0.572902	1
ATG2B|ENSG00000066739|c.Taira201203ovary_X003132|JGIv7b.000039723_11783-68031+	506.478	560.251	452.706	0.808042	-0.307498	0.534141	1
ATG2B|ENSG00000066739|c.Ueno201210skin_X000665|JGIv7b.000096659_3421192-3474625-	327.714	287.97	367.459	1.27603	0.351665	0.415206	1
ATG3|ENSG00000144848|c.JGIL6RMv1_XeXenL6RMv10050857m|JGIv7b.000035524_1367437-1393160+	1126.47	1091.27	1161.67	1.06451	0.0901846	0.905264	1
ATG3|ENSG00000144848|c.Taira201203brain_X001536|JGIv7b.000007331_1850507-1857981+	244.245	221.705	266.786	1.20334	0.267041	0.884302	1
ATG4A|ENSG00000101844|c.Taira201203egg_X005120|JGIv7b.000086967_2269168-2293804+	20.8406	21.5846	20.0966	0.931062	-0.103051	0.857917	1
ATG4B|ENSG00000168397|c.Taira201203brain_X003724|JGIv7b.000016807_10609488-10633582+	131.279	150.941	111.617	0.739474	-0.435429	0.530354	1
ATG4B|ENSG00000168397|c.Taira201203testis_X004081|JGIv7b.000376454_653828-677008-	114.748	143.056	86.4394	0.604235	-0.726819	0.248214	0.973648
ATG4C|ENSG00000125703|c.Audic201207_X040002|JGIv7b.000155039_2303502-2327858-	306.245	363.513	248.977	0.684921	-0.545991	0.254055	0.977855
ATG4C|ENSG00000125703|c.XGI_TC462242|JGIv7b.000053042_1264305-1295314-	468.585	508.153	429.017	0.844268	-0.244227	0.578141	1
ATG4D|ENSG00000130734|c.Audic201207_X011755|JGIv7b.000018726_745856-770914-	1528.75	1616.43	1441.06	0.891509	-0.165679	0.699978	1
ATG4D|ENSG00000130734|c.Audic201207_X039564|JGIv7b.000152660_46614-58496-	818.949	856.726	781.173	0.911813	-0.133191	0.791638	1
ATG5|ENSG00000057663|c.Audic201207_X005134|JGIv7b.000008630_3760109-3885626-	164.968	182.871	147.065	0.804198	-0.314377	0.602124	1
ATG9A|ENSG00000198925|c.Audic201207_X041645|JGIv7b.000170011_89642-118223-	554.117	567.152	541.081	0.95403	-0.0678928	0.986217	1
ATG9A|ENSG00000198925|c.JGIL6RMv1_XeXenL6RMv10030964m|JGIv7b.000021603_2768787-2784354-	4.20838	1.17701	7.23975	6.15095	2.62081	0.395499	1
ATG9A|ENSG00000198925|c.Ueno2012102cells_X001335|JGIv7b.000127187_1168348-1183263+	89.2041	52.426	125.982	2.40305	1.26486	0.0796508	0.626178
ATHL1|ENSG00000142102|c.Chang2013_X032304|JGIv7b.000196888_107930-128719-	137.976	131.118	144.835	1.10462	0.143545	0.871925	1
ATIC|ENSG00000138363|c.Audic201207_X049158|JGIv7b.000310750_222686-244683-	690.757	840.956	540.559	0.642791	-0.637578	0.189071	0.900722
ATIC|ENSG00000138363|c.Taira201203testis_X000662|JGIv7b.000013787_3404553-3486448+	284.418	277.007	291.829	1.05351	0.0752002	0.956234	1
ATL1|ENSG00000198513|c.Taira201203brain_X015984|JGIv7b.000267922_1217112-1261514+	137.405	79.2583	195.552	2.46728	1.30292	0.0463466	0.44993
ATL1|ENSG00000198513|c.Taira201203testis_X002176|JGIv7b.000060945_36383-65617-	5.09904	4.30099	5.89708	1.3711	0.455331	0.919828	1
ATL2|ENSG00000119787|c.Ismailoglu201203_X008265|JGIv7b.000089475_625731-671428-	137.776	200.871	74.6806	0.371784	-1.42746	0.0285945	0.328338
ATL2|ENSG00000119787|c.Quigley201212_X042339|JGIv7b.000180104_1646919-1703974-	130.629	159.242	102.015	0.640628	-0.64244	0.275693	0.994201
ATL3|ENSG00000184743|c.Taira201203brain_X000550|JGIv7b.000002589_924955-958446-	268.437	282.165	254.709	0.902693	-0.147693	0.762742	1
ATMIN|ENSG00000166454|c.XenBase_49118686|JGIv7b.000039730_1541772-1558696-	1085.03	1089.14	1080.92	0.992459	-0.0109201	0.992609	1
ATOH1|ENSG00000172238|c.Taira201203st09_X000028|JGIv7b.000000377_285918-287893-	2.89923	1.17701	4.62145	3.92642	1.97321	0.621739	1
ATOH1|ENSG00000172238|c.Taira201203st09_X001545|JGIv7b.000031449_291931-293988-	2.81357	1.86729	3.75985	2.01354	1.00973	0.79804	1
ATOH7|ENSG00000179774|c.Audic201207_X032403|JGIv7b.000089040_629047-631873-	24.8387	24.4782	25.1992	1.02945	0.0418757	0.870971	1
ATOH8|ENSG00000168874|c.Ueno201210st30_X000023|JGIv7b.000003467_1359673-1389909-	1.22632	1.17701	1.27563	1.08379	0.116081	1	1
ATOX1|ENSG00000177556|c.Amin201106_X020604|JGIv7b.000137507_2706619-2722419-	85.8588	118.914	52.8037	0.44405	-1.17121	0.0924617	0.671289
ATOX1|ENSG00000177556|c.Chang2013_X037110|JGIv7b.000342154_318880-360634+	347.805	392.637	302.973	0.771638	-0.374004	0.477767	1
ATP10A|ENSG00000206190|c.Ismailoglu201203_X002717|JGIv7b.000017127_285841-363801+	46.0496	42.1603	49.939	1.1845	0.244282	0.845445	1
ATP10B|ENSG00000118322|c.Quigley201212_X013863|JGIv7b.000025463_1833268-1865494+	73.0735	58.5406	87.6064	1.49651	0.581598	0.603543	1
ATP10B|ENSG00000118322|c.Taira201203egg_X001746|JGIv7b.000015893_1040991-1381154-	100.965	55.2755	146.654	2.65315	1.40771	0.163323	0.857227
ATP10D|ENSG00000145246|c.Chang2013_X012315|JGIv7b.000032657_3596912-3657139-	1234.06	1036.35	1431.78	1.38157	0.466304	0.274775	0.993386
ATP11A|ENSG00000068650|c.Taira201203eye_X014350|JGIv7b.000338390_843756-942050+	51.947	23.5844	80.3095	3.40519	1.76774	0.102221	0.70735
ATP11A|ENSG00000068650|c.Taira201203kidney_X011219|JGIv7b.000167628_4418803-4526735+	320.737	138.923	502.551	3.61748	1.85498	0.198318	0.913125
ATP11B|ENSG00000058063|c.Taira201203brain_X005390|JGIv7b.000030987_1801837-1867349+	2483.39	2215.45	2751.32	1.24187	0.312519	0.5369	1
ATP11C|ENSG00000101974|c.Taira201203spleen_X002687|JGIv7b.000050694_5146702-5217108-	6270.63	6585.66	5955.6	0.904329	-0.145081	0.846199	1
ATP11C|ENSG00000101974|c.Ueno201210intestine_X000344|JGIv7b.000012933_2736928-2787531-	189.641	209.871	169.411	0.807213	-0.308979	0.642906	1
ATP12A|ENSG00000075673|c.Quigley201212_X040429|JGIv7b.000161503_493751-515748+	761.447	1073.42	449.474	0.41873	-1.25591	0.0128164	0.181503
ATP12A|ENSG00000075673|c.Taira201203lung_X005409|JGIv7b.000076000_1403454-1430790+	22.62	22.7261	22.5138	0.990657	-0.0135427	1	1
ATP13A1|ENSG00000105726|c.Ismailoglu201203_X012685|JGIv7b.000335264_503389-547034+	1306.17	1167.51	1444.82	1.23752	0.307453	0.586028	1
ATP13A2|ENSG00000159363|c.Ueno201210st25_X000562|JGIv7b.000303743_298121-481523-	6053.85	5407.41	6700.29	1.23909	0.309284	0.488941	1
ATP13A3|ENSG00000133657|c.Ismailoglu201203_X003907|JGIv7b.000030987_2566244-2694710-	149.904	149.631	150.178	1.00366	0.00526433	0.854165	1
ATP13A3|ENSG00000133657|c.Quigley201212_X015590|JGIv7b.000030987_1960614-1998254-	1330.39	1649.41	1011.36	0.613163	-0.705657	0.135863	0.796466
ATP13A4|ENSG00000127249|c.Audic201207_X015835|JGIv7b.000030987_2095204-2160609-	423.912	345.37	502.454	1.45483	0.540849	0.662538	1
ATP13A4|ENSG00000127249|c.Taira201203eye_X004634|JGIv7b.000030987_2031484-2071864-	117.551	120.286	114.817	0.954534	-0.0671318	0.912848	1
ATP13A4|ENSG00000127249|c.XGI_TC414375|JGIv7b.000043648_707925-771073+	68.2139	13.7171	122.711	8.94582	3.16121	0.27669	0.994681
ATP13A5|ENSG00000187527|c.JGIL6RMv1_XeXenL6RMv10019078m|JGIv7b.000136959_786975-839996+	8.75112	6.0886	11.4136	1.87459	0.906577	0.589261	1
ATP13A5|ENSG00000187527|c.JGIL6RMv1_XeXenL6RMv10038436m|JGIv7b.000030987_3878012-3921656+	54.1331	2.1505	106.116	49.3448	5.62482	0.122673	0.765215
ATP13A5|ENSG00000187527|c.Quigley201212_X019464|JGIv7b.000043648_811178-854308+	494.415	519.33	469.5	0.904049	-0.145527	0.774691	1
ATP1A1|ENSG00000163399|c.Taira201203skin_X003924|JGIv7b.000169011_634090-662228+	25527.7	29134	21921.4	0.752432	-0.410367	0.361055	1
ATP1A1|ENSG00000163399|c.TXGP201107_X009630|JGIv7b.000347078_825824-848048+	15464.1	18311.7	12616.6	0.688989	-0.537447	0.303183	1
ATP1A2|ENSG00000018625|c.JGIL6RMv1_XeXenL6RMv10026122m|JGIv7b.000089040_1897556-1921216+	47.1047	56.9479	37.2615	0.654309	-0.611957	0.538814	1
ATP1A2|ENSG00000018625|c.JGIL6RMv1_XeXenL6RMv10041319m|JGIv7b.000041091_1263122-1284194-	58.863	33.4873	84.2388	2.51555	1.33087	0.454181	1
ATP1A3|ENSG00000105409|c.Audic201207_X010042|JGIv7b.000015415_3827736-3859186+	90.1457	72.5505	107.741	1.48505	0.570512	0.682916	1
ATP1B1|ENSG00000143153|c.Chang2013_X013001|JGIv7b.000035524_1088010-1102439+	877.258	964.606	789.91	0.818893	-0.288253	0.466925	1
ATP1B1|ENSG00000143153|c.Taira201203kidney_X001148|JGIv7b.000007331_2043907-2057274-	219.093	79.5857	358.601	4.50585	2.1718	0.000150659	0.00403259
ATP1B2|ENSG00000129244|c.Taira201203eye_X012994|JGIv7b.000219390_56007-62778+	7606.96	8683.49	6530.43	0.752052	-0.411096	0.354947	1
ATP1B2|ENSG00000129244|c.UniGene_Xl_S20966472|JGIv7b.000193015_20057-25615-	2089.37	2348.33	1830.41	0.77945	-0.359471	0.412287	1
ATP1B3|ENSG00000069849|c.Ueno2012102cells_X000715|JGIv7b.000044494_3531366-3554349-	1459.14	1336.11	1582.18	1.18417	0.24387	0.709367	1
ATP1B3|ENSG00000069849|c.Ueno201210heart_X000344|JGIv7b.000016807_7024819-7058492-	2005.24	2100.76	1909.72	0.909066	-0.137543	0.693389	1
ATP1B4|ENSG00000101892|c.XGI_TC420388|JGIv7b.000007546_152484-169066+	3.90177	2.35403	5.44952	2.31498	1.211	0.698944	1
ATP2A1|ENSG00000196296|c.UniGene_Xl_S14232531|JGIv7b.000071614_98231-111955+	5.00294	1.17701	8.82886	7.50107	2.9071	0.293184	1
ATP2A2|ENSG00000174437|c.Taira201203st15_X002772|JGIv7b.000219188_1321295-1352979-	10689.7	12431.1	8948.36	0.719837	-0.474259	0.306122	1
ATP2A2|ENSG00000174437|c.Ueno201210brain_X000854|JGIv7b.000025254_4645195-4702785-	12096.7	14331.6	9861.8	0.688116	-0.539276	0.257232	0.978237
ATP2A3|ENSG00000074370|c.Ismailoglu201203_X010413|JGIv7b.000166365_2616881-2716781+	999.389	950.009	1048.77	1.10396	0.142683	0.672154	1
ATP2A3|ENSG00000074370|c.Quigley201212_X022238|JGIv7b.000049179_314446-402063+	3553.85	4199.28	2908.42	0.692599	-0.529908	0.3639	1
ATP2B1|ENSG00000070961|c.Amin201106_X009569|JGIv7b.000037038_2307780-2385749+	325.885	271.837	379.933	1.39765	0.483004	0.325426	1
ATP2B1|ENSG00000070961|c.Taira201203ovary_X000541|JGIv7b.000005925_2920596-3005816+	177.19	164.888	189.492	1.14921	0.200647	0.752844	1
ATP2B2|ENSG00000157087|c.Taira201203eye_X010361|JGIv7b.000107347_1992908-2192825-	8.22957	1.86729	14.5918	7.81447	2.96615	0.273152	0.992554
ATP2B2|ENSG00000157087|c.XenBase_50417719|JGIv7b.000035524_2977685-3076641-	2.38157	1.66375	3.09939	1.86289	0.89754	0.902499	1
ATP2B3|ENSG00000263148|c.JGIL6RMv1_XeXenL6RMv10031963m|JGIv7b.000178126_108809-164603+	28.4898	33.7618	23.2178	0.687693	-0.540164	0.542579	1
ATP2B4|ENSG00000058668|c.Audic201207_X043681|JGIv7b.000196263_204621-322668-	1658.29	1538.61	1777.98	1.15557	0.208611	0.716553	1
ATP2C1|ENSG00000017260|c.Taira201203skin_X000137|JGIv7b.000003267_2159997-2186993-	1044.65	1125.66	963.645	0.85607	-0.224199	0.657133	1
ATP2C1|ENSG00000017260|c.Taira201203st08_X005446|JGIv7b.000234964_21884-83446-	267.379	211.632	323.125	1.52683	0.610536	0.196919	0.911794
ATP2C1|ENSG00000017260|c.TXGP201107_X009710|JGIv7b.000355472_177-33174-	158.759	169.534	147.983	0.872882	-0.196142	0.829574	1
ATP2C2|ENSG00000064270|c.Taira201203brain_X008578|JGIv7b.000057875_1573179-1644501+	275.258	33.4873	517.029	15.4396	3.94856	3.51e-11	2.78e-09
ATP2C2|ENSG00000064270|c.Ueno201210eye_X001842|JGIv7b.000202158_1696515-1778059+	448.881	22.5226	875.24	38.8605	5.28023	1.6e-17	3.98e-15
ATP4A|ENSG00000105675|c.JGIL6RMv1_XeXenL6RMv10004670m|JGIv7b.000195950_304952-316053+	13.3413	15.5489	11.1337	0.716045	-0.481878	0.872835	1
ATP4A|ENSG00000105675|c.Quigley201212_X034766|JGIv7b.000102974_19664941-19675516+	232.419	262.286	202.551	0.772252	-0.372857	0.9681	1
ATP4B|ENSG00000186009|c.XGI_TC421748|JGIv7b.000190664_1683882-1695519+	1.22632	1.17701	1.27563	1.08379	0.116081	1	1
ATP5A1|ENSG00000152234|c.JGIL6RMv1_XeXenL6RMv10044069m|JGIv7b.000143831_2402844-2412283+	2648.88	3164.9	2132.86	0.673911	-0.569371	0.176082	0.882286
ATP5A1|ENSG00000152234|c.Taira201203eye_X012064|JGIv7b.000169907_288320-301386+	2507.03	3114.49	1899.58	0.609916	-0.713317	0.101589	0.705642
ATP5B|ENSG00000110955|c.Audic201207_X009623|JGIv7b.000014978_641956-648684+	1210.65	1311.1	1110.2	0.846766	-0.239964	0.594334	1
ATP5B|ENSG00000110955|c.Chang2013_X003601|JGIv7b.000008129_8927533-8933231-	11523.5	12283	10764	0.876335	-0.190445	0.659963	1
ATP5C1|ENSG00000165629|c.Taira201203kidney_X000746|JGIv7b.000005375_1098837-1114245+	1585.09	1745.15	1425.03	0.816567	-0.292357	0.475019	1
ATP5C1|ENSG00000165629|c.TeperekTkacz201205_X000377|JGIv7b.000012518_11250028-11261163+	1491.82	1624.85	1358.78	0.836248	-0.257998	0.605015	1
ATP5D|ENSG00000099624|c.Audic201207_X018276|JGIv7b.000039437_1884163-1888583+	401.346	472.622	330.07	0.698381	-0.517915	0.257779	0.978639
ATP5D|ENSG00000099624|c.mgEST_1013092630|JGIv7b.000054274_2468502-2472064-	172.169	193.323	151.016	0.781157	-0.356315	0.496865	1
ATP5E|ENSG00000124172|c.Amin201106_X022959|JGIv7b.000182336_52191-55464-	398.597	448.135	349.06	0.778918	-0.360457	0.393661	1
ATP5E|ENSG00000124172|c.Taira201203eye_X002376|JGIv7b.000013471_4835365-4840170+	193.384	235.563	151.205	0.641888	-0.639607	0.220635	0.942692
ATP5F1|ENSG00000116459|c.Ueno201210pancreas_X000239|JGIv7b.000112554_2474971-2484682+	539.484	621.651	457.318	0.73565	-0.442909	0.332854	1
ATP5F1|ENSG00000116459|c.XGI_TC423149|JGIv7b.000159212_523948-535053+	694.778	815.32	574.236	0.704308	-0.505721	0.250848	0.976509
ATP5G2|ENSG00000135390|c.JGIL6RMv1_XeXenL6RMv10012503m|JGIv7b.000049342_431041-439966+	619.505	627.366	611.644	0.974939	-0.0366168	0.98762	1
ATP5G2|ENSG00000135390|c.Taira201203st08_X000328|JGIv7b.000005732_7412929-7421807+	740.72	867.073	614.367	0.708553	-0.497052	0.256106	0.977855
ATP5G3|ENSG00000154518|c.JGIL6RMv1_XeXenL6RMv10024625m|JGIv7b.000043242_3351889-3357344-	3808.21	4394.55	3221.87	0.733151	-0.447817	0.261206	0.982655
ATP5G3|ENSG00000154518|c.Taira201203st20_X000221|JGIv7b.000004321_4474617-4481233-	3070.26	3307.81	2832.7	0.856366	-0.223701	0.608244	1
ATP5H|ENSG00000167863|c.Chang2013_X036627|JGIv7b.000318577_51323-60547+	821.793	917.923	725.662	0.790548	-0.339075	0.42633	1
ATP5H|ENSG00000167863|c.mgEST_1013091315|JGIv7b.000071264_1507905-1512578+	100.486	94.3031	106.668	1.13112	0.177755	0.889865	1
ATP5I|ENSG00000169020|c.Amin201106_X013472|JGIv7b.000054274_1426788-1432338-	335.175	402.469	267.881	0.665593	-0.587287	0.228842	0.951147
ATP5I|ENSG00000169020|c.JGIL6RMv1_XeXenL6RMv10004594m|JGIv7b.000039437_3012593-3015447+	114.228	116.985	111.471	0.952865	-0.0696562	0.832128	1
ATP5J2|ENSG00000241468|c.Amin201106_X019610|JGIv7b.000120240_2751665-2755922-	82.5641	107.825	57.3029	0.531441	-0.912017	0.181521	0.89051
ATP5J2|ENSG00000241468|c.Audic201207_X002805|JGIv7b.000005370_2792071-2801059-	69.5455	73.6651	65.426	0.888154	-0.171118	0.883916	1
ATP5J2|ENSG00000241468|c.JGIL6RMv1_XeXenL6RMv10041809m|JGIv7b.000026364_4602489-4606606-	554.239	704.582	403.895	0.57324	-0.802788	0.0827025	0.637074
ATP5J2-PTCD1|ENSG00000248919|c.JGIL6RMv1_XeXenL6RMv10012087m|JGIv7b.000120240_2724187-2741020-	157.826	158.128	157.524	0.996183	-0.00551685	0.874576	1
ATP5J|ENSG00000154723|c.Audic201207_X003852|JGIv7b.000006754_543920-551435-	620.468	658.802	582.135	0.883626	-0.178492	0.68039	1
ATP5J|ENSG00000154723|c.Chang2013_X002689|JGIv7b.000006590_9299757-9313290+	268.296	332.583	204.009	0.613407	-0.705084	0.15366	0.834991
ATP5L|ENSG00000167283|c.JGIL6RMv1_XeXenL6RMv10054511m|JGIv7b.000287959_3664343-3669146-	1898.2	1968.53	1827.87	0.928548	-0.106952	0.725776	1
ATP5L|ENSG00000167283|c.Ueno2012102cells_X001559|JGIv7b.000185843_2844606-2846493+	243.039	310.715	175.363	0.564386	-0.825247	0.106159	0.720641
ATP5O|ENSG00000241837|c.JGIL6RMv1_XeXenL6RMv10014609m|JGIv7b.000006590_4985364-4991492+	939.319	1121.25	757.393	0.675492	-0.565988	0.230495	0.952882
ATP5O|ENSG00000241837|c.XenBase_51593240|JGIv7b.000003881_196835-204289-	343.222	399.778	286.665	0.717059	-0.479836	0.342991	1
ATP5S|ENSG00000125375|c.Taira201203st08_X005668|JGIv7b.000267922_1041905-1056568-	13.3286	15.9828	10.6744	0.667866	-0.58237	0.674992	1
ATP5SL|ENSG00000105341|c.Amin201106_X009956|JGIv7b.000039723_9205370-9214135+	56.2776	68.0104	44.5447	0.654969	-0.610501	0.375512	1
ATP6AP1|ENSG00000269668|c.JGIL6RMv1_XeXenL6RMv10032264m|JGIv7b.000152894_1664014-1702103+	170.333	197.173	143.494	0.727758	-0.458469	0.365467	1
ATP6AP1|ENSG00000269668|c.Taira201203egg_X006697|JGIv7b.000182899_249062-257233-	257.752	336.715	178.79	0.530982	-0.913266	0.0928192	0.67281
ATP6AP1|ENSG00000269668|c.Taira201203lung_X002529|JGIv7b.000026505_1731720-1763948-	10.6946	15.425	5.96412	0.386652	-1.37089	0.452649	1
ATP6AP1|ENSG00000269668|c.Taira201203ovary_X007205|JGIv7b.000203041_81485-98545+	488.531	465.966	511.096	1.09685	0.133371	0.848763	1
ATP6AP1L|ENSG00000205464|c.Taira201203eye_X000340|JGIv7b.000001187_9107168-9144114-	1.93401	1.66375	2.20427	1.32488	0.405858	1	1
ATP6AP2|ENSG00000182220|c.Taira201203st08_X003899|JGIv7b.000090072_787836-806628-	413.577	511.303	315.85	0.617736	-0.694937	0.172309	0.874913
ATP6AP2|ENSG00000182220|c.TXGP201107_X000731|JGIv7b.000007331_150884-172245+	6386.37	7655.93	5116.81	0.668346	-0.581334	0.177073	0.884118
ATP6V0A1|ENSG00000033627|c.Ueno2012102cells_X000266|JGIv7b.000013265_4423879-4460493+	301.861	420.248	183.474	0.436586	-1.19566	0.0191952	0.247705
ATP6V0A1|ENSG00000033627|c.Ueno201210st20_X000514|JGIv7b.000075417_7513960-7564095+	755.076	1074.17	435.983	0.40588	-1.30087	0.26059	0.98179
ATP6V0A2|ENSG00000185344|c.Park201106_X016011|JGIv7b.000089040_1342322-1369731+	1185.83	1308.03	1063.62	0.813152	-0.298404	0.546937	1
ATP6V0A4|ENSG00000105929|c.UniGene_Xl_S17527722|JGIv7b.000098502_229212-243470+	14.6631	20.7437	8.58243	0.413737	-1.27321	0.42241	1
ATP6V0B|ENSG00000117410|c.Taira201203st20_X005056|JGIv7b.000276272_54595-76254-	160.334	207.766	112.902	0.543412	-0.879881	0.109304	0.730579
ATP6V0B|ENSG00000117410|c.Ueno201210kidney_X001053|JGIv7b.000069443_971268-992487-	444.697	418.94	470.454	1.12296	0.16731	0.963754	1
ATP6V0C|ENSG00000185883|c.JGIL6RMv1_XeXenL6RMv10023514m|JGIv7b.000023403_4435801-4447982-	2663.11	3006.64	2319.57	0.771481	-0.374297	0.353911	1
ATP6V0C|ENSG00000185883|c.XGI_TC428762|JGIv7b.000000939_2385517-2396566+	1361.96	1373.58	1350.35	0.983087	-0.024609	0.891133	1
ATP6V0D1|ENSG00000159720|c.Amin201106_X008896|JGIv7b.000033905_1698479-1752667-	917.625	967.807	867.444	0.896299	-0.157948	0.808674	1
ATP6V0D1|ENSG00000159720|c.Audic201207_X012850|JGIv7b.000022127_1388668-1407978-	85.4268	65.8513	105.002	1.59454	0.673137	0.418126	1
ATP6V0D1|ENSG00000159720|c.Taira201203spleen_X005254|JGIv7b.000234771_1303085-1322596-	43.9746	37.4167	50.5324	1.35053	0.433526	0.621148	1
ATP6V0E1|ENSG00000113732|c.JGIL6RMv1_XeXenL6RMv10014437m|JGIv7b.000018892_1317407-1325880+	1184.29	1148.55	1220.03	1.06223	0.0870996	0.982588	1
ATP6V0E1|ENSG00000113732|c.XGI_TC423857|JGIv7b.000088938_1267951-1273298+	9.35193	6.49566	12.2082	1.87944	0.910302	0.532504	1
ATP6V1A|ENSG00000114573|c.Ismailoglu201203_X011212|JGIv7b.000207208_4248351-4266907-	430.558	429.336	431.78	1.00569	0.00818707	0.985705	1
ATP6V1A|ENSG00000114573|c.Ueno201210st09_X000301|JGIv7b.000031034_90847-113947-	995.675	1005.63	985.72	0.980201	-0.0288503	1	1
ATP6V1A|ENSG00000114573|c.XGI_TC417170|JGIv7b.000244467_14684-33194+	6190.05	6887.29	5492.82	0.79753	-0.326389	0.450029	1
ATP6V1B1|ENSG00000116039|c.XGI_TC419535|JGIv7b.000243760_9507-28540+	14.3498	14.7348	13.9649	0.947753	-0.0774172	0.999158	1
ATP6V1B2|ENSG00000147416|c.JGIL6RMv1_XeXenL6RMv10007826m|JGIv7b.000139741_1133127-1160822-	176.255	174.552	177.958	1.01951	0.027877	0.955337	1
ATP6V1B2|ENSG00000147416|c.mgEST_1013155998|JGIv7b.000045741_129484-151372+	2051.7	2134.41	1968.98	0.922494	-0.116389	0.7351	1
ATP6V1C1|ENSG00000155097|c.JGIL6RMv1_XeXenL6RMv10020197m|JGIv7b.000160942_856132-884003+	1650.44	1759.94	1540.94	0.875563	-0.191717	0.579149	1
ATP6V1C1|ENSG00000155097|c.XGI_TC425156|JGIv7b.000063404_30923-62538+	397.132	429.736	364.528	0.848261	-0.237419	0.554917	1
ATP6V1C2|ENSG00000143882|c.Audic201207_X038813|JGIv7b.000142445_3826099-3856022+	100.757	95.5156	105.998	1.10974	0.150227	0.945893	1
ATP6V1D|ENSG00000100554|c.Amin201106_X025965|JGIv7b.000280163_278392-291292+	146.818	102.586	191.049	1.86233	0.897107	0.152487	0.833736
ATP6V1D|ENSG00000100554|c.Audic201207_X009009|JGIv7b.000013941_1703831-1724779-	523.856	551.524	496.187	0.899666	-0.152539	0.845326	1
ATP6V1E1|ENSG00000131100|c.Quigley201212_X050798|JGIv7b.000388571_371621-381468-	1810.95	1839.13	1782.77	0.969355	-0.0449031	0.832482	1
ATP6V1E1|ENSG00000131100|c.XGI_TC425153|JGIv7b.000016623_2871-11775-	211.14	204.881	217.398	1.0611	0.085555	0.991101	1
ATP6V1F|ENSG00000128524|c.Quigley201212_X007289|JGIv7b.000012518_7755742-7757787-	1226.93	1366.9	1086.96	0.795199	-0.330613	0.385633	1
ATP6V1F|ENSG00000128524|c.TXGP201107_X006685|JGIv7b.000104110_1033421-1036113+	116.45	126.153	106.747	0.846169	-0.240982	0.595722	1
ATP6V1G1|ENSG00000136888|c.JGIL6RMv1_XeXenL6RMv10036267m|JGIv7b.000044061_107309-111200-	1167.3	1300.75	1033.85	0.794812	-0.331314	0.397671	1
ATP6V1G1|ENSG00000136888|c.XGI_TC423447|JGIv7b.000080512_610674-615396-	642.483	728.175	556.791	0.76464	-0.387147	0.418213	1
ATP6V1G2|ENSG00000234668|c.Audic201207_X029243|JGIv7b.000075398_1053647-1057688-	1.48645	1.66375	1.30915	0.786867	-0.345809	1	1
ATP6V1G2|ENSG00000234668|c.JGIL6RMv1_XeXenL6RMv10053443m|JGIv7b.000012933_5416471-5419439-	7.905	2.84077	12.9692	4.56539	2.19074	0.304844	1
ATP6V1G3|ENSG00000263014|c.Amin201106_X006803|JGIv7b.000023165_7858463-7866574+	1.91442	1.17701	2.65183	2.25301	1.17186	0.871851	1
ATP6V1G3|ENSG00000263014|c.Amin201106_X024921|JGIv7b.000245044_2416442-2428793-	5.90815	7.95588	3.86042	0.485228	-1.04327	0.700978	1
ATP6V1H|ENSG00000047249|c.Chang2013_X019617|JGIv7b.000058038_5115559-5165090+	270.731	254.334	287.129	1.12894	0.174975	0.937543	1
ATP6V1H|ENSG00000047249|c.Quigley201212_X045532|JGIv7b.000230826_2397522-2441903-	257.136	230.767	283.506	1.22854	0.296947	0.685479	1
ATP7A|ENSG00000165240|c.Taira201203brain_X006066|JGIv7b.000036991_158396-233820-	108.021	92.1258	123.916	1.34507	0.427682	0.475758	1
ATP7B|ENSG00000123191|c.Taira201203pancreas_X002678|JGIv7b.000200825_4395125-4453691+	401.592	355.953	447.23	1.25643	0.329329	0.431174	1
ATP8A1|ENSG00000124406|c.Taira201203st08_X001924|JGIv7b.000031653_4584000-4734654+	76.2458	66.2315	86.2601	1.3024	0.381176	0.596043	1
ATP8A1|ENSG00000124406|c.Taira201203testis_X001411|JGIv7b.000035469_273668-445089-	54.6245	46.9125	62.3365	1.32878	0.410105	0.629007	1
ATP8B1|ENSG00000081923|c.Quigley201212_X023165|JGIv7b.000051452_5019805-5076597+	6514.17	5947.78	7080.57	1.19046	0.251514	0.52477	1
ATP8B2|ENSG00000143515|c.Taira201203intestine_X005243|JGIv7b.000062894_79288-125791+	1261.07	1156.68	1365.46	1.1805	0.239397	0.692086	1
ATP8B3|ENSG00000130270|c.Quigley201212_X018121|JGIv7b.000039437_3734349-3815872-	557.436	605.143	509.728	0.842326	-0.247549	0.824519	1
ATP8B4|ENSG00000104043|c.Taira201203ovary_X000760|JGIv7b.000007479_2277259-2402562+	219.368	194.889	243.847	1.25121	0.323323	0.513412	1
ATP8B4|ENSG00000104043|c.Taira201203st25_X000562|JGIv7b.000009266_3256720-3390024-	170.035	193.977	146.092	0.753144	-0.409003	0.588151	1
ATP9A|ENSG00000054793|c.Taira201203brain_X000493|JGIv7b.000002511_1517442-1570628-	166.427	147.171	185.682	1.26168	0.335344	0.48192	1
ATP9A|ENSG00000054793|c.TXGP201107_X001646|JGIv7b.000014557_3920941-3970079+	237.933	198.826	277.04	1.39338	0.478589	0.606457	1
ATP9B|ENSG00000262782|c.Chang2013_X021797|JGIv7b.000073623_1542248-1695603-	32.2055	30.9211	33.4899	1.08308	0.115134	0.981417	1
ATPAF1|ENSG00000123472|c.TXGP201107_X005466|JGIv7b.000069443_2474014-2491814-	245.149	269.184	221.115	0.821427	-0.283796	0.51096	1
ATPAF2|ENSG00000171953|c.Taira201203brain_X003501|JGIv7b.000015215_951123-960620-	261.249	307.759	214.738	0.697748	-0.519222	0.293252	1
ATPAF2|ENSG00000171953|c.Ueno2012102cells_X001202|JGIv7b.000096766_256377-268726-	853.111	904.532	801.689	0.886303	-0.174128	0.734822	1
ATPBD4|ENSG00000134146|c.Ismailoglu201203_X012048|JGIv7b.000265107_3814600-3866384+	204.218	247.058	161.378	0.653201	-0.614401	0.334825	1
ATPIF1|ENSG00000130770|c.Audic201207_X015667|JGIv7b.000030711_1529347-1537950+	429.724	484.542	374.906	0.773732	-0.370093	0.386081	1
ATPIF1|ENSG00000130770|c.Audic201207_X019970|JGIv7b.000043347_596828-601153+	39.8455	43.2576	36.4334	0.842243	-0.247692	0.746919	1
ATRAID|ENSG00000138085|c.Taira201203st35_X000128|JGIv7b.000002409_265095-268597+	189.462	219.005	159.92	0.73021	-0.453617	0.35926	1
ATR|ENSG00000175054|c.Ismailoglu201203_X010590|JGIv7b.000172068_1618466-1686247+	196.47	199.606	193.334	0.968582	-0.0460542	0.99533	1
ATRIP|ENSG00000164053|c.Quigley201212_X017101|JGIv7b.000035524_3776569-3803813+	291.154	309.829	272.479	0.879448	-0.185329	0.780107	1
ATRIP|ENSG00000164053|c.Ueno201210st10_X001535|JGIv7b.000107347_2788094-2816651+	393.765	487.655	299.874	0.61493	-0.701505	0.21609	0.935092
ATRN|ENSG00000088812|c.Taira201203st30_X000087|JGIv7b.000001168_5378478-5465836-	808.959	518.816	1099.1	2.11848	1.08303	0.0637005	0.552052
ATRNL1|ENSG00000107518|c.Taira201203brain_X001400|JGIv7b.000007045_2112181-2397957+	67.5762	67.9126	67.2397	0.990093	-0.0143641	0.892863	1
ATRNL1|ENSG00000107518|c.Ueno201210ovary_X000202|JGIv7b.000020641_1807143-2224030-	39.8022	34.6556	44.9488	1.29701	0.375192	0.703056	1
ATRX|ENSG00000268946|c.Taira201203spleen_X002087|JGIv7b.000036991_270126-384466+	1611.7	1687.48	1535.92	0.910189	-0.135762	0.967962	1
ATXN1|ENSG00000124788|c.Ismailoglu201203_X009325|JGIv7b.000121479_61522-66741-	20.2268	14.0358	26.4177	1.88216	0.912392	0.670044	1
ATXN1|ENSG00000124788|c.TXGP201107_X001111|JGIv7b.000011136_2115672-2284269+	68.4786	56.9747	79.9825	1.40382	0.489362	0.541779	1
ATXN1L|ENSG00000224470|c.Audic201207_X025209|JGIv7b.000054743_260805-267588+	234.227	265.944	202.51	0.761478	-0.393126	0.483602	1
ATXN1L|ENSG00000224470|c.Taira201203brain_X003672|JGIv7b.000016424_659469-665847-	184.728	235.395	134.062	0.569519	-0.812185	0.121409	0.763012
ATXN2|ENSG00000204842|c.JGIL6RMv1_XeXenL6RMv10021748m|JGIv7b.000219188_972176-1032773-	1169.78	1140.3	1199.27	1.05171	0.0727414	0.923239	1
ATXN2|ENSG00000204842|c.Quigley201207_X003537|JGIv7b.000025254_4197926-4255182-	1915.39	1736.54	2094.25	1.20599	0.270214	0.592644	1
ATXN3|ENSG00000066427|c.JGIL6RMv1_XeXenL6RMv10011059m|JGIv7b.000039723_1746944-1764044+	123.015	141.038	104.992	0.744425	-0.425802	0.545163	1
ATXN3|ENSG00000066427|c.JGIL6RMv1_XeXenL6RMv10019591m|JGIv7b.000096659_1695321-1716775-	1262.42	1019.81	1505.02	1.47579	0.561483	0.275946	0.994201
ATXN7|ENSG00000163635|c.JGIL6RMv1_XeXenL6RMv10027682m|JGIv7b.000034527_5612847-5683825-	205.416	215.004	195.828	0.910814	-0.134771	0.939676	1
ATXN7|ENSG00000163635|c.Ueno201210testis_X000059|JGIv7b.000035184_1223728-1358694-	231.143	223.792	238.494	1.0657	0.0917962	0.813182	1
ATXN7L1|ENSG00000146776|c.Ismailoglu201203_X001868|JGIv7b.000012518_17597953-17690500-	124.895	120.294	129.496	1.07649	0.106334	0.844948	1
ATXN7L1|ENSG00000146776|c.Taira201203st08_X001985|JGIv7b.000033104_2081665-2179568+	45.4107	53.0453	37.7761	0.712148	-0.489751	0.589964	1
ATXN7L3|ENSG00000087152|c.Quigley201212_X029570|JGIv7b.000075417_2649888-2661143-	887.71	897.876	877.545	0.977357	-0.0330432	0.994298	1
AUH|ENSG00000148090|c.Taira201203muscle_X000422|JGIv7b.000013576_4655323-4788482-	54.4652	64.3287	44.6018	0.693343	-0.52836	0.536438	1
AUH|ENSG00000148090|c.UniGene_Xl_S25080879|JGIv7b.000210663_30089-169600-	23.0293	27.9651	18.0935	0.647002	-0.628157	0.616399	1
AUP1|ENSG00000115307|c.JGIL6RMv1_XeXenL6RMv10053314m|JGIv7b.000280186_429070-444860+	1443.23	1732.8	1153.66	0.665781	-0.58688	0.214585	0.933346
AURKA|ENSG00000087586|c.Taira201203ovary_X001549|JGIv7b.000014557_2187353-2198886+	1668.1	1853.29	1482.9	0.800145	-0.321666	0.430437	1
AURKA|ENSG00000087586|c.UniGene_Xl_S13590122|JGIv7b.000013471_1833444-1845366-	2428.59	2207	2650.19	1.20081	0.264009	0.680806	1
AURKAIP1|ENSG00000175756|c.JGIL6RMv1_XeXenL6RMv10024649m|JGIv7b.000122517_1883754-1890892+	97.7224	104.118	91.3273	0.877155	-0.189097	0.70158	1
AURKAIP1|ENSG00000175756|c.UniGene_Xl_S27569334|JGIv7b.000047457_241131-245423-	637.27	661.609	612.93	0.926424	-0.110256	0.759022	1
AURKB|ENSG00000178999|c.Quigley201212_X043323|JGIv7b.000193742_230797-241961+	3042.88	3948.8	2136.97	0.541169	-0.885849	0.0433144	0.428686
AURKB|ENSG00000178999|c.Taira201203egg_X007231|JGIv7b.000233955_194482-221622-	1451.85	1803.53	1100.18	0.610016	-0.713081	0.102811	0.709053
AUTS2|ENSG00000158321|c.JGIL6RMv1_XeXenL6RMv10052539m|JGIv7b.000084303_810768-883197-	79.8688	78.6035	81.134	1.03219	0.045712	0.996298	1
AUTS2|ENSG00000158321|c.Taira201203brain_X012165|JGIv7b.000114601_2115996-2181728+	130.999	150.861	111.136	0.736675	-0.440899	0.531328	1
AUTS2|ENSG00000158321|c.Taira201203skin_X001797|JGIv7b.000042960_1494599-1808060-	181.503	184.384	178.622	0.968749	-0.0458045	0.987485	1
AUTS2|ENSG00000158321|c.Taira201203st09_X003346|JGIv7b.000097703_2509070-2787976-	86.8524	54.9923	118.713	2.15871	1.11017	0.144425	0.814048
AVEN|ENSG00000169857|c.Taira201203brain_X015903|JGIv7b.000265107_2127903-2244033+	66.9464	59.1252	74.7676	1.26456	0.338639	0.701198	1
AVL9|ENSG00000105778|c.Audic201207_X011996|JGIv7b.000019169_2322044-2365458-	290.963	234.217	347.709	1.48456	0.570036	0.249919	0.975911
AVP|ENSG00000101200|c.Audic201207_X001035|JGIv7b.000001168_4261421-4266221-	4.57343	4.42484	4.72201	1.06716	0.0937752	0.976579	1
AVPI1|ENSG00000119986|c.XenBase_83405639|JGIv7b.000096712_181397-191943-	274.832	267.651	282.012	1.05365	0.0753986	0.868534	1
AVPI1|ENSG00000119986|c.XGI_TC423026|JGIv7b.000033265_874009-884855+	250.025	338.574	161.477	0.476933	-1.06814	0.0454013	0.442592
AVPR1A|ENSG00000166148|c.Taira201203kidney_X000868|JGIv7b.000005925_5907545-5917011-	100.742	98.3824	103.101	1.04797	0.067593	0.856078	1
AVPR1A|ENSG00000166148|c.Taira201203spleen_X001312|JGIv7b.000018184_2378319-2388201-	224.31	211.279	237.341	1.12335	0.167813	0.757072	1
AVPR1B|ENSG00000265027|c.Taira201203heart_X001958|JGIv7b.000020505_572574-612189+	26.2478	20.3366	32.159	1.58133	0.661142	0.460366	1
AVPR1B|ENSG00000265027|c.Taira201203skin_X000500|JGIv7b.000009843_80625-123469-	3.78008	4.62837	2.93178	0.633436	-0.658729	0.941688	1
AXDND1|ENSG00000162779|c.Ismailoglu201203_X006284|JGIv7b.000053263_7856959-7888845-	667.027	81.5768	1252.48	15.3533	3.94048	6.93e-13	7.07e-11
AXIN1|ENSG00000103126|c.Ismailoglu201203_X002465|JGIv7b.000015215_1169693-1231353+	997.357	1004.67	990.04	0.985434	-0.0211694	0.966641	1
AXIN1|ENSG00000103126|c.XGI_TC416667|JGIv7b.000096766_493945-541605+	67.21	67.2491	67.1709	0.998837	-0.00167951	0.990225	1
AXIN2|ENSG00000168646|c.Audic201207_X051410|JGIv7b.000402746_3068842-3085087-	562.703	431.967	693.439	1.6053	0.682847	0.539103	1
AXIN2|ENSG00000168646|c.Taira201203lung_X000354|JGIv7b.000003490_565842-581757-	41.3799	17.0004	65.7594	3.8681	1.95162	0.151456	0.831351
AXIN2|ENSG00000168646|c.Taira201203lung_X007155|JGIv7b.000163806_4212824-4230408-	36.4302	36.2042	36.6563	1.01249	0.0179034	0.965413	1
AXIN2|ENSG00000168646|c.Ueno201210st10_X001070|JGIv7b.000056777_4470726-4486933-	1077.45	1002.47	1152.44	1.1496	0.201133	0.79995	1
AXL|ENSG00000167601|c.Quigley201212_X018463|JGIv7b.000039723_9495896-9548367-	709.552	772.562	646.543	0.836882	-0.256903	0.901467	1
AXL|ENSG00000167601|c.Taira201203spleen_X002647|JGIv7b.000050079_2384363-2442359+	293.41	354.176	232.644	0.65686	-0.606342	0.218191	0.938015
AZGP1|ENSG00000160862|c.Taira201203brain_X009721|JGIv7b.000072621_119551-128401+	12.653	15.3809	9.9251	0.645289	-0.631982	0.674314	1
AZI1|ENSG00000141577|c.JGIL6RMv1_XeXenL6RMv10029808m|JGIv7b.000007000_1453734-1518349+	1303.02	802.53	1803.5	2.24727	1.16818	0.0145602	0.200017
AZI2|ENSG00000163512|c.TXGP201107_X005405|JGIv7b.000069258_1218931-1252512+	89.8013	81.86	97.7426	1.19402	0.255828	0.662603	1
AZIN1|ENSG00000155096|c.Quigley201212_X016657|JGIv7b.000034503_42313-74094+	8123.01	8693.64	7552.37	0.868724	-0.20303	0.593589	1
AZIN1|ENSG00000155096|c.Quigley201212_X040394|JGIv7b.000160942_726373-757335-	10008.1	11033.6	8982.62	0.814114	-0.296697	0.481036	1
B2M|ENSG00000166710|c.Chang2013_X022000|JGIv7b.000074488_574805-581279+	85.2127	76.7363	93.6892	1.22092	0.287974	0.736535	1
B2M|ENSG00000166710|c.XGI_TC445683|JGIv7b.000197913_251367-258188+	136.469	128.26	144.679	1.12802	0.173787	0.921901	1
B3GALNT2|ENSG00000162885|c.Taira201203st25_X003114|JGIv7b.000078860_1122032-1168137+	215.272	305.98	124.564	0.407099	-1.29655	0.0185914	0.242154
B3GALT1|ENSG00000172318|c.Taira201203brain_X000889|JGIv7b.000004321_8433390-8606463-	23.1508	3.73457	42.567	11.3981	3.51072	0.187233	0.898071
B3GALT2|ENSG00000162630|c.JGIL6RMv1_XeXenL6RMv10022863m|JGIv7b.000082179_569398-575677+	46.4135	34.5049	58.3221	1.69025	0.75724	0.517079	1
B3GALT2|ENSG00000162630|c.Taira201203brain_X015513|JGIv7b.000245044_5009833-5015506+	20.3049	21.1066	19.5032	0.924035	-0.11398	0.998017	1
B3GALT2|ENSG00000162630|c.Taira201203eye_X013365|JGIv7b.000245044_5112374-5150313-	5.69103	1.17701	10.2051	8.67029	3.11608	0.228695	0.951147
B3GALT2|ENSG00000162630|c.Taira201203intestine_X006055|JGIv7b.000082179_503872-505845+	179.56	107.79	251.331	2.33168	1.22137	0.032424	0.356852
B3GALT2|ENSG00000162630|c.Taira201203kidney_X003096|JGIv7b.000018726_566845-590729+	82.7627	117.197	48.3281	0.412366	-1.278	0.0584033	0.523258
B3GALT2|ENSG00000162630|c.Taira201203kidney_X003498|JGIv7b.000023165_5735047-5740107-	2.86766	3.53104	2.20427	0.624255	-0.679793	0.894378	1
B3GALT2|ENSG00000162630|c.Taira201203skin_X001084|JGIv7b.000018726_510133-526184+	82.3231	70.5411	94.105	1.33404	0.415807	0.486333	1
B3GALT2|ENSG00000162630|c.Taira201203st08_X001351|JGIv7b.000018726_333736-335054+	22.3238	23.8235	20.8241	0.874102	-0.194127	0.910089	1
B3GALT4|ENSG00000235863|c.Audic201207_X023503|JGIv7b.000050694_6904140-6919387-	941.273	1014.15	868.399	0.856286	-0.223836	0.58677	1
B3GALT5|ENSG00000183778|c.mgEST_1013102117|JGIv7b.000121300_64170-66978+	43.9122	63.408	24.4164	0.385068	-1.37682	0.35439	1
B3GALT5|ENSG00000183778|c.Taira201203pancreas_X000256|JGIv7b.000006590_2145937-2157400-	701.893	572.169	831.618	1.45345	0.539479	0.25002	0.976144
B3GALT5|ENSG00000183778|c.Taira201203stomach_X000220|JGIv7b.000006590_2257200-2270176-	100.482	101.701	99.2628	0.976024	-0.0350121	0.966604	1
B3GALT6|ENSG00000176022|c.Taira201203brain_X010934|JGIv7b.000088892_342135-347869-	643.972	705.332	582.611	0.826009	-0.27577	0.624495	1
B3GALT6|ENSG00000176022|c.Taira201203st30_X004091|JGIv7b.000200115_502844-506049+	200.952	261.014	140.889	0.539777	-0.889563	0.138509	0.801436
B3GALTL|ENSG00000187676|c.Ismailoglu201203_X003991|JGIv7b.000031941_931209-1137172+	87.4196	79.0816	95.7575	1.21087	0.276044	0.887738	1
B3GALTL|ENSG00000187676|c.Taira201203brain_X014618|JGIv7b.000200825_28753-110500+	197.71	175.589	219.832	1.25197	0.324198	0.944492	1
B3GAT1|ENSG00000109956|c.Taira201203brain_X013116|JGIv7b.000145916_1410889-1469702+	2.55507	1.66375	3.44638	2.07145	1.05064	0.851858	1
B3GAT1|ENSG00000109956|c.Taira201203brain_X013645|JGIv7b.000161503_1080689-1137841+	256.226	243.509	268.944	1.10445	0.143327	0.747686	1
B3GAT1|ENSG00000109956|c.Taira201203brain_X014825|JGIv7b.000207208_1632856-1681198-	3.31587	2.63724	3.9945	1.51465	0.598988	0.949485	1
B3GAT1|ENSG00000109956|c.Taira201203intestine_X008375|JGIv7b.000187321_6010525-6031713+	14.3165	10.7525	17.8806	1.66293	0.733725	0.671012	1
B3GAT2|ENSG00000112309|c.Taira201203brain_X004107|JGIv7b.000019259_2454266-2534658-	46.2139	50.7796	41.6483	0.820178	-0.285992	0.858516	1
B3GAT2|ENSG00000112309|c.XGI_TC422127|JGIv7b.000052702_4292443-4376908+	7.4704	1.17701	13.7638	11.6938	3.54767	0.235058	0.958067
B3GAT3|ENSG00000149541|c.Amin201106_X000675|JGIv7b.000002589_420249-426137+	1693.68	1536.39	1850.97	1.20476	0.268741	0.632347	1
B3GNT1|ENSG00000174684|c.Park201106_X019413|JGIv7b.000146669_664463-669110+	140.088	151.295	128.88	0.851848	-0.231332	0.700017	1
B3GNT2|ENSG00000170340|c.Chang2013_X004562|JGIv7b.000012020_5778909-5795540+	1011.05	683.67	1338.42	1.9577	0.969163	0.0496235	0.47098
B3GNT2|ENSG00000170340|c.Quigley201212_X035669|JGIv7b.000111824_1159597-1177869+	6219.76	4153.8	8285.72	1.99473	0.996195	0.118945	0.757677
B3GNT3|ENSG00000179913|c.Taira201203st15_X000133|JGIv7b.000003586_1254147-1269790+	5050.39	3895.49	6205.29	1.59294	0.671694	0.184742	0.895736
B3GNT3|ENSG00000179913|c.Taira201203stomach_X002278|JGIv7b.000163107_1397831-1443867-	161.313	143.994	178.632	1.24055	0.310981	0.562983	1
B3GNT4|ENSG00000176383|c.Audic201207_X051181|JGIv7b.000395028_1045564-1051878-	24.1001	17.4075	30.7927	1.76893	0.822881	0.555772	1
B3GNT5|ENSG00000176597|c.JGIL6RMv1_XeXenL6RMv10019074m|JGIv7b.000136959_672744-675435-	579.272	218.899	939.645	4.29261	2.10185	4.53e-05	0.00135788
B3GNT5|ENSG00000176597|c.UniGene_Xl_S22811484|JGIv7b.000030987_3701400-3722018-	1039.2	612.535	1465.86	2.39311	1.25888	0.0082593	0.129614
B3GNT6|ENSG00000262264|c.Taira201203st12_X000165|JGIv7b.000003586_1030343-1049704-	579.596	666.342	492.85	0.739634	-0.435116	0.358009	1
B3GNT7|ENSG00000156966|c.Audic201207_X048695|JGIv7b.000293841_560930-574119-	5093.55	3176.15	7010.96	2.20738	1.14233	0.0159819	0.215867
B3GNT7|ENSG00000156966|c.JGIL6RMv1_XeXenL6RMv10011177m|JGIv7b.000045774_2180573-2196105-	1055.21	713.041	1397.39	1.95976	0.970674	0.0387146	0.399754
B3GNT7|ENSG00000156966|c.JGIL6RMv1_XeXenL6RMv10023393m|JGIv7b.000060173_147929-150344+	5.62496	2.35403	8.8959	3.77901	1.91801	0.428322	1
B3GNT7|ENSG00000156966|c.Taira201203intestine_X001971|JGIv7b.000016004_2394079-2548288-	20.2793	16.434	24.1247	1.46797	0.553823	0.692971	1
B3GNT7|ENSG00000156966|c.Taira201203pancreas_X003022|JGIv7b.000330192_286898-298526+	108.692	91.736	125.649	1.36968	0.453837	0.372768	1
B3GNT9|ENSG00000237172|c.Audic201207_X018919|JGIv7b.000039730_719039-731716-	16.5306	14.5754	18.4858	1.26829	0.342882	0.720602	1
B4GALNT1|ENSG00000135454|c.Quigley201212_X028109|JGIv7b.000070222_2212474-2251743-	287.407	252.634	322.181	1.27529	0.350827	0.498387	1
B4GALNT1|ENSG00000135454|c.Taira201203intestine_X000561|JGIv7b.000005732_2012738-2080339-	116.426	114.577	118.275	1.03227	0.0458227	0.86893	1
B4GALNT2|ENSG00000167080|c.Taira201203eye_X002238|JGIv7b.000013265_709135-720696+	1.86414	1.17701	2.55126	2.16757	1.11608	0.875888	1
B4GALNT2|ENSG00000167080|c.Taira201203intestine_X005674|JGIv7b.000075417_3532057-3637096+	1.8809	1.17701	2.58478	2.19605	1.13491	0.874534	1
B4GALNT3|ENSG00000139044|c.Quigley201112_X020418|JGIv7b.000256647_1068823-1097462+	370.078	402.778	337.378	0.837629	-0.255616	0.684875	1
B4GALNT4|ENSG00000182272|c.JGIL6RMv1_XeXenL6RMv10048526m|JGIv7b.000074352_6411611-6456514+	48.1954	36.089	60.3017	1.67091	0.740638	0.319795	1
B4GALT1|ENSG00000086062|c.Audic201207_X028718|JGIv7b.000072621_1433750-1584909-	1998.27	1774.23	2222.31	1.25255	0.324873	0.536177	1
B4GALT1|ENSG00000086062|c.Taira201203intestine_X004809|JGIv7b.000056125_968237-1033624+	25.4122	16.8853	33.9392	2.00999	1.00719	0.461797	1
B4GALT1|ENSG00000086062|c.Taira201203kidney_X000810|JGIv7b.000005895_903579-963016+	96.5486	78.0458	115.051	1.47415	0.559887	0.368452	1
B4GALT1|ENSG00000086062|c.Taira201203skin_X001656|JGIv7b.000035716_43290-96948-	1094.99	948.633	1241.35	1.30857	0.387986	0.506254	1
B4GALT2|ENSG00000117411|c.Audic201207_X028014|JGIv7b.000069443_854102-947240-	264.531	312.247	216.815	0.694369	-0.526225	0.511587	1
B4GALT2|ENSG00000117411|c.Taira201203heart_X008039|JGIv7b.000325141_2469298-2535104-	85.7726	88.418	83.1272	0.94016	-0.089021	0.813399	1
B4GALT3|ENSG00000158850|c.Amin201106_X016317|JGIv7b.000076778_39865-46751+	444.973	398.601	491.344	1.23267	0.301786	0.562608	1
B4GALT3|ENSG00000158850|c.Audic201207_X047234|JGIv7b.000263386_31010-94869-	1390.44	837.026	1943.85	2.32233	1.21557	0.0110516	0.161832
B4GALT3|ENSG00000158850|c.Chang2013_X032976|JGIv7b.000207208_1590225-1609978-	51.1284	17.4872	84.7697	4.84753	2.27725	0.143567	0.812282
B4GALT3|ENSG00000158850|c.Quigley201112_X008719|JGIv7b.000046492_135408-147825-	1636.8	970.03	2303.58	2.37475	1.24778	0.00980746	0.148427
B4GALT3|ENSG00000158850|c.Quigley201212_X006507|JGIv7b.000012462_1824006-1839688+	347.134	401.636	292.632	0.728601	-0.456799	0.424691	1
B4GALT3|ENSG00000158850|c.Taira201203egg_X006219|JGIv7b.000145916_1499990-1531305+	612.368	337.538	887.199	2.62844	1.39421	0.00778565	0.123676
B4GALT4|ENSG00000121578|c.Taira201203st15_X002737|JGIv7b.000207208_1564007-1586697+	337.868	365.821	309.915	0.847177	-0.239264	0.858614	1
B4GALT4|ENSG00000121578|c.Taira201203st30_X003653|JGIv7b.000145916_1532348-1560804-	559.779	593.913	525.645	0.885053	-0.176164	0.948122	1
B4GALT5|ENSG00000158470|c.Quigley201212_X001289|JGIv7b.000002511_136653-183773-	730.834	918.134	543.534	0.591999	-0.756334	0.126475	0.776033
B4GALT5|ENSG00000158470|c.TXGP201107_X001654|JGIv7b.000014557_5206410-5245202+	52.2467	54.9567	49.5367	0.901377	-0.149798	0.94321	1
B4GALT6|ENSG00000118276|c.Audic201207_X015019|JGIv7b.000029621_537054-565295+	1285.34	762.893	1807.78	2.36964	1.24467	0.0101928	0.152383
B4GALT6|ENSG00000118276|c.Ueno201210st08_X001171|JGIv7b.000215439_905259-931625-	805.555	357.635	1253.47	3.50489	1.80937	0.000212168	0.00547211
B4GALT7|ENSG00000027847|c.Audic201207_X003488|JGIv7b.000005925_9918136-9930043-	905.674	1000.53	810.822	0.810394	-0.303304	0.467139	1
B4GALT7|ENSG00000027847|c.Ueno2012106cells_X001427|JGIv7b.000100253_2452080-2462437+	189.461	215.642	163.279	0.757176	-0.401299	0.437983	1
B9D2|ENSG00000123810|c.Park201106_X008957|JGIv7b.000039723_9341434-9344109+	516.306	71.5943	961.018	13.4231	3.74665	1.35e-11	1.15e-09
B9D2|ENSG00000123810|c.Taira201203brain_X000332|JGIv7b.000000939_6459440-6522356-	1196.58	816.937	1576.23	1.92944	0.948185	0.0404951	0.41233
BAALC|ENSG00000164929|c.Taira201203brain_X009161|JGIv7b.000063404_81338-113409+	4.20838	1.17701	7.23975	6.15095	2.62081	0.395499	1
BAAT|ENSG00000136881|c.JGIL6RMv1_XeXenL6RMv10041635m|JGIv7b.000143831_135632-171354+	5.19894	5.1948	5.20309	1.0016	0.00230214	1	1
BAAT|ENSG00000136881|c.Taira201203intestine_X003571|JGIv7b.000040963_18069-22650+	288.522	282.59	294.454	1.04199	0.059335	0.881891	1
BABAM1|ENSG00000105393|c.UniGene_Xl_S21057514|JGIv7b.000070461_3049835-3062853-	321.567	314.609	328.526	1.04424	0.062447	0.988253	1
BACE1|ENSG00000186318|c.JGIL6RMv1_XeXenL6RMv10042242m|JGIv7b.000185843_2241068-2260401-	3.19571	2.1505	4.24093	1.97207	0.979712	0.83425	1
BACE1|ENSG00000186318|c.TXGP201107_X009365|JGIv7b.000287959_4359822-4392142+	37.0629	26.381	47.7447	1.80981	0.855839	0.354824	1
BACE2|ENSG00000182240|c.Audic201207_X003750|JGIv7b.000006590_1589076-1633125-	2200	2329.55	2070.44	0.888771	-0.170117	0.714051	1
BACE2|ENSG00000182240|c.Taira201203st08_X000265|JGIv7b.000003881_2802274-2844625+	1051.72	1132.69	970.748	0.857026	-0.222589	0.728117	1
BACH1|ENSG00000156273|c.Taira201203egg_X000625|JGIv7b.000006754_2130560-2139188+	92.7652	90.4534	95.0771	1.05112	0.0719245	0.974866	1
BACH1|ENSG00000156273|c.Taira201203stomach_X000224|JGIv7b.000006590_7398046-7421665-	144.057	125.462	162.652	1.29642	0.374535	0.438275	1
BACH2|ENSG00000112182|c.Ismailoglu201203_X009532|JGIv7b.000131887_458277-644049-	131.489	91.9664	171.012	1.8595	0.894916	0.127709	0.779158
BAG1|ENSG00000107262|c.JGIL6RMv1_XeXenL6RMv10015702m|JGIv7b.000019985_756877-790604-	246.03	337.653	154.407	0.457294	-1.12881	0.0402361	0.411285
BAG2|ENSG00000112208|c.Audic201207_X024529|JGIv7b.000052702_6817993-6824783-	7.24833	8.39845	6.09821	0.726111	-0.461738	0.774958	1
BAG2|ENSG00000112208|c.XGI_TC454761|JGIv7b.000019259_122574-126219+	25.7425	21.6643	29.8206	1.37648	0.460989	0.782475	1
BAG3|ENSG00000151929|c.Audic201207_X004032|JGIv7b.000007045_3354549-3379003-	67.033	50.6471	83.4189	1.64706	0.719895	0.326445	1
BAG3|ENSG00000151929|c.JGIL6RMv1_XeXenL6RMv10021221m|JGIv7b.000020641_245828-260825+	34.3275	25.4076	43.2474	1.70215	0.767354	0.387924	1
BAG4|ENSG00000156735|c.Quigley201212_X026082|JGIv7b.000059267_2369851-2393534+	266.468	298.573	234.364	0.784948	-0.349332	0.511677	1
BAG4|ENSG00000156735|c.TeperekTkacz201205_X002079|JGIv7b.000171831_372442-387486+	691.845	805.567	578.123	0.71766	-0.478627	0.28024	0.997617
BAG5|ENSG00000166170|c.Audic201207_X017170|JGIv7b.000034509_1958572-1965686-	104.375	22.5226	186.227	8.26844	3.04761	1.65e-05	0.000548243
BAG5|ENSG00000166170|c.Taira201203egg_X007258|JGIv7b.000236382_3633867-3638250-	165.358	168.827	161.889	0.958909	-0.0605343	0.914584	1
BAG6|ENSG00000234651|c.Ueno2012104cells_X000212|JGIv7b.000012933_5453031-5480012+	2329.84	1869.55	2790.14	1.49241	0.577642	0.218216	0.938015
BAG6|ENSG00000234651|c.Ueno201210st10_X001244|JGIv7b.000075398_1165811-1187641+	933.074	974.197	891.95	0.915574	-0.127251	0.784578	1
BAHCC1|ENSG00000171282|c.Taira201203kidney_X013326|JGIv7b.000316503_264613-313330-	456.334	438.457	474.212	1.08155	0.113095	0.775796	1
BAHD1|ENSG00000140320|c.Taira201203ovary_X004526|JGIv7b.000061444_1104497-1177704+	43.499	41.5229	45.4752	1.09518	0.131174	0.799181	1
BAI1|ENSG00000181790|c.Audic201207_X020275|JGIv7b.000043791_833593-906599-	377.408	421.349	333.467	0.791427	-0.337472	1	1
BAI1|ENSG00000181790|c.Taira201203eye_X000766|JGIv7b.000004755_517993-618064-	2.85155	2.63724	3.06586	1.16253	0.217267	1	1
BAI2|ENSG00000121753|c.JGIL6RMv1_XeXenL6RMv10041786m|JGIv7b.000409592_160995-229945-	41.4443	5.27448	77.6142	14.7151	3.87922	0.178912	0.887783
BAI3|ENSG00000135298|c.Taira201203brain_X004098|JGIv7b.000019259_1420138-1546712+	14.6469	17.6907	11.603	0.655881	-0.608495	0.589171	1
BAI3|ENSG00000135298|c.Taira201203eye_X007054|JGIv7b.000052702_5335412-5439498-	8.827	4.5842	13.0698	2.85105	1.51149	0.464698	1
BAIAP2|ENSG00000175866|c.Taira201203brain_X013228|JGIv7b.000150750_225132-380908-	146.301	39.4875	253.115	6.41	2.68032	0.0608757	0.538207
BAIAP2|ENSG00000175866|c.Taira201203heart_X004151|JGIv7b.000056777_2373172-2528049+	4.9508	1.86729	8.03431	4.30267	2.10523	0.413205	1
BAIAP2|ENSG00000175866|c.Taira201203testis_X004119|JGIv7b.000402746_1213679-1277619+	98.6428	76.2582	121.027	1.58707	0.666369	0.291404	1
BAIAP2|ENSG00000175866|c.TXGP201107_X000418|JGIv7b.000005370_698862-854550-	78.47	54.8242	102.116	1.8626	0.89732	0.217512	0.937506
BAIAP2L1|ENSG00000006453|c.Taira201203egg_X000956|JGIv7b.000009994_11904381-11977667+	569.796	470.808	668.783	1.4205	0.5064	0.400977	1
BAIAP2L1|ENSG00000006453|c.Ueno201210kidney_X000485|JGIv7b.000023403_8166685-8244019-	123.945	119.622	128.267	1.07227	0.100665	0.961157	1
BAIAP2L2|ENSG00000128298|c.Taira201203kidney_X013202|JGIv7b.000298452_334851-369837+	3.07467	3.53104	2.61831	0.741511	-0.431459	0.952005	1
BAK1|ENSG00000030110|c.XGI_TC417515|JGIv7b.000151578_1846530-1923844+	214.413	208.394	220.432	1.05777	0.0810244	0.901316	1
BAMBI|ENSG00000095739|c.Amin201106_X005884|JGIv7b.000017434_880602-887978+	6558.15	9293.76	3822.55	0.411303	-1.28173	0.0044699	0.0771975
BAMBI|ENSG00000095739|c.Quigley201212_X023853|JGIv7b.000052573_3193183-3200905+	3556.92	4995.61	2118.23	0.424017	-1.2378	0.00695203	0.112033
BANF1|ENSG00000175334|c.Taira201203st20_X001659|JGIv7b.000031469_1040426-1044968+	865.36	1052.26	678.458	0.644761	-0.633164	0.167697	0.865166
BANF1|ENSG00000175334|c.Taira201203testis_X000490|JGIv7b.000012020_523890-530553+	472.975	496.782	449.167	0.904154	-0.14536	0.650542	1
BANF1|ENSG00000175334|c.Ueno2012104cells_X000904|JGIv7b.000086070_1808450-1816623-	6538.62	7227.58	5849.65	0.80935	-0.305164	0.414194	1
BANP|ENSG00000172530|c.Amin201106_X001532|JGIv7b.000005765_917591-1086849+	388.653	405.788	371.518	0.915546	-0.127296	0.779089	1
BANP|ENSG00000172530|c.Taira201203ovary_X005595|JGIv7b.000098999_13337-234483+	511.171	527.95	494.392	0.936438	-0.0947443	0.771872	1
BAP1|ENSG00000163930|c.Quigley201112_X021373|JGIv7b.000315413_277868-290188-	1331.76	1564.16	1099.37	0.702851	-0.508709	0.263798	0.985636
BAP1|ENSG00000163930|c.Quigley201212_X042947|JGIv7b.000187321_2501933-2517713-	1571.96	1664.06	1479.85	0.889298	-0.169261	0.687589	1
BARD1|ENSG00000138376|c.Taira201203ovary_X001531|JGIv7b.000013787_3121666-3162049-	2148.08	2023.18	2272.99	1.12347	0.167966	0.638109	1
BARHL1|ENSG00000125492|c.JGIL6RMv1_XeXenL6RMv10008799m|JGIv7b.000081122_784218-795384-	1.84738	1.17701	2.51774	2.13909	1.097	0.877251	1
BARHL1|ENSG00000125492|c.JGIL6RMv1_XeXenL6RMv10033115m|JGIv7b.000037132_301420-312191-	7.28394	2.84077	11.7271	4.12815	2.04549	0.328673	1
BARHL2|ENSG00000143032|c.Taira201203st25_X005186|JGIv7b.000380348_425845-431067+	2.37047	2.63724	2.10371	0.797693	-0.326095	0.962521	1
BARHL2|ENSG00000143032|c.Taira201203st35_X001722|JGIv7b.000047606_2097773-2103584+	6.68028	6.9824	6.37816	0.913462	-0.130583	1	1
BARX1|ENSG00000131668|c.Park201106_X005641|JGIv7b.000018274_298247-306211+	1.24308	1.17701	1.30915	1.11227	0.153503	1	1
BARX1|ENSG00000131668|c.TXGP201107_X005375|JGIv7b.000067738_796597-812950-	1.26267	1.66375	0.861595	0.517862	-0.949361	0.93314	1
BARX2|ENSG00000043039|c.Park201106_X022130|JGIv7b.000213172_19243-23108+	4.53862	1.17701	7.90022	6.71209	2.74676	0.378773	1
BASP1|ENSG00000176788|c.Taira201203lung_X001095|JGIv7b.000011199_1510199-1568782-	7.74758	8.77001	6.72515	0.766835	-0.383011	1	1
BATF3|ENSG00000123685|c.Chang2013_X010870|JGIv7b.000027161_1731216-1752281-	21.0975	15.7437	26.4512	1.68011	0.748556	0.633155	1
BATF3|ENSG00000123685|c.JGIL6RMv1_XeXenL6RMv10034552m|JGIv7b.000102974_11082984-11104763+	1.26267	1.66375	0.861595	0.517862	-0.949361	0.93314	1
BATF|ENSG00000156127|c.JGIL6RMv1_XeXenL6RMv10036855m|JGIv7b.000021980_845446-847325-	1.8809	1.17701	2.58478	2.19605	1.13491	0.874534	1
BATF|ENSG00000156127|c.UniGene_Xl_S21561588|JGIv7b.000039723_6526621-6536479-	1.84738	1.17701	2.51774	2.13909	1.097	0.877251	1
BAX|ENSG00000087088|c.Ismailoglu201203_X003702|JGIv7b.000029769_936120-957298+	146.989	168.968	125.01	0.739846	-0.434703	0.537874	1
BAX|ENSG00000087088|c.XGI_TC421021|JGIv7b.000139674_263139-281657-	1862.85	2294.75	1430.94	0.623574	-0.681368	0.136706	0.798602
BAZ1A|ENSG00000198604|c.Audic201207_X047291|JGIv7b.000265107_1316764-1366163-	2558.28	2073.34	3043.22	1.46779	0.553643	0.172754	0.876005
BAZ1A|ENSG00000198604|c.Taira201203st08_X005198|JGIv7b.000203041_2958697-3007518+	381.664	281.978	481.349	1.70704	0.771499	0.168055	0.86549
BAZ1B|ENSG00000262694|c.Taira201203egg_X000728|JGIv7b.000007440_453456-495956-	1118.11	1571.79	664.431	0.422723	-1.24222	0.0847096	0.64392
BAZ1B|ENSG00000262694|c.Ueno201210st09_X000864|JGIv7b.000193569_915774-952180-	1699.33	2336.59	1062.06	0.454535	-1.13754	0.0185208	0.241504
BAZ2A|ENSG00000076108|c.Ismailoglu201203_X002375|JGIv7b.000014978_678698-725656+	4427.28	3528.44	5326.12	1.50948	0.594055	0.16016	0.850083
BAZ2B|ENSG00000123636|c.Taira201203kidney_X000601|JGIv7b.000004321_11459511-11536054+	120.502	74.8153	166.189	2.22133	1.15142	0.0377386	0.393326
BAZ2B|ENSG00000123636|c.TXGP201107_X003754|JGIv7b.000043242_11240263-11330655+	194.92	153.277	236.564	1.54337	0.626089	0.378255	1
BBOX1|ENSG00000129151|c.Audic201207_X023775|JGIv7b.000051988_1269226-1322024+	47.1013	43.3901	50.8124	1.17106	0.227812	0.705366	1
BBS10|ENSG00000179941|c.Audic201207_X015451|JGIv7b.000030470_6896194-6904483+	449.068	366.185	531.951	1.45269	0.538723	0.28181	0.998537
BBS12|ENSG00000181004|c.JGIL6RMv1_XeXenL6RMv10035682m|JGIv7b.000088765_2644833-2650537-	1250.7	58.9659	2442.43	41.4211	5.37229	1.95e-11	1.61e-09
BBS1|ENSG00000174483|c.JGIL6RMv1_XeXenL6RMv10015312m|JGIv7b.000146669_270157-410559-	1342.68	122.693	2562.67	20.8869	4.38453	3.71e-08	1.9e-06
BBS2|ENSG00000125124|c.Taira201203testis_X002220|JGIv7b.000062355_1191227-1208104-	592.493	97.3647	1087.62	11.1706	3.48163	1.16e-10	8.45e-09
BBS4|ENSG00000140463|c.Taira201203heart_X007606|JGIv7b.000253809_330757-366303-	578.709	65.019	1092.4	16.8012	4.07049	3.09e-13	3.34e-11
BBS5|ENSG00000251569|c.JGIL6RMv1_XeXenL6RMv10027230m|JGIv7b.000043242_7169188-7180532-	2349.79	651.599	4047.98	6.21238	2.63515	0.000496285	0.0116199
BBS7|ENSG00000138686|c.Audic201207_X032243|JGIv7b.000088765_3210274-3241770+	833.541	301.147	1365.93	4.53577	2.18135	1.07e-05	0.00036708
BBS9|ENSG00000122507|c.UniGene_Xl_S21504309|JGIv7b.000019169_2006009-2144537-	469.586	117.542	821.63	6.9901	2.80531	1.03e-07	4.91e-06
BBX|ENSG00000114439|c.Taira201203ovary_X003792|JGIv7b.000049179_2367793-2430876+	80.9434	74.5858	87.301	1.17048	0.227099	0.795327	1
BCAM|ENSG00000187244|c.Taira201203st09_X000962|JGIv7b.000015415_1260258-1303697+	824.459	1276.27	372.648	0.291982	-1.77605	0.0630311	0.549247
BCAM|ENSG00000187244|c.Ueno2012102cells_X001349|JGIv7b.000129797_2036325-2083060+	106.835	145.188	68.4819	0.471676	-1.08413	0.201256	0.918168
BCAN|ENSG00000132692|c.Taira201203brain_X006422|JGIv7b.000041091_3197263-3234860-	240.505	246.004	235.006	0.955292	-0.0659861	0.986244	1
BCAP29|ENSG00000075790|c.Taira201203heart_X001209|JGIv7b.000012518_18234726-18250481+	308.334	296.016	320.652	1.08323	0.115334	0.974726	1
BCAP29|ENSG00000075790|c.Taira201203intestine_X003142|JGIv7b.000033104_1581841-1598700-	93.2235	90.029	96.418	1.07097	0.0989133	0.953437	1
BCAP31|ENSG00000267977|c.Quigley201212_X045309|JGIv7b.000229341_1549321-1571778+	296.952	326.785	267.118	0.817411	-0.290866	0.606984	1
BCAP31|ENSG00000267977|c.XenBase_83405586|JGIv7b.000215393_20717-38185-	3294.53	3179.79	3409.27	1.07217	0.100534	0.914963	1
BCAR1|ENSG00000050820|c.Audic201207_X016797|JGIv7b.000033905_1294128-1374978-	654.491	642.258	666.723	1.03809	0.0539352	0.827244	1
BCAR1|ENSG00000050820|c.JGIL6RMv1_XeXenL6RMv10039191m|JGIv7b.000075342_185004-222768+	74.5334	116.303	32.7642	0.281715	-1.82769	0.236881	0.959866
BCAR1|ENSG00000050820|c.Quigley201212_X008705|JGIv7b.000013576_5825648-5850520-	936.54	1493.26	379.821	0.254357	-1.97507	8.13e-05	0.00231103
BCAR3|ENSG00000137936|c.Taira201203lung_X001650|JGIv7b.000014557_1263575-1276367-	386.3	305.731	466.869	1.52706	0.610757	0.275598	0.994201
BCAR3|ENSG00000137936|c.Taira201203st09_X002655|JGIv7b.000060618_1825632-1906714+	2846.85	3442.99	2250.71	0.653709	-0.613279	0.164071	0.859412
BCAR3|ENSG00000137936|c.TXGP201107_X004212|JGIv7b.000047606_797113-882361+	415.572	672.767	158.378	0.235412	-2.08674	6e-05	0.00175352
BCAR3|ENSG00000137936|c.Ueno201210st20_X000179|JGIv7b.000013471_2761077-2790576+	167.444	107.533	227.356	2.1143	1.08018	0.295037	1
BCAS1|ENSG00000064787|c.Taira201203eye_X002656|JGIv7b.000014557_3157238-3201350+	53.948	59.5678	48.3281	0.811313	-0.301669	0.643571	1
BCAS1|ENSG00000064787|c.Taira201203intestine_X001530|JGIv7b.000013471_719239-739591-	5.78899	3.61072	7.96726	2.20656	1.1418	0.684733	1
BCAS2|ENSG00000116752|c.Audic201207_X024946|JGIv7b.000053445_515692-521479+	3952.83	4495.89	3409.78	0.758421	-0.398928	0.351539	1
BCAS3|ENSG00000141376|c.Taira201203kidney_X010372|JGIv7b.000137317_57705-257256+	24.3361	22.5226	26.1495	1.16103	0.215411	0.891076	1
BCAT1|ENSG00000060982|c.Amin201106_X013829|JGIv7b.000056777_2042249-2080408-	692.494	499.346	885.642	1.7736	0.826682	0.0822707	0.6361
BCAT1|ENSG00000060982|c.JGIL6RMv1_XeXenL6RMv10013143m|JGIv7b.000070246_416675-426084-	2.16062	2.1505	2.17075	1.00942	0.0135228	1	1
BCAT1|ENSG00000060982|c.Taira201203eye_X010924|JGIv7b.000132123_469471-490992-	2533.1	3265.6	1800.59	0.551382	-0.858876	0.117274	0.752843
BCCIP|ENSG00000107949|c.Taira201203heart_X001797|JGIv7b.000016863_3988671-4006854+	2028.47	2383.51	1673.44	0.702091	-0.510271	0.212432	0.931652
BCDIN3D|ENSG00000186666|c.Ueno2012106cells_X001873|JGIv7b.000200825_6512698-6516028+	331.125	477.073	185.176	0.38815	-1.36531	0.00685568	0.11071
BCKDHA|ENSG00000248098|c.Taira201203lung_X003434|JGIv7b.000039723_9222542-9242650-	578.401	667.723	489.079	0.732457	-0.449184	0.292427	1
BCKDHB|ENSG00000083123|c.Audic201207_X024503|JGIv7b.000052702_1412280-1506240-	526.596	579.615	473.576	0.817051	-0.291502	0.467582	1
BCKDHB|ENSG00000083123|c.TXGP201107_X003206|JGIv7b.000033518_103187-192370+	63.6708	64.4352	62.9064	0.976274	-0.0346424	0.860993	1
BCKDK|ENSG00000103507|c.Quigley201112_X010682|JGIv7b.000054653_38207-59186+	829.914	816.122	843.705	1.0338	0.0479536	0.899329	1
BCKDK|ENSG00000103507|c.Quigley201212_X028979|JGIv7b.000074488_100621-115220+	1724.8	1599.92	1849.68	1.15611	0.209274	0.67098	1
BCL10|ENSG00000142867|c.Audic201207_X038259|JGIv7b.000137809_1449258-1455906+	5.23301	6.29213	4.17389	0.663351	-0.592156	0.905679	1
BCL10|ENSG00000142867|c.Taira201203skin_X001264|JGIv7b.000024235_1375904-1382488+	7.27227	7.75235	6.7922	0.876146	-0.190756	0.994506	1
BCL11A|ENSG00000119866|c.TXGP201107_X001198|JGIv7b.000012020_4835134-4934302-	27.4565	21.0979	33.8151	1.60277	0.680569	0.592105	1
BCL11B|ENSG00000127152|c.Taira201203eye_X014222|JGIv7b.000317991_1231712-1234525-	3.23207	2.63724	3.8269	1.4511	0.537147	0.952795	1
BCL11B|ENSG00000127152|c.Taira201203ovary_X005537|JGIv7b.000096659_4835219-4910983-	9.54957	10.7967	8.30248	0.768986	-0.37897	0.876995	1
BCL2|ENSG00000171791|c.Taira201203spleen_X003126|JGIv7b.000063567_2552359-2655736-	6.06969	1.86729	10.2721	5.50108	2.45972	0.288107	1
BCL2L11|ENSG00000153094|c.Park201106_X016039|JGIv7b.000089475_2251263-2277480-	12.4835	3.24783	21.7193	6.68731	2.74143	0.0714279	0.588253
BCL2L11|ENSG00000153094|c.Taira201203ovary_X001198|JGIv7b.000012020_1854138-1930641-	42.4238	21.5136	63.334	2.9439	1.55773	0.0552584	0.504778
BCL2L12|ENSG00000126453|c.Taira201203st08_X001826|JGIv7b.000029769_1553619-1577705-	376.466	418.618	334.314	0.798613	-0.324431	0.617366	1
BCL2L12|ENSG00000126453|c.Taira201203st08_X004465|JGIv7b.000129797_265201-289766-	866.537	800.936	932.137	1.16381	0.218854	0.617386	1
BCL2L13|ENSG00000099968|c.TXGP201107_X009866|JGIv7b.000388571_385983-414554+	426.429	402.08	450.778	1.12112	0.164937	0.795158	1
BCL2L14|ENSG00000121380|c.Amin201106_X025116|JGIv7b.000248633_526499-535913+	2866.59	1989.9	3743.28	1.88114	0.911604	0.0572834	0.516214
BCL2L14|ENSG00000121380|c.Chang2013_X036295|JGIv7b.000302407_452243-461133+	34.8429	39.116	30.5699	0.781518	-0.355649	0.639151	1
BCL2L14|ENSG00000121380|c.Taira201203eye_X014664|JGIv7b.000388571_100566-112032+	399.059	500.646	297.472	0.594176	-0.751037	0.355207	1
BCL2L14|ENSG00000121380|c.Taira201203intestine_X004229|JGIv7b.000047533_5726391-5742425-	849.035	561.092	1136.98	2.02637	1.0189	0.0362801	0.383427
BCL2L14|ENSG00000121380|c.Taira201203intestine_X009950|JGIv7b.000388571_85779-93507+	16.2517	12.6198	19.8837	1.5756	0.655903	0.668171	1
BCL2L1|ENSG00000171552|c.Taira201203ovary_X004461|JGIv7b.000060603_54403-60723+	124.67	69.3555	179.985	2.5951	1.37579	0.0283877	0.326928
BCL2L2|ENSG00000129473|c.Quigley201212_X008586|JGIv7b.000013576_5785462-5797934+	833.39	903.39	763.39	0.845028	-0.242928	0.63077	1
BCL3|ENSG00000069399|c.Taira201203spleen_X001154|JGIv7b.000015415_1425926-1467905-	104.521	43.0273	166.015	3.85837	1.94799	0.292949	1
BCL3|ENSG00000069399|c.Taira201203spleen_X004305|JGIv7b.000129797_2195225-2219994-	4.81485	2.55756	7.07215	2.76519	1.46738	0.546586	1
BCL6|ENSG00000113916|c.Taira201203kidney_X012032|JGIv7b.000203280_943584-982370-	19.8568	12.9471	26.7665	2.06737	1.0478	0.493424	1
BCL6|ENSG00000113916|c.Ueno201210eye_X001099|JGIv7b.000053349_369920-385934+	69.7504	51.417	88.0838	1.71312	0.77663	0.297926	1
BCL7A|ENSG00000110987|c.JGIL6RMv1_XeXenL6RMv10004951m|JGIv7b.000219188_1880434-1898230+	594.96	727.723	462.197	0.635128	-0.65488	0.198099	0.913035
BCL7A|ENSG00000110987|c.XGI_TC433858|JGIv7b.000184375_70881-96877-	3398.05	4365.39	2430.7	0.556812	-0.844739	0.0629215	0.548614
BCL7B|ENSG00000263151|c.Taira201203kidney_X004797|JGIv7b.000036364_1053496-1061581-	22.9521	19.0271	26.8771	1.41257	0.49832	0.787602	1
BCL7B|ENSG00000263151|c.Taira201203skin_X002490|JGIv7b.000060518_525792-535916-	37.6727	25.1954	50.1501	1.99045	0.993094	0.5301	1
BCL7C|ENSG00000099385|c.Taira201203brain_X009849|JGIv7b.000074488_383374-391303+	1.65712	1.17701	2.13723	1.8158	0.860609	0.935412	1
BCL9|ENSG00000266095|c.Taira201203st20_X004646|JGIv7b.000207208_392545-464053+	1998.65	2136.17	1861.12	0.871244	-0.198851	0.68091	1
BCL9|ENSG00000266095|c.TeperekTkacz201206_X005606|JGIv7b.000399803_808628-838129-	1241.33	1341.5	1141.17	0.850662	-0.233342	0.687604	1
BCL9L|ENSG00000186174|c.Taira201203eye_X014014|JGIv7b.000287959_3328947-3356138-	21.3185	24.0625	18.5746	0.77193	-0.373459	0.701951	1
BCL9L|ENSG00000186174|c.Ueno201210intestine_X001852|JGIv7b.000261090_295612-319529-	100.723	95.0107	106.436	1.12025	0.163818	0.765369	1
BCLAF1|ENSG00000029363|c.JGIL6RMv1_XeXenL6RMv10050051m|JGIv7b.000222959_2444-54865-	425.425	479.142	371.708	0.775778	-0.366285	0.500075	1
BCMO1|ENSG00000135697|c.Taira201203eye_X005522|JGIv7b.000039730_1258762-1284167-	2.52535	3.32751	1.72319	0.517862	-0.949361	0.833089	1
BCO2|ENSG00000197580|c.JGIL6RMv1_XeXenL6RMv10014065m|JGIv7b.000311581_194741-210155+	292.013	296.635	287.39	0.968835	-0.0456775	0.849027	1
BCO2|ENSG00000197580|c.Taira201203brain_X016624|JGIv7b.000311581_131127-171555+	4202.36	5337.26	3067.45	0.574725	-0.799056	0.611084	1
BCOR|ENSG00000183337|c.Audic201207_X038085|JGIv7b.000137317_2136164-2157660+	1093.68	1157.86	1029.49	0.88913	-0.169533	0.880559	1
BCORL1|ENSG00000085185|c.Quigley201212_X041282|JGIv7b.000167347_89265-123335+	1236.95	1116.65	1357.24	1.21546	0.281501	0.489678	1
BCORL1|ENSG00000085185|c.Taira201203st20_X001078|JGIv7b.000015436_160234-207628-	1009.86	746.413	1273.32	1.70591	0.770544	0.092657	0.672188
BCR|ENSG00000186716|c.Quigley201212_X050947|JGIv7b.000394729_135522-172360-	729.79	761.543	698.036	0.916607	-0.125625	0.98719	1
BCR|ENSG00000186716|c.Taira201203lung_X007118|JGIv7b.000162663_956016-1002424-	147.418	168.472	126.365	0.750061	-0.41492	0.532704	1
BCS1L|ENSG00000074582|c.Chang2013_X009105|JGIv7b.000021603_4209210-4257847-	92.3663	85.0992	99.6334	1.17079	0.227483	0.748289	1
BDH1|ENSG00000161267|c.Taira201203kidney_X004232|JGIv7b.000030987_3103953-3118568+	680.898	427.664	934.132	2.18427	1.12715	0.0215193	0.269475
BDH1|ENSG00000161267|c.Taira201203kidney_X010368|JGIv7b.000136959_155323-170104-	105.653	53.364	157.942	2.95971	1.56545	0.0181151	0.23754
BDH1|ENSG00000161267|c.Taira201203ovary_X002698|JGIv7b.000030987_3093871-3107792-	78.4849	10.1064	146.863	14.5318	3.86114	1.11e-06	4.53e-05
BDH2|ENSG00000164039|c.XGI_TC423280|JGIv7b.000000243_5453101-5464401+	14.5698	13.9561	15.1835	1.08794	0.121601	0.978299	1
BDKRB2|ENSG00000168398|c.Taira201203kidney_X005063|JGIv7b.000039723_80072-96515-	4.32722	7.34529	1.30915	0.17823	-2.48819	0.383701	1
BDNF|ENSG00000176697|c.Taira201203brain_X009805|JGIv7b.000074352_5841731-5908606+	53.9222	61.1605	46.6838	0.763299	-0.38968	0.654352	1
BDNF|ENSG00000176697|c.TXGP201107_X004815|JGIv7b.000056777_955165-1028017-	118.164	121.277	115.051	0.94867	-0.0760214	0.995906	1
BEAN1|ENSG00000166546|c.Taira201203brain_X014062|JGIv7b.000175547_33825-64108-	178.775	242.262	115.288	0.475881	-1.07133	0.0547569	0.501948
BEAN1|ENSG00000166546|c.Taira201203eye_X009363|JGIv7b.000088819_850026-883389+	69.2949	76.7007	61.889	0.806889	-0.309558	0.654978	1
BECN1|ENSG00000126581|c.Amin201106_X027333|JGIv7b.000378358_1961-5726-	680.061	777.31	582.813	0.749783	-0.415456	0.336798	1
BECN1|ENSG00000126581|c.Ismailoglu201203_X005269|JGIv7b.000045765_84230-95153+	463.897	496.798	430.997	0.86755	-0.204981	0.706602	1
BEGAIN|ENSG00000183092|c.JGIL6RMv1_XeXenL6RMv10052934m|JGIv7b.000034509_76466-179205-	102.208	99.905	104.511	1.04611	0.0650292	0.990973	1
BEND2|ENSG00000177324|c.Audic201207_X027734|JGIv7b.000067669_2152214-2167196-	241.538	291.679	191.396	0.656188	-0.60782	0.214484	0.933346
BEND3|ENSG00000178409|c.JGIL6RMv1_XeXenL6RMv10002692m|JGIv7b.000008630_4275671-4287698-	568.51	748.45	388.569	0.519166	-0.945733	0.051743	0.483245
BEND4|ENSG00000188848|c.Taira201203eye_X004713|JGIv7b.000031653_4802494-4876522+	5.06975	2.1505	7.98901	3.71496	1.89335	0.511382	1
BEND4|ENSG00000188848|c.Ueno201210st09_X000337|JGIv7b.000035469_140282-202406-	6.20944	6.7347	5.68417	0.844013	-0.244663	0.871684	1
BEND5|ENSG00000162373|c.Audic201207_X028046|JGIv7b.000069443_3723336-3747989-	177.9	77.3382	278.461	3.60056	1.84822	0.00276868	0.0513867
BEND5|ENSG00000162373|c.Taira201203eye_X007115|JGIv7b.000053263_753988-932036-	224.695	135.826	313.563	2.30857	1.207	0.0331846	0.363196
BEND7|ENSG00000165626|c.Taira201203kidney_X004445|JGIv7b.000033104_5990079-6025148+	2.59425	2.63724	2.55126	0.9674	-0.0478157	1	1
BEST2|ENSG00000039987|c.JGIL6RMv1_XeXenL6RMv10045877m|JGIv7b.000055171_864477-876020-	306.258	463.716	148.8	0.320885	-1.63987	0.0970531	0.689313
BEST2|ENSG00000039987|c.Taira201203eye_X009285|JGIv7b.000086347_30209-54901-	3.26559	2.63724	3.89394	1.47652	0.562202	0.951462	1
BEST2|ENSG00000039987|c.Taira201203eye_X012309|JGIv7b.000183929_2825686-2840711+	1.36444	1.86729	0.861595	0.461416	-1.11586	0.933825	1
BEST2|ENSG00000039987|c.TXGP201107_X004316|JGIv7b.000049557_303121-323085+	519.905	480.523	559.287	1.16391	0.218983	0.617472	1
BEST3|ENSG00000127325|c.Audic201207_X046212|JGIv7b.000237412_1157837-1186941+	4.56745	5.27448	3.86042	0.731905	-0.450271	0.854227	1
[truncated: 21,368 more rows]

## Sheet: dnMCI6_DBM6
id	baseMean	baseMeanA	baseMeanB	foldChange	log2FoldChange	pval	padj
A1CF|ENSG00000148584|c.Taira201203intestine_X005935|JGIv7b.000079772_4581973-4609884+	154.448	151.567	157.328	1.03801	0.0538249	0.826159	1
A2M|ENSG00000175899|c.JGIL6RMv1_XeXenL6RMv10041704m|JGIv7b.000131666_981139-1015884-	1.25588	1.34427	1.16749	0.868491	-0.203417	1	1
A2M|ENSG00000175899|c.Taira201203eye_X001131|JGIv7b.000007045_3939197-3984083+	10.9234	7.4096	14.4371	1.94844	0.962318	0.397423	1
A2M|ENSG00000175899|c.Taira201203eye_X010895|JGIv7b.000131666_752750-785570-	4.26206	4.31456	4.20957	0.975666	-0.0355402	1	1
A2M|ENSG00000175899|c.Taira201203eye_X010902|JGIv7b.000131666_817700-853325-	1.69357	2.21966	1.16749	0.525976	-0.926931	0.880568	1
A2M|ENSG00000175899|c.Taira201203eye_X010903|JGIv7b.000131666_947929-977612-	2.94945	3.56393	2.33497	0.655169	-0.610062	0.865647	1
A2M|ENSG00000175899|c.Ueno201210st10_X000172|JGIv7b.000007045_3704835-3735363+	1009.79	1339.4	680.182	0.507826	-0.977595	0.257903	1
A2M|ENSG00000175899|c.UniGene_Xl_S19874647|JGIv7b.000131666_894764-943919-	26.65	25.4788	27.8212	1.09194	0.126892	0.740065	1
A2ML1|ENSG00000166535|c.Taira201203skin_X003503|JGIv7b.000131666_1092313-1121274-	4.30558	5.81581	2.79535	0.480647	-1.05695	0.601428	1
A2ML1|ENSG00000166535|c.Taira201203st20_X003952|JGIv7b.000131666_1221540-1307105+	173.752	249.718	97.7864	0.391587	-1.35259	0.253998	1
A2ML1|ENSG00000166535|c.Taira201203st35_X000321|JGIv7b.000007045_3464923-3566890-	3.96238	3.50155	4.42322	1.26322	0.337104	0.916463	1
A4GNT|ENSG00000118017|c.JGIL6RMv1_XeXenL6RMv10019937m|JGIv7b.000086205_247294-258571+	1.42794	1.68839	1.16749	0.691477	-0.532246	0.981607	1
A4GNT|ENSG00000118017|c.JGIL6RMv1_XeXenL6RMv10019962m|JGIv7b.000030404_4677-17187-	60.41	64.684	56.1359	0.867848	-0.204485	0.897806	1
AAAS|ENSG00000094914|c.Ismailoglu201203_X005781|JGIv7b.000049342_887644-908895+	903.029	972.962	833.097	0.856248	-0.223899	0.417101	1
AACS|ENSG00000081760|c.Taira201203brain_X013853|JGIv7b.000167265_691745-734409+	1435.14	1368	1502.27	1.09815	0.135075	0.989179	1
AACS|ENSG00000081760|c.Taira201203stomach_X001056|JGIv7b.000042960_6294219-6340767-	944.682	913.06	976.304	1.06927	0.096621	0.973528	1
AADAC|ENSG00000114771|c.Park201106_X025379|JGIv7b.000387329_40822-58092+	10.0655	11.3177	8.81337	0.778728	-0.360809	0.876531	1
AADAC|ENSG00000114771|c.Taira201203intestine_X006045|JGIv7b.000082102_3340579-3362969-	28.4122	27.95	28.8743	1.03307	0.0469371	0.959614	1
AADACL4|ENSG00000204518|c.Quigley201212_X044535|JGIv7b.000208071_522577-533708-	646.417	657.809	635.026	0.965366	-0.050852	0.732751	1
AADAT|ENSG00000109576|c.JGIL6RMv1_XeXenL6RMv10010169m|JGIv7b.000014660_2062232-2098841-	2495.09	2413.88	2576.31	1.06729	0.093957	0.722176	1
AADAT|ENSG00000109576|c.UniGene_Xl_S17519062|JGIv7b.000014692_8988441-9021092+	2.11851	1.68839	2.54863	1.5095	0.594068	0.877915	1
AAED1|ENSG00000158122|c.UniGene_Xl_S38675532|JGIv7b.000032519_354005-361068-	98.7161	9.22275	188.209	20.4071	4.351	7.25614e-18	8.44785e-16
AAGAB|ENSG00000103591|c.Audic201207_X025945|JGIv7b.000058049_4975593-4992662-	330.008	315.236	344.78	1.09372	0.129242	0.592975	1
AAGAB|ENSG00000103591|c.UniGene_Xl_S20337254|JGIv7b.000036401_3602075-3619253+	277.833	260.27	295.397	1.13496	0.182646	0.569998	1
AAK1|ENSG00000115977|c.Taira201203egg_X000385|JGIv7b.000004754_213589-296673+	67.2019	78.6622	55.7417	0.708622	-0.496913	0.378693	1
AAK1|ENSG00000115977|c.Taira201203testis_X003766|JGIv7b.000247724_2284955-2361746+	162.804	193.652	131.956	0.681411	-0.553403	0.137932	1
AAMP|ENSG00000127837|c.Taira201203pancreas_X002239|JGIv7b.000127187_2128992-2144223+	700.675	708.927	692.424	0.97672	-0.033983	0.909899	1
AAMP|ENSG00000127837|c.UniGene_Xl_S22391930|JGIv7b.000021603_1388249-1401312-	1187.89	1277.83	1097.95	0.859229	-0.218885	0.374655	1
AANAT|ENSG00000129673|c.XGI_TC422686|JGIv7b.000071264_389373-394964-	10.4162	12.3802	8.45221	0.682721	-0.550632	0.538364	1
AAR2|ENSG00000131043|c.Taira201203st09_X003663|JGIv7b.000125077_680794-686879+	289.337	311.586	267.087	0.857187	-0.222318	0.470342	1
AARS2|ENSG00000124608|c.Ueno2012102cells_X000217|JGIv7b.000012020_13287630-13314178-	506.876	488.139	525.613	1.07677	0.106711	0.867946	1
AARSD1|ENSG00000266967|c.XenBase_115529162|JGIv7b.000360123_511299-548145+	26.3092	30.0751	22.5434	0.749572	-0.415862	0.66238	1
AARS|ENSG00000090861|c.Park201106_X010549|JGIv7b.000046631_3834200-3862408-	1130.77	1218.5	1043.03	0.855995	-0.224325	0.632698	1
AASDH|ENSG00000157426|c.Ismailoglu201203_X004058|JGIv7b.000032657_1080639-1098291+	937.426	977.067	897.784	0.918856	-0.122089	0.657831	1
AASDHPPT|ENSG00000149313|c.XGI_TC422152|JGIv7b.000104417_854265-886537+	78.4106	79.785	77.0363	0.965548	-0.0505794	0.981008	1
AASS|ENSG00000008311|c.Taira201203brain_X004915|JGIv7b.000026505_1407547-1444502-	1158.72	550.719	1766.71	3.20801	1.68168	3.15489e-10	1.89951e-08
AATF|ENSG00000108270|c.Audic201207_X014864|JGIv7b.000027891_1699502-1803642-	1066.86	1095.68	1038.03	0.947383	-0.0779801	0.676081	1
AATK|ENSG00000181409|c.Taira201203brain_X013222|JGIv7b.000150750_108577-214399+	79.6388	85.7921	73.4855	0.856554	-0.223385	0.533388	1
ABAT|ENSG00000183044|c.XenBase_147902229|JGIv7b.000026364_2689745-2752987-	55.3187	58.365	52.2723	0.89561	-0.159057	0.979928	1
ABAT|ENSG00000183044|c.XGI_TC415602|JGIv7b.000120240_340724-399678-	175.035	166.728	183.341	1.09964	0.137034	0.612043	1
ABCA1|ENSG00000165029|c.Taira201203liver_X002115|JGIv7b.000061609_2028494-2097948-	46.4058	51.179	41.6326	0.813472	-0.297835	0.912087	1
ABCA1|ENSG00000165029|c.Taira201203spleen_X003781|JGIv7b.000090041_668873-751164+	118.819	99.4178	138.221	1.39031	0.475403	0.190921	1
ABCA2|ENSG00000107331|c.Taira201203brain_X006134|JGIv7b.000037448_433866-471951-	279.094	219.161	339.026	1.54693	0.629408	0.0415066	0.757711
ABCA3|ENSG00000167972|c.Taira201203ovary_X000130|JGIv7b.000000939_2558927-2601093-	1127.89	1200.2	1055.57	0.879495	-0.185253	0.52585	1
ABCA3|ENSG00000167972|c.TXGP201107_X002428|JGIv7b.000023403_4255533-4300390+	1162.81	1226.89	1098.73	0.895538	-0.159174	0.98483	1
ABCA4|ENSG00000198691|c.Taira201203eye_X006442|JGIv7b.000047606_529024-637383+	24.7678	20.1017	29.4339	1.46425	0.550163	0.514937	1
ABCA5|ENSG00000154265|c.Taira201203ovary_X001423|JGIv7b.000013265_4526157-4564627+	13.1449	8.31722	17.9727	2.1609	1.11163	0.341092	1
ABCA5|ENSG00000154265|c.Ueno201210brain_X001848|JGIv7b.000075417_7663292-7705450+	6.41223	7.94086	4.8836	0.614996	-0.701351	0.714296	1
ABCA8|ENSG00000141338|c.Ismailoglu201203_X006813|JGIv7b.000060603_78072-183746-	10.9636	8.09785	13.8293	1.70777	0.772113	0.650943	1
ABCA8|ENSG00000141338|c.Quigley201212_X039363|JGIv7b.000147859_10172-81245-	335.257	97.7595	572.755	5.85882	2.55061	3.0943e-15	2.76898e-13
ABCB10|ENSG00000135776|c.Taira201203st09_X002374|JGIv7b.000051671_257217-271590+	199.451	219.821	179.081	0.814666	-0.29572	0.511222	1
ABCB10|ENSG00000135776|c.Taira201203st25_X001154|JGIv7b.000019026_166132-173552+	345.491	329.526	361.455	1.09689	0.133424	0.660732	1
ABCB1|ENSG00000085563|c.Chang2013_X032863|JGIv7b.000203187_787793-828110+	1444.83	1414.89	1474.77	1.04232	0.0598018	0.742937	1
ABCB1|ENSG00000085563|c.XenBase_148234562|JGIv7b.000061124_1028220-1072818+	1.25163	0.875387	1.62787	1.8596	0.89499	0.911874	1
ABCB5|ENSG00000004846|c.JGIL6RMv1_XeXenL6RMv10038321m|JGIv7b.000057216_4219502-4290829+	141.87	140.404	143.336	1.02088	0.0298201	0.955527	1
ABCB5|ENSG00000004846|c.Taira201203heart_X005629|JGIv7b.000102974_12705191-12735311+	1.37499	0.875387	1.87459	2.14145	1.09858	0.913004	1
ABCB5|ENSG00000004846|c.Taira201203st12_X004073|JGIv7b.000268161_4442-43431-	916.685	929.578	903.792	0.97226	-0.0405858	0.921556	1
ABCB5|ENSG00000004846|c.Ueno201210intestine_X001378|JGIv7b.000102974_12653176-12689942+	1.37499	0.875387	1.87459	2.14145	1.09858	0.913004	1
ABCB6|ENSG00000115657|c.Ismailoglu201203_X003007|JGIv7b.000021603_3558171-3577484+	234.841	236.828	232.854	0.983221	-0.0244128	0.890506	1
ABCB7|ENSG00000131269|c.Amin201106_X002140|JGIv7b.000007546_2030615-2099629+	400.779	432.834	368.725	0.851885	-0.23127	0.367215	1
ABCB8|ENSG00000197150|c.Audic201207_X041637|JGIv7b.000170011_116499-134283+	219.718	212.667	226.77	1.06631	0.0926306	0.875979	1
ABCB9|ENSG00000150967|c.Chang2013_X037883|JGIv7b.000395028_532298-554320+	43.1776	47.9935	38.3617	0.799311	-0.323171	0.641634	1
ABCC10|ENSG00000124574|c.Taira201203brain_X015850|JGIv7b.000256136_664779-691984-	468.038	509.322	426.753	0.837884	-0.255178	0.346282	1
ABCC1|ENSG00000103222|c.Taira201203brain_X013608|JGIv7b.000160841_2070164-2130088-	8.2003	8.72164	7.67895	0.880448	-0.18369	1	1
ABCC1|ENSG00000103222|c.Taira201203kidney_X001505|JGIv7b.000009994_3873956-3912382+	262.621	265.223	260.019	0.98038	-0.0285872	0.807104	1
ABCC1|ENSG00000103222|c.TXGP201107_X001030|JGIv7b.000009994_3762929-3842896+	137.216	108.584	165.847	1.52735	0.611033	0.117539	1
ABCC2|ENSG00000023839|c.Taira201203kidney_X013221|JGIv7b.000299965_959970-1000667-	2.5959	3.56393	1.62787	0.456762	-1.13049	0.758631	1
ABCC3|ENSG00000108846|c.JGIL6RMv1_XeXenL6RMv10049234m|JGIv7b.000064164_592398-650213-	70.4033	75.6919	65.1147	0.86026	-0.217156	0.711982	1
ABCC4|ENSG00000125257|c.Taira201203kidney_X008712|JGIv7b.000086067_1787360-1932602-	209.916	214.096	205.737	0.960959	-0.0574538	0.934043	1
ABCC5|ENSG00000114770|c.Quigley201212_X014741|JGIv7b.000029016_1831671-1850329+	17.5573	19.7898	15.3248	0.774381	-0.368884	0.78704	1
ABCC5|ENSG00000114770|c.Taira201203eye_X009166|JGIv7b.000084584_52476-120049-	46.3324	52.7083	39.9565	0.758069	-0.3996	0.673977	1
ABCC8|ENSG00000006071|c.Taira201203st30_X003100|JGIv7b.000093786_437260-492372+	32.6601	35.9855	29.3347	0.815181	-0.294808	0.677885	1
ABCC8|ENSG00000006071|c.Ueno201210brain_X001368|JGIv7b.000047091_1495958-1547512-	1.25163	0.875387	1.62787	1.8596	0.89499	0.911874	1
ABCC9|ENSG00000069431|c.Taira201203eye_X001772|JGIv7b.000011605_22993-72510-	3.83287	4.37694	3.28881	0.751395	-0.412357	0.817271	1
ABCD1|ENSG00000268757|c.Ismailoglu201203_X011500|JGIv7b.000229341_1500776-1545104-	94.8123	111.454	78.1707	0.701373	-0.511747	0.277664	1
ABCD1|ENSG00000268757|c.TXGP201107_X008553|JGIv7b.000215393_43989-76277+	346.461	355.555	337.368	0.94885	-0.0757488	0.785578	1
ABCD2|ENSG00000173208|c.Taira201203testis_X000110|JGIv7b.000003286_1631536-1663435-	6.24207	6.25247	6.23167	0.996673	-0.00480758	0.905078	1
ABCD3|ENSG00000117528|c.XenBase_148226101|JGIv7b.000060618_1552284-1590843-	241.355	247.425	235.285	0.950937	-0.0725785	0.886387	1
ABCD4|ENSG00000119688|c.Park201106_X008915|JGIv7b.000039723_6827610-6847781+	37.6655	23.3537	51.9773	2.22566	1.15423	0.0623212	1
ABCE1|ENSG00000164163|c.Ismailoglu201203_X008698|JGIv7b.000099286_4634825-4675964+	2582.08	2779.98	2384.19	0.857628	-0.221576	0.368062	1
ABCE1|ENSG00000164163|c.Taira201203st35_X003273|JGIv7b.000190940_43993-90768-	4172.59	4396.71	3948.47	0.89805	-0.155132	0.493909	1
ABCF1|ENSG00000204574|c.Audic201207_X029208|JGIv7b.000075398_2327606-2358265+	738.717	698.992	778.441	1.11366	0.155311	0.629717	1
ABCF2|ENSG00000033050|c.Chang2013_X026774|JGIv7b.000109013_42146-53102-	2982.16	3098.51	2865.8	0.924895	-0.112638	0.64959	1
ABCF2|ENSG00000033050|c.mgEST_1013251092|JGIv7b.000160151_0-5329+	1289.13	1429.21	1149.05	0.803973	-0.314781	0.389141	1
ABCF3|ENSG00000161204|c.Amin201106_X007861|JGIv7b.000029016_1649121-1688378-	2090.54	2195.94	1985.13	0.903998	-0.145608	0.54999	1
ABCF3|ENSG00000161204|c.Audic201207_X049057|JGIv7b.000305513_61533-82098+	1183.48	1277.8	1089.16	0.852366	-0.230456	0.326346	1
ABCG1|ENSG00000160179|c.Taira201203eye_X001048|JGIv7b.000006590_139907-190957-	6.25388	3.90805	8.59971	2.20051	1.13784	0.449875	1
ABCG2|ENSG00000118777|c.Taira201203brain_X005439|JGIv7b.000031449_2807345-2886729+	408.782	400.321	417.243	1.04227	0.0597285	0.754058	1
ABCG2|ENSG00000118777|c.Taira201203lung_X000089|JGIv7b.000000377_2763707-2837354+	1181.25	1177.39	1185.12	1.00657	0.00944323	0.965442	1
ABHD10|ENSG00000144827|c.XGI_TC440316|JGIv7b.000008834_2392510-2406395+	315.939	330.423	301.456	0.912332	-0.132369	0.636467	1
ABHD11|ENSG00000262947|c.XGI_TC422037|JGIv7b.000007440_1090404-1100727+	181.213	156.045	206.381	1.32258	0.40335	0.314545	1
ABHD12|ENSG00000100997|c.JGIL6RMv1_XeXenL6RMv10019136m|JGIv7b.000267922_4499044-4516587-	24.7046	26.4207	22.9886	0.870098	-0.20075	0.731113	1
ABHD12|ENSG00000100997|c.Taira201203brain_X002255|JGIv7b.000012020_325317-396589+	66.7062	61.275	72.1375	1.17727	0.23545	0.702086	1
ABHD12|ENSG00000100997|c.Taira201203brain_X010962|JGIv7b.000089475_937380-989243+	288.267	268.367	308.166	1.1483	0.199496	0.604094	1
ABHD13|ENSG00000139826|c.Park201106_X010037|JGIv7b.000044780_2320394-2329640+	537.919	594.084	481.755	0.81092	-0.302369	0.273216	1
ABHD13|ENSG00000139826|c.XGI_TC420854|JGIv7b.000167628_2883957-2892643+	338.908	393.15	284.666	0.724064	-0.46581	0.119407	1
ABHD14A|ENSG00000248487|c.Taira201203brain_X014360|JGIv7b.000187321_2565312-2572687-	21.5187	20.8222	22.2153	1.06691	0.0934359	1	1
ABHD14A|ENSG00000248487|c.Taira201203eye_X014203|JGIv7b.000315413_325198-330081-	12.2813	15.2559	9.30682	0.610049	-0.713003	0.567727	1
ABHD14B|ENSG00000114779|c.XenBase_148238240|JGIv7b.000187321_2577789-2583466-	10.1099	9.28513	10.9347	1.17766	0.235918	0.84059	1
ABHD15|ENSG00000168792|c.Quigley201112_X015420|JGIv7b.000112554_2692160-2705561+	226.736	345.523	107.948	0.312419	-1.67845	0.36934	1
ABHD15|ENSG00000168792|c.Taira201203spleen_X004590|JGIv7b.000159212_666954-684116+	64.6715	69.9665	59.3765	0.848641	-0.236773	0.686018	1
ABHD16A|ENSG00000224552|c.Chang2013_X022121|JGIv7b.000075398_1832130-1854040+	104.698	108.55	100.846	0.929031	-0.106201	0.803697	1
ABHD16A|ENSG00000224552|c.TXGP201107_X007231|JGIv7b.000134683_167419-192462+	238.668	245.766	231.569	0.942233	-0.0858449	0.858946	1
ABHD17B|ENSG00000107362|c.Chang2013_X021034|JGIv7b.000067832_625291-654237-	85.6039	97.0151	74.1926	0.764753	-0.386934	0.315418	1
ABHD17B|ENSG00000107362|c.UniGene_Xl_S21312946|JGIv7b.000268711_821985-846642-	294.691	312.236	277.147	0.887621	-0.171985	0.751923	1
ABHD17C|ENSG00000136379|c.Audic201207_X018390|JGIv7b.000039437_3866613-3879108-	399.227	392.077	406.377	1.03647	0.0516816	0.781609	1
ABHD17C|ENSG00000136379|c.JGIL6RMv1_XeXenL6RMv10005583m|JGIv7b.000054274_526027-529863+	336.567	359.879	313.255	0.870446	-0.200174	0.76292	1
ABHD17C|ENSG00000136379|c.JGIL6RMv1_XeXenL6RMv10023728m|JGIv7b.000106789_535638-559070+	1294.73	1375.04	1214.41	0.883182	-0.179217	0.519533	1
ABHD17C|ENSG00000136379|c.mgEST_1013254664|JGIv7b.000009266_7880452-7909600-	1559.54	1694.29	1424.79	0.840939	-0.249928	0.440778	1
ABHD2|ENSG00000140526|c.Ismailoglu201203_X003239|JGIv7b.000023872_6363615-6393230+	6.92837	7.06548	6.79127	0.96119	-0.0571059	0.953963	1
ABHD2|ENSG00000140526|c.JGIL6RMv1_XeXenL6RMv10011422m|JGIv7b.000009266_8816035-8845121-	4.0456	6.00295	2.08825	0.34787	-1.52338	0.511099	1
ABHD3|ENSG00000158201|c.Taira201203eye_X009198|JGIv7b.000085591_607302-639999-	6.54077	6.78373	6.29781	0.92837	-0.107228	1	1
ABHD3|ENSG00000158201|c.Taira201203kidney_X000367|JGIv7b.000002409_655814-665230-	3.25953	3.97043	2.54863	0.641902	-0.639576	0.904049	1
ABHD3|ENSG00000158201|c.XenBase_148234991|JGIv7b.000029621_3344835-3377942+	85.4033	87.0095	83.7971	0.96308	-0.0542728	0.752106	1
ABHD4|ENSG00000100439|c.Taira201203eye_X011217|JGIv7b.000139621_111649-128905+	769.76	758.749	780.771	1.02902	0.0412775	0.896819	1
ABHD4|ENSG00000100439|c.Taira201203intestine_X002857|JGIv7b.000029869_594229-606505+	140.2	150.943	129.456	0.857649	-0.22154	0.676493	1
ABHD5|ENSG00000011198|c.TXGP201107_X008774|JGIv7b.000231563_690035-703296-	3.35688	2.75092	3.96284	1.44055	0.526621	0.854783	1
ABHD5|ENSG00000011198|c.TXGP201107_X008884|JGIv7b.000239737_160397-179618+	67.6782	71.343	64.0133	0.897261	-0.1564	0.810469	1
ABHD6|ENSG00000163686|c.Taira201203stomach_X002347|JGIv7b.000177844_687-16094-	54.4505	56.7432	52.1579	0.919192	-0.121561	0.867365	1
ABHD8|ENSG00000127220|c.Taira201203eye_X008202|JGIv7b.000070461_2159403-2192082+	1.37499	0.875387	1.87459	2.14145	1.09858	0.913004	1
ABHD8|ENSG00000127220|c.Ueno201210brain_X002579|JGIv7b.000163107_418407-433018+	7.7272	3.84567	11.6087	3.01864	1.5939	0.229968	1
ABI1|ENSG00000136754|c.Audic201207_X024337|JGIv7b.000052573_2315691-2384313-	1338.77	1386.04	1291.51	0.9318	-0.101908	0.57402	1
ABI1|ENSG00000136754|c.Taira201203brain_X013463|JGIv7b.000155082_3809861-3875623-	1794.66	1811.15	1778.16	0.981784	-0.0265231	0.77536	1
ABI2|ENSG00000138443|c.Taira201203st20_X001274|JGIv7b.000020345_3327894-3364255-	887.01	886.224	887.796	1.00177	0.00255615	0.843104	1
ABI2|ENSG00000138443|c.Ueno201302st08_X000323|JGIv7b.000139113_2663449-2696677+	339.806	300.232	379.38	1.26362	0.337566	0.290644	1
ABI3BP|ENSG00000154175|c.Taira201203brain_X016796|JGIv7b.000337436_1113472-1261707-	1.25163	0.875387	1.62787	1.8596	0.89499	0.911874	1
ABI3BP|ENSG00000154175|c.Taira201203pancreas_X000724|JGIv7b.000017127_8574019-8756236-	1.42794	1.68839	1.16749	0.691477	-0.532246	0.981607	1
ABI3|ENSG00000108798|c.Taira201203intestine_X005714|JGIv7b.000075417_3545798-3559937-	1.22469	1.28189	1.16749	0.910754	-0.134867	1	1
ABL1|ENSG00000097007|c.Taira201203lung_X005901|JGIv7b.000091271_1344911-1439278+	378.906	349.185	408.628	1.17023	0.226796	0.351877	1
ABL2|ENSG00000143322|c.Taira201203st08_X003012|JGIv7b.000053263_6086969-6125984-	802.864	853.289	752.438	0.881809	-0.181462	0.58196	1
ABL2|ENSG00000143322|c.Taira201203st09_X002840|JGIv7b.000069443_8159887-8194804-	520.783	506.535	535.032	1.05626	0.0789621	0.797816	1
ABLIM1|ENSG00000099204|c.Taira201203pancreas_X000272|JGIv7b.000007045_1979560-2064172-	780.055	793.43	766.68	0.966286	-0.0494782	0.77609	1
ABLIM1|ENSG00000099204|c.Taira201203st30_X001155|JGIv7b.000020641_2269522-2369862+	479.931	480.208	479.654	0.998846	-0.00166583	0.871856	1
ABLIM2|ENSG00000163995|c.Taira201203brain_X011834|JGIv7b.000106356_2378668-2508040-	32.4312	37.7966	27.0659	0.716093	-0.481781	0.456277	1
ABLIM3|ENSG00000173210|c.Taira201203brain_X004028|JGIv7b.000018892_4143101-4268902+	2.85163	2.90791	2.79535	0.961294	-0.0569501	1	1
ABLIM3|ENSG00000173210|c.Taira201203testis_X001543|JGIv7b.000040421_2310107-2424603+	1.96299	1.34427	2.5817	1.92052	0.941498	0.896394	1
ABO|ENSG00000256062|c.Park201106_X015777|JGIv7b.000086205_104801-120334-	2.28535	1.28189	3.28881	2.56559	1.35929	0.777023	1
ABO|ENSG00000256062|c.Taira201203ovary_X004103|JGIv7b.000053263_5527282-5642266-	6.45384	5.40931	7.49837	1.3862	0.471133	0.929894	1
ABO|ENSG00000256062|c.Taira201203ovary_X005303|JGIv7b.000086205_161143-171072-	7.73666	6.34708	9.12624	1.43787	0.523929	0.838936	1
ABO|ENSG00000256062|c.Taira201203stomach_X001692|JGIv7b.000081122_404038-422131+	6.57292	1.75077	11.3951	6.50859	2.70234	0.0846423	1
ABO|ENSG00000256062|c.Ueno201210st30_X000300|JGIv7b.000069443_7798181-7816708-	41.7352	38.4827	44.9876	1.16903	0.225316	0.687528	1
ABP1|ENSG00000002726|c.Taira201203liver_X000524|JGIv7b.000011169_230217-238635+	5.47588	4.12742	6.82434	1.65342	0.72545	0.917841	1
ABRACL|ENSG00000146386|c.Taira201203stomach_X002343|JGIv7b.000175847_291950-345760+	42.6689	44.4275	40.9103	0.920834	-0.118986	0.918589	1
ABRA|ENSG00000174429|c.Audic201207_X026673|JGIv7b.000060603_519000-524107-	1.63119	2.0949	1.16749	0.5573	-0.843474	0.885688	1
ABRA|ENSG00000174429|c.Taira201203muscle_X001998|JGIv7b.000160942_2479817-2483904-	2.82609	3.56393	2.08825	0.58594	-0.771176	0.872454	1
ABR|ENSG00000159842|c.Ismailoglu201203_X006801|JGIv7b.000060518_1500403-1765004-	43.7698	49.2109	38.3286	0.778865	-0.360555	0.615999	1
ABR|ENSG00000159842|c.Taira201203egg_X003028|JGIv7b.000036364_1736823-1966829-	155.13	166.891	143.369	0.859059	-0.219171	0.49153	1
ABT1|ENSG00000146109|c.Amin201106_X027129|JGIv7b.000356308_147384-150279-	647.27	676.283	618.257	0.914198	-0.129422	0.707084	1
ABTB1|ENSG00000114626|c.Audic201207_X004219|JGIv7b.000007281_43809-71369-	220.664	247.61	193.719	0.782355	-0.354104	0.264205	1
ABTB1|ENSG00000114626|c.Audic201207_X008630|JGIv7b.000013523_8065511-8099108-	55.5447	66.1832	44.9062	0.678514	-0.55955	0.338323	1
ABTB2|ENSG00000166016|c.JGIL6RMv1_XeXenL6RMv10007088m|JGIv7b.000074352_1817053-1833464+	22.5171	22.6052	22.429	0.992206	-0.011288	0.902812	1
ABTB2|ENSG00000166016|c.XenBase_148223869|JGIv7b.000113759_569365-647027-	522.622	549.463	495.78	0.902298	-0.148324	0.627913	1
AC002321.1|ENSG00000215611|c.Audic201207_X021277|JGIv7b.000046073_1484823-1511753+	6.49444	6.97087	6.01801	0.863309	-0.212051	1	1
AC002321.1|ENSG00000215611|c.Taira201203brain_X006143|JGIv7b.000037448_1616820-1645461-	8.88623	11.4746	6.29781	0.548846	-0.865526	0.482571	1
AC002365.1|ENSG00000234469|c.Audic201207_X038176|JGIv7b.000137317_3730847-3751791-	6.48073	3.09504	9.86642	3.18781	1.67257	0.466868	1
AC002365.1|ENSG00000234469|c.Taira201203pancreas_X002612|JGIv7b.000183754_34828-63482-	14.9274	15.9441	13.9106	0.872462	-0.196836	1	1
AC002472.13|ENSG00000187905|c.Quigley201207_X004596|JGIv7b.000036586_1588934-1609658-	116.939	25.2615	208.616	8.25828	3.04584	3.05188e-12	2.1232e-10
AC004381.6|ENSG00000005189|c.Chang2013_X009706|JGIv7b.000023403_6724415-6755753+	367.628	398.165	337.091	0.846611	-0.240229	0.468558	1
AC005841.1|ENSG00000206044|c.Audic201207_X044064|JGIv7b.000202026_519607-533554-	120.802	43.0832	198.521	4.60785	2.2041	1.61317e-07	7.46671e-06
AC006465.3|ENSG00000219545|c.JGIL6RMv1_XeXenL6RMv10007524m|JGIv7b.000061124_6351919-6378553+	50.0888	53.1169	47.0606	0.885983	-0.174649	0.770299	1
AC007390.5|ENSG00000218739|c.XGI_TC432927|JGIv7b.000118142_1635226-1639786+	130.157	138.158	122.156	0.884175	-0.177596	0.691454	1
AC012313.1|ENSG00000269855|c.Audic201207_X007826|JGIv7b.000012933_4049740-4056397+	131.526	133.431	129.621	0.971449	-0.0417897	1	1
AC012313.1|ENSG00000269855|c.Ismailoglu201203_X005890|JGIv7b.000050694_6495016-6504884+	933.918	988.973	878.863	0.888662	-0.170293	0.432707	1
AC019173.1|ENSG00000257652|c.Taira201203egg_X004223|JGIv7b.000058878_2444604-2485646+	10.9073	10.567	11.2476	1.0644	0.0900431	1	1
AC073043.2|ENSG00000226124|c.Taira201203st08_X004566|JGIv7b.000139113_1588288-1613026+	48.5086	51.8974	45.1199	0.869406	-0.201897	0.805236	1
AC073346.2|ENSG00000214194|c.JGIL6RMv1_XeXenL6RMv10002024m|JGIv7b.000074339_944852-957631+	258.824	248.984	268.664	1.07904	0.10975	0.630292	1
AC079354.1|ENSG00000182329|c.Quigley201207_X010261|JGIv7b.000139113_860061-920401+	85.3207	6.12771	164.514	26.8475	4.74672	4.99081e-18	5.90079e-16
AC131097.4|ENSG00000216921|c.JGIL6RMv1_XeXenL6RMv10048382m|JGIv7b.000013576_2454129-2459088-	5.47539	4.43931	6.51147	1.46677	0.552646	0.742142	1
AC133919.6|ENSG00000222019|c.Taira201203kidney_X013885|JGIv7b.000398601_237578-275347+	70.6399	32.9528	108.327	3.28733	1.71692	0.000253823	0.00792338
AC142381.1|ENSG00000223931|c.JGIL6RMv1_XeXenL6RMv10044102m|JGIv7b.000029869_1000995-1012432+	9.93882	15.8817	3.99591	0.251605	-1.99077	0.0807444	1
AC244163.2|ENSG00000269703|c.JGIL6RMv1_XeXenL6RMv10039898m|JGIv7b.000014978_1763478-1767371+	3880.62	3826.46	3934.78	1.02831	0.0402723	0.954059	1
AC244163.2|ENSG00000269703|c.Quigley201212_X004978|JGIv7b.000008129_7897986-7903120-	4152.48	3985.42	4319.55	1.08384	0.116148	0.746437	1
ACAA1|ENSG00000060971|c.Amin201106_X012124|JGIv7b.000047683_2670370-2694168-	127.851	107.518	148.184	1.37823	0.462817	0.184922	1
ACAA2|ENSG00000167315|c.TXGP201107_X007433|JGIv7b.000143831_507745-530065-	173.693	175.834	171.552	0.975645	-0.0355724	0.937904	1
ACAA2|ENSG00000167315|c.Ueno201210st12_X000228|JGIv7b.000040963_589359-606709-	35.2026	34.6734	35.7317	1.03052	0.0433742	0.95658	1
ACACA|ENSG00000132142|c.TXGP201107_X002764|JGIv7b.000027891_1437581-1674108+	94.9093	92.2941	97.5245	1.05667	0.0795267	0.850017	1
ACACB|ENSG00000076555|c.Taira201203heart_X006276|JGIv7b.000143664_1581064-1662127-	176.13	189.653	162.606	0.857386	-0.221983	0.572612	1
ACAD10|ENSG00000111271|c.Chang2013_X010173|JGIv7b.000025254_4310895-4354408+	78.4633	81.9786	74.948	0.914238	-0.129358	0.777689	1
ACAD11|ENSG00000240303|c.Taira201203egg_X007841|JGIv7b.000343399_90878-149810+	380.423	376.483	384.362	1.02093	0.0298828	0.978752	1
ACAD8|ENSG00000151498|c.XGI_TC419855|JGIv7b.000161503_1186495-1228878-	185.797	198.248	173.345	0.874384	-0.193661	0.55385	1
ACAD9|ENSG00000177646|c.JGIL6RMv1_XeXenL6RMv10020352m|JGIv7b.000067738_556175-574617-	387.519	427.412	347.626	0.813327	-0.298093	0.331721	1
ACADL|ENSG00000115361|c.Taira201203muscle_X001334|JGIv7b.000061124_4501207-4572218+	236.676	252.391	220.96	0.875466	-0.191876	0.853894	1
ACADL|ENSG00000115361|c.XGI_TC416619|JGIv7b.000013787_1513303-1531585+	121.921	155.576	88.266	0.567351	-0.817687	0.0811901	1
ACADM|ENSG00000117054|c.TeperekTkacz201202_X000210|JGIv7b.000015038_1326319-1336515+	478.907	507.075	450.739	0.8889	-0.169908	0.651366	1
ACADM|ENSG00000117054|c.XenBase_51703485|JGIv7b.000024235_5042551-5053806-	1071.12	1067.51	1074.72	1.00675	0.00971237	0.870934	1
ACADSB|ENSG00000196177|c.Chang2013_X003322|JGIv7b.000007555_8618493-8639469+	108.877	107.206	110.547	1.03117	0.0442826	0.888691	1
ACADS|ENSG00000122971|c.JGIL6RMv1_XeXenL6RMv10007018m|JGIv7b.000162663_1594529-1612581-	87.8003	96.6388	78.9618	0.817082	-0.291447	0.387002	1
ACADVL|ENSG00000072778|c.JGIL6RMv1_XeXenL6RMv10002986m|JGIv7b.000272406_2863191-2880956+	112.841	116.549	109.133	0.936371	-0.0948482	0.912621	1
ACADVL|ENSG00000072778|c.JGIL6RMv1_XeXenL6RMv10005018m|JGIv7b.000016004_2580890-2593300-	298.322	324.312	272.332	0.839722	-0.252017	0.426966	1
ACAP1|ENSG00000072818|c.Taira201203spleen_X003165|JGIv7b.000066342_2885-24115-	2.30425	1.81315	2.79535	1.54171	0.62453	0.879848	1
ACAP2|ENSG00000114331|c.Ismailoglu201203_X003910|JGIv7b.000030987_3010575-3069356-	998.167	1068.01	928.322	0.869205	-0.202232	0.421317	1
ACAP2|ENSG00000114331|c.Taira201203st09_X003752|JGIv7b.000136959_62639-122981-	174.321	169.92	178.722	1.0518	0.0728645	0.861147	1
ACAP3|ENSG00000131584|c.Taira201203st09_X003178|JGIv7b.000088892_590758-725852-	5.97593	7.31499	4.63687	0.633886	-0.657704	0.816047	1
ACAP3|ENSG00000131584|c.Ueno201210brain_X002782|JGIv7b.000200115_8455-153830-	6.6188	5.06518	8.17241	1.61345	0.690146	0.731655	1
ACAT1|ENSG00000075239|c.Audic201207_X034922|JGIv7b.000104417_1647351-1662147+	60.0267	74.7198	45.3335	0.606714	-0.720912	0.196178	1
ACAT1|ENSG00000075239|c.XenBase_148227462|JGIv7b.000027814_206254-225259-	8.15875	10.9735	5.34398	0.486988	-1.03804	0.493044	1
ACAT2|ENSG00000120437|c.TeperekTkacz201205_X001046|JGIv7b.000045784_3033532-3049605+	67.4537	64.7464	70.161	1.08363	0.115869	0.724822	1
ACAT2|ENSG00000120437|c.Ueno201210ovary_X000099|JGIv7b.000009528_727220-739570-	96.6578	94.0792	99.2364	1.05482	0.076994	0.97764	1
ACBD3|ENSG00000182827|c.Taira201203st10_X001331|JGIv7b.000027161_6778939-6799114-	2123.97	2257.14	1990.8	0.882003	-0.181144	0.590129	1
ACBD3|ENSG00000182827|c.Ueno201210st10_X001479|JGIv7b.000102974_4980066-4998427+	3174.63	3528.68	2820.57	0.799327	-0.323142	0.248927	1
ACBD4|ENSG00000181513|c.Taira201203intestine_X005667|JGIv7b.000075417_1834319-1855985+	39.6938	35.7963	43.5912	1.21776	0.284229	0.652841	1
ACBD5|ENSG00000107897|c.Taira201203brain_X003886|JGIv7b.000017434_3884-26410+	49.556	44.52	54.5921	1.22624	0.294239	0.658001	1
ACBD6|ENSG00000135847|c.Audic201207_X027994|JGIv7b.000069443_9344356-9390802+	1028.49	996.097	1060.88	1.06504	0.0909013	0.668515	1
ACBD6|ENSG00000135847|c.Taira201203eye_X007105|JGIv7b.000053263_7365843-7458717+	1.71201	0.875387	2.54863	2.91143	1.54173	0.677536	1
ACBD7|ENSG00000176244|c.JGIL6RMv1_XeXenL6RMv10008716m|JGIv7b.000023206_527485-535999+	68.1881	69.6972	66.679	0.956696	-0.0638679	0.85707	1
ACCS|ENSG00000110455|c.Taira201203lung_X002454|JGIv7b.000025194_1437154-1466013-	467.002	487.361	446.643	0.916453	-0.125867	0.881591	1
ACCS|ENSG00000110455|c.Ueno201210egg_X000624|JGIv7b.000043483_2713350-2723598-	415.233	458.292	372.174	0.812088	-0.300292	0.390232	1
ACD|ENSG00000102977|c.Ismailoglu201203_X007061|JGIv7b.000067052_812387-834474+	13.7117	17.1958	10.2276	0.59477	-0.749595	0.495814	1
ACD|ENSG00000102977|c.JGIL6RMv1_XeXenL6RMv10009170m|JGIv7b.000274508_1736931-1759540+	193.575	199.154	187.996	0.943974	-0.0831817	0.800284	1
ACE|ENSG00000159640|c.Taira201203lung_X005360|JGIv7b.000075417_1111183-1128920-	160.779	64.3441	257.214	3.99747	1.99909	0.141506	1
ACER1|ENSG00000167769|c.Audic201207_X049570|JGIv7b.000325448_399777-418289+	9.31727	8.16023	10.4743	1.28358	0.360173	0.801142	1
ACER2|ENSG00000177076|c.Amin201106_X014665|JGIv7b.000061609_1528260-1545361+	17.432	21.134	13.73	0.649665	-0.622233	0.528399	1
ACER2|ENSG00000177076|c.Audic201207_X032656|JGIv7b.000090041_1357360-1378023-	42.1096	45.3309	38.8882	0.857874	-0.221162	0.76666	1
ACER3|ENSG00000262970|c.JGIL6RMv1_XeXenL6RMv10047165m|JGIv7b.000068908_2505063-2543571-	696.085	759.031	633.138	0.83414	-0.261639	0.489675	1
ACER3|ENSG00000262970|c.TXGP201107_X009567|JGIv7b.000331151_2941-19921+	412.792	457.391	368.193	0.804985	-0.312965	0.3911	1
ACHE|ENSG00000087085|c.Ueno201210eye_X002158|JGIv7b.000402161_246419-264210+	32.6894	33.0173	32.3615	0.98014	-0.0289404	0.820773	1
ACHE|ENSG00000087085|c.XenBase_189217783|JGIv7b.000175714_911874-933860-	108.733	120.649	96.8174	0.802475	-0.317472	0.472532	1
ACIN1|ENSG00000100813|c.Taira201203eye_X002520|JGIv7b.000013576_6500058-6558176-	5443.04	5439.34	5446.74	1.00136	0.00196177	0.965289	1
ACIN1|ENSG00000100813|c.Taira201203liver_X003880|JGIv7b.000326511_1236455-1270976+	5702.52	5700.1	5704.94	1.00085	0.0012234	0.982438	1
ACLY|ENSG00000131473|c.Taira201203st35_X000628|JGIv7b.000013265_3973652-3999129-	377.439	382.574	372.303	0.973153	-0.0392617	0.923611	1
ACLY|ENSG00000131473|c.TXGP201107_X005744|JGIv7b.000075417_7017284-7047546-	691.813	703.749	679.876	0.966078	-0.0497886	0.933479	1
ACMSD|ENSG00000153086|c.Taira201203kidney_X010092|JGIv7b.000127187_1551774-1575497-	23.874	20.321	27.427	1.34969	0.432623	0.509607	1
ACN9|ENSG00000196636|c.Ueno2012102cells_X001441|JGIv7b.000145462_694360-713382+	46.3074	50.5853	42.0295	0.830864	-0.267315	0.562695	1
ACO1|ENSG00000122729|c.Ueno201210kidney_X001224|JGIv7b.000090041_3220607-3252847+	184.789	169.449	200.128	1.18106	0.240077	0.375035	1
ACO2|ENSG00000100412|c.Audic201207_X030539|JGIv7b.000078978_2882729-2904948-	154.666	142.135	167.197	1.17633	0.23429	0.824324	1
ACO2|ENSG00000100412|c.Ueno201210heart_X000191|JGIv7b.000012423_2228713-2250819+	20.5205	19.665	21.3759	1.087	0.120355	0.837293	1
ACOT11|ENSG00000162390|c.JGIL6RMv1_XeXenL6RMv10027435m|JGIv7b.000053263_3513817-3535427+	1265.41	1225.17	1305.65	1.06568	0.0917802	0.750359	1
ACOT12|ENSG00000172497|c.Ueno2012102cells_X000032|JGIv7b.000001187_9507456-9533880+	6.09743	5.18994	7.00492	1.34971	0.43265	0.867634	1
ACOT13|ENSG00000112304|c.JGIL6RMv1_XeXenL6RMv10055209m|JGIv7b.000133814_5456-9847-	76.1977	72.9732	79.4222	1.08837	0.122176	0.982701	1
ACOT2|ENSG00000119673|c.XGI_TC417398|JGIv7b.000203041_5396650-5401559+	240.403	247.36	233.446	0.943751	-0.0835223	0.729102	1
ACOT8|ENSG00000101473|c.Audic201207_X030904|JGIv7b.000080843_804661-809780+	26.9961	27.1068	26.8853	0.991826	-0.0118414	0.879167	1
ACOT9|ENSG00000123130|c.Taira201203intestine_X006437|JGIv7b.000094452_39769-73036-	47.2494	47.1763	47.3226	1.0031	0.00446637	0.835376	1
ACOX1|ENSG00000161533|c.JGIL6RMv1_XeXenL6RMv10033754m|JGIv7b.000017060_923-7541+	37.9893	32.0109	43.9676	1.37352	0.457879	0.598663	1
ACOX1|ENSG00000161533|c.Quigley201212_X028361|JGIv7b.000071264_824317-840368+	222.044	226.79	217.297	0.958145	-0.0616842	0.868293	1
ACOX2|ENSG00000168306|c.UniGene_Xl_S19656560|JGIv7b.000013523_2802583-2839287+	28.1228	33.6691	22.5765	0.670539	-0.576606	0.519113	1
ACOX3|ENSG00000087008|c.Taira201203brain_X011838|JGIv7b.000106356_2616412-2690185-	71.1382	81.6002	60.6762	0.743579	-0.427441	0.308685	1
ACOXL|ENSG00000153093|c.Audic201207_X006569|JGIv7b.000012020_1966583-2118099-	32.5386	32.7334	32.3437	0.988093	-0.0172815	1	1
ACP1|ENSG00000143727|c.Chang2013_X014539|JGIv7b.000043061_3622899-3638784+	284.088	321.753	246.424	0.76588	-0.38481	0.368252	1
ACP1|ENSG00000143727|c.Ueno2012104cells_X000437|JGIv7b.000030404_2333033-2362975+	600.334	632.67	567.999	0.89778	-0.155566	0.571287	1
ACP2|ENSG00000134575|c.Amin201106_X027648|JGIv7b.000402746_3620395-3649238+	5.05521	3.84567	6.26474	1.62904	0.704019	0.678988	1
ACP2|ENSG00000134575|c.Ueno201210egg_X000907|JGIv7b.000074352_2044810-2126346-	698.406	746.034	650.778	0.872318	-0.197074	0.393224	1
ACP2|ENSG00000134575|c.XGI_TC414608|JGIv7b.000113759_187212-199995-	3295.18	3537.42	3052.95	0.863044	-0.212495	0.402829	1
ACP5|ENSG00000102575|c.Ismailoglu201203_X005785|JGIv7b.000049557_1109913-1131693+	304.571	263.921	345.22	1.30804	0.387412	0.852732	1
ACP5|ENSG00000102575|c.Taira201203kidney_X013179|JGIv7b.000293151_553972-582745-	9.39526	9.911	8.87951	0.895925	-0.15855	0.876024	1
ACP6|ENSG00000265277|c.JGIL6RMv1_XeXenL6RMv10002456m|JGIv7b.000207208_469312-481683-	219.591	253.307	185.874	0.733791	-0.446559	0.170254	1
ACPL2|ENSG00000155893|c.Taira201203st25_X001320|JGIv7b.000023885_570565-587169-	2.54155	2.5014	2.5817	1.0321	0.0455842	1	1
ACPL2|ENSG00000155893|c.Ueno201210st08_X000285|JGIv7b.000016807_12680176-12719281-	24.3444	30.0751	18.6136	0.618906	-0.692207	0.404183	1
ACPP|ENSG00000014257|c.Chung201110_X006966|JGIv7b.000245384_510342-529466+	1046.47	1084.7	1008.24	0.929517	-0.105446	0.788305	1
ACR|ENSG00000100312|c.JGIL6RMv1_XeXenL6RMv10004795m|JGIv7b.000030711_927329-957791+	1.60943	1.34427	1.87459	1.39451	0.479755	1	1
ACSBG1|ENSG00000103740|c.Taira201203brain_X002575|JGIv7b.000012518_4129463-4176722-	8.12471	10.6918	5.55763	0.519804	-0.94396	0.594785	1
ACSBG2|ENSG00000130377|c.Ismailoglu201203_X007073|JGIv7b.000067346_222503-236564-	31.2004	28.1673	34.2335	1.21536	0.281387	0.656657	1
ACSBG2|ENSG00000130377|c.Quigley201112_X021485|JGIv7b.000325448_462747-501906-	2942.22	2813.41	3071.03	1.09157	0.126404	0.852742	1
ACSBG2|ENSG00000130377|c.Taira201203lung_X003127|JGIv7b.000035716_1500257-1520251-	78.6838	75.2188	82.1487	1.09213	0.127144	0.673303	1
ACSF2|ENSG00000167107|c.Quigley201212_X028388|JGIv7b.000071264_2023450-2054011+	352.678	312.747	392.609	1.25536	0.328097	0.802864	1
ACSF2|ENSG00000167107|c.Taira201203kidney_X013344|JGIv7b.000318577_612111-636165+	62.0643	56.1194	68.0093	1.21187	0.277232	0.585817	1
ACSF3|ENSG00000176715|c.Amin201106_X026978|JGIv7b.000344679_169201-196647+	18.4756	24.9153	12.036	0.483078	-1.04967	0.528632	1
ACSL1|ENSG00000151726|c.Taira201203eye_X002775|JGIv7b.000014692_3285340-3333167+	4422.02	4414	4430.04	1.00364	0.00523529	0.923253	1
ACSL1|ENSG00000151726|c.Taira201203muscle_X000999|JGIv7b.000041523_5275788-5323071-	4331.52	4318.36	4344.68	1.00609	0.008764	0.838626	1
ACSL3|ENSG00000123983|c.Ismailoglu201203_X012425|JGIv7b.000294828_7372-60706-	265.32	292.79	237.849	0.812354	-0.299819	0.43099	1
ACSL3|ENSG00000123983|c.TXGP201107_X001979|JGIv7b.000016807_11112909-11170879-	993.127	969.259	1016.99	1.04925	0.0693576	0.754346	1
ACSL4|ENSG00000068366|c.Audic201207_X004445|JGIv7b.000007546_5986514-6028877-	1365.67	1290.14	1441.19	1.11708	0.159732	0.85248	1
ACSL4|ENSG00000068366|c.Taira201203brain_X010870|JGIv7b.000086967_3383177-3422655+	199.918	164.138	235.697	1.43597	0.522025	0.125824	1
ACSL5|ENSG00000197142|c.JGIL6RMv1_XeXenL6RMv10008569m|JGIv7b.000020641_2826641-2852988+	70.1932	72.3109	68.0754	0.941426	-0.0870802	0.867337	1
ACSL6|ENSG00000164398|c.Ueno201210brain_X000713|JGIv7b.000018892_8811004-8917256+	3.67074	1.75077	5.59071	3.19328	1.67504	0.453954	1
ACSM3|ENSG00000005187|c.XenBase_147898384|JGIv7b.000183165_926135-946289-	100.383	107.602	93.1648	0.865828	-0.207847	0.990955	1
ACSS1|ENSG00000154930|c.Taira201203stomach_X000337|JGIv7b.000012020_544495-618987-	3.40133	2.62616	4.17649	1.59034	0.669337	0.765364	1
ACSS1|ENSG00000154930|c.Taira201203stomach_X001790|JGIv7b.000089475_1059206-1112556-	63.1982	57.7132	68.6833	1.19008	0.251058	0.596258	1
ACSS2|ENSG00000131069|c.Audic201207_X040469|JGIv7b.000162564_413510-448564-	170.061	168.69	171.432	1.01626	0.023264	0.821502	1
ACSS2|ENSG00000131069|c.Taira201203egg_X002671|JGIv7b.000030581_770425-800453-	1670.47	1445.98	1894.96	1.3105	0.390117	0.278992	1
ACSS3|ENSG00000111058|c.Audic201207_X011422|JGIv7b.000018184_1660875-1727353-	8.26179	7.0031	9.52047	1.35947	0.44304	0.709419	1
ACTA1|ENSG00000143632|c.Audic201207_X033214|JGIv7b.000096620_795614-799059-	18.3462	20.1339	16.5585	0.822417	-0.282058	0.746364	1
ACTA1|ENSG00000143632|c.UniGene_Xl_S14742628|JGIv7b.000272406_3556706-3558513-	10.3448	9.44212	11.2476	1.19121	0.252429	1	1
ACTA1|ENSG00000143632|c.XenBase_163916499|JGIv7b.000044061_721317-723151-	3.56821	4.12742	3.00901	0.729029	-0.455952	0.936268	1
ACTA1|ENSG00000143632|c.XGI_TC431120|JGIv7b.000031469_1951163-1956302-	2.24187	1.68839	2.79535	1.65563	0.727378	0.879224	1
ACTA2|ENSG00000107796|c.Audic201207_X011524|JGIv7b.000018192_1154981-1162092+	1.37499	0.875387	1.87459	2.14145	1.09858	0.913004	1
ACTA2|ENSG00000107796|c.mgEST_1013250860|JGIv7b.000079772_5969939-5977421+	667.293	706.979	627.607	0.88773	-0.171807	0.515117	1
ACTB|ENSG00000075624|c.JGIL6RMv1_XeXenL6RMv10022560m|JGIv7b.000120240_3192678-3197730+	21093.1	23236	18950.3	0.815555	-0.294146	0.411548	1
ACTB|ENSG00000075624|c.mgEST_1013085555|JGIv7b.000026364_4933385-4938221+	48662.9	51828.5	45497.3	0.877844	-0.187964	0.412244	1
ACTC1|ENSG00000159251|c.JGIL6RMv1_XeXenL6RMv10012311m|JGIv7b.000203041_1529047-1534757-	47.416	45.963	48.8691	1.06323	0.0884485	0.95587	1
ACTC1|ENSG00000159251|c.JGIL6RMv1_XeXenL6RMv10022173m|JGIv7b.000265107_3994079-4000543+	4.44216	3.72091	5.1634	1.38767	0.472664	0.9937	1
ACTC1|ENSG00000159251|c.XGI_TC451772|JGIv7b.000152379_71379-79346+	3.93877	6.00295	1.87459	0.312279	-1.67909	0.406255	1
ACTG1|ENSG00000267807|c.JGIL6RMv1_XeXenL6RMv10044808m|JGIv7b.000316503_167105-173158+	49427.2	52502.3	46352.2	0.88286	-0.179743	0.352279	1
ACTL6A|ENSG00000136518|c.Chang2013_X011718|JGIv7b.000030987_478557-491202+	3823.24	3799.92	3846.56	1.01228	0.0176018	0.915781	1
ACTL6A|ENSG00000136518|c.Taira201203st12_X003573|JGIv7b.000168805_112041-126867+	3103.92	2979.27	3228.56	1.08368	0.115933	0.556703	1
ACTL6B|ENSG00000077080|c.JGIL6RMv1_XeXenL6RMv10014406m|JGIv7b.000113187_1537400-1560523+	470.858	473.985	467.732	0.986809	-0.0191575	0.867985	1
ACTN1|ENSG00000072110|c.Taira201203st25_X004526|JGIv7b.000203041_2723833-2797710+	2336.77	2473.92	2199.61	0.889117	-0.169554	0.409776	1
ACTN1|ENSG00000072110|c.Taira201203st35_X003595|JGIv7b.000265107_1619099-1677669-	3953.46	4143.67	3763.26	0.908195	-0.138926	0.761172	1
ACTN2|ENSG00000077522|c.Audic201207_X031885|JGIv7b.000086070_1354273-1394680-	42.6413	44.7997	40.483	0.903646	-0.146171	0.89705	1
ACTN2|ENSG00000077522|c.Taira201203eye_X004691|JGIv7b.000031469_736570-779092-	33.135	36.6072	29.6628	0.810299	-0.303474	0.928348	1
ACTN2|ENSG00000077522|c.Taira201203muscle_X001344|JGIv7b.000061562_76583-107794+	11.0628	10.9111	11.2145	1.0278	0.0395607	1	1
ACTN2|ENSG00000077522|c.XenBase_147901186|JGIv7b.000045784_6036519-6082795-	42.2959	46.7719	37.82	0.808605	-0.306493	0.528773	1
ACTN4|ENSG00000130402|c.Ueno201210ovary_X000342|JGIv7b.000039723_8100767-8143714+	4995.47	5111.07	4879.86	0.954762	-0.066787	0.658273	1
ACTN4|ENSG00000130402|c.XGI_TC413971|JGIv7b.000050079_3642717-3698929-	2111.15	2180.67	2041.63	0.93624	-0.095049	0.656752	1
ACTR10|ENSG00000131966|c.Chang2013_X015606|JGIv7b.000045985_174324-296623+	342.396	356.568	328.224	0.920507	-0.119499	0.68633	1
ACTR10|ENSG00000131966|c.Taira201203st09_X003726|JGIv7b.000133644_1313017-1330546-	248.268	253.735	242.802	0.956908	-0.0635474	0.846807	1
ACTR1A|ENSG00000138107|c.Taira201203brain_X003809|JGIv7b.000016863_558335-580163-	546.088	595.837	496.339	0.833012	-0.263591	0.343116	1
ACTR1A|ENSG00000138107|c.XenBase_49671159|JGIv7b.000153221_30715-47613+	309.794	318.677	300.911	0.944251	-0.0827579	0.791693	1
ACTR2|ENSG00000138071|c.Taira201203testis_X000496|JGIv7b.000012020_7237943-7271700+	1043.68	1122.5	964.855	0.859557	-0.218334	0.436797	1
ACTR2|ENSG00000138071|c.XGI_TC415628|JGIv7b.000111824_1945233-1972872+	3336.2	3481.12	3191.28	0.91674	-0.125415	0.643226	1
ACTR3|ENSG00000115091|c.Quigley201212_X001890|JGIv7b.000003490_2124614-2141193+	1331.18	1419.23	1243.12	0.875913	-0.19114	0.45987	1
ACTR3|ENSG00000115091|c.Ueno201302st08_X000336|JGIv7b.000163806_5563873-5583831+	1210.39	1283.47	1137.31	0.886127	-0.174415	0.479744	1
ACTR5|ENSG00000101442|c.JGIL6RMv1_XeXenL6RMv10055703m|JGIv7b.000004704_476077-485132+	276.658	275.162	278.154	1.01088	0.0156059	1	1
ACTR6|ENSG00000075089|c.UniGene_Xl_S37223611|JGIv7b.000018184_3963200-3973005-	996.305	990.218	1002.39	1.01229	0.0176295	0.860303	1
ACTR8|ENSG00000113812|c.Chang2013_X037033|JGIv7b.000335124_9110-28635+	1019.33	928.427	1110.22	1.19581	0.25799	0.589698	1
ACVR1B|ENSG00000135503|c.Quigley201212_X009704|JGIv7b.000014978_4799004-4831967-	1152.39	1274.62	1030.17	0.808216	-0.307188	0.265435	1
ACVR1B|ENSG00000135503|c.TXGP201107_X000842|JGIv7b.000008129_5164959-5201979+	590.401	604.862	575.939	0.952183	-0.0706897	0.858409	1
ACVR1|ENSG00000115170|c.Ismailoglu201203_X004986|JGIv7b.000043242_11891608-11937329+	2480.33	2764.39	2196.26	0.794484	-0.331909	0.222366	1
ACVR1|ENSG00000115170|c.Quigley201112_X001139|JGIv7b.000004321_12116261-12167970+	1546.29	1617.91	1474.67	0.911464	-0.133742	0.706131	1
ACVR1|ENSG00000115170|c.Taira201203lung_X001774|JGIv7b.000014978_4840805-4888113-	4.60098	2.97029	6.23167	2.098	1.06902	0.498355	1
ACVR1|ENSG00000115170|c.Ueno201210kidney_X000194|JGIv7b.000008129_5106921-5149482+	1.25163	0.875387	1.62787	1.8596	0.89499	0.911874	1
ACVR2A|ENSG00000121989|c.Quigley201112_X005048|JGIv7b.000021603_8469902-8522909+	650.855	673.052	628.657	0.934039	-0.0984452	0.757298	1
ACVR2A|ENSG00000121989|c.Taira201203brain_X000912|JGIv7b.000004321_14913634-14963846-	796.912	824.772	769.053	0.932444	-0.100912	0.682306	1
ACVR2B|ENSG00000114739|c.JGIL6RMv1_XeXenL6RMv10011755m|JGIv7b.000047683_3882881-3902054-	178.921	182.427	175.415	0.961566	-0.0565417	0.953509	1
ACVR2B|ENSG00000114739|c.JGIL6RMv1_XeXenL6RMv10011828m|JGIv7b.000052573_12610951-12705061+	413.404	401.932	424.876	1.05709	0.0800915	0.749563	1
ACY1|ENSG00000243989|c.Taira201203liver_X003360|JGIv7b.000187321_2519635-2534933-	2.07406	1.81315	2.33497	1.2878	0.364905	0.99681	1
ACY3|ENSG00000132744|c.XGI_TC416695|JGIv7b.000267344_2052158-2068973-	1488.63	1541.66	1435.59	0.931199	-0.102838	0.735465	1
ACYP1|ENSG00000119640|c.XenBase_50415081|JGIv7b.000289484_23381-32711-	200.226	103.861	296.59	2.85564	1.51381	5.95293e-05	0.00205818
ACYP2|ENSG00000170634|c.Taira201203eye_X009251|JGIv7b.000086070_1672580-1681136-	1.42794	1.68839	1.16749	0.691477	-0.532246	0.981607	1
ACYP2|ENSG00000170634|c.Taira201203muscle_X001742|JGIv7b.000102974_19683899-19723256+	685.137	732.72	637.554	0.87012	-0.200713	0.438247	1
ADAD1|ENSG00000164113|c.JGIL6RMv1_XeXenL6RMv10050348m|JGIv7b.000135961_286205-313677+	153.48	154.382	152.577	0.988307	-0.0169683	0.970984	1
ADAD1|ENSG00000164113|c.Taira201203ovary_X005354|JGIv7b.000088765_2774959-2793403-	17.849	18.0712	17.6267	0.975403	-0.0359296	0.973935	1
ADA|ENSG00000196839|c.JGIL6RMv1_XeXenL6RMv10032675m|JGIv7b.000061180_365403-384801+	2.89225	2.28204	3.50246	1.5348	0.618047	0.867271	1
ADA|ENSG00000196839|c.Taira201203eye_X002677|JGIv7b.000014557_6492508-6507530+	27.5727	29.8879	25.2574	0.845071	-0.242856	0.644683	1
ADAL|ENSG00000168803|c.Ueno201302st08_X000161|JGIv7b.000038656_46273-62286-	264.033	285.809	242.257	0.84762	-0.238511	0.537642	1
ADAL|ENSG00000168803|c.UniGene_Xl_S25080933|JGIv7b.000059883_3339354-3354694-	55.6331	60.4922	50.7741	0.83935	-0.252655	0.987003	1
ADAM10|ENSG00000137845|c.Ismailoglu201203_X012752|JGIv7b.000351606_912058-987983+	3560.34	3957.8	3162.87	0.799149	-0.323463	0.189483	1
ADAM10|ENSG00000137845|c.JGIL6RMv1_XeXenL6RMv10045106m|JGIv7b.000054274_1171234-1194440+	6.54316	5.12756	7.95875	1.55215	0.634269	0.799031	1
ADAM10|ENSG00000137845|c.Taira201203stomach_X001429|JGIv7b.000059883_2026152-2109602-	488.258	539.456	437.059	0.810186	-0.303675	0.340031	1
ADAM11|ENSG00000073670|c.Taira201203st25_X000934|JGIv7b.000014557_9118250-9157207-	36.734	34.5466	38.9213	1.12663	0.172016	0.81485	1
ADAM11|ENSG00000073670|c.Taira201203st25_X003032|JGIv7b.000075417_2285477-2316000-	10.7107	11.1607	10.2607	0.919359	-0.1213	0.964358	1
ADAM12|ENSG00000148848|c.Taira201203lung_X000849|JGIv7b.000007555_3844003-3906000-	1.48182	0.875387	2.08825	2.38551	1.2543	0.786561	1
ADAM17|ENSG00000151694|c.Ismailoglu201203_X004940|JGIv7b.000043061_7739262-7788278-	243.87	275.525	212.215	0.77022	-0.376657	0.298608	1
ADAM17|ENSG00000151694|c.XGI_TC415724|JGIv7b.000142445_3008259-3075797-	329.383	338.252	320.514	0.947562	-0.0777083	0.677677	1
ADAM19|ENSG00000135074|c.Taira201203heart_X002404|JGIv7b.000027038_526105-593857-	2866.19	3052.4	2679.98	0.877991	-0.187722	0.533751	1
ADAM19|ENSG00000135074|c.Taira201203lung_X007537|JGIv7b.000189728_444548-497515-	5.44655	6.19009	4.70302	0.759766	-0.396372	0.746185	1
ADAM19|ENSG00000135074|c.Ueno201210brain_X001543|JGIv7b.000054336_891417-928930-	21.1307	20.8523	21.409	1.0267	0.0380104	0.942268	1
ADAM22|ENSG00000008277|c.UniGene_Xl_S13590649|JGIv7b.000061124_678299-807623-	63.2029	35.3596	91.0461	2.57486	1.3645	0.00581574	0.14347
ADAM28|ENSG00000042980|c.Quigley201112_X011196|JGIv7b.000059755_890033-936932+	300.742	339.28	262.204	0.772824	-0.371789	0.238017	1
ADAM28|ENSG00000042980|c.Quigley201212_X015268|JGIv7b.000030425_635315-693755+	1216.84	1371.38	1062.3	0.774621	-0.368437	0.176777	1
ADAM28|ENSG00000042980|c.Taira201203eye_X004535|JGIv7b.000030425_736049-756982-	1.22469	1.28189	1.16749	0.910754	-0.134867	1	1
ADAM28|ENSG00000042980|c.Taira201203intestine_X002905|JGIv7b.000030425_695674-731899+	6.75017	6.31485	7.1855	1.13787	0.186341	0.842824	1
ADAM28|ENSG00000042980|c.UniGene_Xl_S43236146|JGIv7b.000133382_1536585-1573931+	1493.86	1567.33	1420.38	0.906243	-0.142031	0.593818	1
ADAM9|ENSG00000168615|c.Quigley201207_X007100|JGIv7b.000059267_1915277-1976792-	217.552	146.53	288.575	1.9694	0.977754	0.0225845	0.468079
ADAM9|ENSG00000168615|c.Taira201203brain_X005084|JGIv7b.000027313_660790-711133+	226.002	240.363	211.641	0.880502	-0.183601	0.584569	1
ADAM9|ENSG00000168615|c.Taira201203eye_X001310|JGIv7b.000007555_8543612-8586280+	3567.63	3661.58	3473.69	0.948686	-0.0759976	0.87148	1
ADAM9|ENSG00000168615|c.XGI_TC417575|JGIv7b.000247724_618678-690901+	1.25163	0.875387	1.62787	1.8596	0.89499	0.911874	1
ADAMTS10|ENSG00000261964|c.JGIL6RMv1_XeXenL6RMv10051715m|JGIv7b.000325448_224559-261378+	1.22469	1.28189	1.16749	0.910754	-0.134867	1	1
ADAMTS13|ENSG00000260099|c.Taira201203liver_X001409|JGIv7b.000037448_1468724-1485024+	1.57824	1.28189	1.87459	1.46237	0.548304	1	1
ADAMTS17|ENSG00000140470|c.Taira201203kidney_X006940|JGIv7b.000058049_2621145-2784887-	19.8384	20.6028	19.074	0.925798	-0.11123	0.972682	1
ADAMTS18|ENSG00000140873|c.JGIL6RMv1_XeXenL6RMv10044879m|JGIv7b.000175547_3639556-3668514-	1.71201	0.875387	2.54863	2.91143	1.54173	0.677536	1
ADAMTS1|ENSG00000154734|c.Ueno201210brain_X000211|JGIv7b.000006590_8831863-8841000+	163.507	184.141	142.873	0.77589	-0.366076	0.477966	1
ADAMTS1|ENSG00000154734|c.Ueno201210st10_X000167|JGIv7b.000006754_946678-956092-	68.9294	59.9349	77.924	1.30014	0.378671	0.402069	1
ADAMTS2|ENSG00000087116|c.Taira201203eye_X006513|JGIv7b.000048253_324467-475432+	8.64275	8.47213	8.81337	1.04028	0.0569694	0.914276	1
ADAMTS3|ENSG00000156140|c.Audic201207_X041032|JGIv7b.000165627_1269712-1385780+	18.8595	21.2266	16.4923	0.776966	-0.364077	0.823033	1
ADAMTS4|ENSG00000158859|c.Taira201203brain_X002407|JGIv7b.000012462_1863813-1881435-	3.69768	1.34427	6.05109	4.50139	2.17037	0.319237	1
ADAMTS4|ENSG00000158859|c.Taira201203lung_X003888|JGIv7b.000046492_101342-114981+	40.6269	42.3326	38.9213	0.919418	-0.121208	0.822355	1
ADAMTS6|ENSG00000049192|c.Ueno201210st09_X000839|JGIv7b.000173125_24889-194187-	3.64852	4.50169	2.79535	0.620956	-0.687437	0.826399	1
ADAMTS8|ENSG00000134917|c.Taira201203heart_X006535|JGIv7b.000161503_4103947-4140044+	21.2928	22.5729	20.0126	0.886577	-0.173682	0.725508	1
ADAMTS8|ENSG00000134917|c.Taira201203ovary_X006633|JGIv7b.000161503_4513710-4549011-	21.3396	14.4127	28.2664	1.96122	0.971748	0.271705	1
ADAMTSL2|ENSG00000197859|c.JGIL6RMv1_XeXenL6RMv10046240m|JGIv7b.000053263_7714899-7747108+	25.245	32.8301	17.6598	0.537915	-0.894551	0.393695	1
ADAMTSL4|ENSG00000143382|c.Ueno201210heart_X001154|JGIv7b.000131854_1449644-1578595-	34.8381	42.9563	26.7199	0.622025	-0.684957	0.345251	1
ADAMTSL5|ENSG00000185761|c.JGIL6RMv1_XeXenL6RMv10014579m|JGIv7b.000039437_2734314-2774476-	24.2758	21.9793	26.5724	1.20897	0.273784	0.771106	1
ADAMTSL5|ENSG00000185761|c.Park201106_X002649|JGIv7b.000009266_6571442-6605412+	25.2769	21.0717	29.4822	1.39914	0.484539	0.430342	1
ADAP1|ENSG00000105963|c.Audic201207_X030499|JGIv7b.000078978_5596836-5611399+	3114.63	3071.36	3157.91	1.02818	0.0400916	0.831497	1
ADAP1|ENSG00000105963|c.UniGene_Xl_S17058353|JGIv7b.000023403_10198964-10291771-	13.4876	14.4127	12.5626	0.871631	-0.19821	0.913436	1
ADAP1|ENSG00000105963|c.XGI_TC416847|JGIv7b.000009994_9715638-9823243+	18.3571	19.4155	17.2986	0.890971	-0.16655	0.773074	1
ADAP2|ENSG00000184060|c.JGIL6RMv1_XeXenL6RMv10051937m|JGIv7b.000003490_1675079-1686104-	211.093	227.908	194.278	0.852441	-0.230328	0.482706	1
ADAP2|ENSG00000184060|c.Taira201203liver_X003182|JGIv7b.000163806_5139579-5157936-	87.8924	81.3507	94.4341	1.16083	0.215154	0.696333	1
ADARB1|ENSG00000197381|c.TXGP201107_X001613|JGIv7b.000013787_750054-805235+	357.783	371.555	344.012	0.92587	-0.111118	0.605116	1
ADARB2|ENSG00000185736|c.Taira201203muscle_X001228|JGIv7b.000052573_7567386-7651141+	5.59358	5.59645	5.59071	0.998974	-0.00148041	1	1
ADAR|ENSG00000160710|c.XenBase_213626232|JGIv7b.000046492_327810-349309-	5295.92	5242.9	5348.94	1.02023	0.0288888	0.859391	1
ADAT1|ENSG00000065457|c.JGIL6RMv1_XeXenL6RMv10035046m|JGIv7b.000052487_556624-583591+	5.19843	5.94057	4.45629	0.750146	-0.414757	0.756632	1
ADAT2|ENSG00000189007|c.Audic201207_X028750|JGIv7b.000073014_546737-567748+	771.745	822.344	721.146	0.876939	-0.189451	0.555549	1
ADCK1|ENSG00000063761|c.Quigley201212_X018366|JGIv7b.000039723_5911110-5937921-	481.28	519.624	442.935	0.852414	-0.230373	0.329096	1
ADCK2|ENSG00000133597|c.Ueno201210st10_X001589|JGIv7b.000120511_222785-262607+	94.2857	90.3219	98.2495	1.08777	0.121375	0.88513	1
ADCK3|ENSG00000163050|c.Taira201203st08_X001775|JGIv7b.000027161_7107168-7159515+	915.114	933.46	896.767	0.960692	-0.0578542	0.746181	1
ADCK3|ENSG00000163050|c.Taira201203st12_X003064|JGIv7b.000102974_4534704-4588353-	1696.07	1771.42	1620.73	0.914932	-0.128263	0.783407	1
ADCK4|ENSG00000123815|c.JGIL6RMv1_XeXenL6RMv10018961m|JGIv7b.000039723_10111193-10133499+	170.36	192.09	148.629	0.773747	-0.370066	0.339358	1
ADCK5|ENSG00000173137|c.Park201106_X014172|JGIv7b.000073936_319905-342451-	52.4658	54.6483	50.2833	0.920126	-0.120097	0.885925	1
ADCY3|ENSG00000138031|c.Taira201203brain_X007980|JGIv7b.000051558_174339-234927-	12.0308	14.4751	9.58662	0.662285	-0.594477	0.542446	1
ADCY3|ENSG00000138031|c.Taira201203brain_X011568|JGIv7b.000102262_1099438-1158739+	6.24681	6.40946	6.08416	0.949248	-0.0751434	0.9405	1
ADCY4|ENSG00000129467|c.Audic201207_X047727|JGIv7b.000272406_871246-915788+	16.5424	12.6297	20.4552	1.61961	0.695645	0.38396	1
ADCY4|ENSG00000129467|c.Taira201203heart_X004394|JGIv7b.000061078_77231-109814-	29.8084	33.3572	26.2595	0.787221	-0.345159	0.729432	1
ADCY5|ENSG00000173175|c.Taira201203brain_X010697|JGIv7b.000084188_1600086-1658595+	210.66	196.708	224.613	1.14186	0.19138	0.446958	1
ADCY6|ENSG00000174233|c.Quigley201207_X001342|JGIv7b.000008129_5782233-5875477-	340.354	324.008	356.701	1.1009	0.138689	0.629195	1
ADCY6|ENSG00000174233|c.Taira201203st08_X001114|JGIv7b.000014978_4074576-4184440+	58.5172	38.7645	78.2699	2.01911	1.01372	0.0387525	0.721284
ADCY8|ENSG00000155897|c.Taira201203brain_X015076|JGIv7b.000220448_4300765-4491176-	1.72854	0.875387	2.5817	2.94921	1.56033	0.77893	1
ADCY8|ENSG00000155897|c.Taira201203egg_X005702|JGIv7b.000110678_197886-317030+	1.68932	1.75077	1.62787	0.929798	-0.10501	1	1
ADCY9|ENSG00000162104|c.Taira201203ovary_X002276|JGIv7b.000023403_3169261-3263476+	439.641	452.354	426.928	0.943793	-0.083457	0.928229	1
ADD1|ENSG00000087274|c.Chang2013_X009971|JGIv7b.000024597_78899-154992-	578.105	615.323	540.887	0.879029	-0.186017	0.422307	1
ADD1|ENSG00000087274|c.Quigley201212_X001741|JGIv7b.000003467_5286677-5346141+	855.026	923.684	786.367	0.851337	-0.232197	0.3851	1
ADD2|ENSG00000075340|c.Taira201203brain_X003354|JGIv7b.000014870_423349-476445-	204.811	220.408	189.214	0.858471	-0.220158	0.450119	1
ADD2|ENSG00000075340|c.Ueno201210brain_X002969|JGIv7b.000247724_1563676-1613550+	53.3105	49.3658	57.2551	1.15981	0.213893	0.662029	1
ADD3|ENSG00000148700|c.Ueno201210brain_X000740|JGIv7b.000020641_4571957-4611210-	2433.93	2257.05	2610.81	1.15674	0.21006	0.350732	1
ADD3|ENSG00000148700|c.Ueno201210egg_X000112|JGIv7b.000007045_57131-71628+	317.683	300.763	334.603	1.11251	0.153823	0.60528	1
ADGB|ENSG00000118492|c.Ismailoglu201203_X009222|JGIv7b.000118142_2843963-2927763-	152.121	51.2112	253.032	4.94095	2.30479	3.08011e-06	0.000126868
ADH1A|ENSG00000187758|c.JGIL6RMv1_XeXenL6RMv10018339m|JGIv7b.000007144_1251081-1286435+	10.6823	11.3177	10.047	0.887728	-0.17181	0.862473	1
ADH1B|ENSG00000196616|c.Amin201106_X022279|JGIv7b.000167800_1639974-1658490+	2.16199	1.28189	3.04208	2.37312	1.24678	0.778986	1
ADH1B|ENSG00000196616|c.Taira201203intestine_X000800|JGIv7b.000007144_808026-827766-	2.06463	2.5014	1.62787	0.650782	-0.619755	0.924147	1
ADH1B|ENSG00000196616|c.Taira201203kidney_X001086|JGIv7b.000007144_1133476-1164831+	1.49032	1.81315	1.16749	0.643899	-0.635095	0.97817	1
ADH1B|ENSG00000196616|c.Taira201203liver_X002142|JGIv7b.000063529_1936016-1954809+	14.4282	2.56378	26.2926	10.2554	3.35831	0.00197199	0.0533795
ADH1B|ENSG00000196616|c.Taira201203pancreas_X002524|JGIv7b.000167800_1697729-1729224+	38.4506	35.8586	41.0426	1.14457	0.194802	0.781395	1
ADH1B|ENSG00000196616|c.XenBase_32450251|JGIv7b.000007144_1224174-1238009+	1.25163	0.875387	1.62787	1.8596	0.89499	0.911874	1
ADH1B|ENSG00000196616|c.XenBase_47682947|JGIv7b.000046215_1037209-1056503-	12.0309	11.0058	13.056	1.18629	0.246456	0.900995	1
ADH1C|ENSG00000248144|c.JGIL6RMv1_XeXenL6RMv10043858m|JGIv7b.000167800_1590491-1601144+	4.3079	4.43931	4.17649	0.940797	-0.0880447	1	1
ADH5|ENSG00000197894|c.JGIL6RMv1_XeXenL6RMv10043849m|JGIv7b.000167800_1767093-1777192+	44.7246	40.1171	49.3321	1.2297	0.298311	0.998644	1
ADH5|ENSG00000197894|c.XGI_TC421111|JGIv7b.000007144_1337048-1355903+	271.236	289.067	253.405	0.876633	-0.189956	0.617299	1
ADHFE1|ENSG00000147576|c.Amin201106_X002909|JGIv7b.000010587_262273-281943+	24.4733	19.1338	29.8129	1.55813	0.639817	0.763036	1
ADI1|ENSG00000182551|c.XenBase_77748312|JGIv7b.000142445_205236-216257-	288.007	311.833	264.18	0.847184	-0.239253	0.335932	1
ADIPOQ|ENSG00000181092|c.Audic201207_X010614|JGIv7b.000016807_8997654-9002147+	11.4107	12.3802	10.4412	0.843383	-0.24574	0.957297	1
ADIPOQ|ENSG00000181092|c.Taira201203muscle_X001057|JGIv7b.000044494_5837433-5842591+	1.42794	1.68839	1.16749	0.691477	-0.532246	0.981607	1
ADIPOR1|ENSG00000159346|c.Audic201207_X043514|JGIv7b.000193525_624322-637088-	696.831	803.354	590.308	0.734804	-0.444568	0.144835	1
ADIPOR1|ENSG00000159346|c.Taira201203st25_X000190|JGIv7b.000003412_405077-420670+	806.878	892.575	721.181	0.807978	-0.307612	0.311127	1
ADIPOR2|ENSG00000006831|c.Taira201203stomach_X002653|JGIv7b.000256647_412569-452623-	1666.88	1603.26	1730.51	1.07937	0.110192	0.746198	1
ADIPOR2|ENSG00000006831|c.XGI_TC419462|JGIv7b.000058790_1350233-1407721-	185.73	170.803	200.658	1.17479	0.232399	0.580485	1
ADK|ENSG00000156110|c.Amin201106_X020719|JGIv7b.000139078_1502424-1640742+	981.531	704.103	1258.96	1.78803	0.838373	0.00147403	0.0408698
ADM|ENSG00000148926|c.Taira201203brain_X004788|JGIv7b.000025194_3409975-3412859-	2.75423	2.21966	3.28881	1.48167	0.567227	0.977774	1
ADM|ENSG00000148926|c.Taira201203heart_X003293|JGIv7b.000043483_4766160-4768837-	3.53745	4.03281	3.04208	0.754333	-0.406727	0.891549	1
ADNP2|ENSG00000101544|c.Taira201203egg_X002208|JGIv7b.000023301_6276352-6297106+	1922.67	2084.8	1760.54	0.844465	-0.24389	0.338083	1
ADNP2|ENSG00000101544|c.Taira201203st09_X002889|JGIv7b.000073623_56003-78515+	1143.46	1152.02	1134.91	0.985142	-0.0215957	0.970223	1
ADNP|ENSG00000101126|c.Quigley201212_X008927|JGIv7b.000014557_4273013-4299380+	1718.91	1857.37	1580.46	0.850912	-0.232918	0.348313	1
ADNP|ENSG00000101126|c.Taira201203st12_X000083|JGIv7b.000002511_1042703-1149813-	1659.68	1796.24	1523.11	0.847943	-0.237961	0.428202	1
ADO|ENSG00000181915|c.Taira201203brain_X003828|JGIv7b.000016863_9987412-9992707-	197.277	225.568	168.985	0.749154	-0.416666	0.302447	1
ADO|ENSG00000181915|c.XGI_TC415187|JGIv7b.000079772_389950-393271-	196.162	198.84	193.485	0.973068	-0.0393868	0.91737	1
ADORA1|ENSG00000163485|c.Taira201203kidney_X004715|JGIv7b.000035524_523340-563412-	110.059	110.802	109.316	0.986593	-0.0194729	0.797907	1
ADORA2A|ENSG00000128271|c.Audic201207_X051111|JGIv7b.000394729_67911-77657-	6.19623	6.12771	6.26474	1.02236	0.0319069	0.978372	1
ADORA2A|ENSG00000128271|c.XGI_TC419598|JGIv7b.000162663_887148-896750-	3.28222	3.09504	3.46939	1.12095	0.164721	0.928169	1
ADORA2B|ENSG00000170425|c.Quigley201207_X007256|JGIv7b.000061444_316936-335161-	20.4675	8.09785	32.8371	4.05504	2.01972	0.0174959	0.377352
ADORA2B|ENSG00000170425|c.Taira201203brain_X005973|JGIv7b.000036364_1437810-1480832-	3.81633	4.37694	3.25573	0.743839	-0.426938	0.926306	1
ADORA2B|ENSG00000170425|c.Taira201203kidney_X006126|JGIv7b.000050079_5810202-5820371-	4.70068	3.56393	5.83743	1.63792	0.711866	0.753868	1
ADORA2B|ENSG00000170425|c.Taira201203kidney_X007188|JGIv7b.000060518_1100479-1152371-	29.8079	29.2943	30.3216	1.03507	0.0497262	1	1
ADPGK|ENSG00000159322|c.Amin201106_X014647|JGIv7b.000061562_86247-147502-	2974.23	3260.83	2687.63	0.824216	-0.278905	0.217522	1
ADPGK|ENSG00000159322|c.Audic201207_X007050|JGIv7b.000012518_3025040-3037194+	906.682	991.246	822.118	0.829379	-0.269897	0.531229	1
ADPGK|ENSG00000159322|c.TeperekTkacz201205_X001049|JGIv7b.000045784_5990806-6008563+	197.065	208.847	185.282	0.887164	-0.172728	0.641898	1
ADPRH|ENSG00000144843|c.mgEST_1013255135|JGIv7b.000020345_2053557-2062065+	8.72309	5.37708	12.0691	2.24455	1.16642	0.311255	1
ADPRH|ENSG00000144843|c.Taira201203brain_X011769|JGIv7b.000105005_488327-493123+	9.66042	8.56673	10.7541	1.25533	0.328071	0.911062	1
ADPRH|ENSG00000144843|c.Taira201203ovary_X001519|JGIv7b.000013787_1136829-1156476-	37.1717	39.2375	35.106	0.894704	-0.160517	0.864528	1
ADPRHL1|ENSG00000153531|c.Taira201203heart_X006680|JGIv7b.000167628_4825117-4840241-	231.413	207.495	255.331	1.23054	0.299294	0.348089	1
ADPRHL1|ENSG00000153531|c.Taira201203heart_X008089|JGIv7b.000338390_1305759-1341838-	2.04713	2.21966	1.87459	0.844542	-0.243759	1	1
ADPRHL2|ENSG00000116863|c.Taira201203eye_X012551|JGIv7b.000196571_561450-574679-	38.6605	48.0195	29.3016	0.610203	-0.712639	0.296755	1
ADPRHL2|ENSG00000116863|c.TXGP201107_X005785|JGIv7b.000076824_259075-271552+	49.1982	51.6156	46.7808	0.906331	-0.14189	0.869281	1
ADPRM|ENSG00000170222|c.Audic201207_X031196|JGIv7b.000081941_3300045-3308022-	2.82562	1.68839	3.96284	2.34711	1.23088	0.682458	1
ADPRM|ENSG00000170222|c.XGI_TC417361|JGIv7b.000081941_3287467-3293627-	366.476	382.645	350.307	0.915488	-0.127387	0.66466	1
ADRA1A|ENSG00000120907|c.Taira201203eye_X005157|JGIv7b.000036401_2333197-2394219+	1.60943	1.34427	1.87459	1.39451	0.479755	1	1
ADRA1D|ENSG00000171873|c.Taira201203lung_X006351|JGIv7b.000109418_263905-341101-	1.42794	1.68839	1.16749	0.691477	-0.532246	0.981607	1
ADRA2A|ENSG00000150594|c.Quigley201212_X012047|JGIv7b.000020641_3803459-3805409+	58.3971	72.0354	44.7587	0.621343	-0.686537	0.156064	1
ADRA2A|ENSG00000150594|c.Taira201203brain_X011839|JGIv7b.000106356_3441142-3443545-	15.9885	1.68839	30.2885	17.9392	4.16505	0.00019377	0.00611568
ADRA2A|ENSG00000150594|c.Taira201203heart_X005557|JGIv7b.000100253_630458-633498+	19.4399	9.00339	29.8764	3.31835	1.73047	0.114686	1
ADRA2A|ENSG00000150594|c.Taira201203spleen_X000387|JGIv7b.000005925_11875804-11878999-	20.0251	22.2912	17.759	0.796684	-0.32792	0.638859	1
ADRA2A|ENSG00000150594|c.Ueno201210ovary_X000081|JGIv7b.000007045_944796-946660-	35.6701	42.9262	28.4139	0.661925	-0.595261	0.349779	1
ADRA2B|ENSG00000222040|c.Ueno201210brain_X002980|JGIv7b.000247724_5081671-5083342-	25.2094	26.5756	23.8432	0.897184	-0.156524	0.728274	1
ADRB1|ENSG00000043591|c.Taira201203heart_X000684|JGIv7b.000007045_1814848-1840640+	80.8436	8.22261	153.465	18.6637	4.22217	4.52669e-15	3.98821e-13
ADRB1|ENSG00000043591|c.Taira201203liver_X003025|JGIv7b.000139741_1695034-1698174+	22.0609	23.9796	20.1423	0.839977	-0.251579	0.940521	1
ADRB1|ENSG00000043591|c.Taira201203muscle_X001550|JGIv7b.000081892_103618-106445-	2.10008	3.03267	1.16749	0.384971	-1.37718	0.711711	1
ADRB2|ENSG00000169252|c.Audic201207_X011809|JGIv7b.000018892_3799857-3804028+	170.911	186.903	154.919	0.828873	-0.270777	0.964109	1
ADRB2|ENSG00000169252|c.Taira201203kidney_X005112|JGIv7b.000040421_1976151-1979775+	121.767	135.782	107.752	0.793569	-0.333573	0.424376	1
ADRBK2|ENSG00000100077|c.Taira201203st09_X002019|JGIv7b.000044061_2957359-3068478+	26.0516	28.606	23.4972	0.821409	-0.283828	0.767508	1
ADRBK2|ENSG00000100077|c.TXGP201107_X007419|JGIv7b.000143664_174124-287160-	260.348	284.869	235.827	0.827844	-0.272569	0.593469	1
ADRM1|ENSG00000130706|c.Amin201106_X004248|JGIv7b.000013471_3262958-3277654-	847.993	944.232	751.754	0.796154	-0.32888	0.184752	1
ADRM1|ENSG00000130706|c.Ueno2012106cells_X000328|JGIv7b.000014557_823836-839588+	701.635	711.722	691.548	0.971655	-0.0414835	1	1
ADSL|ENSG00000239900|c.JGIL6RMv1_XeXenL6RMv10024411m|JGIv7b.000078978_4533158-4559246+	98.3601	100.493	96.2274	0.957555	-0.0625724	0.845073	1
ADSS|ENSG00000035687|c.Taira201203testis_X003697|JGIv7b.000236382_4592100-4666882+	110.23	108.301	112.16	1.03564	0.0505188	0.989664	1
ADSSL1|ENSG00000185100|c.Taira201203muscle_X002269|JGIv7b.000230550_3138293-3160635-	3.83052	2.56378	5.09725	1.98818	0.991447	0.613129	1
ADTRP|ENSG00000111863|c.Taira201203eye_X004241|JGIv7b.000026933_520107-537985-	245.634	241.394	249.875	1.03514	0.04982	0.93352	1
ADTRP|ENSG00000111863|c.Taira201203eye_X006833|JGIv7b.000051654_452884-467358-	10.6795	11.0983	10.2607	0.924526	-0.113214	0.964935	1
AEBP1|ENSG00000106624|c.Taira201203intestine_X004503|JGIv7b.000051940_777848-814670+	1.68932	1.75077	1.62787	0.929798	-0.10501	1	1
AEBP1|ENSG00000106624|c.Taira201203testis_X003917|JGIv7b.000286644_542673-594098-	16.7689	17.226	16.3117	0.946926	-0.0786766	0.975803	1
AEBP2|ENSG00000139154|c.Ueno2012102cells_X001803|JGIv7b.000335096_2272-11078-	619.629	616.096	623.163	1.01147	0.0164545	0.88761	1
AEN|ENSG00000181026|c.UniGene_Xl_S21938856|JGIv7b.000009266_9160801-9168675-	229.781	251.586	207.975	0.826656	-0.274642	0.346582	1
AES|ENSG00000104964|c.Audic201207_X002510|JGIv7b.000004363_805137-824060-	2776.68	2923.17	2630.18	0.899771	-0.152371	0.606877	1
AES|ENSG00000104964|c.Ismailoglu201203_X007236|JGIv7b.000070461_899168-915780+	253.53	257.175	249.885	0.971656	-0.0414828	0.946264	1
AFAP1|ENSG00000196526|c.TXGP201107_X007456|JGIv7b.000146311_3618683-3717037-	69.9715	70.6849	69.2581	0.979814	-0.0294196	0.923401	1
AFAP1|ENSG00000196526|c.Ueno201210st09_X000679|JGIv7b.000106356_2236249-2339505-	18.5906	25.6056	11.5756	0.452075	-1.14537	0.255584	1
AFAP1L1|ENSG00000157510|c.Taira201203liver_X001475|JGIv7b.000040421_2433020-2490036+	1.91951	1.75077	2.08825	1.19276	0.254299	0.990916	1
AFAP1L1|ENSG00000157510|c.Taira201203st25_X001142|JGIv7b.000018892_4276122-4316843+	114.211	63.529	164.893	2.59555	1.37604	0.000649473	0.0190738
AFAP1L2|ENSG00000169129|c.Taira201203heart_X000691|JGIv7b.000007045_1934655-1973649-	408.84	427.004	390.675	0.914923	-0.128278	0.659743	1
AFF1|ENSG00000172493|c.Taira201203kidney_X007064|JGIv7b.000058878_1426296-1538789-	36.6565	43.2381	30.0749	0.695564	-0.523745	0.389337	1
AFF2|ENSG00000269754|c.TXGP201107_X007479|JGIv7b.000149581_1718606-1751605+	2.99908	2.28204	3.71611	1.62842	0.703473	0.77096	1
AFF3|ENSG00000144218|c.Taira201203lung_X007269|JGIv7b.000169004_1225608-1250493-	1.45488	1.28189	1.62787	1.26989	0.344709	1	1
AFF4|ENSG00000072364|c.Ueno201210egg_X000364|JGIv7b.000018892_7111589-7170848-	1124.69	1143.28	1106.1	0.967481	-0.0476943	0.985159	1
AFG3L2|ENSG00000141385|c.Taira201203muscle_X001059|JGIv7b.000044494_774362-797566-	620.469	620.249	620.688	1.00071	0.00102091	0.890062	1
AFG3L2|ENSG00000141385|c.Taira201203st40_X003000|JGIv7b.000398601_318207-353740-	394.873	405.79	383.956	0.946194	-0.0797926	0.682076	1
AFG3L2|ENSG00000141385|c.Ueno201210st08_X001316|JGIv7b.000373526_316715-329389-	102.55	110.238	94.8614	0.860511	-0.216734	0.569718	1
AFM|ENSG00000079557|c.TXGP201107_X007854|JGIv7b.000165627_1046177-1073729-	2.91308	4.65868	1.16749	0.250605	-1.99652	0.456032	1
AFMID|ENSG00000183077|c.Quigley201212_X050318|JGIv7b.000373158_1360737-1389483+	224.41	228.824	219.996	0.96142	-0.0567618	0.752822	1
AFTPH|ENSG00000119844|c.Taira201203egg_X005718|JGIv7b.000111824_1677123-1722022+	573.454	615.18	531.728	0.864345	-0.210321	0.413379	1
AFTPH|ENSG00000119844|c.Taira201203pancreas_X000408|JGIv7b.000012020_6806369-6847007+	485.943	548.472	423.413	0.771988	-0.37335	0.189705	1
AGA|ENSG00000038002|c.Audic201207_X009425|JGIv7b.000014692_6240843-6258550+	31.6414	39.0784	24.2044	0.619379	-0.691107	0.341596	1
AGAP2|ENSG00000135439|c.Taira201203brain_X001088|JGIv7b.000005732_2222457-2325193-	359.547	378.077	341.018	0.901981	-0.148832	0.576349	1
AGAP3|ENSG00000133612|c.Taira201203eye_X002538|JGIv7b.000013787_4276144-4420284+	110.765	105.672	115.858	1.09639	0.132764	0.682676	1
AGAP3|ENSG00000133612|c.Taira201203eye_X011690|JGIv7b.000160151_261367-265154+	86.8997	86.5687	87.2308	1.00765	0.0109915	0.905619	1
AGAP3|ENSG00000133612|c.Taira201203st09_X000216|JGIv7b.000004321_500712-644730+	392.538	382.858	402.218	1.05057	0.0711679	0.795271	1
AGAP3|ENSG00000133612|c.Ueno201210ovary_X000788|JGIv7b.000212107_40045-53203+	156.447	166.666	146.228	0.877375	-0.188735	0.740467	1
AGBL1|ENSG00000166748|c.Taira201203st08_X001579|JGIv7b.000023872_4413065-4725016+	1.72476	2.28204	1.16749	0.511599	-0.966916	0.878071	1
AGBL2|ENSG00000165923|c.Quigley201212_X028813|JGIv7b.000074352_2655783-2682191+	355.506	66.0304	644.981	9.76795	3.28806	4.2611e-22	7.20251e-20
AGBL3|ENSG00000146856|c.Quigley201112_X015743|JGIv7b.000120511_1154799-1170671-	301.525	121.148	481.902	3.97781	1.99198	4.38162e-10	2.60375e-08
AGBL5|ENSG00000084693|c.Chang2013_X028335|JGIv7b.000134683_907297-944464-	310.905	175.013	446.796	2.55293	1.35216	1.25947e-05	0.000481406
AGBL5|ENSG00000084693|c.TXGP201107_X003408|JGIv7b.000036600_807822-838522+	740.843	527.248	954.439	1.81023	0.85617	0.0168032	0.364116
AGFG1|ENSG00000173744|c.Audic201207_X020492|JGIv7b.000044494_4236126-4308547+	435.866	514.01	357.721	0.695942	-0.522961	0.525802	1
AGFG1|ENSG00000173744|c.Taira201203muscle_X000564|JGIv7b.000016807_7615536-7691100+	219.265	222.479	216.051	0.971107	-0.0422979	0.729422	1
AGGF1|ENSG00000164252|c.Ismailoglu201203_X011404|JGIv7b.000220499_2165864-2191936+	291.231	287.008	295.453	1.02942	0.0418349	0.941743	1
AGGF1|ENSG00000164252|c.Taira201203ovary_X002776|JGIv7b.000032212_6358963-6381578-	351.02	349.284	352.756	1.00994	0.0142729	0.942976	1
AGK|ENSG00000006530|c.Quigley201112_X015742|JGIv7b.000120511_776846-785730-	135.529	137.504	133.554	0.97127	-0.0420558	0.764566	1
AGL|ENSG00000162688|c.Taira201203muscle_X002128|JGIv7b.000181903_730096-782508-	40.3286	49.6132	31.0439	0.625718	-0.676415	0.572139	1
AGL|ENSG00000162688|c.Ueno2012106cells_X000873|JGIv7b.000047606_5856147-5912468+	292.274	296.382	288.166	0.972278	-0.0405599	0.993464	1
AGMAT|ENSG00000116771|c.Chang2013_X036383|JGIv7b.000307846_387019-459815+	21.541	16.7893	26.2926	1.56603	0.647111	0.412202	1
AGMAT|ENSG00000116771|c.Taira201203st35_X003289|JGIv7b.000195950_420591-434307-	9.26052	3.37679	15.1443	4.48481	2.16505	0.0974599	1
AGMO|ENSG00000187546|c.Taira201203eye_X014094|JGIv7b.000300794_1443102-1599480-	4.59908	4.31456	4.8836	1.13189	0.178733	0.967537	1
AGO1|ENSG00000092847|c.TXGP201107_X008351|JGIv7b.000196571_679606-710895-	149.459	174.166	124.753	0.71629	-0.481385	0.444503	1
AGO2|ENSG00000123908|c.Quigley201112_X021098|JGIv7b.000296242_1175895-1271717-	588.126	473.128	703.124	1.48612	0.571549	0.0299577	0.591354
AGO2|ENSG00000123908|c.XGI_TC457926|JGIv7b.000043791_2606371-2671304-	287.814	234.61	341.018	1.45355	0.539583	0.103119	1
AGO3|ENSG00000126070|c.Taira201203st08_X005146|JGIv7b.000196571_622999-668904-	19.1827	11.9737	26.3918	2.20415	1.14022	0.203111	1
AGO3|ENSG00000126070|c.TXGP201107_X002975|JGIv7b.000030711_2769708-2858708+	321.702	315.791	327.613	1.03744	0.053023	0.756472	1
AGO4|ENSG00000134698|c.JGIL6RMv1_XeXenL6RMv10026351m|JGIv7b.000030711_2628592-2716354-	1742.07	1795.08	1689.05	0.940933	-0.0878365	0.721871	1
AGPAT1|ENSG00000235758|c.Chang2013_X005496|JGIv7b.000012933_4991691-5026313+	92.4591	90.535	94.3832	1.04251	0.0600547	0.817585	1
AGPAT1|ENSG00000235758|c.Chang2013_X022108|JGIv7b.000075398_418014-439503+	33.3033	32.7012	33.9054	1.03682	0.0521708	0.832571	1
AGPAT2|ENSG00000169692|c.Taira201203heart_X003001|JGIv7b.000037448_2763843-2769749-	1.25588	1.34427	1.16749	0.868491	-0.203417	1	1
AGPAT2|ENSG00000169692|c.Taira201203intestine_X004020|JGIv7b.000046073_504941-567388+	60.7295	63.4968	57.9622	0.912838	-0.131569	0.846756	1
AGPAT3|ENSG00000160216|c.Audic201207_X041584|JGIv7b.000169011_325620-342268-	2797.25	3168.13	2426.36	0.765865	-0.384838	0.0927099	1
AGPAT3|ENSG00000160216|c.Taira201203skin_X004696|JGIv7b.000347078_642512-655662-	1437.54	1589.35	1285.74	0.808973	-0.305837	0.371413	1
AGPAT4|ENSG00000026652|c.Audic201207_X020793|JGIv7b.000045174_1011991-1069641-	17.9538	15.6	20.3077	1.30177	0.380479	0.710496	1
AGPAT4|ENSG00000026652|c.Taira201203stomach_X002052|JGIv7b.000121003_1441590-1500979+	6.00531	7.16008	4.85053	0.67744	-0.561835	0.85399	1
AGPAT5|ENSG00000155189|c.Ueno2012102cells_X001134|JGIv7b.000087714_145684-173062+	70.736	70.2223	71.2498	1.01463	0.0209569	0.883534	1
AGPAT5|ENSG00000155189|c.Ueno201210st08_X000647|JGIv7b.000052702_8416739-8444773-	2.06981	1.34427	2.79535	2.07946	1.05621	0.780494	1
AGPAT6|ENSG00000158669|c.Ismailoglu201203_X003595|JGIv7b.000027313_60961-108338+	2559.63	2662.54	2456.72	0.922698	-0.11607	0.63542	1
AGPAT6|ENSG00000158669|c.TXGP201107_X005059|JGIv7b.000059267_673488-695115+	87.3307	82.6284	92.033	1.11382	0.155513	0.715138	1
AGPAT9|ENSG00000138678|c.XGI_TC417559|JGIv7b.000042478_134772-390593+	9.40667	12.9759	5.83743	0.449867	-1.15243	0.340702	1
AGPHD1|ENSG00000188266|c.XenBase_37747693|JGIv7b.000012518_184189-193085-	3.66081	4.03281	3.28881	0.815512	-0.294221	0.886318	1
AGPS|ENSG00000018510|c.Taira201203brain_X011580|JGIv7b.000102262_284542-358790-	4.26771	5.03296	3.50246	0.695905	-0.523037	0.850005	1
AGPS|ENSG00000018510|c.Taira201203st10_X000180|JGIv7b.000004321_5653040-5795446+	813.841	724.133	903.548	1.24776	0.319346	0.445563	1
AGR2|ENSG00000106541|c.Chung201110_X003762|JGIv7b.000057216_2613250-2620205-	18010.5	17977.1	18043.8	1.00371	0.00533626	0.847083	1
AGR2|ENSG00000106541|c.Taira201203st35_X003415|JGIv7b.000220553_424125-430449+	2062.2	1968.74	2155.65	1.09494	0.130856	0.568918	1
AGR3|ENSG00000173467|c.Audic201207_X045279|JGIv7b.000220553_366495-392812+	1.48182	0.875387	2.08825	2.38551	1.2543	0.786561	1
AGR3|ENSG00000173467|c.JGIL6RMv1_XeXenL6RMv10037629m|JGIv7b.000013787_5208193-5215643+	6275.05	6130.27	6419.84	1.04723	0.0665848	0.739438	1
AGR3|ENSG00000173467|c.XenBase_1899063|JGIv7b.000004321_1454066-1462022+	4475.03	4959.93	3990.12	0.80447	-0.31389	0.33573	1
AGRN|ENSG00000188157|c.Taira201203eye_X000977|JGIv7b.000005925_12858172-12868768-	1.25588	1.34427	1.16749	0.868491	-0.203417	1	1
AGRN|ENSG00000188157|c.Taira201203kidney_X007458|JGIv7b.000066475_1563758-1860782+	478.163	512.708	443.619	0.865248	-0.208814	0.53031	1
AGT|ENSG00000135744|c.Taira201203liver_X001619|JGIv7b.000045174_266075-278879+	38.0759	40.7991	35.3527	0.866507	-0.206716	0.81758	1
AGTPBP1|ENSG00000135049|c.Taira201203heart_X001400|JGIv7b.000013576_578927-654616-	32.1561	28.1049	36.2073	1.28829	0.365458	0.470506	1
AGXT2|ENSG00000113492|c.Amin201106_X013059|JGIv7b.000052441_4909809-4945124-	2.44938	2.56378	2.33497	0.910754	-0.134867	1	1
AGXT2|ENSG00000113492|c.JGIL6RMv1_XeXenL6RMv10005383m|JGIv7b.000051452_2336873-2357422+	1.66238	2.15728	1.16749	0.541185	-0.885806	0.883106	1
AGXT2L1|ENSG00000164089|c.Taira201203muscle_X001616|JGIv7b.000088765_3730698-3757706-	1.48607	1.34427	1.62787	1.21097	0.276159	1	1
AGXT2L1|ENSG00000164089|c.Taira201203testis_X002571|JGIv7b.000081573_319263-342439-	31.9292	24.1969	39.6615	1.63912	0.712918	0.291455	1
AGXT|ENSG00000172482|c.Taira201203pancreas_X001286|JGIv7b.000044494_7426633-7447871+	4.62602	3.90805	5.34398	1.36743	0.451465	0.821506	1
AHCTF1|ENSG00000153207|c.Taira201203testis_X001372|JGIv7b.000034423_1138268-1195297-	1294.71	1416.59	1172.84	0.827932	-0.272415	0.36737	1
AHCTF1|ENSG00000153207|c.XGI_TC416111|JGIv7b.000176005_1393014-1464991+	1969.09	2167.35	1770.82	0.817044	-0.291514	0.252304	1
AHCY|ENSG00000101444|c.Ueno201210ovary_X000373|JGIv7b.000045782_422578-436472-	174.807	160.355	189.26	1.18026	0.2391	0.418297	1
AHCY|ENSG00000101444|c.Ueno201210st25_X000206|JGIv7b.000045834_283968-300517-	239.842	206.167	273.517	1.32668	0.407818	0.356252	1
AHCYL1|ENSG00000168710|c.UniGene_Xl_S21696557|JGIv7b.000382976_920194-949166-	9.2445	13.8191	4.66995	0.337935	-1.56518	0.204225	1
AHCYL2|ENSG00000158467|c.Taira201203brain_X011743|JGIv7b.000104110_758634-826092-	581.243	569.594	592.892	1.0409	0.0578352	0.882199	1
AHCYL2|ENSG00000158467|c.Ueno201210st08_X000170|JGIv7b.000012518_7980370-8046158+	1351.56	1337.65	1365.46	1.02079	0.029692	0.951269	1
AHDC1|ENSG00000126705|c.Quigley201212_X005135|JGIv7b.000008834_420103-477173+	695.433	786.166	604.699	0.769175	-0.378616	0.178075	1
AHDC1|ENSG00000126705|c.Ueno201210testis_X000137|JGIv7b.000098463_1722499-1786325+	324.259	362.787	285.731	0.787602	-0.344462	0.34522	1
AHR|ENSG00000106546|c.Taira201203kidney_X012282|JGIv7b.000220553_142268-235448-	101.309	98.4499	104.168	1.05808	0.0814548	0.871845	1
AHR|ENSG00000106546|c.Taira201203spleen_X002929|JGIv7b.000057216_2777169-2855462+	34.8797	35.3274	34.4319	0.974653	-0.0370397	1	1
AHRR|ENSG00000063438|c.XenBase_162076036|JGIv7b.000070754_455682-637471+	8.29015	10.0358	6.54454	0.652122	-0.616786	0.620974	1
AHSA1|ENSG00000100591|c.Taira201203brain_X006253|JGIv7b.000039723_6073571-6082521+	328.534	328.747	328.32	0.998701	-0.0018747	0.955865	1
AHSA1|ENSG00000100591|c.XGI_TC420949|JGIv7b.000289484_255005-267093-	754.757	696.76	812.753	1.16647	0.222155	0.378775	1
AHSG|ENSG00000145192|c.Taira201203kidney_X010365|JGIv7b.000136959_438847-464696+	3.07896	2.68854	3.46939	1.29044	0.367858	0.852051	1
AHSG|ENSG00000145192|c.XenBase_147902697|JGIv7b.000030987_3432789-3444272+	47.3576	37.048	57.6672	1.55655	0.638356	0.308386	1
AICDA|ENSG00000111732|c.XenBase_53854803|JGIv7b.000131666_514270-517211-	16.2258	15.0386	17.4131	1.1579	0.211504	0.781751	1
AIDA|ENSG00000186063|c.Taira201203lung_X006214|JGIv7b.000102974_6465504-6490896+	126.815	98.0777	155.553	1.58602	0.665409	0.0866816	1
AIDA|ENSG00000186063|c.TXGP201107_X002734|JGIv7b.000027161_5671409-5697210-	80.7479	58.8079	102.688	1.74616	0.804184	0.0711288	1
AIF1L|ENSG00000126878|c.XGI_TC422992|JGIv7b.000091271_1605024-1655689+	1.68932	1.75077	1.62787	0.929798	-0.10501	1	1
AIFM1|ENSG00000156709|c.mgEST_1013089002|JGIv7b.000036864_1474201-1499605-	1319.87	1354.85	1284.88	0.948353	-0.0765035	0.676592	1
AIFM2|ENSG00000042286|c.Quigley201212_X010472|JGIv7b.000016807_673459-691953+	43.9729	46.0815	41.8642	0.90848	-0.138473	0.91748	1
AIFM2|ENSG00000042286|c.Taira201203st20_X003379|JGIv7b.000087668_1299204-1318407-	52.9301	46.0233	59.8368	1.30014	0.378669	0.502655	1
AIFM3|ENSG00000183773|c.Audic201207_X013849|JGIv7b.000025254_267353-322157-	4.32967	5.18994	3.46939	0.668483	-0.581038	0.892929	1
AIFM3|ENSG00000183773|c.Audic201207_X035841|JGIv7b.000112554_2492291-2538355+	253.29	224.178	282.402	1.25972	0.333106	0.787061	1
AIFM3|ENSG00000183773|c.Quigley201212_X042201|JGIv7b.000179290_540498-590557-	52.4649	57.1798	47.7499	0.835083	-0.260009	0.893077	1
AIG1|ENSG00000146416|c.Amin201106_X018758|JGIv7b.000103958_146492-158251+	472.157	510.297	434.017	0.85052	-0.233583	0.460922	1
AIG1|ENSG00000146416|c.Taira201203st40_X001662|JGIv7b.000073014_647306-779920-	8.31	6.75358	9.86642	1.46092	0.546875	0.911992	1
AIM1|ENSG00000112297|c.Taira201203skin_X000443|JGIv7b.000008630_4046678-4126721+	1364.79	1327.71	1401.88	1.05586	0.0784205	0.669686	1
AIM1L|ENSG00000176092|c.Taira201203intestine_X000965|JGIv7b.000008355_3365452-3426978+	11070.1	12212	9928.24	0.81299	-0.298691	0.142761	1
AIM1L|ENSG00000176092|c.Taira201203intestine_X000995|JGIv7b.000008834_1196783-1229449+	52.6162	59.9651	45.2674	0.754896	-0.40565	0.560306	1
AIM1L|ENSG00000176092|c.Taira201203skin_X001372|JGIv7b.000027891_163471-207216+	437.879	509.894	365.863	0.717528	-0.478894	0.085657	1
AIMP1|ENSG00000164022|c.Audic201207_X000585|JGIv7b.000000243_3955727-3994889-	98.2902	99.5467	97.0337	0.974756	-0.0368875	0.763823	1
AIMP1|ENSG00000164022|c.Ismailoglu201203_X003285|JGIv7b.000024467_3853713-3886323-	444.218	450.622	437.815	0.97158	-0.0415957	0.948582	1
[truncated: 22,241 more rows]

## Sheet: ICD6_DBM6
id	baseMean	baseMeanA	baseMeanB	foldChange	log2FoldChange	pval	padj
[truncated: 23,105 more rows]
