# Supplementary material for: Rfx2 Stabilizes Foxj1 Binding at Chromatin Loops to Enable Multiciliated Cell Gene Expression
Source: PLoS Genet. 2017 Jan 19;13(1):e1006538. doi: 10.1371/journal.pgen.1006538 (PMC5245798; doi:10.1371/journal.pgen.1006538)
Supplement: S9 Table — Top tab of spreadsheet is a group of genes resulting from the intersection of 3 tests for RNAseq differential expression for samples harvested at the 9 hour timepoint (Notch+ vs. Notch, Notch+ vs. Notch+ and Multicilin, and Notch- vs. Notch- and dnMulticilin, see Fig 1E). Additional tabs are results of differential expression testing for all genes across the three comparisons; final tab is intersection between 2 conditions, as intersection of all 3 was sparse. (XLSX) [file pgen.1006538.s028.xlsx]

## Sheet: Core_MCC_genes_3h
id
FOXJ1|ENSG00000129654|c.Quigley201112_X005434|JGIv7b.000023403_2905232-2912271-
KIT|ENSG00000157404|c.Taira201203intestine_X003048|JGIv7b.000031653_1827255-1866311-
TUBA1A|ENSG00000167552|c.Taira201203st20_X001340|JGIv7b.000021603_3119096-3123430-

## Sheet: desig_ICD3_MCI3
id	baseMean	baseMeanA	baseMeanB	foldChange	log2FoldChange	pval	padj
A1CF|ENSG00000148584|c.Taira201203intestine_X005935|JGIv7b.000079772_4581973-4609884+	239.209	220.981	257.438	1.16498	0.220304	0.726538	1
A2M|ENSG00000175899|c.JGIL6RMv1_XeXenL6RMv10041704m|JGIv7b.000131666_981139-1015884-	0.473194	0	0.946388	Inf	Inf	0.93098	1
A2M|ENSG00000175899|c.Taira201203eye_X001131|JGIv7b.000007045_3939197-3984083+	7.24206	2.13078	12.3533	5.79757	2.53545	0.283733	1
A2M|ENSG00000175899|c.Taira201203eye_X010895|JGIv7b.000131666_752750-785570-	60.6282	61.6993	59.5572	0.965281	-0.0509797	0.940204	1
A2M|ENSG00000175899|c.Taira201203eye_X010902|JGIv7b.000131666_817700-853325-	6.2233	4.8755	7.5711	1.55289	0.634954	0.791248	1
A2M|ENSG00000175899|c.Taira201203eye_X010903|JGIv7b.000131666_947929-977612-	77.4397	3.71261	151.167	40.7171	5.34756	0.142833	1
A2M|ENSG00000175899|c.Ueno201210st10_X000172|JGIv7b.000007045_3704835-3735363+	1318.32	1310.3	1326.35	1.01225	0.0175639	0.955671	1
A2M|ENSG00000175899|c.UniGene_Xl_S19874647|JGIv7b.000131666_894764-943919-	273.761	273.688	273.834	1.00053	0.000769265	0.978393	1
A2ML1|ENSG00000166535|c.Taira201203skin_X003503|JGIv7b.000131666_1092313-1121274-	51.0674	33.2404	68.8944	2.07261	1.05145	0.274199	1
A2ML1|ENSG00000166535|c.Taira201203st20_X003952|JGIv7b.000131666_1221540-1307105+	221.656	90.1074	353.206	3.91983	1.97079	0.242025	1
A2ML1|ENSG00000166535|c.Taira201203st35_X000321|JGIv7b.000007045_3464923-3566890-	18.0485	16.4613	19.6357	1.19284	0.254403	0.870064	1
A4GNT|ENSG00000118017|c.JGIL6RMv1_XeXenL6RMv10019937m|JGIv7b.000086205_247294-258571+	0.709791	0	1.41958	Inf	Inf	0.850466	1
A4GNT|ENSG00000118017|c.JGIL6RMv1_XeXenL6RMv10019962m|JGIv7b.000030404_4677-17187-	30.2041	27.2381	33.1701	1.21779	0.28426	0.831615	1
A4GNT|ENSG00000118017|c.Taira201203brain_X006569|JGIv7b.000043061_1185532-1204944+	1.02214	1.09789	0.946388	0.862008	-0.214227	1	1
A4GNT|ENSG00000118017|c.Taira201203skin_X001808|JGIv7b.000043061_1239102-1248946-	0.548944	1.09789	0	0	#NAME?	0.907478	1
AAAS|ENSG00000094914|c.Ismailoglu201203_X005781|JGIv7b.000049342_887644-908895+	880.725	991.886	769.564	0.775859	-0.366133	0.550473	1
AACS|ENSG00000081760|c.Taira201203brain_X013853|JGIv7b.000167265_691745-734409+	781.016	494.697	1067.33	2.15755	1.1094	0.157091	1
AACS|ENSG00000081760|c.Taira201203stomach_X001056|JGIv7b.000042960_6294219-6340767-	529.234	417.166	641.302	1.53728	0.620384	0.32068	1
AADAC|ENSG00000114771|c.Park201106_X025379|JGIv7b.000387329_40822-58092+	0.274472	0.548944	0	0	#NAME?	0.995479	1
AADAC|ENSG00000114771|c.Taira201203intestine_X006045|JGIv7b.000082102_3340579-3362969-	61.1466	60.3626	61.9306	1.02598	0.0369969	0.957843	1
AADACL4|ENSG00000204518|c.Quigley201212_X044535|JGIv7b.000208071_522577-533708-	124.775	112.079	137.47	1.22655	0.2946	0.712866	1
AADAT|ENSG00000109576|c.JGIL6RMv1_XeXenL6RMv10010169m|JGIv7b.000014660_2062232-2098841-	755.095	658.067	852.123	1.29489	0.372827	0.540611	1
AADAT|ENSG00000109576|c.UniGene_Xl_S17519062|JGIv7b.000014692_8988441-9021092+	25.917	20.0368	31.7971	1.58693	0.666243	0.794581	1
AAED1|ENSG00000158122|c.UniGene_Xl_S38675532|JGIv7b.000032519_354005-361068-	48.7347	22.3266	75.1428	3.36562	1.75087	0.0856654	1
AAGAB|ENSG00000103591|c.Audic201207_X025945|JGIv7b.000058049_4975593-4992662-	284.911	272.878	296.944	1.08819	0.121934	0.843424	1
AAGAB|ENSG00000103591|c.UniGene_Xl_S20337254|JGIv7b.000036401_3602075-3619253+	236.982	189.633	284.332	1.49938	0.584365	0.380551	1
AAK1|ENSG00000115977|c.Taira201203egg_X000385|JGIv7b.000004754_213589-296673+	55.3843	57.3219	53.4467	0.932395	-0.100987	0.91434	1
AAK1|ENSG00000115977|c.Taira201203testis_X003766|JGIv7b.000247724_2284955-2361746+	70.4218	77.7487	63.095	0.811524	-0.301294	0.710707	1
AAMP|ENSG00000127837|c.Taira201203pancreas_X002239|JGIv7b.000127187_2128992-2144223+	349.354	439.166	259.543	0.590991	-0.758792	0.257927	1
AAMP|ENSG00000127837|c.UniGene_Xl_S22391930|JGIv7b.000021603_1388249-1401312-	964.306	1023.85	904.757	0.883678	-0.178408	0.77586	1
AANAT|ENSG00000129673|c.XGI_TC422461|JGIv7b.000106323_947332-953666-	0.548944	1.09789	0	0	#NAME?	0.907478	1
AANAT|ENSG00000129673|c.XGI_TC422686|JGIv7b.000071264_389373-394964-	2.63783	2.41973	2.85593	1.18027	0.239112	1	1
AAR2|ENSG00000131043|c.Taira201203st09_X003663|JGIv7b.000125077_680794-686879+	291.099	317.603	264.595	0.8331	-0.263438	0.68521	1
AARS2|ENSG00000124608|c.Ueno2012102cells_X000217|JGIv7b.000012020_13287630-13314178-	378.753	342.912	414.594	1.20904	0.273861	0.637777	1
AARSD1|ENSG00000266967|c.XenBase_115529162|JGIv7b.000360123_511299-548145+	95.1434	70.1645	120.122	1.71201	0.77569	0.339038	1
AARS|ENSG00000090861|c.Park201106_X010549|JGIv7b.000046631_3834200-3862408-	5514.44	5486.08	5542.8	1.01034	0.0148404	0.985256	1
AASDH|ENSG00000157426|c.Ismailoglu201203_X004058|JGIv7b.000032657_1080639-1098291+	1536.34	1689.72	1382.97	0.818458	-0.28902	0.637811	1
AASDHPPT|ENSG00000149313|c.XGI_TC422152|JGIv7b.000104417_854265-886537+	78.4768	81.7064	75.2471	0.920944	-0.118814	0.934133	1
AASS|ENSG00000008311|c.Taira201203brain_X004915|JGIv7b.000026505_1407547-1444502-	2743.91	2726.36	2761.45	1.01287	0.0184492	0.996983	1
AATF|ENSG00000108270|c.Audic201207_X014864|JGIv7b.000027891_1699502-1803642-	2605.48	2400.36	2810.6	1.17091	0.227625	0.706018	1
AATK|ENSG00000181409|c.Taira201203brain_X013222|JGIv7b.000150750_108577-214399+	43.0935	49.8387	36.3484	0.729319	-0.455378	0.667555	1
ABAT|ENSG00000183044|c.XenBase_147902229|JGIv7b.000026364_2689745-2752987-	163.05	158.784	167.317	1.05374	0.0755166	0.950709	1
ABAT|ENSG00000183044|c.XGI_TC415602|JGIv7b.000120240_340724-399678-	354.931	351.284	358.578	1.02077	0.0296508	0.957043	1
ABCA1|ENSG00000165029|c.Taira201203liver_X002115|JGIv7b.000061609_2028494-2097948-	67.237	42.6445	91.8294	2.15337	1.1066	0.440182	1
ABCA1|ENSG00000165029|c.Taira201203spleen_X003781|JGIv7b.000090041_668873-751164+	336.942	323.554	350.329	1.08275	0.114704	0.876042	1
ABCA2|ENSG00000107331|c.Taira201203brain_X006134|JGIv7b.000037448_433866-471951-	172.479	221.06	123.898	0.560475	-0.835278	0.256062	1
ABCA3|ENSG00000167972|c.Taira201203ovary_X000130|JGIv7b.000000939_2558927-2601093-	1054.67	927.449	1181.88	1.27434	0.349748	0.543679	1
ABCA3|ENSG00000167972|c.TXGP201107_X002428|JGIv7b.000023403_4255533-4300390+	317.251	336.05	298.451	0.888114	-0.171184	0.810756	1
ABCA4|ENSG00000198691|c.Taira201203eye_X006442|JGIv7b.000047606_529024-637383+	124.508	109.652	139.363	1.27095	0.34591	0.667499	1
ABCA5|ENSG00000154265|c.Taira201203ovary_X001423|JGIv7b.000013265_4526157-4564627+	39.0356	44.4652	33.606	0.755784	-0.403955	0.746588	1
ABCA5|ENSG00000154265|c.Ueno201210brain_X001848|JGIv7b.000075417_7663292-7705450+	3.88961	4.83947	2.93976	0.607455	-0.71915	0.830365	1
ABCA8|ENSG00000141338|c.Ismailoglu201203_X006813|JGIv7b.000060603_78072-183746-	149.229	169.98	128.478	0.755837	-0.403852	0.754442	1
ABCA8|ENSG00000141338|c.Quigley201212_X039363|JGIv7b.000147859_10172-81245-	1005.32	204.353	1806.28	8.83905	3.14389	0.205717	1
ABCB10|ENSG00000135776|c.Taira201203st09_X002374|JGIv7b.000051671_257217-271590+	177.084	185.364	168.803	0.910658	-0.135019	0.843925	1
ABCB10|ENSG00000135776|c.Taira201203st25_X001154|JGIv7b.000019026_166132-173552+	332.501	368.662	296.34	0.803826	-0.315044	0.65057	1
ABCB11|ENSG00000263298|c.Taira201203intestine_X003716|JGIv7b.000043242_7410425-7454117+	0.72355	0.483947	0.963154	1.99021	0.992918	1	1
ABCB1|ENSG00000085563|c.Chang2013_X032863|JGIv7b.000203187_787793-828110+	1704.35	2035.9	1372.79	0.674293	-0.568553	0.424845	1
ABCB1|ENSG00000085563|c.XenBase_148234562|JGIv7b.000061124_1028220-1072818+	3.69888	4.00157	3.39619	0.848714	-0.236649	0.974397	1
ABCB5|ENSG00000004846|c.JGIL6RMv1_XeXenL6RMv10038321m|JGIv7b.000057216_4219502-4290829+	137.156	98.5796	175.732	1.78264	0.834015	0.485164	1
ABCB5|ENSG00000004846|c.Taira201203heart_X005629|JGIv7b.000102974_12705191-12735311+	5.69058	5.51841	5.86275	1.0624	0.087327	1	1
ABCB5|ENSG00000004846|c.Taira201203st12_X004073|JGIv7b.000268161_4442-43431-	1093.82	1522.35	665.284	0.437011	-1.19426	0.293441	1
ABCB5|ENSG00000004846|c.Ueno201210intestine_X001378|JGIv7b.000102974_12653176-12689942+	0.236597	0	0.473194	Inf	Inf	1	1
ABCB6|ENSG00000115657|c.Ismailoglu201203_X003007|JGIv7b.000021603_3558171-3577484+	267.895	242.773	293.017	1.20696	0.271374	0.698723	1
ABCB7|ENSG00000131269|c.Amin201106_X002140|JGIv7b.000007546_2030615-2099629+	481.743	513.008	450.478	0.878113	-0.187522	0.768464	1
ABCB8|ENSG00000197150|c.Audic201207_X041637|JGIv7b.000170011_116499-134283+	229.798	263.047	196.549	0.747201	-0.420432	0.733862	1
ABCB9|ENSG00000150967|c.Chang2013_X037883|JGIv7b.000395028_532298-554320+	597.382	787.842	406.922	0.516502	-0.953153	0.134718	1
ABCC10|ENSG00000124574|c.Taira201203brain_X015850|JGIv7b.000256136_664779-691984-	419.746	462.619	376.873	0.81465	-0.295748	0.659369	1
ABCC1|ENSG00000103222|c.Taira201203brain_X013608|JGIv7b.000160841_2070164-2130088-	14.5464	15.5584	13.5345	0.869915	-0.201053	0.921967	1
ABCC1|ENSG00000103222|c.Taira201203kidney_X001505|JGIv7b.000009994_3873956-3912382+	615.469	640.32	590.618	0.92238	-0.116567	0.855558	1
ABCC1|ENSG00000103222|c.TXGP201107_X001030|JGIv7b.000009994_3762929-3842896+	342.069	308.575	375.563	1.21709	0.283433	0.681321	1
ABCC2|ENSG00000023839|c.Taira201203kidney_X013221|JGIv7b.000299965_959970-1000667-	0.48996	0	0.97992	Inf	Inf	0.928716	1
ABCC3|ENSG00000108846|c.JGIL6RMv1_XeXenL6RMv10049234m|JGIv7b.000064164_592398-650213-	20.0026	15.5873	24.4179	1.56652	0.647566	0.652496	1
ABCC4|ENSG00000125257|c.Taira201203kidney_X008712|JGIv7b.000086067_1787360-1932602-	498.838	498.525	499.15	1.00125	0.0018081	0.988304	1
ABCC5|ENSG00000114770|c.Quigley201212_X014741|JGIv7b.000029016_1831671-1850329+	88.2212	15.9123	160.53	10.0884	3.33463	0.303936	1
ABCC5|ENSG00000114770|c.Taira201203eye_X009166|JGIv7b.000084584_52476-120049-	143.826	33.6954	253.956	7.53681	2.91395	0.0977045	1
ABCC8|ENSG00000006071|c.Taira201203st30_X003100|JGIv7b.000093786_437260-492372+	23.7775	29.8959	17.6591	0.590685	-0.759538	0.592979	1
ABCC8|ENSG00000006071|c.Ueno201210brain_X001368|JGIv7b.000047091_1495958-1547512-	3.43476	3.03367	3.83585	1.26442	0.338479	0.974139	1
ABCC9|ENSG00000069431|c.Taira201203eye_X001772|JGIv7b.000011605_22993-72510-	4.86176	6.32734	3.39619	0.536748	-0.897682	0.788219	1
ABCD1|ENSG00000268757|c.Ismailoglu201203_X011500|JGIv7b.000229341_1500776-1545104-	290.228	279.227	301.229	1.07879	0.109419	0.872272	1
ABCD1|ENSG00000268757|c.TXGP201107_X008553|JGIv7b.000215393_43989-76277+	144.195	109.075	179.316	1.64398	0.717192	0.579672	1
ABCD2|ENSG00000173208|c.Taira201203testis_X000110|JGIv7b.000003286_1631536-1663435-	17.2052	25.3023	9.10805	0.359969	-1.47405	0.306219	1
ABCD3|ENSG00000117528|c.XenBase_148226101|JGIv7b.000060618_1552284-1590843-	793.89	726.298	861.482	1.18613	0.246259	0.739183	1
ABCD4|ENSG00000119688|c.Park201106_X008915|JGIv7b.000039723_6827610-6847781+	61.0697	39.6398	82.4996	2.08123	1.05744	0.34603	1
ABCE1|ENSG00000164163|c.Ismailoglu201203_X008698|JGIv7b.000099286_4634825-4675964+	2614.85	2602.9	2626.81	1.00918	0.0131893	0.996327	1
ABCE1|ENSG00000164163|c.Taira201203st35_X003273|JGIv7b.000190940_43993-90768-	7959.93	8183.45	7736.42	0.945374	-0.0810426	0.885453	1
ABCF1|ENSG00000204574|c.Audic201207_X029208|JGIv7b.000075398_2327606-2358265+	1021.89	990.004	1053.77	1.06441	0.0900519	0.923598	1
ABCF2|ENSG00000033050|c.Chang2013_X026774|JGIv7b.000109013_42146-53102-	3634.29	3797.31	3471.28	0.914141	-0.129512	0.829547	1
ABCF2|ENSG00000033050|c.mgEST_1013251092|JGIv7b.000160151_0-5329+	2262.65	2202.13	2323.18	1.05497	0.0771981	0.894555	1
ABCF3|ENSG00000161204|c.Amin201106_X007861|JGIv7b.000029016_1649121-1688378-	2173.88	2239.13	2108.63	0.941718	-0.0866325	0.87217	1
ABCF3|ENSG00000161204|c.Audic201207_X049057|JGIv7b.000305513_61533-82098+	963.825	963.89	963.761	0.999867	-0.000192451	1	1
ABCG1|ENSG00000160179|c.Taira201203eye_X001048|JGIv7b.000006590_139907-190957-	20.7885	21.0118	20.5653	0.978751	-0.0309857	1	1
ABCG2|ENSG00000118777|c.Taira201203brain_X005439|JGIv7b.000031449_2807345-2886729+	108.192	81.4465	134.937	1.65675	0.728358	0.49085	1
ABCG2|ENSG00000118777|c.Taira201203lung_X000089|JGIv7b.000000377_2763707-2837354+	851.229	859.248	843.209	0.981333	-0.0271856	0.994841	1
ABCG5|ENSG00000138075|c.JGIL6RMv1_XeXenL6RMv10010122m|JGIv7b.000027036_1973745-1989948-	0.481577	0	0.963154	Inf	Inf	0.929845	1
ABCG8|ENSG00000143921|c.Taira201203intestine_X002698|JGIv7b.000027036_1990478-2006342+	0.47857	0.483947	0.473194	0.977781	-0.0324174	1	1
ABHD10|ENSG00000144827|c.XGI_TC440316|JGIv7b.000008834_2392510-2406395+	489.82	347.088	632.552	1.82245	0.865882	0.173109	1
ABHD11|ENSG00000262947|c.XGI_TC422037|JGIv7b.000007440_1090404-1100727+	110.975	65.513	156.437	2.38788	1.25573	0.110832	1
ABHD12|ENSG00000100997|c.JGIL6RMv1_XeXenL6RMv10019136m|JGIv7b.000267922_4499044-4516587-	220.636	214.039	227.234	1.06164	0.0862993	0.892324	1
ABHD12|ENSG00000100997|c.Taira201203brain_X002255|JGIv7b.000012020_325317-396589+	165.079	156.226	173.932	1.11333	0.154886	0.813394	1
ABHD12|ENSG00000100997|c.Taira201203brain_X010962|JGIv7b.000089475_937380-989243+	460.577	457.607	463.547	1.01298	0.0186084	0.96105	1
ABHD13|ENSG00000139826|c.Park201106_X010037|JGIv7b.000044780_2320394-2329640+	353.993	335.603	372.383	1.10959	0.150033	0.794533	1
ABHD13|ENSG00000139826|c.XGI_TC420854|JGIv7b.000167628_2883957-2892643+	241.851	318.781	164.921	0.517349	-0.950791	0.152736	1
ABHD14A|ENSG00000248487|c.Taira201203brain_X014360|JGIv7b.000187321_2565312-2572687-	152.941	121.238	184.644	1.52299	0.606904	0.385422	1
ABHD14A|ENSG00000248487|c.Taira201203eye_X014203|JGIv7b.000315413_325198-330081-	38.7439	34.1794	43.3084	1.26709	0.341521	0.756661	1
ABHD14B|ENSG00000114779|c.XenBase_148238240|JGIv7b.000187321_2577789-2583466-	93.5019	66.4159	120.588	1.81565	0.860486	0.491392	1
ABHD15|ENSG00000168792|c.Quigley201112_X015420|JGIv7b.000112554_2692160-2705561+	32.0421	32.0486	32.0356	0.999594	-0.00058563	0.995039	1
ABHD15|ENSG00000168792|c.Taira201203spleen_X004590|JGIv7b.000159212_666954-684116+	132.048	135.215	128.882	0.953165	-0.0692022	0.948808	1
ABHD16A|ENSG00000224552|c.Chang2013_X022121|JGIv7b.000075398_1832130-1854040+	161.981	131.235	192.728	1.46857	0.55441	0.443376	1
ABHD16A|ENSG00000224552|c.TXGP201107_X007231|JGIv7b.000134683_167419-192462+	472.016	444.598	499.433	1.12334	0.167791	0.783744	1
ABHD17B|ENSG00000107362|c.Chang2013_X021034|JGIv7b.000067832_625291-654237-	159.221	166.216	152.225	0.915824	-0.126858	0.841232	1
ABHD17B|ENSG00000107362|c.UniGene_Xl_S21312946|JGIv7b.000268711_821985-846642-	578.017	584.601	571.433	0.977477	-0.0328657	0.995074	1
ABHD17C|ENSG00000136379|c.Audic201207_X018390|JGIv7b.000039437_3866613-3879108-	654.064	684.193	623.936	0.911929	-0.133007	0.822554	1
ABHD17C|ENSG00000136379|c.JGIL6RMv1_XeXenL6RMv10005583m|JGIv7b.000054274_526027-529863+	205.541	221.718	189.365	0.854082	-0.227553	0.7435	1
ABHD17C|ENSG00000136379|c.JGIL6RMv1_XeXenL6RMv10023728m|JGIv7b.000106789_535638-559070+	2401.47	2539.74	2263.21	0.89112	-0.166308	0.766392	1
ABHD17C|ENSG00000136379|c.mgEST_1013254664|JGIv7b.000009266_7880452-7909600-	3133.32	3337.72	2928.93	0.877526	-0.188486	0.725694	1
ABHD2|ENSG00000140526|c.Ismailoglu201203_X003239|JGIv7b.000023872_6363615-6393230+	28.4971	17.9781	39.0161	2.1702	1.11783	0.339048	1
ABHD2|ENSG00000140526|c.JGIL6RMv1_XeXenL6RMv10011422m|JGIv7b.000009266_8816035-8845121-	19.1377	20.7878	17.4877	0.841246	-0.2494	0.873631	1
ABHD3|ENSG00000158201|c.Taira201203eye_X008986|JGIv7b.000080529_704858-733192-	0.516445	1.03289	0	0	#NAME?	0.91167	1
ABHD3|ENSG00000158201|c.Taira201203eye_X009198|JGIv7b.000085591_607302-639999-	6.55749	5.35944	7.75553	1.44708	0.533142	0.834711	1
ABHD3|ENSG00000158201|c.Taira201203kidney_X000367|JGIv7b.000002409_655814-665230-	3.00442	2.67972	3.32912	1.24234	0.313059	0.968347	1
ABHD3|ENSG00000158201|c.Taira201203lung_X000240|JGIv7b.000002409_666657-682948-	1.22624	1.03289	1.41958	1.37438	0.458778	1	1
ABHD3|ENSG00000158201|c.XenBase_148234991|JGIv7b.000029621_3344835-3377942+	59.5292	66.437	52.6214	0.792049	-0.336339	0.750425	1
ABHD4|ENSG00000100439|c.Taira201203eye_X011217|JGIv7b.000139621_111649-128905+	218.671	211.403	225.939	1.06876	0.0959327	0.901081	1
ABHD4|ENSG00000100439|c.Taira201203intestine_X002857|JGIv7b.000029869_594229-606505+	73.2258	57.7408	88.7108	1.53636	0.619517	0.472218	1
ABHD5|ENSG00000011198|c.TXGP201107_X008774|JGIv7b.000231563_690035-703296-	1.95082	1.45184	2.4498	1.68738	0.754781	0.957162	1
ABHD5|ENSG00000011198|c.TXGP201107_X008884|JGIv7b.000239737_160397-179618+	142.574	142.38	142.768	1.00273	0.00393143	0.988419	1
ABHD6|ENSG00000163686|c.Taira201203stomach_X002347|JGIv7b.000177844_687-16094-	46.774	38.188	55.3599	1.44967	0.535723	0.555925	1
ABHD8|ENSG00000127220|c.Taira201203eye_X008202|JGIv7b.000070461_2159403-2192082+	0.236597	0	0.473194	Inf	Inf	1	1
ABHD8|ENSG00000127220|c.Ueno201210brain_X002579|JGIv7b.000163107_418407-433018+	2.44449	3.45262	1.43635	0.416016	-1.26529	0.809202	1
ABI1|ENSG00000136754|c.Audic201207_X024337|JGIv7b.000052573_2315691-2384313-	1834.86	2161.37	1508.36	0.697871	-0.518967	0.389059	1
ABI1|ENSG00000136754|c.Taira201203brain_X013463|JGIv7b.000155082_3809861-3875623-	2171.74	2124.06	2219.42	1.04489	0.0633558	0.914495	1
ABI2|ENSG00000138443|c.Taira201203st20_X001274|JGIv7b.000020345_3327894-3364255-	1575.78	1589.58	1561.97	0.982629	-0.0252806	0.993248	1
ABI2|ENSG00000138443|c.Ueno201302st08_X000323|JGIv7b.000139113_2663449-2696677+	980.023	957.916	1002.13	1.04615	0.0650966	0.917229	1
ABI3BP|ENSG00000154175|c.Taira201203brain_X016796|JGIv7b.000337436_1113472-1261707-	0.511069	0.548944	0.473194	0.862008	-0.214227	1	1
ABI3BP|ENSG00000154175|c.Taira201203pancreas_X000724|JGIv7b.000017127_8574019-8756236-	0.236597	0	0.473194	Inf	Inf	1	1
ABI3|ENSG00000108798|c.Taira201203intestine_X005714|JGIv7b.000075417_3545798-3559937-	0.486953	0.483947	0.48996	1.01243	0.0178156	1	1
ABL1|ENSG00000097007|c.Taira201203lung_X005901|JGIv7b.000091271_1344911-1439278+	364.584	295.312	433.855	1.46914	0.554974	0.539537	1
ABL2|ENSG00000143322|c.Taira201203st08_X003012|JGIv7b.000053263_6086969-6125984-	1247.37	1382.46	1112.29	0.804576	-0.3137	0.609532	1
ABL2|ENSG00000143322|c.Taira201203st09_X002840|JGIv7b.000069443_8159887-8194804-	539.264	665.738	412.789	0.620047	-0.689551	0.272706	1
ABLIM1|ENSG00000099204|c.Taira201203pancreas_X000272|JGIv7b.000007045_1979560-2064172-	463.728	357.083	570.374	1.59731	0.675646	0.562248	1
ABLIM1|ENSG00000099204|c.Taira201203st30_X001155|JGIv7b.000020641_2269522-2369862+	387.24	269.498	504.983	1.8738	0.905964	0.551107	1
ABLIM2|ENSG00000163995|c.Taira201203brain_X011834|JGIv7b.000106356_2378668-2508040-	71.3379	64.1332	78.5427	1.22468	0.292406	0.732066	1
ABLIM3|ENSG00000173210|c.Taira201203brain_X004028|JGIv7b.000018892_4143101-4268902+	6.02364	5.77839	6.26888	1.08488	0.11754	0.992026	1
ABLIM3|ENSG00000173210|c.Taira201203testis_X001543|JGIv7b.000040421_2310107-2424603+	2.5155	2.61473	2.41627	0.9241	-0.113879	1	1
ABO|ENSG00000256062|c.Park201106_X015777|JGIv7b.000086205_104801-120334-	0.709791	0	1.41958	Inf	Inf	0.850466	1
ABO|ENSG00000256062|c.Taira201203eye_X009258|JGIv7b.000086205_16372-29262-	0.516445	1.03289	0	0	#NAME?	0.91167	1
ABO|ENSG00000256062|c.Taira201203eye_X009260|JGIv7b.000086205_39274-47473-	32.4228	30.2428	34.6027	1.14416	0.194295	0.893919	1
ABO|ENSG00000256062|c.Taira201203ovary_X004103|JGIv7b.000053263_5527282-5642266-	170.202	130.694	209.71	1.60459	0.682207	0.686277	1
ABO|ENSG00000256062|c.Taira201203ovary_X005303|JGIv7b.000086205_161143-171072-	3.19777	1.64683	4.7487	2.88354	1.52784	0.70083	1
ABO|ENSG00000256062|c.Taira201203skin_X002994|JGIv7b.000086205_29621-32016-	1.70584	1.45184	1.95984	1.3499	0.432853	1	1
ABO|ENSG00000256062|c.Taira201203stomach_X001692|JGIv7b.000081122_404038-422131+	0.946388	0	1.89278	Inf	Inf	0.770953	1
ABO|ENSG00000256062|c.Ueno201210st30_X000300|JGIv7b.000069443_7798181-7816708-	24.4357	22.9836	25.8878	1.12636	0.171668	0.886375	1
ABP1|ENSG00000002726|c.Taira201203liver_X000524|JGIv7b.000011169_230217-238635+	5.88526	5.51841	6.25212	1.13296	0.180093	0.992792	1
ABRACL|ENSG00000146386|c.Taira201203stomach_X002343|JGIv7b.000175847_291950-345760+	180.677	158.856	202.497	1.27472	0.350181	0.634417	1
ABRA|ENSG00000174429|c.Audic201207_X026673|JGIv7b.000060603_519000-524107-	3.13418	5.77839	0.48996	0.0847917	-3.55993	0.440615	1
ABRA|ENSG00000174429|c.Taira201203eye_X014324|JGIv7b.000335957_1011-2682-	6.44323	5.16445	7.722	1.49522	0.580358	0.836682	1
ABRA|ENSG00000174429|c.Taira201203muscle_X001998|JGIv7b.000160942_2479817-2483904-	3.74274	6.52233	0.963154	0.14767	-2.75955	0.482546	1
ABR|ENSG00000159842|c.Ismailoglu201203_X006801|JGIv7b.000060518_1500403-1765004-	377.331	357.902	396.76	1.10857	0.1487	0.937167	1
ABR|ENSG00000159842|c.Taira201203egg_X003028|JGIv7b.000036364_1736823-1966829-	392.366	380.148	404.584	1.06428	0.0898804	0.902147	1
ABT1|ENSG00000146109|c.Amin201106_X027129|JGIv7b.000356308_147384-150279-	1059.4	1097.75	1021.05	0.930128	-0.104499	0.8444	1
ABTB1|ENSG00000114626|c.Audic201207_X004219|JGIv7b.000007281_43809-71369-	384.895	388.143	381.647	0.983265	-0.0243477	0.980945	1
ABTB1|ENSG00000114626|c.Audic201207_X008630|JGIv7b.000013523_8065511-8099108-	151.543	150.969	152.117	1.0076	0.0109292	0.974497	1
ABTB2|ENSG00000166016|c.JGIL6RMv1_XeXenL6RMv10007088m|JGIv7b.000074352_1817053-1833464+	40.8721	48.9429	32.8013	0.670195	-0.577348	0.705934	1
ABTB2|ENSG00000166016|c.XenBase_148223869|JGIv7b.000113759_569365-647027-	363.706	335.227	392.186	1.16991	0.226402	0.695351	1
AC002321.1|ENSG00000215611|c.Audic201207_X021277|JGIv7b.000046073_1484823-1511753+	3.7441	4.61551	2.8727	0.6224	-0.684085	0.875356	1
AC002321.1|ENSG00000215611|c.Taira201203brain_X006143|JGIv7b.000037448_1616820-1645461-	14.5912	14.7855	14.397	0.973728	-0.0384094	1	1
AC002365.1|ENSG00000234469|c.Audic201207_X038176|JGIv7b.000137317_3730847-3751791-	18.8157	9.07206	28.5593	3.14805	1.65446	0.308972	1
AC002365.1|ENSG00000234469|c.Taira201203pancreas_X002612|JGIv7b.000183754_34828-63482-	2.32713	2.74472	1.90954	0.695715	-0.523432	0.981471	1
AC002472.13|ENSG00000187905|c.Quigley201207_X004596|JGIv7b.000036586_1588934-1609658-	101.692	4.68051	198.704	42.4536	5.40781	0.116345	1
AC004381.6|ENSG00000005189|c.Chang2013_X009706|JGIv7b.000023403_6724415-6755753+	544.464	591.788	497.14	0.840064	-0.251429	0.688843	1
AC005841.1|ENSG00000206044|c.Audic201207_X044064|JGIv7b.000202026_519607-533554-	105.722	24.4354	187.008	7.65317	2.93606	0.246396	1
AC006465.3|ENSG00000219545|c.JGIL6RMv1_XeXenL6RMv10007524m|JGIv7b.000061124_6351919-6378553+	201.302	198.373	204.231	1.02953	0.0419897	0.965406	1
AC007390.5|ENSG00000218739|c.XGI_TC432927|JGIv7b.000118142_1635226-1639786+	184.001	206.498	161.504	0.78211	-0.354557	0.633588	1
AC012313.1|ENSG00000269855|c.Audic201207_X007826|JGIv7b.000012933_4049740-4056397+	265.29	246.204	284.376	1.15504	0.207948	0.753874	1
AC012313.1|ENSG00000269855|c.Ismailoglu201203_X005890|JGIv7b.000050694_6495016-6504884+	1258.05	1282.62	1233.49	0.961695	-0.0563486	0.889312	1
AC019173.1|ENSG00000257652|c.Taira201203egg_X004223|JGIv7b.000058878_2444604-2485646+	3.17769	1.03289	5.3225	5.15301	2.36542	0.582075	1
AC073043.2|ENSG00000226124|c.Taira201203st08_X004566|JGIv7b.000139113_1588288-1613026+	346.471	294.028	398.913	1.35672	0.44012	0.757367	1
AC073346.2|ENSG00000214194|c.JGIL6RMv1_XeXenL6RMv10002024m|JGIv7b.000074339_944852-957631+	251.557	291.875	211.238	0.723728	-0.466481	0.468921	1
AC079354.1|ENSG00000182329|c.Quigley201207_X010261|JGIv7b.000139113_860061-920401+	97.2302	7.23023	187.23	25.8954	4.69463	0.168844	1
AC131097.4|ENSG00000216921|c.Ismailoglu201203_X004045|JGIv7b.000032519_98649-114762+	4.65198	5.51841	3.78555	0.685986	-0.543749	0.881268	1
AC131097.4|ENSG00000216921|c.JGIL6RMv1_XeXenL6RMv10048382m|JGIv7b.000013576_2454129-2459088-	22.9539	24.5004	21.4073	0.873754	-0.194701	0.896571	1
AC133919.6|ENSG00000222019|c.Taira201203kidney_X013885|JGIv7b.000398601_237578-275347+	84.8089	59.5537	110.064	1.84815	0.88608	0.276091	1
AC142381.1|ENSG00000223931|c.JGIL6RMv1_XeXenL6RMv10044102m|JGIv7b.000029869_1000995-1012432+	19.5018	10.6829	28.3208	2.65105	1.40657	0.312047	1
AC244163.2|ENSG00000269703|c.JGIL6RMv1_XeXenL6RMv10039898m|JGIv7b.000014978_1763478-1767371+	2236.41	2059.63	2413.2	1.17167	0.228561	0.707039	1
AC244163.2|ENSG00000269703|c.Quigley201212_X004978|JGIv7b.000008129_7897986-7903120-	1885.36	1759.52	2011.2	1.14304	0.192878	0.755509	1
ACAA1|ENSG00000060971|c.Amin201106_X012124|JGIv7b.000047683_2670370-2694168-	408.913	406.101	411.725	1.01385	0.0198438	0.991091	1
ACAA2|ENSG00000167315|c.TXGP201107_X007433|JGIv7b.000143831_507745-530065-	943.484	919.569	967.398	1.05201	0.0731505	0.909167	1
ACAA2|ENSG00000167315|c.Ueno201210st12_X000228|JGIv7b.000040963_589359-606709-	710.446	651.898	768.994	1.17962	0.238325	0.683043	1
ACACA|ENSG00000132142|c.TXGP201107_X002764|JGIv7b.000027891_1437581-1674108+	246.407	243.437	249.377	1.0244	0.0347773	0.953926	1
ACACB|ENSG00000076555|c.Taira201203heart_X006276|JGIv7b.000143664_1581064-1662127-	327.81	297.111	358.509	1.20665	0.27101	0.641862	1
ACAD10|ENSG00000111271|c.Chang2013_X010173|JGIv7b.000025254_4310895-4354408+	1149.47	1219.52	1079.42	0.885113	-0.176066	0.739054	1
ACAD11|ENSG00000240303|c.Taira201203egg_X007841|JGIv7b.000343399_90878-149810+	371.607	320.254	422.961	1.3207	0.401307	0.522707	1
ACAD8|ENSG00000151498|c.XGI_TC419855|JGIv7b.000161503_1186495-1228878-	447.57	394.833	500.307	1.26714	0.341572	0.676817	1
ACAD9|ENSG00000177646|c.JGIL6RMv1_XeXenL6RMv10020352m|JGIv7b.000067738_556175-574617-	855.247	820.218	890.276	1.08541	0.118246	0.868234	1
ACADL|ENSG00000115361|c.Taira201203muscle_X001334|JGIv7b.000061124_4501207-4572218+	671.625	614.21	729.04	1.18696	0.247266	0.724472	1
ACADL|ENSG00000115361|c.XGI_TC416619|JGIv7b.000013787_1513303-1531585+	329.622	358.493	300.752	0.838934	-0.253371	0.686641	1
ACADM|ENSG00000117054|c.TeperekTkacz201202_X000210|JGIv7b.000015038_1326319-1336515+	1235.89	1151.16	1320.63	1.14722	0.19814	0.87104	1
ACADM|ENSG00000117054|c.XenBase_51703485|JGIv7b.000024235_5042551-5053806-	666.169	684.302	648.037	0.947004	-0.0785578	0.879734	1
ACADSB|ENSG00000196177|c.Chang2013_X003322|JGIv7b.000007555_8618493-8639469+	244.424	251.513	237.334	0.943627	-0.0837119	0.87437	1
ACADS|ENSG00000122971|c.JGIL6RMv1_XeXenL6RMv10007018m|JGIv7b.000162663_1594529-1612581-	233.636	218.793	248.479	1.13568	0.183558	0.833018	1
ACADVL|ENSG00000072778|c.JGIL6RMv1_XeXenL6RMv10002986m|JGIv7b.000272406_2863191-2880956+	97.8519	90.7926	104.911	1.1555	0.208521	0.867811	1
ACADVL|ENSG00000072778|c.JGIL6RMv1_XeXenL6RMv10005018m|JGIv7b.000016004_2580890-2593300-	308.643	312.497	304.789	0.975334	-0.0360314	0.945032	1
ACAP1|ENSG00000072818|c.Taira201203spleen_X003165|JGIv7b.000066342_2885-24115-	2.50648	4.06657	0.946388	0.232724	-2.10331	0.683288	1
ACAP2|ENSG00000114331|c.Ismailoglu201203_X003910|JGIv7b.000030987_3010575-3069356-	767.371	715.8	818.942	1.14409	0.194204	0.735099	1
ACAP2|ENSG00000114331|c.Taira201203st09_X003752|JGIv7b.000136959_62639-122981-	350.001	367.832	332.171	0.90305	-0.147122	0.823231	1
ACAP3|ENSG00000131584|c.Taira201203st09_X003178|JGIv7b.000088892_590758-725852-	3.0102	4.55051	1.46988	0.323014	-1.63033	0.703273	1
ACAP3|ENSG00000131584|c.Ueno201210brain_X002782|JGIv7b.000200115_8455-153830-	18.9862	12.4237	25.5487	2.05646	1.04016	0.47885	1
ACAT1|ENSG00000075239|c.Audic201207_X034922|JGIv7b.000104417_1647351-1662147+	565.554	545.791	585.316	1.07242	0.100868	0.827361	1
ACAT1|ENSG00000075239|c.XenBase_148227462|JGIv7b.000027814_206254-225259-	173.956	145.501	202.411	1.39113	0.476258	0.791646	1
ACAT2|ENSG00000120437|c.TeperekTkacz201205_X001046|JGIv7b.000045784_3033532-3049605+	864.637	823.835	905.439	1.09905	0.136262	0.820461	1
ACAT2|ENSG00000120437|c.Ueno201210ovary_X000099|JGIv7b.000009528_727220-739570-	440.804	412.428	469.181	1.13761	0.186002	0.841052	1
ACBD3|ENSG00000182827|c.Taira201203st10_X001331|JGIv7b.000027161_6778939-6799114-	2096.43	2237.97	1954.9	0.873515	-0.195095	0.746235	1
ACBD3|ENSG00000182827|c.Ueno201210st10_X001479|JGIv7b.000102974_4980066-4998427+	1729.06	1931.68	1526.44	0.790215	-0.339682	0.577751	1
ACBD4|ENSG00000181513|c.Taira201203intestine_X005667|JGIv7b.000075417_1834319-1855985+	51.4418	44.0603	58.8232	1.33506	0.416904	0.644212	1
ACBD5|ENSG00000107897|c.Taira201203brain_X003886|JGIv7b.000017434_3884-26410+	287.434	262.493	312.375	1.19003	0.251	0.865901	1
ACBD6|ENSG00000135847|c.Audic201207_X027994|JGIv7b.000069443_9344356-9390802+	3327.06	3210.93	3443.2	1.07234	0.100757	0.891499	1
ACBD6|ENSG00000135847|c.Taira201203eye_X007105|JGIv7b.000053263_7365843-7458717+	7.90378	5.51841	10.2892	1.86452	0.898802	0.731047	1
ACBD7|ENSG00000176244|c.JGIL6RMv1_XeXenL6RMv10008716m|JGIv7b.000023206_527485-535999+	100.244	100.703	99.7861	0.990899	-0.0131897	0.964104	1
ACCS|ENSG00000110455|c.Taira201203lung_X002454|JGIv7b.000025194_1437154-1466013-	432.752	478.315	387.19	0.809488	-0.304919	0.657272	1
ACCS|ENSG00000110455|c.Ueno201210egg_X000624|JGIv7b.000043483_2713350-2723598-	482.723	541.639	423.806	0.782452	-0.353926	0.594759	1
ACD|ENSG00000102977|c.Ismailoglu201203_X007061|JGIv7b.000067052_812387-834474+	85.7509	88.5905	82.9113	0.935894	-0.0955831	0.878837	1
ACD|ENSG00000102977|c.JGIL6RMv1_XeXenL6RMv10009170m|JGIv7b.000274508_1736931-1759540+	61.3899	67.7589	55.0209	0.81201	-0.300431	0.774222	1
ACE2|ENSG00000130234|c.Taira201203kidney_X012943|JGIv7b.000271454_204985-243564+	0.236597	0	0.473194	Inf	Inf	1	1
ACE2|ENSG00000130234|c.XenBase_125858565|JGIv7b.000036364_296054-335582-	1.98095	0.548944	3.41295	6.21731	2.63629	0.684972	1
ACE|ENSG00000159640|c.Taira201203lung_X005360|JGIv7b.000075417_1111183-1128920-	124.803	117.143	132.463	1.13078	0.177318	0.792355	1
ACER1|ENSG00000167769|c.Audic201207_X049570|JGIv7b.000325448_399777-418289+	38.7607	27.592	49.9294	1.80956	0.855637	0.434229	1
ACER2|ENSG00000177076|c.Amin201106_X014665|JGIv7b.000061609_1528260-1545361+	109.636	106.403	112.87	1.06078	0.085125	0.957461	1
ACER2|ENSG00000177076|c.Audic201207_X032656|JGIv7b.000090041_1357360-1378023-	356.405	283.352	429.459	1.51564	0.599924	0.358531	1
ACER3|ENSG00000262970|c.JGIL6RMv1_XeXenL6RMv10047165m|JGIv7b.000068908_2505063-2543571-	664.165	777.021	551.31	0.709518	-0.49509	0.552519	1
ACER3|ENSG00000262970|c.TXGP201107_X009567|JGIv7b.000331151_2941-19921+	435.821	498.633	373.009	0.748062	-0.418769	0.514508	1
ACHE|ENSG00000087085|c.Ueno201210eye_X002158|JGIv7b.000402161_246419-264210+	87.7201	66.9429	108.497	1.62074	0.696656	0.387879	1
ACHE|ENSG00000087085|c.XenBase_189217783|JGIv7b.000175714_911874-933860-	81.8104	89.4206	74.2001	0.829787	-0.269186	0.785225	1
ACIN1|ENSG00000100813|c.Taira201203eye_X002520|JGIv7b.000013576_6500058-6558176-	6368.51	6586.2	6150.82	0.933894	-0.0986687	0.86469	1
ACIN1|ENSG00000100813|c.Taira201203liver_X003880|JGIv7b.000326511_1236455-1270976+	5628.51	6172.94	5084.08	0.823608	-0.279971	0.636144	1
ACLY|ENSG00000131473|c.Taira201203st35_X000628|JGIv7b.000013265_3973652-3999129-	942.277	928.269	956.285	1.03018	0.0428974	0.996035	1
ACLY|ENSG00000131473|c.TXGP201107_X005744|JGIv7b.000075417_7017284-7047546-	834.01	750.284	917.737	1.22319	0.290643	0.645815	1
ACMSD|ENSG00000153086|c.Taira201203kidney_X010092|JGIv7b.000127187_1551774-1575497-	33.1519	32.0196	34.2842	1.07072	0.0985871	0.941242	1
ACN9|ENSG00000196636|c.Ueno2012102cells_X001441|JGIv7b.000145462_694360-713382+	16.0157	14.0705	17.9609	1.27649	0.352184	0.855118	1
ACO1|ENSG00000122729|c.Ueno201210kidney_X001224|JGIv7b.000090041_3220607-3252847+	1261.8	1265.36	1258.24	0.994373	-0.00814139	0.962622	1
ACO2|ENSG00000100412|c.Audic201207_X030539|JGIv7b.000078978_2882729-2904948-	216.588	176.444	256.732	1.45503	0.54105	0.446315	1
ACO2|ENSG00000100412|c.Ueno201210heart_X000191|JGIv7b.000012423_2228713-2250819+	15.2488	12.2647	18.2329	1.48661	0.57203	0.723054	1
ACOT11|ENSG00000162390|c.JGIL6RMv1_XeXenL6RMv10027435m|JGIv7b.000053263_3513817-3535427+	1423.44	1316.31	1530.57	1.16277	0.217564	0.684407	1
ACOT12|ENSG00000172497|c.Ueno2012102cells_X000032|JGIv7b.000001187_9507456-9533880+	121.361	84.5459	158.175	1.87088	0.903717	0.256204	1
ACOT13|ENSG00000112304|c.JGIL6RMv1_XeXenL6RMv10055209m|JGIv7b.000133814_5456-9847-	74.6299	68.3587	80.9012	1.18348	0.243036	0.796848	1
ACOT2|ENSG00000119673|c.XGI_TC417398|JGIv7b.000203041_5396650-5401559+	140.98	135.164	146.796	1.08606	0.119106	0.840592	1
ACOT8|ENSG00000101473|c.Audic201207_X030904|JGIv7b.000080843_804661-809780+	7.42147	6.68129	8.16166	1.22157	0.288735	0.926506	1
ACOT9|ENSG00000123130|c.Taira201203intestine_X006437|JGIv7b.000094452_39769-73036-	448.576	433.751	463.402	1.06836	0.0953979	0.942883	1
ACOX1|ENSG00000161533|c.JGIL6RMv1_XeXenL6RMv10033754m|JGIv7b.000017060_923-7541+	262.792	284.934	240.651	0.844585	-0.243686	0.705144	1
ACOX1|ENSG00000161533|c.Quigley201212_X028361|JGIv7b.000071264_824317-840368+	595.322	610.288	580.355	0.950953	-0.072554	0.888421	1
ACOX2|ENSG00000168306|c.UniGene_Xl_S19656560|JGIv7b.000013523_2802583-2839287+	23.6971	15.1034	32.2908	2.13799	1.09625	0.398917	1
ACOX3|ENSG00000087008|c.Taira201203brain_X011838|JGIv7b.000106356_2616412-2690185-	249.032	249.635	248.43	0.995176	-0.00697609	1	1
ACOXL|ENSG00000153093|c.Audic201207_X006569|JGIv7b.000012020_1966583-2118099-	314.134	315.711	312.557	0.99001	-0.014485	0.957504	1
ACP1|ENSG00000143727|c.Chang2013_X014539|JGIv7b.000043061_3622899-3638784+	584.154	529.592	638.716	1.20605	0.270295	0.675702	1
ACP1|ENSG00000143727|c.Ueno2012104cells_X000437|JGIv7b.000030404_2333033-2362975+	923.707	838.578	1008.84	1.20303	0.266674	0.669279	1
ACP2|ENSG00000134575|c.Amin201106_X027648|JGIv7b.000402746_3620395-3649238+	20.4085	14.0705	26.7466	1.9009	0.926684	0.515833	1
ACP2|ENSG00000134575|c.Ueno201210egg_X000907|JGIv7b.000074352_2044810-2126346-	576.353	598.044	554.663	0.927462	-0.108639	0.870612	1
ACP2|ENSG00000134575|c.XGI_TC414608|JGIv7b.000113759_187212-199995-	3748.14	3752.55	3743.72	0.997648	-0.00339708	0.992695	1
ACP5|ENSG00000102575|c.Ismailoglu201203_X005785|JGIv7b.000049557_1109913-1131693+	1064.62	1206.64	922.607	0.764606	-0.387211	0.718287	1
ACP5|ENSG00000102575|c.Taira201203kidney_X013179|JGIv7b.000293151_553972-582745-	9.85955	9.71497	10.0041	1.02977	0.0423156	1	1
ACP6|ENSG00000265277|c.JGIL6RMv1_XeXenL6RMv10002456m|JGIv7b.000207208_469312-481683-	535.798	509.672	561.925	1.10252	0.140807	0.911925	1
ACPL2|ENSG00000155893|c.Taira201203st25_X001320|JGIv7b.000023885_570565-587169-	5.31481	2.48473	8.14489	3.27798	1.71281	0.562734	1
ACPL2|ENSG00000155893|c.Ueno201210st08_X000285|JGIv7b.000016807_12680176-12719281-	185.451	182.786	188.117	1.02917	0.0414761	0.958109	1
ACPP|ENSG00000014257|c.Chung201110_X006966|JGIv7b.000245384_510342-529466+	155.146	135.439	174.853	1.29101	0.368499	0.704559	1
ACR|ENSG00000100312|c.JGIL6RMv1_XeXenL6RMv10004795m|JGIv7b.000030711_927329-957791+	6.89063	6.61629	7.16497	1.08293	0.114938	0.998247	1
ACSBG1|ENSG00000103740|c.Taira201203brain_X002575|JGIv7b.000012518_4129463-4176722-	63.4742	57.43	69.5185	1.21049	0.275592	0.723026	1
ACSBG2|ENSG00000130377|c.Ismailoglu201203_X007073|JGIv7b.000067346_222503-236564-	461.83	490.502	433.158	0.883091	-0.179365	0.785777	1
ACSBG2|ENSG00000130377|c.Quigley201112_X021485|JGIv7b.000325448_462747-501906-	5433.5	5168.35	5698.66	1.10261	0.14092	0.816962	1
ACSBG2|ENSG00000130377|c.Taira201203lung_X003127|JGIv7b.000035716_1500257-1520251-	53.9542	47.8669	60.0416	1.25434	0.326933	0.737247	1
ACSF2|ENSG00000167107|c.Quigley201212_X028388|JGIv7b.000071264_2023450-2054011+	289.685	209.076	370.295	1.7711	0.824644	0.575305	1
ACSF2|ENSG00000167107|c.Taira201203kidney_X013344|JGIv7b.000318577_612111-636165+	27.6598	28.7909	26.5286	0.921423	-0.118064	0.932412	1
ACSF3|ENSG00000176715|c.Amin201106_X026978|JGIv7b.000344679_169201-196647+	75.9396	79.0055	72.8737	0.922387	-0.116556	0.862541	1
ACSL1|ENSG00000151726|c.Taira201203eye_X002775|JGIv7b.000014692_3285340-3333167+	3212.26	3219.68	3204.83	0.995387	-0.00667058	0.990982	1
ACSL1|ENSG00000151726|c.Taira201203muscle_X000999|JGIv7b.000041523_5275788-5323071-	2641.56	2575.09	2708.04	1.05163	0.0726276	0.87216	1
ACSL3|ENSG00000123983|c.Ismailoglu201203_X012425|JGIv7b.000294828_7372-60706-	1116.56	1293.07	940.036	0.726977	-0.460017	0.462646	1
ACSL3|ENSG00000123983|c.TXGP201107_X001979|JGIv7b.000016807_11112909-11170879-	3599.26	4116.3	3082.22	0.748784	-0.417379	0.46964	1
ACSL4|ENSG00000068366|c.Audic201207_X004445|JGIv7b.000007546_5986514-6028877-	2745.67	2919.08	2572.27	0.88119	-0.182475	0.755149	1
ACSL4|ENSG00000068366|c.Taira201203brain_X010870|JGIv7b.000086967_3383177-3422655+	648.299	644.561	652.037	1.0116	0.0166371	0.979726	1
ACSL5|ENSG00000197142|c.JGIL6RMv1_XeXenL6RMv10008569m|JGIv7b.000020641_2826641-2852988+	69.687	82.7323	56.6416	0.684638	-0.546587	0.539966	1
ACSL6|ENSG00000164398|c.Ueno201210brain_X000713|JGIv7b.000018892_8811004-8917256+	74.8799	66.1778	83.582	1.26299	0.336845	0.9008	1
ACSM3|ENSG00000005187|c.XenBase_147898384|JGIv7b.000183165_926135-946289-	148.039	126.165	169.914	1.34676	0.429496	0.56931	1
ACSS1|ENSG00000154930|c.Taira201203stomach_X000337|JGIv7b.000012020_544495-618987-	19.7349	12.9076	26.5622	2.05787	1.04115	0.47222	1
ACSS1|ENSG00000154930|c.Taira201203stomach_X001790|JGIv7b.000089475_1059206-1112556-	66.6662	61.3305	72.0018	1.174	0.231428	0.777623	1
ACSS2|ENSG00000131069|c.Audic201207_X040469|JGIv7b.000162564_413510-448564-	97.751	84.2569	111.245	1.32031	0.400876	0.759498	1
ACSS2|ENSG00000131069|c.Taira201203egg_X002671|JGIv7b.000030581_770425-800453-	1525.37	1556.85	1493.89	0.959563	-0.0595506	0.919249	1
ACSS3|ENSG00000111058|c.Audic201207_X011422|JGIv7b.000018184_1660875-1727353-	210.489	221.725	199.252	0.898642	-0.154181	0.800343	1
ACTA1|ENSG00000143632|c.Audic201207_X033214|JGIv7b.000096620_795614-799059-	17.699	17.5881	17.81	1.01261	0.0180842	1	1
ACTA1|ENSG00000143632|c.JGIL6RMv1_XeXenL6RMv10013764m|JGIv7b.000002589_1301056-1305933-	0.516445	1.03289	0	0	#NAME?	0.91167	1
ACTA1|ENSG00000143632|c.UniGene_Xl_S14742628|JGIv7b.000272406_3556706-3558513-	7.68456	7.71418	7.65493	0.992319	-0.0111235	1	1
ACTA1|ENSG00000143632|c.XenBase_163916499|JGIv7b.000044061_721317-723151-	10.022	10.04	10.0041	0.996433	-0.00515579	1	1
ACTA1|ENSG00000143632|c.XGI_TC431120|JGIv7b.000031469_1951163-1956302-	10.3376	14.8794	5.79569	0.38951	-1.36027	0.470752	1
ACTA2|ENSG00000107796|c.Audic201207_X011524|JGIv7b.000018192_1154981-1162092+	1.49533	1.09789	1.89278	1.72402	0.785773	0.948429	1
ACTA2|ENSG00000107796|c.mgEST_1013250860|JGIv7b.000079772_5969939-5977421+	752.737	758.889	746.586	0.983788	-0.0235801	0.924704	1
ACTB|ENSG00000075624|c.JGIL6RMv1_XeXenL6RMv10022560m|JGIv7b.000120240_3192678-3197730+	22868.1	22740.5	22995.6	1.01122	0.0160901	0.99772	1
ACTB|ENSG00000075624|c.mgEST_1013085555|JGIv7b.000026364_4933385-4938221+	39081	41136.1	37025.9	0.900082	-0.151872	0.789826	1
ACTC1|ENSG00000159251|c.JGIL6RMv1_XeXenL6RMv10012311m|JGIv7b.000203041_1529047-1534757-	7.60247	9.42601	5.77892	0.613083	-0.705847	0.777771	1
ACTC1|ENSG00000159251|c.JGIL6RMv1_XeXenL6RMv10022173m|JGIv7b.000265107_3994079-4000543+	1.65618	0	3.31236	Inf	Inf	0.56188	1
ACTC1|ENSG00000159251|c.XGI_TC451772|JGIv7b.000152379_71379-79346+	10.8418	10.6829	11.0008	1.02976	0.0423134	1	1
ACTG1|ENSG00000267807|c.JGIL6RMv1_XeXenL6RMv10044808m|JGIv7b.000316503_167105-173158+	33410.2	34060.6	32759.9	0.961814	-0.0561698	0.884456	1
ACTL6A|ENSG00000136518|c.Chang2013_X011718|JGIv7b.000030987_478557-491202+	7969.45	7913.93	8024.97	1.01403	0.0201014	0.979802	1
ACTL6A|ENSG00000136518|c.Taira201203st12_X003573|JGIv7b.000168805_112041-126867+	5025.32	5224.18	4826.45	0.923866	-0.114244	0.841044	1
ACTL6B|ENSG00000077080|c.JGIL6RMv1_XeXenL6RMv10014406m|JGIv7b.000113187_1537400-1560523+	212.312	203.061	221.563	1.09112	0.125805	0.845985	1
ACTN1|ENSG00000072110|c.Taira201203st25_X004526|JGIv7b.000203041_2723833-2797710+	3361.93	3661.09	3062.76	0.83657	-0.257442	0.668136	1
ACTN1|ENSG00000072110|c.Taira201203st35_X003595|JGIv7b.000265107_1619099-1677669-	4144.33	4706.8	3581.85	0.760994	-0.394044	0.581008	1
ACTN2|ENSG00000077522|c.Audic201207_X031885|JGIv7b.000086070_1354273-1394680-	25.47	32.2506	18.6893	0.579501	-0.787116	0.546134	1
ACTN2|ENSG00000077522|c.Taira201203eye_X004691|JGIv7b.000031469_736570-779092-	7.90636	7.29523	8.51749	1.16754	0.223474	0.931175	1
ACTN2|ENSG00000077522|c.Taira201203muscle_X001344|JGIv7b.000061562_76583-107794+	0.486953	0.483947	0.48996	1.01243	0.0178156	1	1
ACTN2|ENSG00000077522|c.XenBase_147901186|JGIv7b.000045784_6036519-6082795-	51.4232	54.8732	47.9733	0.874257	-0.193871	0.85603	1
ACTN4|ENSG00000130402|c.Ueno201210ovary_X000342|JGIv7b.000039723_8100767-8143714+	3358.21	3203.33	3513.1	1.0967	0.133171	0.820534	1
ACTN4|ENSG00000130402|c.XGI_TC413971|JGIv7b.000050079_3642717-3698929-	2962.4	3138.27	2786.54	0.887924	-0.171491	0.800437	1
ACTR10|ENSG00000131966|c.Chang2013_X015606|JGIv7b.000045985_174324-296623+	318.135	294.23	342.039	1.16249	0.217213	0.800803	1
ACTR10|ENSG00000131966|c.Taira201203st09_X003726|JGIv7b.000133644_1313017-1330546-	379.082	341.888	416.276	1.21758	0.284019	0.678625	1
ACTR1A|ENSG00000138107|c.Taira201203brain_X003809|JGIv7b.000016863_558335-580163-	378.155	351.465	404.845	1.15188	0.203987	0.783322	1
ACTR1A|ENSG00000138107|c.XenBase_49671159|JGIv7b.000153221_30715-47613+	464.131	430.334	497.928	1.15707	0.210481	0.784744	1
ACTR2|ENSG00000138071|c.Taira201203testis_X000496|JGIv7b.000012020_7237943-7271700+	1855.24	1605.65	2104.84	1.31089	0.390547	0.510356	1
ACTR2|ENSG00000138071|c.XGI_TC415628|JGIv7b.000111824_1945233-1972872+	6824.18	7003.05	6645.31	0.948916	-0.0756474	0.926426	1
ACTR3|ENSG00000115091|c.Quigley201212_X001890|JGIv7b.000003490_2124614-2141193+	947.832	818.584	1077.08	1.31578	0.395923	0.508025	1
ACTR3|ENSG00000115091|c.Ueno201302st08_X000336|JGIv7b.000163806_5563873-5583831+	1175.69	1049	1302.38	1.24155	0.312142	0.600456	1
ACTR5|ENSG00000101442|c.JGIL6RMv1_XeXenL6RMv10055703m|JGIv7b.000004704_476077-485132+	211.812	239.985	183.64	0.765216	-0.386061	0.574696	1
ACTR6|ENSG00000075089|c.UniGene_Xl_S37223611|JGIv7b.000018184_3963200-3973005-	1155.08	1218.32	1091.85	0.896187	-0.158128	0.758793	1
ACTR8|ENSG00000113812|c.Chang2013_X037033|JGIv7b.000335124_9110-28635+	1872.49	1836.44	1908.55	1.03927	0.0555679	0.922352	1
ACVR1B|ENSG00000135503|c.Quigley201212_X009704|JGIv7b.000014978_4799004-4831967-	734.892	966.49	503.294	0.520743	-0.941355	0.125536	1
ACVR1B|ENSG00000135503|c.TXGP201107_X000842|JGIv7b.000008129_5164959-5201979+	978.466	1086.43	870.507	0.801258	-0.319662	0.631371	1
ACVR1|ENSG00000115170|c.Ismailoglu201203_X004986|JGIv7b.000043242_11891608-11937329+	3146.88	3919.1	2374.67	0.605921	-0.722798	0.2181	1
ACVR1|ENSG00000115170|c.Quigley201112_X001139|JGIv7b.000004321_12116261-12167970+	1301.31	1636.82	965.803	0.590048	-0.761095	0.211211	1
ACVR1|ENSG00000115170|c.Taira201203lung_X001774|JGIv7b.000014978_4840805-4888113-	122.186	124.987	119.385	0.955177	-0.0661603	0.960635	1
ACVR2A|ENSG00000121989|c.Quigley201112_X005048|JGIv7b.000021603_8469902-8522909+	1158.12	1416.86	899.388	0.634776	-0.65568	0.280207	1
ACVR2A|ENSG00000121989|c.Taira201203brain_X000912|JGIv7b.000004321_14913634-14963846-	1260.27	1478.4	1042.14	0.704909	-0.50449	0.396311	1
ACVR2B|ENSG00000114739|c.JGIL6RMv1_XeXenL6RMv10011755m|JGIv7b.000047683_3882881-3902054-	385.917	459.13	312.705	0.681081	-0.554101	0.443795	1
ACVR2B|ENSG00000114739|c.JGIL6RMv1_XeXenL6RMv10011828m|JGIv7b.000052573_12610951-12705061+	584.627	662.335	506.919	0.765351	-0.385806	0.553509	1
ACY1|ENSG00000243989|c.Taira201203liver_X003360|JGIv7b.000187321_2519635-2534933-	11.5935	10.6829	12.5042	1.1705	0.227119	0.928324	1
ACY3|ENSG00000132744|c.XGI_TC416695|JGIv7b.000267344_2052158-2068973-	1961.34	1743.46	2179.22	1.24994	0.321856	0.577997	1
ACYP1|ENSG00000119640|c.JGIL6RMv1_XeXenL6RMv10020080m|JGIv7b.000039723_6632811-6633627+	3.1757	4.39155	1.95984	0.446275	-1.16399	0.810306	1
ACYP1|ENSG00000119640|c.XenBase_50415081|JGIv7b.000289484_23381-32711-	385.143	217.832	552.453	2.53615	1.34264	0.0392831	1
ACYP2|ENSG00000170634|c.Taira201203eye_X009251|JGIv7b.000086070_1672580-1681136-	76.5599	58.5576	94.5623	1.61486	0.691409	0.813121	1
ACYP2|ENSG00000170634|c.Taira201203muscle_X001742|JGIv7b.000102974_19683899-19723256+	451.576	463.067	440.085	0.95037	-0.0734391	0.925244	1
ADAD1|ENSG00000164113|c.JGIL6RMv1_XeXenL6RMv10050348m|JGIv7b.000135961_286205-313677+	58.3464	56.152	60.5408	1.07816	0.108572	0.95513	1
ADAD1|ENSG00000164113|c.Taira201203ovary_X005354|JGIv7b.000088765_2774959-2793403-	272.891	228.892	316.891	1.38445	0.469318	0.852387	1
ADA|ENSG00000196839|c.JGIL6RMv1_XeXenL6RMv10032675m|JGIv7b.000061180_365403-384801+	12.3867	9.00706	15.7663	1.75044	0.807715	0.621938	1
ADA|ENSG00000196839|c.Taira201203eye_X002677|JGIv7b.000014557_6492508-6507530+	334.283	352.808	315.758	0.894986	-0.160063	0.82916	1
ADA|ENSG00000196839|c.Taira201203intestine_X001704|JGIv7b.000014557_6441222-6460528-	1167.92	1138.03	1197.81	1.05253	0.0738669	0.882668	1
ADAL|ENSG00000168803|c.Ueno201302st08_X000161|JGIv7b.000038656_46273-62286-	511.46	476.099	546.822	1.14855	0.199809	0.783983	1
ADAL|ENSG00000168803|c.UniGene_Xl_S25080933|JGIv7b.000059883_3339354-3354694-	22.9555	31.4636	14.4473	0.459175	-1.12288	0.35908	1
ADAM10|ENSG00000137845|c.Ismailoglu201203_X012752|JGIv7b.000351606_912058-987983+	5589.45	5995.53	5183.37	0.864539	-0.209997	0.721343	1
ADAM10|ENSG00000137845|c.JGIL6RMv1_XeXenL6RMv10045106m|JGIv7b.000054274_1171234-1194440+	1.18836	0.483947	1.89278	3.91112	1.96758	0.876019	1
ADAM10|ENSG00000137845|c.Taira201203stomach_X001429|JGIv7b.000059883_2026152-2109602-	903.209	1041.45	764.966	0.734519	-0.445128	0.456899	1
ADAM11|ENSG00000073670|c.Taira201203st25_X000934|JGIv7b.000014557_9118250-9157207-	46.3217	42.5725	50.071	1.17613	0.234054	0.809932	1
ADAM11|ENSG00000073670|c.Taira201203st25_X003032|JGIv7b.000075417_2285477-2316000-	14.5227	20.8168	8.22872	0.395293	-1.33901	0.388068	1
ADAM12|ENSG00000148848|c.Taira201203lung_X000849|JGIv7b.000007555_3844003-3906000-	3.20354	3.51762	2.88946	0.821425	-0.2838	0.976484	1
ADAM17|ENSG00000151694|c.Ismailoglu201203_X004940|JGIv7b.000043061_7739262-7788278-	589.604	572.886	606.321	1.05836	0.0818336	0.892755	1
ADAM17|ENSG00000151694|c.XGI_TC415724|JGIv7b.000142445_3008259-3075797-	97.6221	99.8583	95.3858	0.955211	-0.0661091	0.923414	1
ADAM19|ENSG00000135074|c.Taira201203heart_X002404|JGIv7b.000027038_526105-593857-	2780.82	3205.46	2356.18	0.735053	-0.444081	0.657252	1
ADAM19|ENSG00000135074|c.Taira201203lung_X007537|JGIv7b.000189728_444548-497515-	36.1824	37.993	34.3717	0.904686	-0.14451	0.925567	1
ADAM19|ENSG00000135074|c.Ueno201210brain_X001543|JGIv7b.000054336_891417-928930-	48.877	24.9194	72.8346	2.92281	1.54736	0.306927	1
ADAM22|ENSG00000008277|c.UniGene_Xl_S13590649|JGIv7b.000061124_678299-807623-	102.154	32.0196	172.289	5.38074	2.4278	0.302689	1
ADAM28|ENSG00000042980|c.Quigley201112_X011196|JGIv7b.000059755_890033-936932+	453.73	639.193	268.267	0.419697	-1.25258	0.0504793	1
ADAM28|ENSG00000042980|c.Quigley201212_X015268|JGIv7b.000030425_635315-693755+	648.298	579.684	716.912	1.23673	0.30653	0.636436	1
ADAM28|ENSG00000042980|c.Taira201203eye_X004535|JGIv7b.000030425_736049-756982-	1.46821	1.51684	1.41958	0.935882	-0.0956009	1	1
ADAM28|ENSG00000042980|c.Taira201203intestine_X002905|JGIv7b.000030425_695674-731899+	20.8243	23.9225	17.7261	0.740981	-0.432491	0.788112	1
ADAM28|ENSG00000042980|c.UniGene_Xl_S43236146|JGIv7b.000133382_1536585-1573931+	1016.6	900.355	1132.84	1.25822	0.331379	0.562828	1
ADAM9|ENSG00000168615|c.Quigley201207_X007100|JGIv7b.000059267_1915277-1976792-	332.392	222.461	442.322	1.98832	0.991548	0.352713	1
ADAM9|ENSG00000168615|c.Taira201203brain_X005084|JGIv7b.000027313_660790-711133+	586.148	649.146	523.149	0.805903	-0.311322	0.632582	1
ADAM9|ENSG00000168615|c.Taira201203eye_X001310|JGIv7b.000007555_8543612-8586280+	2613.6	2497.98	2729.22	1.09257	0.127724	0.878157	1
ADAM9|ENSG00000168615|c.XGI_TC417575|JGIv7b.000247724_618678-690901+	1.0389	1.09789	0.97992	0.89255	-0.163994	1	1
ADAMTS10|ENSG00000261964|c.JGIL6RMv1_XeXenL6RMv10051715m|JGIv7b.000325448_224559-261378+	7.06284	7.97417	6.15152	0.771431	-0.374391	0.92564	1
ADAMTS13|ENSG00000260099|c.Taira201203liver_X001409|JGIv7b.000037448_1468724-1485024+	0.511069	0.548944	0.473194	0.862008	-0.214227	1	1
ADAMTS15|ENSG00000166106|c.Taira201203testis_X003279|JGIv7b.000161503_3922697-3998770-	1.89278	0	3.78555	Inf	Inf	0.503811	1
ADAMTS17|ENSG00000140470|c.Taira201203kidney_X006940|JGIv7b.000058049_2621145-2784887-	113.957	117.114	110.8	0.946089	-0.0799523	0.952551	1
ADAMTS1|ENSG00000154734|c.Ueno201210brain_X000211|JGIv7b.000006590_8831863-8841000+	410.491	501.278	319.704	0.637778	-0.648874	0.303683	1
ADAMTS1|ENSG00000154734|c.Ueno201210st10_X000167|JGIv7b.000006754_946678-956092-	271.411	173.822	369	2.12286	1.08601	0.0976526	1
ADAMTS2|ENSG00000087116|c.Taira201203eye_X006513|JGIv7b.000048253_324467-475432+	43.1158	44.7322	41.4994	0.927731	-0.108222	0.906915	1
ADAMTS3|ENSG00000156140|c.Audic201207_X041032|JGIv7b.000165627_1269712-1385780+	102.837	86.8638	118.811	1.36778	0.451837	0.541368	1
ADAMTS4|ENSG00000158859|c.Taira201203brain_X002407|JGIv7b.000012462_1863813-1881435-	1.94441	1.03289	2.85593	2.76499	1.46727	0.831981	1
ADAMTS4|ENSG00000158859|c.Taira201203lung_X003888|JGIv7b.000046492_101342-114981+	54.0465	51.0956	56.9975	1.11551	0.157699	0.862346	1
ADAMTS6|ENSG00000049192|c.Taira201203ovary_X003223|JGIv7b.000041523_674843-816655-	2.74775	2.06578	3.42972	1.66025	0.731403	0.909598	1
ADAMTS6|ENSG00000049192|c.Ueno201210st09_X000839|JGIv7b.000173125_24889-194187-	20.3861	20.0728	20.6994	1.03122	0.0443459	1	1
ADAMTS8|ENSG00000134917|c.Taira201203heart_X006535|JGIv7b.000161503_4103947-4140044+	50.7594	25.3383	76.1805	3.00653	1.5881	0.290733	1
ADAMTS8|ENSG00000134917|c.Taira201203ovary_X006633|JGIv7b.000161503_4513710-4549011-	16.0693	4.39155	27.747	6.31828	2.65953	0.0826838	1
ADAMTSL2|ENSG00000197859|c.JGIL6RMv1_XeXenL6RMv10046240m|JGIv7b.000053263_7714899-7747108+	2.50711	2.61473	2.3995	0.917688	-0.123925	1	1
ADAMTSL4|ENSG00000143382|c.Ueno201210heart_X001154|JGIv7b.000131854_1449644-1578595-	51.0452	44.5153	57.575	1.29338	0.371141	0.741007	1
ADAMTSL5|ENSG00000185761|c.JGIL6RMv1_XeXenL6RMv10014579m|JGIv7b.000039437_2734314-2774476-	36.2298	29.1809	43.2786	1.48311	0.568628	0.65423	1
ADAMTSL5|ENSG00000185761|c.Park201106_X002649|JGIv7b.000009266_6571442-6605412+	48.0424	17.9781	78.1068	4.34455	2.11921	0.195029	1
ADAP1|ENSG00000105963|c.Audic201207_X030499|JGIv7b.000078978_5596836-5611399+	5689.6	3785.5	7593.71	2.006	1.00432	0.347346	1
ADAP1|ENSG00000105963|c.UniGene_Xl_S17058353|JGIv7b.000023403_10198964-10291771-	21.9296	17.3641	26.4951	1.52585	0.609615	0.651543	1
ADAP1|ENSG00000105963|c.XGI_TC416847|JGIv7b.000009994_9715638-9823243+	40.4141	44.8693	35.959	0.801417	-0.319375	0.780833	1
ADAP2|ENSG00000184060|c.JGIL6RMv1_XeXenL6RMv10051937m|JGIv7b.000003490_1675079-1686104-	69.4464	71.0455	67.8474	0.954985	-0.0664496	0.967894	1
ADAP2|ENSG00000184060|c.Taira201203liver_X003182|JGIv7b.000163806_5139579-5157936-	96.6451	97.9007	95.3895	0.97435	-0.037488	0.985705	1
ADARB1|ENSG00000197381|c.TXGP201107_X001613|JGIv7b.000013787_750054-805235+	1098.09	1076.6	1119.57	1.03992	0.0564677	0.959068	1
ADARB2|ENSG00000185736|c.Taira201203muscle_X001228|JGIv7b.000052573_7567386-7651141+	2.92369	2.48473	3.36266	1.35333	0.436511	0.969398	1
ADAR|ENSG00000160710|c.XenBase_213626232|JGIv7b.000046492_327810-349309-	8563.28	9520.95	7605.61	0.798828	-0.324042	0.600625	1
ADAT1|ENSG00000065457|c.JGIL6RMv1_XeXenL6RMv10035046m|JGIv7b.000052487_556624-583591+	32.1476	21.3297	42.9656	2.01436	1.01032	0.612174	1
ADAT2|ENSG00000189007|c.Audic201207_X028750|JGIv7b.000073014_546737-567748+	455.439	490.254	420.624	0.857972	-0.220998	0.749637	1
ADCK1|ENSG00000063761|c.Quigley201212_X018366|JGIv7b.000039723_5911110-5937921-	127.788	120.284	135.292	1.12477	0.169631	0.846592	1
ADCK2|ENSG00000133597|c.Ueno201210st10_X001589|JGIv7b.000120511_222785-262607+	162.079	122.553	201.605	1.64504	0.718124	0.314976	1
ADCK3|ENSG00000163050|c.Taira201203st08_X001775|JGIv7b.000027161_7107168-7159515+	2133.27	2178.73	2087.81	0.958267	-0.0615011	0.925936	1
ADCK3|ENSG00000163050|c.Taira201203st12_X003064|JGIv7b.000102974_4534704-4588353-	2755.13	2479.44	3030.83	1.22239	0.289702	0.622939	1
ADCK4|ENSG00000123815|c.JGIL6RMv1_XeXenL6RMv10018961m|JGIv7b.000039723_10111193-10133499+	216.789	230.978	202.601	0.877148	-0.189109	0.78699	1
ADCK5|ENSG00000173137|c.Park201106_X014172|JGIv7b.000073936_319905-342451-	60.7407	71.4644	50.0169	0.699886	-0.514809	0.57308	1
ADCY3|ENSG00000138031|c.Taira201203brain_X007980|JGIv7b.000051558_174339-234927-	25.4242	24.2694	26.5789	1.09516	0.131145	0.951225	1
ADCY3|ENSG00000138031|c.Taira201203brain_X011568|JGIv7b.000102262_1099438-1158739+	11.4441	8.35709	14.5311	1.73878	0.798075	0.69534	1
ADCY4|ENSG00000129467|c.Audic201207_X047727|JGIv7b.000272406_871246-915788+	90.4787	75.1559	105.802	1.40776	0.493403	0.774674	1
ADCY4|ENSG00000129467|c.Taira201203heart_X004394|JGIv7b.000061078_77231-109814-	70.2949	71.6955	68.8944	0.960931	-0.0574954	0.987407	1
ADCY5|ENSG00000173175|c.Taira201203brain_X010697|JGIv7b.000084188_1600086-1658595+	616.58	645.504	587.656	0.910383	-0.135454	0.928022	1
ADCY6|ENSG00000174233|c.Quigley201207_X001342|JGIv7b.000008129_5782233-5875477-	310.96	249.259	372.661	1.49507	0.580214	0.668395	1
ADCY6|ENSG00000174233|c.Taira201203st08_X001114|JGIv7b.000014978_4074576-4184440+	91.2669	67.3838	115.15	1.70887	0.773042	0.584734	1
ADCY8|ENSG00000155897|c.Taira201203brain_X015076|JGIv7b.000220448_4300765-4491176-	26.6938	20.2678	33.1198	1.63411	0.708503	0.566486	1
ADCY8|ENSG00000155897|c.Taira201203egg_X005702|JGIv7b.000110678_197886-317030+	26.118	20.1668	32.0691	1.59019	0.669202	0.665826	1
ADCY9|ENSG00000162104|c.Taira201203ovary_X002276|JGIv7b.000023403_3169261-3263476+	464.831	442.51	487.153	1.10089	0.138666	0.884139	1
ADCYAP1|ENSG00000141433|c.Taira201203brain_X005179|JGIv7b.000029621_3983098-3994005+	0.274472	0.548944	0	0	#NAME?	0.995479	1
ADCYAP1|ENSG00000141433|c.XenBase_147902743|JGIv7b.000008006_2934858-2943643-	0.24498	0	0.48996	Inf	Inf	1	1
ADCYAP1R1|ENSG00000078549|c.JGIL6RMv1_XeXenL6RMv10028855m|JGIv7b.000047683_1399173-1522798-	0.481577	0	0.963154	Inf	Inf	0.929845	1
ADD1|ENSG00000087274|c.Chang2013_X009971|JGIv7b.000024597_78899-154992-	1267.39	1486.32	1048.47	0.705415	-0.503455	0.40307	1
ADD1|ENSG00000087274|c.Quigley201212_X001741|JGIv7b.000003467_5286677-5346141+	881.338	1007.5	755.174	0.749551	-0.415901	0.50479	1
ADD2|ENSG00000075340|c.Taira201203brain_X003354|JGIv7b.000014870_423349-476445-	139.387	130.541	148.233	1.13552	0.183357	0.771031	1
ADD2|ENSG00000075340|c.Ueno201210brain_X002969|JGIv7b.000247724_1563676-1613550+	53.9127	50.3008	57.5247	1.14361	0.193601	0.862901	1
ADD3|ENSG00000148700|c.Ueno201210brain_X000740|JGIv7b.000020641_4571957-4611210-	7089.81	8575.58	5604.04	0.653488	-0.613768	0.311265	1
ADD3|ENSG00000148700|c.Ueno201210egg_X000112|JGIv7b.000007045_57131-71628+	814.946	987.19	642.703	0.651043	-0.619175	0.330536	1
ADGB|ENSG00000118492|c.Ismailoglu201203_X009222|JGIv7b.000118142_2843963-2927763-	463.699	365.009	562.389	1.54075	0.623636	0.340838	1
ADH1A|ENSG00000187758|c.JGIL6RMv1_XeXenL6RMv10018339m|JGIv7b.000007144_1251081-1286435+	2.13776	0	4.27551	Inf	Inf	0.450226	1
ADH1B|ENSG00000196616|c.Amin201106_X022279|JGIv7b.000167800_1639974-1658490+	0.72355	0.483947	0.963154	1.99021	0.992918	1	1
ADH1B|ENSG00000196616|c.Taira201203intestine_X000800|JGIv7b.000007144_808026-827766-	0.731933	0.483947	0.97992	2.02485	1.01782	1	1
ADH1B|ENSG00000196616|c.Taira201203kidney_X001086|JGIv7b.000007144_1133476-1164831+	26.2281	16.9742	35.4821	2.09036	1.06375	0.423446	1
ADH1B|ENSG00000196616|c.Taira201203liver_X002142|JGIv7b.000063529_1936016-1954809+	10.7994	2.13078	19.468	9.13657	3.19165	0.230652	1
ADH1B|ENSG00000196616|c.Taira201203pancreas_X002524|JGIv7b.000167800_1697729-1729224+	3.67871	3.09867	4.25874	1.37438	0.458778	0.926982	1
ADH1B|ENSG00000196616|c.XenBase_47682947|JGIv7b.000046215_1037209-1056503-	118.726	108.302	129.15	1.1925	0.253995	0.709507	1
ADH1C|ENSG00000248144|c.JGIL6RMv1_XeXenL6RMv10043858m|JGIv7b.000167800_1590491-1601144+	0.481577	0	0.963154	Inf	Inf	0.929845	1
ADH5|ENSG00000197894|c.JGIL6RMv1_XeXenL6RMv10043849m|JGIv7b.000167800_1767093-1777192+	14.1931	20.2749	8.11136	0.400069	-1.32168	0.434657	1
ADH5|ENSG00000197894|c.XGI_TC421111|JGIv7b.000007144_1337048-1355903+	168.029	202.129	133.929	0.662591	-0.593809	0.408196	1
ADHFE1|ENSG00000147576|c.Amin201106_X002909|JGIv7b.000010587_262273-281943+	18.8223	22.8246	14.8199	0.649295	-0.623055	0.691846	1
ADI1|ENSG00000182551|c.XenBase_77748312|JGIv7b.000142445_205236-216257-	138.453	139.375	137.53	0.986759	-0.01923	0.99178	1
ADIPOQ|ENSG00000181092|c.Audic201207_X010614|JGIv7b.000016807_8997654-9002147+	52.9562	39.2498	66.6625	1.69842	0.76419	0.404271	1
ADIPOQ|ENSG00000181092|c.Taira201203muscle_X001057|JGIv7b.000044494_5837433-5842591+	3.03431	4.61551	1.45311	0.314833	-1.66734	0.702048	1
ADIPOR1|ENSG00000159346|c.Audic201207_X043514|JGIv7b.000193525_624322-637088-	254.026	239.06	268.992	1.12521	0.170191	0.781858	1
ADIPOR1|ENSG00000159346|c.Taira201203st25_X000190|JGIv7b.000003412_405077-420670+	189.167	220.432	157.901	0.716328	-0.481308	0.510343	1
ADIPOR2|ENSG00000006831|c.Taira201203stomach_X002653|JGIv7b.000256647_412569-452623-	1208.13	1078.95	1337.31	1.23946	0.309717	0.598295	1
ADIPOR2|ENSG00000006831|c.XGI_TC419462|JGIv7b.000058790_1350233-1407721-	72.6586	72.9092	72.4079	0.993125	-0.00995345	0.992251	1
ADK|ENSG00000156110|c.Amin201106_X020719|JGIv7b.000139078_1502424-1640742+	3186.35	3236.54	3136.15	0.968983	-0.0454562	0.947633	1
ADM|ENSG00000148926|c.Taira201203brain_X004788|JGIv7b.000025194_3409975-3412859-	0.946388	0	1.89278	Inf	Inf	0.770953	1
ADM|ENSG00000148926|c.Taira201203heart_X003293|JGIv7b.000043483_4766160-4768837-	0.236597	0	0.473194	Inf	Inf	1	1
ADNP2|ENSG00000101544|c.Taira201203egg_X002208|JGIv7b.000023301_6276352-6297106+	2457.63	2949.12	1966.14	0.666686	-0.58492	0.319739	1
ADNP2|ENSG00000101544|c.Taira201203st09_X002889|JGIv7b.000073623_56003-78515+	2030.56	2249.45	1811.67	0.805386	-0.312248	0.603532	1
ADNP|ENSG00000101126|c.Quigley201212_X008927|JGIv7b.000014557_4273013-4299380+	2302.71	2660.81	1944.61	0.730835	-0.452383	0.438166	1
ADNP|ENSG00000101126|c.Taira201203st12_X000083|JGIv7b.000002511_1042703-1149813-	3064.8	3602.55	2527.05	0.701461	-0.511566	0.386275	1
ADO|ENSG00000181915|c.Taira201203brain_X003828|JGIv7b.000016863_9987412-9992707-	1241.81	1371.25	1112.37	0.811211	-0.30185	0.600395	1
ADO|ENSG00000181915|c.XGI_TC415187|JGIv7b.000079772_389950-393271-	525.923	709.402	342.445	0.482724	-1.05073	0.0905456	1
ADORA1|ENSG00000163485|c.Taira201203kidney_X004715|JGIv7b.000035524_523340-563412-	215.129	216.531	213.727	0.98705	-0.0188054	0.998027	1
ADORA2A|ENSG00000128271|c.Audic201207_X051111|JGIv7b.000394729_67911-77657-	179.939	44.6743	315.203	7.05558	2.81876	0.189194	1
ADORA2A|ENSG00000128271|c.XGI_TC419598|JGIv7b.000162663_887148-896750-	34.2162	31.6946	36.7377	1.15911	0.213024	0.852237	1
ADORA2B|ENSG00000170425|c.Quigley201207_X007256|JGIv7b.000061444_316936-335161-	15.1138	18.787	11.4405	0.608957	-0.715589	0.667129	1
ADORA2B|ENSG00000170425|c.Taira201203brain_X005973|JGIv7b.000036364_1437810-1480832-	6.16748	7.51919	4.81577	0.640464	-0.642811	0.806756	1
ADORA2B|ENSG00000170425|c.Taira201203kidney_X006126|JGIv7b.000050079_5810202-5820371-	0.756049	0.548944	0.963154	1.75456	0.811108	1	1
ADORA2B|ENSG00000170425|c.Taira201203kidney_X007188|JGIv7b.000060518_1100479-1152371-	204.039	199.832	208.246	1.04211	0.0595034	0.926221	1
ADPGK|ENSG00000159322|c.Amin201106_X014647|JGIv7b.000061562_86247-147502-	727.174	854.367	599.982	0.702253	-0.509937	0.412538	1
ADPGK|ENSG00000159322|c.Audic201207_X007050|JGIv7b.000012518_3025040-3037194+	636.152	712.959	559.345	0.784539	-0.350082	0.749112	1
ADPGK|ENSG00000159322|c.TeperekTkacz201205_X001049|JGIv7b.000045784_5990806-6008563+	436.513	436.965	436.061	0.997931	-0.00298854	0.958897	1
ADPRH|ENSG00000144843|c.mgEST_1013255135|JGIv7b.000020345_2053557-2062065+	3.62914	1.93579	5.3225	2.74953	1.45918	0.725748	1
ADPRH|ENSG00000144843|c.Taira201203brain_X011769|JGIv7b.000105005_488327-493123+	64.429	56.152	72.706	1.29481	0.372738	0.71425	1
ADPRH|ENSG00000144843|c.Taira201203ovary_X001519|JGIv7b.000013787_1136829-1156476-	227.061	228.529	225.592	0.98715	-0.0186588	0.984719	1
ADPRHL1|ENSG00000153531|c.Taira201203heart_X006680|JGIv7b.000167628_4825117-4840241-	195.576	187.899	203.253	1.08172	0.113321	0.841917	1
ADPRHL1|ENSG00000153531|c.Taira201203heart_X008089|JGIv7b.000338390_1305759-1341838-	5.81116	5.84339	5.77892	0.988967	-0.0160052	1	1
ADPRHL2|ENSG00000116863|c.Taira201203eye_X012551|JGIv7b.000196571_561450-574679-	146.686	172.103	121.27	0.704636	-0.50505	0.482257	1
ADPRHL2|ENSG00000116863|c.TXGP201107_X005785|JGIv7b.000076824_259075-271552+	215.991	227.157	204.826	0.901693	-0.149292	0.813424	1
ADPRM|ENSG00000170222|c.Audic201207_X031196|JGIv7b.000081941_3300045-3308022-	4.7782	0.548944	9.00745	16.4087	4.03639	0.27228	1
ADPRM|ENSG00000170222|c.XGI_TC417361|JGIv7b.000081941_3287467-3293627-	588.142	635.183	541.101	0.851881	-0.231276	0.735365	1
ADRA1A|ENSG00000120907|c.Taira201203eye_X005157|JGIv7b.000036401_2333197-2394219+	2.02016	2.13078	1.90954	0.896171	-0.158154	1	1
ADRA1D|ENSG00000171873|c.Taira201203lung_X006351|JGIv7b.000109418_263905-341101-	4.97736	7.55522	2.3995	0.317595	-1.65474	0.601139	1
ADRA2A|ENSG00000150594|c.Quigley201212_X012047|JGIv7b.000020641_3803459-3805409+	70.8525	91.2483	50.4566	0.552959	-0.854755	0.318569	1
ADRA2A|ENSG00000150594|c.Taira201203brain_X011839|JGIv7b.000106356_3441142-3443545-	26.9812	2.06578	51.8967	25.1221	4.65088	0.0482683	1
ADRA2A|ENSG00000150594|c.Taira201203heart_X005557|JGIv7b.000100253_630458-633498+	13.247	5.38841	21.1056	3.91684	1.96969	0.25835	1
ADRA2A|ENSG00000150594|c.Taira201203spleen_X000387|JGIv7b.000005925_11875804-11878999-	20.6908	22.9476	18.4341	0.803312	-0.315967	0.810596	1
ADRA2A|ENSG00000150594|c.Ueno201210ovary_X000081|JGIv7b.000007045_944796-946660-	9.18366	14.0415	4.32581	0.308073	-1.69866	0.409288	1
ADRA2B|ENSG00000222040|c.Ueno201210brain_X002980|JGIv7b.000247724_5081671-5083342-	29.8873	27.5341	32.2405	1.17093	0.227655	0.842871	1
ADRB1|ENSG00000043591|c.Taira201203heart_X000684|JGIv7b.000007045_1814848-1840640+	41.3994	16.1363	66.6625	4.13122	2.04657	0.0510774	1
ADRB1|ENSG00000043591|c.Taira201203liver_X003025|JGIv7b.000139741_1695034-1698174+	49.8294	23.7205	75.9383	3.20138	1.6787	0.0856543	1
ADRB1|ENSG00000043591|c.Taira201203muscle_X001550|JGIv7b.000081892_103618-106445-	0.274472	0.548944	0	0	#NAME?	0.995479	1
ADRB2|ENSG00000169252|c.Audic201207_X011809|JGIv7b.000018892_3799857-3804028+	229.345	219.486	239.205	1.08984	0.12412	0.850144	1
ADRB2|ENSG00000169252|c.Taira201203kidney_X005112|JGIv7b.000040421_1976151-1979775+	164.194	199.276	129.113	0.647911	-0.626133	0.374093	1
ADRBK2|ENSG00000100077|c.Taira201203st09_X002019|JGIv7b.000044061_2957359-3068478+	67.1045	44.6022	89.6068	2.00902	1.00649	0.256137	1
ADRBK2|ENSG00000100077|c.TXGP201107_X007419|JGIv7b.000143664_174124-287160-	316.635	402.849	230.421	0.571978	-0.805968	0.211938	1
ADRM1|ENSG00000130706|c.Amin201106_X004248|JGIv7b.000013471_3262958-3277654-	516.639	534.403	498.874	0.933517	-0.0992511	0.843974	1
ADRM1|ENSG00000130706|c.Ueno2012106cells_X000328|JGIv7b.000014557_823836-839588+	531.421	563.403	499.439	0.886468	-0.173859	0.762201	1
ADSL|ENSG00000239900|c.JGIL6RMv1_XeXenL6RMv10024411m|JGIv7b.000078978_4533158-4559246+	999.788	858.351	1141.23	1.32956	0.410945	0.727811	1
ADSS|ENSG00000035687|c.Taira201203testis_X003697|JGIv7b.000236382_4592100-4666882+	139.401	141.535	137.267	0.969846	-0.0441729	0.945856	1
ADSSL1|ENSG00000185100|c.Taira201203muscle_X002269|JGIv7b.000230550_3138293-3160635-	3.18243	2.96868	3.39619	1.14401	0.194096	1	1
ADTRP|ENSG00000111863|c.Taira201203eye_X004241|JGIv7b.000026933_520107-537985-	349.344	329.232	369.456	1.12218	0.166298	0.786385	1
ADTRP|ENSG00000111863|c.Taira201203eye_X006833|JGIv7b.000051654_452884-467358-	44.5154	40.7017	48.3291	1.1874	0.247803	0.800332	1
AEBP1|ENSG00000106624|c.Taira201203intestine_X004503|JGIv7b.000051940_777848-814670+	5.7196	1.45184	9.98737	6.87911	2.78222	0.338292	1
AEBP1|ENSG00000106624|c.Taira201203testis_X003917|JGIv7b.000286644_542673-594098-	105.735	122.235	89.2342	0.730022	-0.453989	0.557666	1
AEBP2|ENSG00000139154|c.Ueno2012102cells_X001803|JGIv7b.000335096_2272-11078-	491.316	530.921	451.712	0.850808	-0.233094	0.704622	1
AEN|ENSG00000181026|c.UniGene_Xl_S21938856|JGIv7b.000009266_9160801-9168675-	341.207	259.4	423.013	1.63073	0.70552	0.280392	1
AES|ENSG00000104964|c.Audic201207_X002510|JGIv7b.000004363_805137-824060-	2998.05	3281.04	2715.07	0.827502	-0.273166	0.636427	1
AES|ENSG00000104964|c.Ismailoglu201203_X007236|JGIv7b.000070461_899168-915780+	256.441	258.534	254.349	0.983814	-0.0235421	0.962246	1
AFAP1|ENSG00000196526|c.TXGP201107_X007456|JGIv7b.000146311_3618683-3717037-	89.0624	90.9304	87.1943	0.958913	-0.0605288	0.968726	1
AFAP1|ENSG00000196526|c.Ueno201210st09_X000679|JGIv7b.000106356_2236249-2339505-	42.0323	49.2029	34.8617	0.70853	-0.4971	0.735941	1
AFAP1L1|ENSG00000157510|c.Taira201203liver_X001475|JGIv7b.000040421_2433020-2490036+	4.25874	0	8.51749	Inf	Inf	0.257258	1
AFAP1L1|ENSG00000157510|c.Taira201203st25_X001142|JGIv7b.000018892_4276122-4316843+	1144.57	454.276	1834.86	4.03908	2.01403	0.275986	1
AFAP1L2|ENSG00000169129|c.Taira201203heart_X000691|JGIv7b.000007045_1934655-1973649-	536.802	614	459.603	0.74854	-0.417849	0.504004	1
AFF1|ENSG00000172493|c.Taira201203kidney_X007064|JGIv7b.000058878_1426296-1538789-	217.711	189.525	245.897	1.29744	0.375666	0.58385	1
AFF2|ENSG00000269754|c.TXGP201107_X007479|JGIv7b.000149581_1718606-1751605+	10.0151	8.42209	11.6081	1.3783	0.462888	0.85423	1
AFF3|ENSG00000144218|c.Taira201203lung_X007269|JGIv7b.000169004_1225608-1250493-	2.7407	3.09867	2.38274	0.768954	-0.379031	0.97882	1
AFF4|ENSG00000072364|c.Ueno201210egg_X000364|JGIv7b.000018892_7111589-7170848-	1600.7	1927.54	1273.86	0.660874	-0.597553	0.334924	1
AFG3L2|ENSG00000141385|c.Taira201203muscle_X001059|JGIv7b.000044494_774362-797566-	535.341	544.557	526.124	0.96615	-0.0496805	0.94612	1
AFG3L2|ENSG00000141385|c.Taira201203st40_X003000|JGIv7b.000398601_318207-353740-	403.356	373.547	433.166	1.1596	0.21363	0.805266	1
AFG3L2|ENSG00000141385|c.Ueno201210st08_X001316|JGIv7b.000373526_316715-329389-	348.159	287.195	409.122	1.42454	0.510501	0.676106	1
AFM|ENSG00000079557|c.TXGP201107_X007854|JGIv7b.000165627_1046177-1073729-	4.9841	6.13235	3.83585	0.625511	-0.676893	0.837566	1
AFMID|ENSG00000183077|c.Quigley201212_X050318|JGIv7b.000373158_1360737-1389483+	135.606	101.693	169.519	1.66696	0.737224	0.328777	1
AFTPH|ENSG00000119844|c.Taira201203egg_X005718|JGIv7b.000111824_1677123-1722022+	423.496	445.631	401.361	0.900659	-0.150947	0.828574	1
AFTPH|ENSG00000119844|c.Taira201203pancreas_X000408|JGIv7b.000012020_6806369-6847007+	220.918	252.321	189.514	0.751082	-0.412957	0.561383	1
AGA|ENSG00000038002|c.Audic201207_X009425|JGIv7b.000014692_6240843-6258550+	43.9076	42.5004	45.3148	1.06622	0.0925051	0.98948	1
AGAP2|ENSG00000135439|c.Taira201203brain_X001088|JGIv7b.000005732_2222457-2325193-	366.848	267.483	466.213	1.74297	0.801544	0.340368	1
AGAP3|ENSG00000133612|c.Taira201203eye_X002538|JGIv7b.000013787_4276144-4420284+	171.313	113.235	229.391	2.02579	1.01849	0.527437	1
AGAP3|ENSG00000133612|c.Taira201203eye_X011690|JGIv7b.000160151_261367-265154+	110.641	121.462	99.8196	0.821817	-0.283111	0.731205	1
AGAP3|ENSG00000133612|c.Taira201203st09_X000216|JGIv7b.000004321_500712-644730+	441.968	307.96	575.977	1.8703	0.903271	0.40806	1
AGAP3|ENSG00000133612|c.Ueno201210ovary_X000788|JGIv7b.000212107_40045-53203+	248.83	262.094	235.567	0.898786	-0.153951	0.823552	1
AGBL1|ENSG00000166748|c.Taira201203st08_X001579|JGIv7b.000023872_4413065-4725016+	28.9309	32.2796	25.5823	0.792521	-0.335479	0.790174	1
AGBL2|ENSG00000165923|c.Quigley201212_X028813|JGIv7b.000074352_2655783-2682191+	487.615	118.854	856.376	7.20525	2.84905	0.155215	1
AGBL3|ENSG00000146856|c.Quigley201112_X015743|JGIv7b.000120511_1154799-1170671-	207.309	98.3415	316.276	3.2161	1.68531	0.180085	1
AGBL5|ENSG00000084693|c.Chang2013_X028335|JGIv7b.000134683_907297-944464-	895.586	608.878	1182.29	1.94176	0.957361	0.192328	1
AGBL5|ENSG00000084693|c.TXGP201107_X003408|JGIv7b.000036600_807822-838522+	1278.95	833.356	1724.55	2.06941	1.04922	0.0817392	1
AGFG1|ENSG00000173744|c.Audic201207_X020492|JGIv7b.000044494_4236126-4308547+	637.282	520.702	753.862	1.44778	0.533843	0.633414	1
AGFG1|ENSG00000173744|c.Taira201203muscle_X000564|JGIv7b.000016807_7615536-7691100+	349.866	296.809	402.922	1.35751	0.440967	0.530822	1
AGGF1|ENSG00000164252|c.Ismailoglu201203_X011404|JGIv7b.000220499_2165864-2191936+	165.136	197.253	133.02	0.67436	-0.56841	0.432612	1
AGGF1|ENSG00000164252|c.Taira201203ovary_X002776|JGIv7b.000032212_6358963-6381578-	602.601	697.123	508.08	0.728824	-0.456358	0.45437	1
AGK|ENSG00000006530|c.Quigley201112_X015742|JGIv7b.000120511_776846-785730-	525.586	549.094	502.077	0.914373	-0.129146	0.813536	1
AGL|ENSG00000162688|c.Taira201203muscle_X002128|JGIv7b.000181903_730096-782508-	131.903	137.808	125.998	0.9143	-0.129261	0.830255	1
AGL|ENSG00000162688|c.Ueno2012106cells_X000873|JGIv7b.000047606_5856147-5912468+	1257.15	1365.15	1149.14	0.841771	-0.2485	0.667995	1
AGMAT|ENSG00000116771|c.Chang2013_X036383|JGIv7b.000307846_387019-459815+	197.081	179.883	214.278	1.19121	0.25243	0.840056	1
AGMAT|ENSG00000116771|c.Taira201203st35_X003289|JGIv7b.000195950_420591-434307-	88.8847	81.9813	95.7882	1.16841	0.224553	0.796521	1
AGMO|ENSG00000187546|c.Taira201203eye_X014094|JGIv7b.000300794_1443102-1599480-	8.51866	6.39233	10.645	1.66527	0.73576	0.724198	1
AGO1|ENSG00000092847|c.TXGP201107_X008351|JGIv7b.000196571_679606-710895-	259.235	326.61	191.86	0.587428	-0.767517	0.265265	1
AGO2|ENSG00000123908|c.Quigley201112_X021098|JGIv7b.000296242_1175895-1271717-	1899.27	2095.96	1702.57	0.81231	-0.299897	0.811189	1
AGO2|ENSG00000123908|c.XGI_TC457926|JGIv7b.000043791_2606371-2671304-	870.356	1139.21	601.506	0.528004	-0.921378	0.141027	1
AGO3|ENSG00000126070|c.Taira201203st08_X005146|JGIv7b.000196571_622999-668904-	22.4663	23.2365	21.6961	0.933708	-0.0989569	0.937181	1
AGO3|ENSG00000126070|c.TXGP201107_X002975|JGIv7b.000030711_2769708-2858708+	71.1308	74.975	67.2866	0.897454	-0.15609	0.850926	1
AGO4|ENSG00000134698|c.JGIL6RMv1_XeXenL6RMv10026351m|JGIv7b.000030711_2628592-2716354-	1602.72	1925.25	1280.19	0.664946	-0.588691	0.343357	1
AGPAT1|ENSG00000235758|c.Chang2013_X005496|JGIv7b.000012933_4991691-5026313+	224.769	192.898	256.64	1.33044	0.411908	0.6428	1
AGPAT1|ENSG00000235758|c.Chang2013_X022108|JGIv7b.000075398_418014-439503+	97.9587	112.6	83.3175	0.739942	-0.434515	0.548704	1
AGPAT2|ENSG00000169692|c.Taira201203intestine_X004020|JGIv7b.000046073_504941-567388+	209.011	106.785	311.237	2.91462	1.54331	0.443186	1
AGPAT3|ENSG00000160216|c.Audic201207_X041584|JGIv7b.000169011_325620-342268-	2233.83	2712.96	1754.71	0.646788	-0.628634	0.295191	1
AGPAT3|ENSG00000160216|c.Taira201203skin_X004696|JGIv7b.000347078_642512-655662-	1698.89	1983.03	1414.75	0.713429	-0.487158	0.523134	1
AGPAT4|ENSG00000026652|c.Audic201207_X020793|JGIv7b.000045174_1011991-1069641-	213.107	189.048	237.167	1.25453	0.32715	0.634775	1
AGPAT4|ENSG00000026652|c.Taira201203stomach_X002052|JGIv7b.000121003_1441590-1500979+	114.828	103.101	126.555	1.22748	0.295705	0.690942	1
AGPAT5|ENSG00000155189|c.Ueno2012102cells_X001134|JGIv7b.000087714_145684-173062+	78.4092	67.0439	89.7745	1.33904	0.421199	0.603553	1
AGPAT5|ENSG00000155189|c.Ueno201210st08_X000647|JGIv7b.000052702_8416739-8444773-	22.2698	26.6962	17.8435	0.668391	-0.581236	0.67183	1
AGPAT6|ENSG00000158669|c.Ismailoglu201203_X003595|JGIv7b.000027313_60961-108338+	2644.95	2834.42	2455.49	0.866312	-0.207042	0.733447	1
AGPAT6|ENSG00000158669|c.TXGP201107_X005059|JGIv7b.000059267_673488-695115+	61.2766	28.697	93.8563	3.2706	1.70955	0.236123	1
AGPAT9|ENSG00000138678|c.XGI_TC417559|JGIv7b.000042478_134772-390593+	129.677	120.957	138.398	1.14419	0.194328	0.871315	1
AGPHD1|ENSG00000188266|c.XenBase_37747693|JGIv7b.000012518_184189-193085-	0.473194	0	0.946388	Inf	Inf	0.93098	1
AGPS|ENSG00000018510|c.Taira201203brain_X011580|JGIv7b.000102262_284542-358790-	26.9172	27.6281	26.2063	0.948541	-0.0762178	0.951719	1
AGPS|ENSG00000018510|c.Taira201203st10_X000180|JGIv7b.000004321_5653040-5795446+	2180.24	2175.94	2184.55	1.00396	0.00570076	0.982494	1
AGR2|ENSG00000106541|c.Chung201110_X003762|JGIv7b.000057216_2613250-2620205-	6512.91	5948.69	7077.12	1.18969	0.250591	0.810901	1
AGR2|ENSG00000106541|c.Taira201203st35_X003415|JGIv7b.000220553_424125-430449+	216.379	233.837	198.922	0.850688	-0.233298	0.912426	1
AGR3|ENSG00000173467|c.Audic201207_X045279|JGIv7b.000220553_366495-392812+	4.80769	1.09789	8.51749	7.75807	2.9557	0.412205	1
AGR3|ENSG00000173467|c.JGIL6RMv1_XeXenL6RMv10037629m|JGIv7b.000013787_5208193-5215643+	9851.83	12376.4	7327.29	0.592039	-0.756236	0.203823	1
AGR3|ENSG00000173467|c.XenBase_1899063|JGIv7b.000004321_1454066-1462022+	7449.65	9337.97	5561.33	0.59556	-0.74768	0.229376	1
AGRN|ENSG00000188157|c.Taira201203kidney_X007458|JGIv7b.000066475_1563758-1860782+	420.601	286.68	554.522	1.93429	0.951802	0.587664	1
AGT|ENSG00000135744|c.Taira201203liver_X001619|JGIv7b.000045174_266075-278879+	110.703	117.331	104.075	0.887021	-0.17296	0.83754	1
AGTPBP1|ENSG00000135049|c.Taira201203heart_X001400|JGIv7b.000013576_578927-654616-	117.673	109.956	125.391	1.14037	0.189501	0.836885	1
AGTR1|ENSG00000144891|c.UniGene_Xl_S13590556|JGIv7b.000043628_375989-413098+	10.7345	8.45812	13.011	1.53828	0.621319	0.733694	1
AGTR1|ENSG00000144891|c.XenBase_148224729|JGIv7b.000130324_1203749-1240642-	4.92077	4.48552	5.35603	1.19407	0.25589	0.986211	1
AGXT2|ENSG00000113492|c.Amin201106_X013059|JGIv7b.000052441_4909809-4945124-	6.75991	6.81128	6.70854	0.984916	-0.0219272	1	1
AGXT2|ENSG00000113492|c.JGIL6RMv1_XeXenL6RMv10005383m|JGIv7b.000051452_2336873-2357422+	1.02214	1.09789	0.946388	0.862008	-0.214227	1	1
AGXT2L1|ENSG00000164089|c.Taira201203muscle_X001616|JGIv7b.000088765_3730698-3757706-	0.756049	0.548944	0.963154	1.75456	0.811108	1	1
AGXT2L1|ENSG00000164089|c.Taira201203testis_X002571|JGIv7b.000081573_319263-342439-	212.732	222.281	203.183	0.914082	-0.129605	0.883775	1
AGXT|ENSG00000172482|c.Taira201203pancreas_X001286|JGIv7b.000044494_7426633-7447871+	1.53321	1.64683	1.41958	0.862008	-0.214227	1	1
AHCTF1|ENSG00000153207|c.Taira201203testis_X001372|JGIv7b.000034423_1138268-1195297-	1121.94	1298.89	944.997	0.727541	-0.4589	0.456099	1
AHCTF1|ENSG00000153207|c.XGI_TC416111|JGIv7b.000176005_1393014-1464991+	1944.38	2364.66	1524.11	0.644535	-0.633669	0.294666	1
AHCY|ENSG00000101444|c.Ueno201210ovary_X000373|JGIv7b.000045782_422578-436472-	1322.38	1248.13	1396.63	1.11898	0.162183	0.805919	1
AHCY|ENSG00000101444|c.Ueno201210st25_X000206|JGIv7b.000045834_283968-300517-	1519.55	1457.75	1581.35	1.08479	0.11741	0.868823	1
AHCYL1|ENSG00000168710|c.UniGene_Xl_S21696557|JGIv7b.000382976_920194-949166-	3.59425	3.84261	3.34589	0.870734	-0.199696	1	1
AHCYL2|ENSG00000158467|c.Taira201203brain_X011743|JGIv7b.000104110_758634-826092-	2028.55	1932.96	2124.14	1.09891	0.136068	0.83153	1
AHCYL2|ENSG00000158467|c.Ueno201210st08_X000170|JGIv7b.000012518_7980370-8046158+	3409.67	3233.4	3585.94	1.10903	0.149299	0.799444	1
AHDC1|ENSG00000126705|c.Quigley201212_X005135|JGIv7b.000008834_420103-477173+	701.477	851.662	551.291	0.647312	-0.627467	0.59598	1
AHDC1|ENSG00000126705|c.Ueno201210testis_X000137|JGIv7b.000098463_1722499-1786325+	526.684	679.699	373.668	0.549755	-0.863138	0.178532	1
AHR|ENSG00000106546|c.Taira201203kidney_X012282|JGIv7b.000220553_142268-235448-	99.209	121.563	76.8549	0.632222	-0.661498	0.41678	1
AHR|ENSG00000106546|c.Taira201203spleen_X002929|JGIv7b.000057216_2777169-2855462+	24.1998	31.6367	16.763	0.529859	-0.91632	0.485022	1
AHRR|ENSG00000063438|c.XenBase_162076036|JGIv7b.000070754_455682-637471+	4.93507	3.22867	6.64148	2.05704	1.04057	0.717625	1
AHSA1|ENSG00000100591|c.Taira201203brain_X006253|JGIv7b.000039723_6073571-6082521+	423.274	319.222	527.326	1.65191	0.724135	0.353231	1
AHSA1|ENSG00000100591|c.XGI_TC420949|JGIv7b.000289484_255005-267093-	1463.64	1187.91	1739.37	1.46423	0.55014	0.482715	1
AHSG|ENSG00000145192|c.Taira201203kidney_X010365|JGIv7b.000136959_438847-464696+	9.26405	6.97025	11.5578	1.65817	0.729591	0.747437	1
AHSG|ENSG00000145192|c.XenBase_147902697|JGIv7b.000030987_3432789-3444272+	120.341	108.425	132.258	1.21981	0.286659	0.691001	1
AICDA|ENSG00000111732|c.XenBase_53854803|JGIv7b.000131666_514270-517211-	8.03243	5.45341	10.6115	1.94584	0.960393	0.688771	1
AIDA|ENSG00000186063|c.Taira201203lung_X006214|JGIv7b.000102974_6465504-6490896+	238.035	205.805	270.264	1.3132	0.393092	0.547043	1
AIDA|ENSG00000186063|c.TXGP201107_X002734|JGIv7b.000027161_5671409-5697210-	178.066	149.213	206.92	1.38674	0.471696	0.510184	1
AIF1L|ENSG00000126878|c.XGI_TC422992|JGIv7b.000091271_1605024-1655689+	0.24498	0	0.48996	Inf	Inf	1	1
AIFM1|ENSG00000156709|c.mgEST_1013089002|JGIv7b.000036864_1474201-1499605-	1196.64	1186.7	1206.59	1.01676	0.023978	0.989041	1
AIFM2|ENSG00000042286|c.Quigley201212_X010472|JGIv7b.000016807_673459-691953+	22.0069	16.3673	27.6464	1.68913	0.756278	0.536586	1
AIFM2|ENSG00000042286|c.Taira201203st20_X003379|JGIv7b.000087668_1299204-1318407-	275.19	256.539	293.84	1.1454	0.195853	0.72759	1
AIFM3|ENSG00000183773|c.Audic201207_X013849|JGIv7b.000025254_267353-322157-	48.4566	40.1746	56.7385	1.4123	0.498043	0.684128	1
AIFM3|ENSG00000183773|c.Audic201207_X035841|JGIv7b.000112554_2492291-2538355+	273.321	162.511	384.131	2.36373	1.24106	0.381284	1
AIG1|ENSG00000146416|c.Amin201106_X018758|JGIv7b.000103958_146492-158251+	530.07	589.469	470.671	0.798466	-0.324696	0.631419	1
AIG1|ENSG00000146416|c.Taira201203st40_X001662|JGIv7b.000073014_647306-779920-	5.92377	4.61551	7.23204	1.5669	0.647912	0.828382	1
AIM1|ENSG00000112297|c.Taira201203skin_X000443|JGIv7b.000008630_4046678-4126721+	1594.03	1333.43	1854.64	1.39088	0.476001	0.418115	1
AIM1L|ENSG00000176092|c.Taira201203intestine_X000965|JGIv7b.000008355_3365452-3426978+	9198.58	8653.72	9743.45	1.12593	0.171113	0.835548	1
AIM1L|ENSG00000176092|c.Taira201203intestine_X000995|JGIv7b.000008834_1196783-1229449+	69.7154	81.5913	57.8395	0.708893	-0.496359	0.550999	1
AIM1L|ENSG00000176092|c.Taira201203skin_X001372|JGIv7b.000027891_163471-207216+	2159.2	2590.99	1727.42	0.6667	-0.58489	0.314312	1
AIMP1|ENSG00000164022|c.Audic201207_X000585|JGIv7b.000000243_3955727-3994889-	226.59	223.516	229.663	1.0275	0.0391374	0.966505	1
AIMP1|ENSG00000164022|c.Ismailoglu201203_X003285|JGIv7b.000024467_3853713-3886323-	384.476	365.398	403.554	1.10442	0.143292	0.835343	1
AIMP2|ENSG00000106305|c.Taira201203egg_X002243|JGIv7b.000023403_7711694-7719216+	358.987	395.728	322.247	0.814314	-0.296343	0.629356	1
AIMP2|ENSG00000106305|c.Taira201203st35_X000445|JGIv7b.000009994_12458682-12466427-	2049.48	2060.15	2038.8	0.98964	-0.0150247	0.979702	1
AIP|ENSG00000110711|c.Amin201106_X009833|JGIv7b.000039604_1732013-1775291-	451.732	440.192	463.273	1.05244	0.0737319	0.891748	1
AIPL1|ENSG00000129221|c.Taira201203eye_X006417|JGIv7b.000047533_1491498-1521971+	6.93311	1.93579	11.9304	6.1631	2.62366	0.305418	1
AJAP1|ENSG00000196581|c.Taira201203brain_X010890|JGIv7b.000087017_3905882-4058224-	9.34487	7.45419	11.2355	1.50728	0.591946	0.811665	1
AK1|ENSG00000106992|c.Park201106_X006776|JGIv7b.000025264_205550-214438-	99.2591	13.6876	184.831	13.5035	3.75527	0.234654	1
AK2|ENSG00000004455|c.Amin201106_X026008|JGIv7b.000280543_226084-234113-	1250.55	1223.46	1277.63	1.04427	0.0624943	0.928801	1
AK2|ENSG00000004455|c.JGIL6RMv1_XeXenL6RMv10032655m|JGIv7b.000300439_173915-181442-	441.584	467.459	415.71	0.889298	-0.169262	0.802043	1
AK3|ENSG00000147853|c.Quigley201212_X035146|JGIv7b.000106782_596333-609796+	73.7559	84.957	62.5547	0.73631	-0.441615	0.610969	1
AK3|ENSG00000147853|c.Taira201203intestine_X006771|JGIv7b.000105739_661037-686263-	45.9419	46.733	45.1509	0.966145	-0.0496881	0.95783	1
AK4|ENSG00000162433|c.Taira201203kidney_X010798|JGIv7b.000155039_1314764-1341401-	57.8728	56.52	59.2256	1.04787	0.0674582	0.940109	1
AK4|ENSG00000162433|c.Taira201203lung_X004431|JGIv7b.000053042_333513-361907-	2.04428	2.19578	1.89278	0.862008	-0.214227	1	1
AK5|ENSG00000154027|c.Taira201203brain_X003482|JGIv7b.000015038_1826728-1952721+	10.2766	0.967894	19.5854	20.235	4.33878	0.055601	1
AK5|ENSG00000154027|c.Taira201203brain_X004715|JGIv7b.000024235_4501983-4611591-	56.2404	56.195	56.2858	1.00162	0.00232855	1	1
AK5|ENSG00000154027|c.Taira201203brain_X015224|JGIv7b.000229341_1044673-1083000+	22.6085	2.96868	42.2484	14.2314	3.831	0.18903	1
AK7|ENSG00000140057|c.Quigley201112_X014322|JGIv7b.000096659_3512071-3532305+	884.809	260.852	1508.77	5.78398	2.53206	0.132233	1
AK9|ENSG00000155085|c.Quigley201207_X012828|JGIv7b.000275342_4258901-4272528+	131.965	10.1339	253.796	25.0442	4.6464	0.144476	1
AKAP10|ENSG00000108599|c.JGIL6RMv1_XeXenL6RMv10016564m|JGIv7b.000060518_12005-41962-	52.0776	59.6116	44.5435	0.747229	-0.420378	0.649806	1
AKAP10|ENSG00000108599|c.Taira201203ovary_X003006|JGIv7b.000036364_669795-834494-	288.294	315.097	261.492	0.829878	-0.26903	0.692012	1
AKAP11|ENSG00000023516|c.Taira201203heart_X000820|JGIv7b.000008129_2772642-2806678+	5.21295	4.68051	5.74539	1.22751	0.29574	0.944166	1
AKAP11|ENSG00000023516|c.Taira201203ovary_X001711|JGIv7b.000014978_7316670-7350208-	75.6706	68.6908	82.6505	1.20323	0.266908	0.728665	1
AKAP12|ENSG00000131016|c.Taira201203heart_X000951|JGIv7b.000009528_1568246-1645156+	585.55	577.004	594.096	1.02962	0.0421146	0.975666	1
AKAP12|ENSG00000131016|c.Taira201203heart_X003470|JGIv7b.000045784_2039071-2113089-	5034.61	4791.82	5277.4	1.10134	0.139254	0.775344	1
AKAP13|ENSG00000170776|c.Taira201203kidney_X001485|JGIv7b.000009266_10750871-10936352-	146.392	127.291	165.493	1.30012	0.378643	0.748093	1
AKAP13|ENSG00000170776|c.Taira201203st08_X001568|JGIv7b.000023872_4196553-4370952+	406.931	438.559	375.304	0.855767	-0.22471	0.821702	1
AKAP14|ENSG00000186471|c.Audic201207_X039309|JGIv7b.000149581_4144271-4150065+	95.5524	82.1473	108.957	1.32637	0.40748	0.597848	1
AKAP14|ENSG00000186471|c.JGIL6RMv1_XeXenL6RMv10025486m|JGIv7b.000015436_5431697-5437326+	1.18836	0.483947	1.89278	3.91112	1.96758	0.876019	1
AKAP1|ENSG00000121057|c.Quigley201212_X006141|JGIv7b.000011701_655335-684369+	1278.96	1458.82	1099.1	0.75342	-0.408474	0.498013	1
AKAP1|ENSG00000121057|c.Taira201203muscle_X001509|JGIv7b.000078587_545534-569362+	2299.82	2759.42	1840.22	0.666885	-0.584489	0.313248	1
AKAP2|ENSG00000241978|c.Taira201203heart_X005936|JGIv7b.000120942_118953-274730-	782.974	1048.79	517.154	0.493094	-1.02006	0.21973	1
AKAP2|ENSG00000241978|c.Taira201203spleen_X001605|JGIv7b.000025212_563739-651463-	652.564	834.661	470.466	0.563661	-0.827099	0.19296	1
AKAP6|ENSG00000151320|c.Taira201203heart_X008311|JGIv7b.000389081_417973-498393+	11.6272	7.55522	15.6992	2.07793	1.05515	0.523885	1
AKAP7|ENSG00000118507|c.Audic201207_X034511|JGIv7b.000102277_1102692-1203603+	309.036	269.476	348.597	1.29361	0.371403	0.575165	1
AKAP8|ENSG00000105127|c.Ueno201210st30_X000438|JGIv7b.000171831_878087-898673-	1028.06	929.301	1126.82	1.21255	0.278044	0.808919	1
AKAP8L|ENSG00000011243|c.Ismailoglu201203_X010581|JGIv7b.000171831_906148-927018-	232.822	231.028	234.616	1.01553	0.0222339	0.99326	1
AKAP9|ENSG00000127914|c.Taira201203egg_X004413|JGIv7b.000061124_3326312-3412910+	557.763	506.745	608.78	1.20135	0.264661	0.661341	1
AKIP1|ENSG00000166452|c.Chang2013_X010106|JGIv7b.000025194_6124860-6132444-	24.761	18.852	30.67	1.62688	0.70211	0.554599	1
AKIRIN1|ENSG00000174574|c.XenBase_27695216|JGIv7b.000013204_2283837-2292925-	3873.73	3663.94	4083.53	1.11452	0.15642	0.787344	1
AKIRIN1|ENSG00000174574|c.XGI_TC433589|JGIv7b.000176467_1119135-1130440-	7181.06	6756.27	7605.85	1.12575	0.170883	0.781098	1
AKIRIN2|ENSG00000135334|c.Ismailoglu201203_X006313|JGIv7b.000053841_353974-366893+	1616.33	1573.96	1658.7	1.05384	0.07566	0.922675	1
AKIRIN2|ENSG00000135334|c.Quigley201212_X036839|JGIv7b.000124774_733157-746415+	3876.27	3706.78	4045.76	1.09145	0.126244	0.849711	1
AKR1A1|ENSG00000117448|c.Audic201207_X001531|JGIv7b.000002589_2255450-2261204+	27.6398	32.1136	23.166	0.721377	-0.471175	0.683731	1
AKR1A1|ENSG00000117448|c.JGIL6RMv1_XeXenL6RMv10044629m|JGIv7b.000325141_664880-686159-	300.55	277.862	323.238	1.1633	0.218229	0.716331	1
AKR1A1|ENSG00000117448|c.Taira201203eye_X012212|JGIv7b.000179914_692982-715275+	7.28136	4.00157	10.5612	2.63926	1.40013	0.561785	1
AKR1A1|ENSG00000117448|c.Taira201203heart_X006867|JGIv7b.000181903_234480-318363-	78.146	74.26	82.032	1.10466	0.143601	0.908312	1
AKR1B1|ENSG00000085662|c.JGIL6RMv1_XeXenL6RMv10048691m|JGIv7b.000098502_455739-481960+	492.998	439.145	546.852	1.24526	0.316451	0.616602	1
AKR1B1|ENSG00000085662|c.Taira201203kidney_X013242|JGIv7b.000302407_70433-81598-	3052.15	2902.2	3202.1	1.10334	0.141873	0.803454	1
AKR1C1|ENSG00000187134|c.Taira201203eye_X014102|JGIv7b.000302407_87179-103021+	206.181	83.8881	328.475	3.91563	1.96924	0.0970013	1
AKR1C3|ENSG00000196139|c.Taira201203ovary_X005583|JGIv7b.000098502_412795-453787+	227.767	146.685	308.848	2.10552	1.07417	0.118109	1
AKR1C4|ENSG00000266359|c.Taira201203intestine_X009575|JGIv7b.000302407_100446-110964-	1.46584	0.548944	2.38274	4.34058	2.11789	0.808407	1
AKR1D1|ENSG00000122787|c.Audic201207_X049003|JGIv7b.000302407_120796-143246-	1.69405	0.548944	2.83916	5.17205	2.37074	0.748139	1
AKR1D1|ENSG00000122787|c.Ueno201210liver_X000428|JGIv7b.000098502_356066-382581+	32.2752	24.2694	40.2811	1.65975	0.730963	0.532676	1
AKR7A2|ENSG00000053371|c.Audic201207_X043600|JGIv7b.000195950_962243-987621+	828.653	748.777	908.53	1.21335	0.278997	0.831213	1
AKR7A2|ENSG00000053371|c.Taira201203intestine_X009900|JGIv7b.000374693_7899-33019+	17.1447	18.946	15.3434	0.80985	-0.304274	0.848308	1
AKT1|ENSG00000142208|c.Taira201203brain_X015260|JGIv7b.000230550_3031595-3119889+	186.445	175.815	197.074	1.12091	0.164676	0.812806	1
AKT1|ENSG00000142208|c.Taira201203lung_X008023|JGIv7b.000236382_4634447-4730989-	105.56	130.014	81.1061	0.623825	-0.680787	0.377502	1
AKT1S1|ENSG00000204673|c.Chang2013_X027945|JGIv7b.000129797_98529-119312+	5210.64	4899.11	5522.16	1.12718	0.172712	0.781299	1
AKT1S1|ENSG00000204673|c.Chung201110_X002243|JGIv7b.000029769_1400245-1414904+	6140.33	6487.83	5792.83	0.892877	-0.163466	0.796547	1
AKT2|ENSG00000105221|c.Chang2013_X013940|JGIv7b.000039723_10701943-10733847+	3256.28	3359	3153.57	0.938845	-0.0910418	0.859997	1
AKT2|ENSG00000105221|c.Quigley201212_X022577|JGIv7b.000050079_1595536-1630887-	4132.72	4268.88	3996.55	0.936207	-0.0951007	0.85638	1
AKTIP|ENSG00000166971|c.JGIL6RMv1_XeXenL6RMv10028853m|JGIv7b.000046631_26538-48284-	116.619	111.205	122.032	1.09736	0.134031	0.843545	1
AKTIP|ENSG00000166971|c.JGIL6RMv1_XeXenL6RMv10039581m|JGIv7b.000024235_272143-301287-	43.822	45.4832	42.1608	0.926953	-0.109432	0.948193	1
AL138764.1|ENSG00000226209|c.Taira201203skin_X001171|JGIv7b.000022127_1714398-1719559+	5.50956	5.7134	5.30573	0.928647	-0.106798	1	1
AL138764.1|ENSG00000226209|c.UniGene_Xl_S13670470|JGIv7b.000234771_1559969-1568146+	1010.76	1065.71	955.808	0.896873	-0.157025	0.801834	1
AL139147.1|ENSG00000248458|c.Quigley201212_X018523|JGIv7b.000039762_516290-522717+	248.613	253.332	243.894	0.962744	-0.0547764	0.972289	1
AL139147.1|ENSG00000248458|c.Taira201203brain_X015970|JGIv7b.000267384_77233-80280-	88.802	110.744	66.86	0.603735	-0.728013	0.53998	1
AL139147.1|ENSG00000248458|c.Taira201203pancreas_X000424|JGIv7b.000012020_3432449-3434954-	537.707	519.782	555.632	1.06897	0.0962223	0.854091	1
AL139147.1|ENSG00000248458|c.Taira201203spleen_X003374|JGIv7b.000075398_527034-530965-	43.2663	42.5795	43.953	1.03226	0.0458009	0.9409	1
AL139147.1|ENSG00000248458|c.Taira201203spleen_X005552|JGIv7b.000289484_101467-108039+	62.7449	62.4284	63.0614	1.01014	0.0145549	0.981862	1
AL590867.1|ENSG00000213121|c.Ismailoglu201203_X011739|JGIv7b.000243915_142947-144364+	192.35	154.876	229.823	1.48391	0.569406	0.604216	1
AL590867.1|ENSG00000213121|c.JGIL6RMv1_XeXenL6RMv10007407m|JGIv7b.000011701_12711-15862-	48.0687	46.0032	50.1343	1.0898	0.124064	0.874457	1
AL590867.1|ENSG00000213121|c.Quigley201207_X002679|JGIv7b.000016068_37798-39265+	119.727	50.5466	188.907	3.73728	1.90199	0.0394819	1
AL590867.1|ENSG00000213121|c.Quigley201212_X005522|JGIv7b.000009266_7207423-7208225-	64.7648	60.6594	68.8701	1.13536	0.183148	0.948829	1
AL590867.1|ENSG00000213121|c.Quigley201212_X039730|JGIv7b.000152894_2197222-2197958+	29.915	12.8497	46.9803	3.65615	1.87033	0.38929	1
AL590867.1|ENSG00000213121|c.Quigley201212_X050811|JGIv7b.000389081_131710-132500+	41.8298	35.4143	48.2453	1.36231	0.446055	0.624684	1
AL590867.1|ENSG00000213121|c.Taira201203eye_X013102|JGIv7b.000226594_610420-611379-	50.2332	55.1982	45.2682	0.820104	-0.286122	0.782544	1
AL590867.1|ENSG00000213121|c.Taira201203intestine_X006009|JGIv7b.000081267_1672215-1673119+	16.4682	11.4918	21.4446	1.86608	0.900012	0.531628	1
AL590867.1|ENSG00000213121|c.Taira201203st09_X004864|JGIv7b.000388571_635947-636806+	47.1597	39.1848	55.1345	1.40704	0.492659	0.614901	1
AL590867.1|ENSG00000213121|c.Taira201203st20_X003787|JGIv7b.000112487_264673-266365+	30.759	27.0791	34.4388	1.27178	0.346855	0.767602	1
AL590867.1|ENSG00000213121|c.Taira201203st25_X003501|JGIv7b.000100253_906957-910911+	259.419	240.23	278.609	1.15976	0.213825	0.783831	1
AL590867.1|ENSG00000213121|c.TeperekTkacz201205_X001917|JGIv7b.000145462_333945-335128-	1.92029	0.967894	2.8727	2.96799	1.56948	0.833543	1
AL590867.1|ENSG00000213121|c.TeperekTkacz201206_X004670|JGIv7b.000181903_3323556-3324840-	215.182	207.018	223.346	1.07887	0.109519	0.841267	1
AL590867.1|ENSG00000213121|c.Ueno201210brain_X003155|JGIv7b.000312114_325835-326747-	93.041	65.3469	120.735	1.8476	0.885654	0.664001	1
AL590867.1|ENSG00000213121|c.XGI_TC429971|JGIv7b.000337825_3931061-4013715+	160.471	135.338	185.604	1.37141	0.455662	0.520265	1
ALAD|ENSG00000148218|c.Taira201203eye_X010813|JGIv7b.000127590_807470-813176+	146.768	121.953	171.583	1.40696	0.492579	0.473647	1
ALAD|ENSG00000148218|c.Taira201203st30_X002025|JGIv7b.000046073_2901759-2906912-	468.823	468.252	469.393	1.00244	0.0035118	0.947099	1
ALAS1|ENSG00000023330|c.Park201106_X019747|JGIv7b.000155038_1473530-1502338-	321.009	299.221	342.797	1.14563	0.196143	0.798042	1
ALAS1|ENSG00000023330|c.Quigley201212_X039608|JGIv7b.000150991_274563-302142+	484.136	394.953	573.319	1.45161	0.537655	0.532781	1
ALB|ENSG00000163631|c.JGIL6RMv1_XeXenL6RMv10000181m|JGIv7b.000165627_987804-999672-	1.02751	1.58183	0.473194	0.299142	-1.7411	0.915776	1
ALB|ENSG00000163631|c.XGI_TC450896|JGIv7b.000006762_294825-308269-	0.241973	0.483947	0	0	#NAME?	0.995478	1
ALCAM|ENSG00000170017|c.Quigley201207_X005983|JGIv7b.000049179_1767744-1808318+	15994	14016.5	17971.5	1.28217	0.358582	0.523471	1
ALCAM|ENSG00000170017|c.Taira201203skin_X002838|JGIv7b.000078587_2173799-2217317-	2098.18	1438.99	2757.38	1.91619	0.938239	0.112453	1
ALDH16A1|ENSG00000161618|c.Taira201203testis_X003116|JGIv7b.000139674_1267292-1302680+	1413.45	1367.68	1459.22	1.06693	0.0934718	0.895011	1
ALDH16A1|ENSG00000161618|c.Ueno201210st09_X000476|JGIv7b.000056777_253789-300328+	1256.83	1341.54	1172.11	0.873703	-0.194785	0.792929	1
ALDH18A1|ENSG00000059573|c.Taira201203brain_X001612|JGIv7b.000007555_3533894-3560986+	158.219	219.088	97.3493	0.444339	-1.17027	0.111898	1
ALDH1A1|ENSG00000165092|c.UniGene_Xl_S13590702|JGIv7b.000067832_984827-1011747-	4.63451	3.03367	6.23535	2.05538	1.0394	0.757783	1
ALDH1A1|ENSG00000165092|c.XGI_TC453560|JGIv7b.000268711_1086747-1122004-	51.1195	59.4746	42.7644	0.719036	-0.475863	0.620698	1
ALDH1A2|ENSG00000128918|c.Ismailoglu201203_X012754|JGIv7b.000351606_1188692-1224875+	229.484	242.873	216.095	0.889743	-0.16854	0.820367	1
ALDH1A2|ENSG00000128918|c.Taira201203st10_X002477|JGIv7b.000059883_1776490-1813028-	377.65	300.998	454.301	1.50932	0.593896	0.370551	1
ALDH1A3|ENSG00000184254|c.XGI_TC418929|JGIv7b.000058049_2993139-3026315+	3.68512	3.51762	3.85262	1.09523	0.131238	1	1
ALDH1L2|ENSG00000136010|c.JGIL6RMv1_XeXenL6RMv10025425m|JGIv7b.000018184_3937340-3962000+	73.2048	74.0799	72.3297	0.976374	-0.0344946	0.947686	1
ALDH1L2|ENSG00000136010|c.JGIL6RMv1_XeXenL6RMv10031749m|JGIv7b.000005925_7485602-7511844+	88.203	85.8529	90.5532	1.05475	0.0768999	0.941443	1
ALDH1L2|ENSG00000136010|c.JGIL6RMv1_XeXenL6RMv10051654m|JGIv7b.000013523_9801871-9832818-	1888.12	2108.38	1667.86	0.79106	-0.33814	0.551284	1
ALDH2|ENSG00000111275|c.JGIL6RMv1_XeXenL6RMv10040201m|JGIv7b.000025254_4358924-4376397+	31.8508	20.4268	43.2749	2.11853	1.08307	0.351635	1
ALDH3A2|ENSG00000072210|c.Taira201203brain_X007429|JGIv7b.000047398_2314293-2333039+	1423.85	1398.7	1448.99	1.03595	0.0509586	0.965194	1
ALDH3A2|ENSG00000072210|c.Taira201203intestine_X009208|JGIv7b.000267344_2669983-2688182-	1344.91	1318.97	1370.86	1.03934	0.0556737	0.993306	1
ALDH3B1|ENSG00000006534|c.JGIL6RMv1_XeXenL6RMv10016781m|JGIv7b.000195272_5561-29468-	89.1124	87.3697	90.855	1.03989	0.0564333	0.966888	1
ALDH3B1|ENSG00000006534|c.Taira201203st08_X004621|JGIv7b.000143664_1419946-1433550-	682.239	605.574	758.905	1.2532	0.325618	0.83026	1
ALDH4A1|ENSG00000159423|c.Ueno2012102cells_X001582|JGIv7b.000195950_1224872-1239140+	1498.1	1708.55	1287.65	0.753653	-0.408028	0.515368	1
ALDH5A1|ENSG00000112294|c.JGIL6RMv1_XeXenL6RMv10055213m|JGIv7b.000133814_61275-85694-	173.639	150.795	196.483	1.30298	0.381819	0.592158	1
ALDH5A1|ENSG00000112294|c.Taira201203brain_X009760|JGIv7b.000073623_27689-36558+	95.9553	88.4096	103.501	1.1707	0.227367	0.763291	1
ALDH6A1|ENSG00000119711|c.Chang2013_X028430|JGIv7b.000135961_174462-195497+	2309.31	2237.52	2381.1	1.06417	0.0897291	0.971631	1
ALDH6A1|ENSG00000119711|c.Taira201203eye_X005434|JGIv7b.000039723_6916464-6931490+	1128.79	1065.34	1192.24	1.11912	0.162364	0.789309	1
ALDH7A1|ENSG00000164904|c.Chang2013_X005376|JGIv7b.000012879_516684-543019+	859.426	797.625	921.226	1.15496	0.207843	0.840606	1
ALDH7A1|ENSG00000164904|c.Ismailoglu201203_X012650|JGIv7b.000332973_1501565-1533012+	532.722	535.052	530.392	0.991291	-0.01262	0.98258	1
ALDH9A1|ENSG00000143149|c.mgEST_1013086397|JGIv7b.000023165_177578-205346+	1481.8	1427.54	1536.05	1.07601	0.105693	0.877679	1
ALDOA|ENSG00000149925|c.Taira201203testis_X000484|JGIv7b.000011418_94265-103695-	2308.58	1749.44	2867.72	1.63922	0.713006	0.230206	1
ALDOA|ENSG00000149925|c.Taira201203testis_X001725|JGIv7b.000045548_802314-822089+	2047.36	1751.17	2343.55	1.33828	0.420377	0.493734	1
ALDOC|ENSG00000109107|c.Audic201207_X017272|JGIv7b.000035361_3467404-3489396+	670.778	615.395	726.16	1.17999	0.238775	0.786179	1
ALDOC|ENSG00000109107|c.Taira201203eye_X003902|JGIv7b.000023403_7692979-7703003+	49.0123	37.957	60.0676	1.58252	0.662223	0.496588	1
ALDOC|ENSG00000109107|c.Taira201203skin_X000538|JGIv7b.000009994_12491166-12504974-	798.763	735.745	861.78	1.1713	0.228114	0.757884	1
ALG10|ENSG00000139133|c.Taira201203egg_X002804|JGIv7b.000033104_752415-760160+	415.587	405.436	425.738	1.05007	0.0704905	0.976667	1
ALG10|ENSG00000139133|c.TXGP201107_X000241|JGIv7b.000003286_1091628-1110136+	571.149	626.328	515.969	0.8238	-0.279634	0.678252	1
ALG11|ENSG00000253710|c.Taira201203ovary_X000478|JGIv7b.000005732_11005602-11014189+	22.7515	21.5247	23.9782	1.11399	0.155734	0.942054	1
ALG11|ENSG00000253710|c.Taira201203ovary_X007193|JGIv7b.000200825_4361873-4370002-	79.2612	57.3	101.222	1.76654	0.820923	0.385055	1
ALG12|ENSG00000182858|c.Audic201207_X035426|JGIv7b.000108224_431171-465544+	187.411	201.457	173.364	0.860549	-0.216671	0.7336	1
ALG13|ENSG00000101901|c.Taira201203brain_X008415|JGIv7b.000054743_244993-257011+	135.706	117.114	154.298	1.3175	0.397804	0.696895	1
ALG13|ENSG00000101901|c.Taira201203egg_X006531|JGIv7b.000167347_3558491-3613623-	133.929	108.793	159.064	1.46207	0.548015	0.523362	1
ALG14|ENSG00000172339|c.Ismailoglu201203_X009292|JGIv7b.000120545_2522-24015-	55.7551	50.4887	61.0215	1.20862	0.273357	0.767509	1
ALG14|ENSG00000172339|c.Ueno2012106cells_X001147|JGIv7b.000069443_9813125-9833843-	238.109	135.432	340.787	2.5163	1.33131	0.0637685	1
ALG1|ENSG00000033011|c.XenBase_120577611|JGIv7b.000120240_1678920-1690839-	53.2972	52.5404	54.054	1.02881	0.0409745	1	1
ALG2|ENSG00000119523|c.JGIL6RMv1_XeXenL6RMv10029999m|JGIv7b.000134022_1115357-1121712+	951.58	985.328	917.832	0.931498	-0.102375	0.858077	1
ALG3|ENSG00000214160|c.JGIL6RMv1_XeXenL6RMv10014188m|JGIv7b.000029016_1621622-1638256+	384.595	341.238	427.953	1.25412	0.326677	0.699973	1
ALG5|ENSG00000120697|c.Ueno201210ovary_X000714|JGIv7b.000158000_927363-947043+	758.791	770.537	747.044	0.969511	-0.0446711	0.935366	1
ALG6|ENSG00000088035|c.JGIL6RMv1_XeXenL6RMv10047977m|JGIv7b.000053042_994128-1017694-	145.381	116.038	174.724	1.50575	0.590484	0.408536	1
ALG6|ENSG00000088035|c.TXGP201107_X007638|JGIv7b.000155039_2029002-2054689-	738.454	584.89	892.018	1.5251	0.608908	0.311381	1
ALG8|ENSG00000159063|c.Chang2013_X034933|JGIv7b.000262000_1304722-1319235+	806.872	839.646	774.098	0.921934	-0.117265	0.848657	1
ALKBH2|ENSG00000189046|c.Ismailoglu201203_X010299|JGIv7b.000162663_328259-335507-	124.435	129.321	119.548	0.924431	-0.113363	0.858745	1
ALKBH3|ENSG00000166199|c.mgEST_1013094793|JGIv7b.000025194_1510378-1518836-	165.404	161.514	169.293	1.04817	0.0678676	0.930925	1
ALKBH4|ENSG00000160993|c.XenBase_147900036|JGIv7b.000112554_1921185-1945900-	1453.17	1764.08	1142.25	0.647506	-0.627035	0.278012	1
ALKBH5|ENSG00000091542|c.Ismailoglu201203_X011366|JGIv7b.000219295_1904339-1920182+	2833.18	2816.89	2849.47	1.01157	0.0165953	0.994602	1
ALKBH6|ENSG00000239382|c.XenBase_148232713|JGIv7b.000039723_8267818-8274647-	221.212	232.783	209.642	0.900586	-0.151063	0.822242	1
ALKBH7|ENSG00000125652|c.Amin201106_X013666|JGIv7b.000055171_1437319-1448272-	153.366	79.2366	227.496	2.8711	1.5216	0.0373236	1
ALKBH8|ENSG00000137760|c.Park201106_X017376|JGIv7b.000104417_1312877-1361678-	500.253	465.755	534.751	1.14814	0.199296	0.837591	1
ALK|ENSG00000171094|c.Taira201203ovary_X003493|JGIv7b.000045400_486889-542258+	14.6896	18.751	10.6282	0.566809	-0.819066	0.593478	1
ALK|ENSG00000171094|c.Taira201203ovary_X007251|JGIv7b.000203041_5408317-5511974-	105.671	97.1574	114.185	1.17526	0.232976	0.906757	1
ALK|ENSG00000171094|c.Taira201203testis_X002877|JGIv7b.000102974_2954129-2979281-	73.3005	78.4425	68.1585	0.868898	-0.202742	0.849315	1
ALLC|ENSG00000151360|c.JGIL6RMv1_XeXenL6RMv10005461m|JGIv7b.000142445_317626-337574+	0.236597	0	0.473194	Inf	Inf	1	1
ALMS1|ENSG00000116127|c.Taira201203egg_X006767|JGIv7b.000189728_223040-229145-	297.91	189.098	406.721	2.15085	1.1049	0.0856349	1
ALMS1|ENSG00000116127|c.Taira201203st25_X001409|JGIv7b.000027038_176685-183058-	508.249	97.9367	918.562	9.37914	3.22946	0.00478141	0.591377
ALOX5AP|ENSG00000132965|c.Taira201203intestine_X003061|JGIv7b.000031941_765607-774107+	1.0359	1.58183	0.48996	0.309742	-1.69086	0.915334	1
ALOX5|ENSG00000012779|c.Taira201203intestine_X009632|JGIv7b.000314296_315599-366277-	211.148	209.649	212.648	1.01431	0.0204966	0.99407	1
ALOXE3|ENSG00000179148|c.Quigley201207_X001625|JGIv7b.000011405_670007-686679-	966.066	962.978	969.154	1.00641	0.00922328	0.971072	1
ALOXE3|ENSG00000179148|c.Taira201203egg_X005331|JGIv7b.000093091_80224-178417+	25.5072	18.556	32.4585	1.74922	0.806709	0.534845	1
ALOXE3|ENSG00000179148|c.Taira201203pancreas_X002645|JGIv7b.000193187_82007-99103+	80.8556	67.5568	94.1543	1.39371	0.478926	0.556069	1
ALPK1|ENSG00000073331|c.Taira201203ovary_X000082|JGIv7b.000000243_126485-208307+	121.421	120.501	122.341	1.01527	0.0218596	0.955398	1
ALPK3|ENSG00000136383|c.JGIL6RMv1_XeXenL6RMv10040996m|JGIv7b.000253809_1268884-1308561-	107.825	148.153	67.4971	0.455592	-1.13419	0.613684	1
ALPL|ENSG00000162551|c.Amin201106_X013889|JGIv7b.000057316_132815-157362-	2681.49	2755.65	2607.34	0.946179	-0.0798152	0.879674	1
ALPL|ENSG00000162551|c.Taira201203eye_X005127|JGIv7b.000036295_1318683-1340495-	13.111	12.2647	13.9573	1.13801	0.186514	0.938062	1
ALS2CL|ENSG00000178038|c.Taira201203eye_X009500|JGIv7b.000090265_860117-915836-	624.456	549.47	699.442	1.27294	0.348164	0.596603	1
ALS2CR12|ENSG00000155749|c.Quigley201207_X010278|JGIv7b.000139113_2282992-2301844-	40.1117	6.81128	73.4121	10.778	3.43002	0.290209	1
ALS2CR8|ENSG00000138380|c.Ismailoglu201203_X009843|JGIv7b.000139113_1074792-1149655+	229.691	252.53	206.851	0.819112	-0.287867	0.705268	1
ALS2|ENSG00000003393|c.Taira201203brain_X012916|JGIv7b.000139113_628133-683009-	469.9	529.193	410.607	0.775912	-0.366036	0.587836	1
ALX1|ENSG00000180318|c.JGIL6RMv1_XeXenL6RMv10030488m|JGIv7b.000005925_4076729-4096127-	5.21832	5.16445	5.2722	1.02086	0.0297886	1	1
ALX1|ENSG00000180318|c.XenBase_557061|JGIv7b.000018184_582121-599994-	6.75757	2.90368	10.6115	3.65449	1.86967	0.47025	1
ALX4|ENSG00000052850|c.Taira201203st30_X001298|JGIv7b.000025194_976624-1021079-	2.49035	2.61473	2.36597	0.904863	-0.144228	1	1
ALX4|ENSG00000052850|c.Ueno201210eye_X000921|JGIv7b.000043483_2259744-2305019-	19.1638	17.2052	21.1223	1.22767	0.295925	0.831042	1
ALYREF|ENSG00000183684|c.Taira201203brain_X013974|JGIv7b.000171284_51089-105899+	18781.2	17709	19853.5	1.1211	0.164911	0.792299	1
AMACR|ENSG00000242110|c.UniGene_Xl_S42160853|JGIv7b.000052441_4456988-4477633-	33.6735	30.4957	36.8513	1.20841	0.273111	0.849973	1
AMBN|ENSG00000178522|c.XGI_TC421467|JGIv7b.000000377_3116399-3125382-	0.72592	1.45184	0	0	#NAME?	0.830534	1
AMBP|ENSG00000106927|c.mgEST_1013086054|JGIv7b.000037448_34801-40125+	103.105	123.087	83.1237	0.675325	-0.566347	0.495665	1
AMBRA1|ENSG00000110497|c.Taira201203st30_X001897|JGIv7b.000043483_748086-815433-	1376.69	1549.57	1203.82	0.77687	-0.364255	0.626948	1
AMD1|ENSG00000123505|c.Taira201203st20_X005045|JGIv7b.000275342_3520279-3540760-	2216.82	2367.07	2066.58	0.873054	-0.195857	0.710572	1
AMD1|ENSG00000123505|c.Ueno201210egg_X000697|JGIv7b.000048559_596481-613235-	3975.8	4018.56	3933.04	0.97872	-0.0310312	0.918695	1
AMDHD1|ENSG00000139344|c.XGI_TC417744|JGIv7b.000037038_409738-425870-	655.197	640.3	670.094	1.04653	0.0656166	0.944251	1
AMDHD2|ENSG00000162066|c.JGIL6RMv1_XeXenL6RMv10043746m|JGIv7b.000000939_2405460-2424316-	451.886	488.419	415.352	0.850401	-0.233786	0.737175	1
AMELY|ENSG00000099721|c.Taira201203testis_X004012|JGIv7b.000337436_71919-92294+	4.97067	3.09867	6.84267	2.20826	1.14291	0.716398	1
AMER1|ENSG00000184675|c.JGIL6RMv1_XeXenL6RMv10048633m|JGIv7b.000007546_843559-873760+	945.737	1092.24	799.239	0.731746	-0.450585	0.464792	1
AMER2|ENSG00000165566|c.Taira201203brain_X001255|JGIv7b.000006290_3197704-3200054-	3.50814	3.16367	3.85262	1.21777	0.28424	0.973359	1
AMFR|ENSG00000159461|c.Ismailoglu201203_X004748|JGIv7b.000039730_363255-389134+	620.355	562.775	677.935	1.20463	0.26859	0.75157	1
AMFR|ENSG00000159461|c.XenBase_48734801|JGIv7b.000062355_1142076-1161043-	116.531	105.03	128.032	1.21901	0.285709	0.706225	1
AMH|ENSG00000104899|c.Chang2013_X013075|JGIv7b.000035716_746259-755987+	27.2321	30.5028	23.9615	0.785551	-0.348223	0.78693	1
AMH|ENSG00000104899|c.Taira201203testis_X002376|JGIv7b.000072621_2337467-2355355+	325.016	292.322	357.71	1.22368	0.291232	0.631776	1
AMIGO1|ENSG00000181754|c.JGIL6RMv1_XeXenL6RMv10023454m|JGIv7b.000196263_1681676-1684705-	36.938	33.9264	39.9495	1.17753	0.235767	0.830742	1
AMIGO2|ENSG00000139211|c.Taira201203brain_X005328|JGIv7b.000030470_4803645-4807610-	0.473194	0	0.946388	Inf	Inf	0.93098	1
AMMECR1|ENSG00000101935|c.Audic201207_X004453|JGIv7b.000007546_6111124-6200514-	5580.49	6271.28	4889.7	0.779697	-0.359014	0.551018	1
AMMECR1|ENSG00000101935|c.XGI_TC445721|JGIv7b.000086967_3251859-3298697+	3448.95	3128.48	3769.42	1.20487	0.268878	0.650845	1
AMMECR1L|ENSG00000144233|c.XGI_TC415090|JGIv7b.000376454_241293-261727-	74.918	67.6289	82.2071	1.21556	0.281624	0.714121	1
AMMECR1L|ENSG00000144233|c.XGI_TC421123|JGIv7b.000016807_10809819-10828116-	56.3877	45.6061	67.1693	1.47281	0.558573	0.541832	1
AMN1|ENSG00000151743|c.Ueno201210intestine_X000646|JGIv7b.000033059_299209-308540-	37.5259	28.9209	46.1308	1.59507	0.673616	0.515909	1
AMN|ENSG00000166126|c.JGIL6RMv1_XeXenL6RMv10029044m|JGIv7b.000034509_1299226-1349867+	75.2311	66.04	84.4222	1.27835	0.354282	0.667174	1
AMOT|ENSG00000126016|c.Ismailoglu201203_X008170|JGIv7b.000086967_2305728-2350541+	205.436	168.332	242.54	1.44084	0.52691	0.712451	1
AMOT|ENSG00000126016|c.Ueno201210st09_X000827|JGIv7b.000167347_3121254-3235018+	154.134	154.009	154.259	1.00163	0.00234428	0.97526	1
AMOTL1|ENSG00000166025|c.Quigley201207_X010048|JGIv7b.000133669_4996-29281+	429.243	516.887	341.599	0.660878	-0.597544	0.328555	1
AMOTL1|ENSG00000166025|c.Ueno2012102cells_X000850|JGIv7b.000053422_583386-650113+	392.763	446.311	339.215	0.760042	-0.39585	0.525544	1
AMOTL1|ENSG00000166025|c.Ueno201210heart_X001204|JGIv7b.000151039_2593-23516-	272.719	382.242	163.196	0.426944	-1.22788	0.0638904	1
AMOTL2|ENSG00000114019|c.Quigley201112_X007990|JGIv7b.000043061_117606-130202-	735.151	498.243	972.059	1.95098	0.964196	0.187846	1
AMOTL2|ENSG00000114019|c.Taira201203kidney_X005476|JGIv7b.000044494_2703213-2717467+	273.487	164.894	382.08	2.31713	1.21234	0.285716	1
AMPD1|ENSG00000116748|c.Audic201207_X022139|JGIv7b.000047533_6104779-6156217+	6.9935	7.29523	6.69178	0.917281	-0.124564	1	1
AMPD1|ENSG00000116748|c.JGIL6RMv1_XeXenL6RMv10033267m|JGIv7b.000248633_112408-180410-	18.5529	16.4902	20.6156	1.25017	0.322125	0.853875	1
AMPD2|ENSG00000116337|c.Taira201203brain_X014561|JGIv7b.000196263_1824707-1882588+	107.334	93.885	120.784	1.28651	0.363459	0.656481	1
AMPD3|ENSG00000133805|c.Taira201203eye_X009604|JGIv7b.000093786_3465999-3482888+	44.6219	32.0917	57.1521	1.7809	0.832608	0.524827	1
AMPD3|ENSG00000133805|c.Taira201203muscle_X000769|JGIv7b.000025194_4807080-4831622-	30.8769	29.7518	32.002	1.07563	0.105188	0.987316	1
AMPH|ENSG00000078053|c.Taira201203st25_X001169|JGIv7b.000019169_587318-677117-	5.18622	6.4863	3.88615	0.599132	-0.739055	0.797131	1
AMT|ENSG00000145020|c.JGIL6RMv1_XeXenL6RMv10034877m|JGIv7b.000187321_5073387-5087750+	234.269	238.331	230.207	0.965913	-0.0500343	0.936924	1
AMY2A|ENSG00000243480|c.Taira201203liver_X002267|JGIv7b.000074267_790749-809155-	24.7148	18.3031	31.1265	1.70061	0.766055	0.520689	1
AMY2A|ENSG00000243480|c.XGI_TC419956|JGIv7b.000245044_729742-736371+	0.274472	0.548944	0	0	#NAME?	0.995479	1
AMZ2|ENSG00000262747|c.Ueno201210skin_X000041|JGIv7b.000003490_414245-426890-	94.6244	93.8631	95.3858	1.01622	0.0232165	0.98126	1
ANAPC10|ENSG00000164162|c.JGIL6RMv1_XeXenL6RMv10012411m|JGIv7b.000190940_47776-90769+	151.189	128.67	173.707	1.35001	0.432973	0.524241	1
ANAPC10|ENSG00000164162|c.JGIL6RMv1_XeXenL6RMv10049316m|JGIv7b.000099286_4634677-4675591-	42.748	42.5435	42.9526	1.00961	0.0138052	0.995248	1
ANAPC11|ENSG00000141552|c.Ueno2012102cells_X001450|JGIv7b.000150750_1384682-1388464-	1619.98	1481.23	1758.73	1.18734	0.247738	0.734921	1
ANAPC13|ENSG00000129055|c.XGI_TC421224|JGIv7b.000034020_323529-328905+	390.52	437.252	343.788	0.786247	-0.346945	0.597341	1
ANAPC15|ENSG00000110200|c.Amin201106_X013365|JGIv7b.000053445_1145229-1150382+	238.825	195.246	282.403	1.4464	0.532464	0.648473	1
ANAPC15|ENSG00000110200|c.XenBase_148232526|JGIv7b.000030080_1923986-1927365-	708.453	585.031	831.876	1.42194	0.507856	0.722892	1
ANAPC16|ENSG00000166295|c.Audic201207_X010541|JGIv7b.000016807_5961511-5974057+	518.051	508.782	527.32	1.03644	0.0516315	0.942688	1
ANAPC16|ENSG00000166295|c.Ismailoglu201203_X001516|JGIv7b.000010944_3353071-3367827+	68.1809	63.7863	72.5756	1.13779	0.186238	0.810995	1
ANAPC1|ENSG00000153107|c.Ismailoglu201203_X008249|JGIv7b.000089475_327235-394223+	1918.06	1985.83	1850.29	0.931747	-0.10199	0.825164	1
ANAPC2|ENSG00000176248|c.Quigley201207_X009892|JGIv7b.000127590_62192-71853+	756.702	597.669	915.734	1.53217	0.615581	0.326242	1
ANAPC4|ENSG00000053900|c.UniGene_Xl_S19656621|JGIv7b.000016001_2958771-3016870-	653.435	656.075	650.796	0.991953	-0.011656	0.959197	1
ANAPC5|ENSG00000089053|c.Audic201207_X042856|JGIv7b.000184375_451715-476545+	243.178	265.822	220.534	0.829632	-0.269456	0.667482	1
ANAPC7|ENSG00000196510|c.Audic201207_X044995|JGIv7b.000219188_1261929-1279189+	958.76	961.538	955.983	0.994223	-0.0083586	0.953561	1
ANAPC7|ENSG00000196510|c.JGIL6RMv1_XeXenL6RMv10040190m|JGIv7b.000025254_4596923-4615607+	110.523	96.1457	124.901	1.29908	0.377487	0.645628	1
ANGEL1|ENSG00000013523|c.Ismailoglu201203_X004701|JGIv7b.000039723_6357616-6368993+	66.768	63.7361	69.7998	1.09514	0.131111	0.930462	1
ANGEL2|ENSG00000174606|c.Taira201203eye_X004326|JGIv7b.000027161_1872314-1886888-	767.053	861.446	672.66	0.78085	-0.356883	0.557019	1
ANGEL2|ENSG00000174606|c.Ueno2012104cells_X000979|JGIv7b.000102974_10925927-10941159+	156.916	170.832	142.999	0.837078	-0.256567	0.702147	1
ANGPT1|ENSG00000154188|c.Amin201106_X021782|JGIv7b.000160942_2653439-2846011-	0.274472	0.548944	0	0	#NAME?	0.995479	1
ANGPT1|ENSG00000154188|c.Taira201203muscle_X001364|JGIv7b.000063404_1710714-1804635-	0.73494	0	1.46988	Inf	Inf	0.846087	1
ANGPT2|ENSG00000091879|c.Amin201106_X023506|JGIv7b.000196571_247749-274339-	12.5775	0.548944	24.6061	44.8244	5.48621	0.22309	1
ANGPT2|ENSG00000091879|c.Taira201203eye_X009340|JGIv7b.000087714_44784-72278-	18.5248	12.8497	24.1999	1.88331	0.913273	0.611503	1
ANGPT4|ENSG00000101280|c.Taira201203intestine_X009857|JGIv7b.000364164_34067-39117+	0.761425	1.03289	0.48996	0.474358	-1.07595	0.99101	1
ANGPT4|ENSG00000101280|c.Taira201203liver_X000783|JGIv7b.000013941_2396868-2401326-	1.73296	1.03289	2.43303	2.35556	1.23607	0.887887	1
ANGPTL1|ENSG00000116194|c.JGIL6RMv1_XeXenL6RMv10030866m|JGIv7b.000084188_1151965-1153565-	0.48996	0	0.97992	Inf	Inf	0.928716	1
ANGPTL1|ENSG00000116194|c.Taira201203eye_X008148|JGIv7b.000069443_8064452-8081308-	2.95082	2.06578	3.83585	1.85685	0.892858	0.860575	1
ANGPTL1|ENSG00000116194|c.Taira201203skin_X002320|JGIv7b.000053263_5983747-6002015-	89.0664	60.6876	117.445	1.93524	0.952513	0.323646	1
ANGPTL2|ENSG00000136859|c.Audic201207_X018145|JGIv7b.000037448_1281491-1299713-	8.26496	8.94206	7.58787	0.848559	-0.236913	0.960762	1
ANGPTL2|ENSG00000136859|c.Taira201203heart_X003500|JGIv7b.000046073_1767052-1783375+	1.97691	1.09789	2.85593	2.60129	1.37923	0.829896	1
ANGPTL2|ENSG00000136859|c.Taira201203liver_X000960|JGIv7b.000017914_243464-255562-	1.46283	1.03289	1.89278	1.8325	0.873816	0.949503	1
ANGPTL2|ENSG00000136859|c.Ueno201210liver_X000151|JGIv7b.000018726_2159994-2177863-	79.6165	85.087	74.1461	0.871415	-0.198569	0.826946	1
ANGPTL3|ENSG00000132855|c.Taira201203eye_X011582|JGIv7b.000155039_2356949-2364484-	1.00039	2.00078	0	0	#NAME?	0.741515	1
ANGPTL4|ENSG00000167772|c.Audic201207_X025074|JGIv7b.000054274_3946189-3954947+	3.39388	2.96868	3.81908	1.28646	0.363406	0.974579	1
ANGPTL4|ENSG00000167772|c.Taira201203stomach_X001005|JGIv7b.000039437_182449-216629-	1.71857	2.00078	1.43635	0.717892	-0.478161	0.984068	1
ANGPTL5|ENSG00000187151|c.mgEST_1013086036|JGIv7b.000005925_1870076-1909413+	17107.9	20361.8	13854	0.680393	-0.555559	0.343235	1
ANGPTL5|ENSG00000187151|c.Taira201203st20_X000351|JGIv7b.000005925_1919209-1937327-	1221.35	1307.86	1134.84	0.867707	-0.20472	0.925519	1
ANGPTL5|ENSG00000187151|c.XGI_TC436076|JGIv7b.000037038_1314556-1336158-	707.356	631.731	782.981	1.23942	0.309666	0.589302	1
ANGPTL7|ENSG00000171819|c.Taira201203eye_X010096|JGIv7b.000102262_852651-854717-	0.236597	0	0.473194	Inf	Inf	1	1
ANGPTL7|ENSG00000171819|c.Taira201203st20_X003150|JGIv7b.000076000_85373-89075+	0.715167	0.483947	0.946388	1.95556	0.967583	1	1
ANGPTL7|ENSG00000171819|c.Taira201203st30_X003326|JGIv7b.000108577_888703-892285-	2.52285	2.67972	2.36597	0.882916	-0.179652	1	1
ANK1|ENSG00000029534|c.Taira201203eye_X007599|JGIv7b.000059267_781752-855420-	68.7844	61.4033	76.1655	1.24041	0.310821	0.902949	1
ANK1|ENSG00000029534|c.Taira201203st30_X001394|JGIv7b.000027313_186909-203473-	95.1267	66.8058	123.448	1.84786	0.885853	0.280126	1
ANK1|ENSG00000029534|c.XGI_TC413705|JGIv7b.000043791_2230265-2272515+	51.4881	38.7299	64.2463	1.65883	0.730166	0.441573	1
ANK2|ENSG00000145362|c.Audic201207_X051032|JGIv7b.000387329_2148508-2163660-	14.5065	15.1394	13.8735	0.916384	-0.125975	0.975184	1
ANK2|ENSG00000145362|c.JGIL6RMv1_XeXenL6RMv10005424m|JGIv7b.000000243_579541-688738+	19.5977	13.1026	26.0927	1.99142	0.993795	0.604552	1
ANK3|ENSG00000151150|c.Amin201106_X011834|JGIv7b.000047457_291467-304807-	656.144	321.476	990.813	3.08208	1.6239	0.0107218	1
ANK3|ENSG00000151150|c.Audic201207_X045180|JGIv7b.000220448_2212965-2265259-	32.8863	11.0368	54.7358	4.95939	2.31016	0.212369	1
ANK3|ENSG00000151150|c.JGIL6RMv1_XeXenL6RMv10051479m|JGIv7b.000018192_3930566-4083548-	229.518	260.389	198.646	0.762884	-0.390465	0.741128	1
ANK3|ENSG00000151150|c.Taira201203eye_X008925|JGIv7b.000079772_1706931-1851064+	780.765	810.55	750.981	0.926508	-0.110125	0.942425	1
ANKAR|ENSG00000151687|c.Taira201203kidney_X009229|JGIv7b.000098999_1268190-1287661+	56.9966	46.7401	67.2531	1.43887	0.524941	0.552139	1
ANKAR|ENSG00000151687|c.Taira201203testis_X002987|JGIv7b.000120240_4463973-4503248-	264.586	64.8121	464.36	7.1647	2.84091	0.241761	1
ANKDD1A|ENSG00000166839|c.Quigley201212_X001058|JGIv7b.000001187_12424441-12455137+	135.274	129.819	140.729	1.08403	0.116411	0.867151	1
ANKDD1A|ENSG00000166839|c.TXGP201107_X004898|JGIv7b.000058049_3531006-3554619+	241.763	176.068	307.458	1.74625	0.804256	0.230099	1
ANKDD1A|ENSG00000166839|c.Ueno2012106cells_X002202|JGIv7b.000404817_388530-413969+	25.2906	14.9444	35.6367	2.38462	1.25376	0.306198	1
ANKDD1B|ENSG00000189045|c.JGIL6RMv1_XeXenL6RMv10044365m|JGIv7b.000032212_5647072-5672560+	35.4943	35.3352	35.6535	1.00901	0.0129368	0.986262	1
ANKEF1|ENSG00000132623|c.XGI_TC416961|JGIv7b.000176303_525455-538414+	299.534	57.8348	541.233	9.35826	3.22624	0.0531496	1
ANKFY1|ENSG00000185722|c.Taira201203lung_X004097|JGIv7b.000049179_142399-180164+	609.484	607.103	611.865	1.00784	0.0112726	0.978785	1
ANKFY1|ENSG00000185722|c.Taira201203ovary_X006754|JGIv7b.000166365_2399451-2440378+	442.462	467.286	417.638	0.893752	-0.162054	0.778086	1
ANKHD1-EIF4EBP3|ENSG00000254996|c.Taira201203ovary_X003760|JGIv7b.000048253_685717-761959+	1120.91	1274.4	967.415	0.759115	-0.39761	0.525439	1
ANKHD1-EIF4EBP3|ENSG00000254996|c.Taira201203stomach_X002171|JGIv7b.000140825_591333-663965+	987.71	1254.66	720.76	0.574466	-0.799706	0.188515	1
ANKH|ENSG00000154122|c.Audic201207_X006182|JGIv7b.000011199_2363520-2447540+	2.67097	1.03289	4.30904	4.17183	2.06068	0.675024	1
ANKIB1|ENSG00000001629|c.Taira201203ovary_X004499|JGIv7b.000061124_3488684-3584794+	967.186	834.164	1100.21	1.31894	0.399375	0.651126	1
ANKIB1|ENSG00000001629|c.Ueno201210kidney_X001358|JGIv7b.000112411_1683148-1779862+	427.067	296.057	558.076	1.88503	0.914585	0.343784	1
ANKK1|ENSG00000170209|c.Taira201203skin_X002572|JGIv7b.000066475_3780341-3831303+	24.8413	22.2616	27.421	1.23176	0.300727	0.944929	1
ANKLE1|ENSG00000160117|c.Audic201207_X028690|JGIv7b.000072621_1853565-1859263+	1006.58	916.535	1096.63	1.1965	0.25882	0.65243	1
ANKLE2|ENSG00000176915|c.Ismailoglu201203_X004899|JGIv7b.000042960_1341357-1362983-	1783.05	2132.8	1433.29	0.672024	-0.573415	0.330732	1
ANKLE2|ENSG00000176915|c.JGIL6RMv1_XeXenL6RMv10027582m|JGIv7b.000097703_2362635-2385928-	111.235	120.09	102.379	0.852521	-0.230193	0.738663	1
ANKMY1|ENSG00000144504|c.JGIL6RMv1_XeXenL6RMv10021328m|JGIv7b.000044494_6173406-6219574-	276.606	111.675	441.536	3.95376	1.98322	0.0276289	1
ANKMY2|ENSG00000106524|c.Audic201207_X025621|JGIv7b.000057216_2531966-2559908-	1124.45	1165.54	1083.35	0.929482	-0.1055	0.840319	1
ANKRA2|ENSG00000164331|c.UniGene_Xl_S19874638|JGIv7b.000001187_11187801-11206414-	693.743	681.194	706.292	1.03684	0.0521981	0.907562	1
ANKRD10|ENSG00000088448|c.Ueno201210intestine_X001945|JGIv7b.000338390_99451-118792-	138.01	158.176	117.844	0.745015	-0.424658	0.587966	1
ANKRD10|ENSG00000088448|c.XGI_TC415971|JGIv7b.000167628_3685550-3708652-	394.122	466.902	321.341	0.688242	-0.539013	0.41878	1
ANKRD11|ENSG00000167522|c.JGIL6RMv1_XeXenL6RMv10017789m|JGIv7b.000249505_17045-124341-	2114.1	2538.71	1689.49	0.665493	-0.587504	0.380309	1
ANKRD11|ENSG00000167522|c.Quigley201212_X005768|JGIv7b.000010177_771579-869721-	2751.27	3163.89	2338.66	0.739173	-0.436016	0.473907	1
ANKRD12|ENSG00000101745|c.JGIL6RMv1_XeXenL6RMv10048479m|JGIv7b.000162564_868382-925125-	294.332	344.949	243.715	0.706524	-0.501189	0.449262	1
ANKRD12|ENSG00000101745|c.Taira201203ovary_X006956|JGIv7b.000181837_550728-608006-	722.921	987.521	458.321	0.464113	-1.10745	0.299132	1
ANKRD13A|ENSG00000076513|c.Taira201203st08_X002450|JGIv7b.000044061_2432115-2474279+	1272.65	1181.04	1364.26	1.15513	0.208058	0.809971	1
ANKRD13A|ENSG00000076513|c.Taira201203st10_X003623|JGIv7b.000143664_810588-839812-	177.447	187.401	167.492	0.893762	-0.162038	0.825662	1
ANKRD13B|ENSG00000198720|c.JGIL6RMv1_XeXenL6RMv10005193m|JGIv7b.000036364_2620643-2731675-	21.4834	19.596	23.3709	1.19264	0.254159	0.826173	1
ANKRD13B|ENSG00000198720|c.JGIL6RMv1_XeXenL6RMv10008030m|JGIv7b.000151031_109324-224950+	63.758	58.8098	68.7062	1.16828	0.224385	0.79805	1
ANKRD13C|ENSG00000118454|c.Audic201207_X045365|JGIv7b.000222206_305867-362950+	146.252	151.38	141.123	0.932247	-0.101216	0.888072	1
ANKRD13C|ENSG00000118454|c.Chang2013_X029294|JGIv7b.000148881_965395-993613+	199.59	208.529	190.65	0.914264	-0.129317	0.833971	1
ANKRD16|ENSG00000134461|c.Audic201207_X007569|JGIv7b.000012518_10524778-10542391-	74.7194	83.4042	66.0347	0.791744	-0.336894	0.690623	1
ANKRD17|ENSG00000132466|c.JGIL6RMv1_XeXenL6RMv10000179m|JGIv7b.000165627_1073769-1150986+	1097.58	1280.23	914.94	0.714671	-0.484648	0.482855	1
ANKRD17|ENSG00000132466|c.Quigley201212_X003800|JGIv7b.000006762_365573-457689+	602.22	689.738	514.702	0.746229	-0.422309	0.605168	1
ANKRD1|ENSG00000148677|c.Taira201203eye_X006017|JGIv7b.000044558_1186323-1196396+	0.241973	0.483947	0	0	#NAME?	0.995478	1
ANKRD22|ENSG00000152766|c.Audic201207_X030713|JGIv7b.000079772_6018890-6032401+	4.34865	2.96868	5.72862	1.92969	0.948368	0.798881	1
ANKRD22|ENSG00000152766|c.JGIL6RMv1_XeXenL6RMv10016203m|JGIv7b.000018192_1193711-1204124+	64.289	67.4558	61.1221	0.906106	-0.142249	0.87952	1
ANKRD26|ENSG00000107890|c.Ismailoglu201203_X003456|JGIv7b.000026505_314458-378819-	622.407	571.08	673.735	1.17976	0.238488	0.673384	1
ANKRD26|ENSG00000107890|c.TeperekTkacz201206_X004378|JGIv7b.000152894_2980619-3052117+	537.418	579.192	495.644	0.85575	-0.224738	0.706369	1
ANKRD27|ENSG00000105186|c.Ueno201210st10_X001443|JGIv7b.000098999_3391970-3444748+	479.043	468.046	490.04	1.04699	0.0662507	0.983801	1
ANKRD28|ENSG00000206560|c.Audic201207_X042146|JGIv7b.000178713_159427-249753+	846.491	916.919	776.063	0.846381	-0.24062	0.671239	1
ANKRD28|ENSG00000206560|c.JGIL6RMv1_XeXenL6RMv10017613m|JGIv7b.000190777_1520666-1603819+	208.066	238.967	177.166	0.741385	-0.431705	0.513431	1
ANKRD29|ENSG00000154065|c.Taira201203brain_X010756|JGIv7b.000085591_1171653-1196891-	49.9314	44.4433	55.4195	1.24697	0.318429	0.762492	1
ANKRD2|ENSG00000165887|c.Audic201207_X016617|JGIv7b.000033265_1000817-1014170-	57.1308	58.2608	56.0008	0.961208	-0.0570789	0.970003	1
ANKRD32|ENSG00000133302|c.Chang2013_X000769|JGIv7b.000001187_4706655-4755406-	63.3332	46.704	79.9623	1.71211	0.775772	0.375347	1
ANKRD34B|ENSG00000189127|c.XenBase_148226391|JGIv7b.000001187_9916882-9923192+	9.71327	3.77761	15.6489	4.14255	2.05052	0.408029	1
ANKRD35|ENSG00000263773|c.Taira201203egg_X006607|JGIv7b.000172102_264981-268619+	212.451	234.64	190.261	0.810864	-0.302469	0.639964	1
ANKRD37|ENSG00000186352|c.JGIL6RMv1_XeXenL6RMv10019019m|JGIv7b.000041523_5441137-5444752+	128.127	41.8865	214.368	5.11783	2.35553	0.408377	1
ANKRD37|ENSG00000186352|c.Ueno2012102cells_X000332|JGIv7b.000014692_2944390-2965142-	527.724	283.562	771.886	2.7221	1.44472	0.513913	1
ANKRD39|ENSG00000213337|c.Amin201106_X025093|JGIv7b.000247724_5419200-5426816-	237.728	242.129	233.327	0.963647	-0.053424	0.951955	1
ANKRD40|ENSG00000154945|c.Audic201207_X031201|JGIv7b.000081941_3489818-3504162-	4114.8	3001.08	5228.52	1.74221	0.800921	0.167861	1
ANKRD40|ENSG00000154945|c.Taira201203st08_X004821|JGIv7b.000163806_479145-491575+	479.946	389.227	570.666	1.46615	0.552036	0.374579	1
ANKRD42|ENSG00000137494|c.Taira201203intestine_X008298|JGIv7b.000183165_868345-884617-	984.92	560.874	1408.97	2.51209	1.32889	0.029657	1
ANKRD44|ENSG00000065413|c.Taira201203brain_X017035|JGIv7b.000373396_1360513-1371108-	76.0834	79.5036	72.6632	0.913961	-0.129796	0.907022	1
ANKRD45|ENSG00000183831|c.JGIL6RMv1_XeXenL6RMv10008412m|JGIv7b.000047606_3910136-3920625+	95.2492	88.0055	102.493	1.16462	0.219859	0.862076	1
ANKRD45|ENSG00000183831|c.Taira201203st25_X004344|JGIv7b.000181903_2361714-2372493-	111.954	32.4675	191.44	5.89636	2.55983	0.00571775	0.671667
ANKRD50|ENSG00000151458|c.Chang2013_X016191|JGIv7b.000047384_10162-18753+	2220.87	2293.19	2148.56	0.936934	-0.0939809	0.875512	1
ANKRD50|ENSG00000151458|c.Chang2013_X024339|JGIv7b.000088765_1940745-1976015+	519.66	555.06	484.26	0.872446	-0.196863	0.754892	1
ANKRD50|ENSG00000151458|c.Ueno201210st09_X000695|JGIv7b.000112610_849617-880681+	208.107	267.584	148.631	0.555457	-0.848253	0.21946	1
ANKRD52|ENSG00000139645|c.JGIL6RMv1_XeXenL6RMv10039876m|JGIv7b.000014978_2159648-2202688-	119.578	146.519	92.6379	0.632261	-0.661409	0.401668	1
ANKRD52|ENSG00000139645|c.Taira201203st09_X000496|JGIv7b.000008129_7493995-7555533+	289.861	300.13	279.592	0.931572	-0.102261	0.964527	1
ANKRD53|ENSG00000144031|c.Taira201203testis_X003722|JGIv7b.000243760_50157-57628-	22.3801	11.9757	32.7845	2.73758	1.4529	0.416607	1
ANKRD54|ENSG00000100124|c.Chang2013_X036105|JGIv7b.000298452_535375-547778+	43.3699	30.0478	56.6919	1.88673	0.915885	0.362894	1
ANKRD54|ENSG00000100124|c.Ismailoglu201203_X007812|JGIv7b.000078978_4936977-4947789-	106.697	65.1011	148.292	2.27788	1.18769	0.126905	1
ANKRD55|ENSG00000164512|c.Taira201203brain_X013486|JGIv7b.000157205_486469-494326+	2.20616	1.03289	3.37942	3.27181	1.71009	0.77563	1
ANKRD60|ENSG00000124227|c.JGIL6RMv1_XeXenL6RMv10032414m|JGIv7b.000061874_1183391-1211659-	121.826	98.6806	144.971	1.46909	0.554921	0.434328	1
ANKRD63|ENSG00000230778|c.Chang2013_X020466|JGIv7b.000061444_724133-727974-	123.683	64.4871	182.878	2.83589	1.5038	0.0486086	1
ANKRD66|ENSG00000230062|c.Quigley201207_X005002|JGIv7b.000041523_7375754-7388573-	71.7698	6.94128	136.598	19.6791	4.2986	0.168488	1
ANKRD6|ENSG00000135299|c.Taira201203brain_X004402|JGIv7b.000022185_651815-720948+	67.4483	59.2937	75.6029	1.27506	0.350563	0.678061	1
ANKRD9|ENSG00000156381|c.Quigley201112_X006918|JGIv7b.000034509_1044300-1047180-	49.3412	25.9523	72.7302	2.80246	1.4867	0.116501	1
ANKRD9|ENSG00000156381|c.Taira201203brain_X011690|JGIv7b.000102974_3385869-3387162-	0.516445	1.03289	0	0	#NAME?	0.91167	1
ANKS1A|ENSG00000064999|c.Audic201207_X031970|JGIv7b.000086521_624723-803253-	605.487	479.781	731.192	1.52401	0.607874	0.319753	1
ANKS1A|ENSG00000064999|c.Taira201203lung_X002644|JGIv7b.000027413_53214-236547+	136.862	118.58	155.144	1.30835	0.387744	0.615882	1
ANKS1B|ENSG00000185046|c.Taira201203brain_X008387|JGIv7b.000054336_116582-153532+	9.08467	8.58811	9.58124	1.11564	0.157872	0.938108	1
ANKS1B|ENSG00000185046|c.Taira201203brain_X012837|JGIv7b.000137507_2176794-2236879+	6.69492	6.68129	6.70854	1.00408	0.00587295	1	1
ANKS3|ENSG00000168096|c.JGIL6RMv1_XeXenL6RMv10024003m|JGIv7b.000000939_3521753-3531911+	301.033	276.108	325.958	1.18055	0.239455	0.742356	1
ANKS4B|ENSG00000175311|c.Taira201203intestine_X008297|JGIv7b.000183165_484380-503108-	38.8224	40.5717	37.073	0.913766	-0.130103	0.908883	1
ANKS6|ENSG00000165138|c.Taira201203kidney_X007738|JGIv7b.000070754_691578-756785-	80.3474	89.2836	71.4113	0.799825	-0.322243	0.716559	1
ANKZF1|ENSG00000163516|c.Audic201207_X012494|JGIv7b.000021603_2784455-2794882+	155.541	156.017	155.064	0.99389	-0.0088425	0.974746	1
ANLN|ENSG00000011426|c.Ismailoglu201203_X009795|JGIv7b.000137809_662833-692078-	1304.87	1510.54	1099.21	0.727693	-0.458598	0.438941	1
ANO10|ENSG00000160746|c.Amin201106_X024854|JGIv7b.000239737_2096-134079-	439.013	409.646	468.38	1.14338	0.193299	0.77742	1
ANO10|ENSG00000160746|c.Audic201207_X038251|JGIv7b.000137809_866117-887110+	36.0773	17.0462	55.1084	3.23288	1.69282	0.374199	1
ANO1|ENSG00000131620|c.Taira201203egg_X002341|JGIv7b.000025194_976-59811+	126.421	105.052	147.791	1.40684	0.492458	0.653469	1
ANO1|ENSG00000131620|c.XenBase_332371432|JGIv7b.000043483_1245289-1367486+	4.22228	3.71261	4.73194	1.27456	0.349996	0.932807	1
ANO4|ENSG00000151572|c.JGIL6RMv1_XeXenL6RMv10053155m|JGIv7b.000100253_3447554-3491060+	2.99066	2.19578	3.78555	1.72402	0.785773	0.859182	1
ANO5|ENSG00000171714|c.JGIL6RMv1_XeXenL6RMv10022219m|JGIv7b.000025194_4881755-4905272+	4119.26	4039.52	4199.01	1.03948	0.0558651	0.896517	1
ANO5|ENSG00000171714|c.Taira201203intestine_X006420|JGIv7b.000093786_3377726-3411438-	2787.88	2836.94	2738.82	0.965412	-0.0507826	0.969113	1
ANO6|ENSG00000177119|c.Taira201203egg_X002649|JGIv7b.000030470_4374968-4408048+	88.4408	98.3556	78.5259	0.798388	-0.324839	0.711867	1
ANO7|ENSG00000146205|c.Taira201203brain_X009406|JGIv7b.000068269_311764-333882-	4.50079	3.71261	5.28896	1.42459	0.51055	0.888696	1
ANO8|ENSG00000074855|c.Ismailoglu201203_X007239|JGIv7b.000070461_2064524-2128076+	112.964	114.377	111.551	0.975292	-0.0360942	0.931298	1
ANO9|ENSG00000185101|c.Quigley201207_X007790|JGIv7b.000074352_6559089-6614262-	7960.38	10012.9	5907.83	0.590021	-0.761163	0.194444	1
ANP32A|ENSG00000140350|c.mgEST_1013252008|JGIv7b.000036401_3136217-3154232+	832.768	809.001	856.534	1.05876	0.0823702	0.91634	1
ANP32A|ENSG00000140350|c.Quigley201212_X017239|JGIv7b.000035716_1411175-1421197-	155221	163843	146599	0.894758	-0.160431	0.755391	1
ANP32A|ENSG00000140350|c.Quigley201212_X025728|JGIv7b.000058049_5442850-5457406-	2825.43	2748.54	2902.32	1.05595	0.0785417	0.919228	1
ANP32B|ENSG00000136938|c.Amin201106_X011435|JGIv7b.000046215_505852-530101-	2574.57	2565.93	2583.2	1.00673	0.00967405	0.993907	1
ANP32B|ENSG00000136938|c.Taira201203liver_X003877|JGIv7b.000325448_345352-354714-	62105.8	65785.7	58425.8	0.888123	-0.171169	0.732273	1
ANP32E|ENSG00000143401|c.Quigley201212_X036123|JGIv7b.000115163_1185610-1206256-	19020.7	20833.9	17207.4	0.825932	-0.275905	0.639102	1
ANP32E|ENSG00000143401|c.Taira201203st20_X003957|JGIv7b.000131854_2657823-2677993-	4945.71	4817.35	5074.08	1.05329	0.0749063	0.904674	1
ANPEP|ENSG00000166825|c.Taira201203intestine_X006824|JGIv7b.000106789_716289-749825-	23.8154	29.6868	17.9441	0.604447	-0.726312	0.551589	1
ANPEP|ENSG00000166825|c.Taira201203lung_X000983|JGIv7b.000009266_7643565-7687877+	0.24498	0	0.48996	Inf	Inf	1	1
ANTXR1|ENSG00000169604|c.Taira201203eye_X000750|JGIv7b.000004754_399147-492123-	6.10035	3.58262	8.61809	2.40553	1.26635	0.632377	1
ANTXR1|ENSG00000169604|c.Taira201203skin_X004395|JGIv7b.000247724_2469799-2586663-	148.349	124.373	172.324	1.38555	0.470455	0.495791	1
ANTXR2|ENSG00000163297|c.Taira201203lung_X004568|JGIv7b.000056125_2134126-2247588-	2.30775	4.61551	0	0	#NAME?	0.405937	1
ANTXR2|ENSG00000163297|c.Ueno201210skin_X000071|JGIv7b.000005895_2271072-2385397-	13.7928	13.0376	14.5479	1.11584	0.158134	0.969928	1
ANXA10|ENSG00000109511|c.Taira201203intestine_X001728|JGIv7b.000014660_1298027-1344073+	0.47857	0.483947	0.473194	0.977781	-0.0324174	1	1
ANXA11|ENSG00000122359|c.Taira201203eye_X011181|JGIv7b.000139078_969358-1013474-	761.594	756.858	766.329	1.01251	0.017942	0.992003	1
ANXA11|ENSG00000122359|c.Taira201203lung_X007824|JGIv7b.000208112_217696-295877+	19.9392	12.9436	26.9348	2.08093	1.05723	0.433307	1
ANXA13|ENSG00000104537|c.Taira201203st35_X003535|JGIv7b.000250769_1353929-1384221-	0.473194	0	0.946388	Inf	Inf	0.93098	1
ANXA13|ENSG00000104537|c.UniGene_Xl_S21313563|JGIv7b.000220448_1694089-1718752-	5.47302	6.19734	4.7487	0.766248	-0.384116	0.925831	1
ANXA1|ENSG00000135046|c.Audic201207_X047651|JGIv7b.000268711_1249926-1289027+	16.0187	13.1097	18.9278	1.4438	0.529873	0.795512	1
ANXA1|ENSG00000135046|c.Ismailoglu201203_X012189|JGIv7b.000268711_1229415-1242029+	425.974	389.128	462.82	1.18938	0.250208	0.884216	1
ANXA1|ENSG00000135046|c.mgEST_1013092685|JGIv7b.000067832_1159014-1179472+	0.971537	0	1.94307	Inf	Inf	0.76634	1
ANXA1|ENSG00000135046|c.Quigley201207_X007475|JGIv7b.000067832_1096453-1121688+	949.402	707.385	1191.42	1.68426	0.752114	0.205301	1
ANXA1|ENSG00000135046|c.XGI_TC427175|JGIv7b.000067832_1122940-1152826+	695.506	641.34	749.673	1.16892	0.225171	0.758427	1
ANXA2|ENSG00000182718|c.Audic201207_X007037|JGIv7b.000012518_1828922-1845341+	1049.96	632.532	1467.39	2.31987	1.21404	0.44363	1
ANXA2|ENSG00000182718|c.Quigley201112_X001878|JGIv7b.000007197_1291390-1305348+	1645	827.348	2462.65	2.97655	1.57364	0.429729	1
ANXA2|ENSG00000182718|c.Taira201203intestine_X007824|JGIv7b.000156846_1196648-1224666-	136.452	89.3917	183.512	2.05289	1.03766	0.573626	1
ANXA3|ENSG00000138772|c.Amin201106_X014367|JGIv7b.000059965_1265615-1290521-	374.598	335.481	413.715	1.2332	0.302404	0.691649	1
ANXA3|ENSG00000138772|c.JGIL6RMv1_XeXenL6RMv10044786m|JGIv7b.000058878_4740279-4758370-	2276.91	1910.9	2642.92	1.38307	0.467878	0.472605	1
ANXA4|ENSG00000196975|c.Quigley201212_X046663|JGIv7b.000247724_2210457-2247108-	3191.85	3057.2	3326.5	1.08809	0.121794	0.823661	1
ANXA4|ENSG00000196975|c.XGI_TC422284|JGIv7b.000004754_139948-163425-	264.054	265.865	262.242	0.986375	-0.0197919	0.973187	1
ANXA5|ENSG00000164111|c.Chang2013_X024361|JGIv7b.000088765_3301778-3325657+	770.956	672.681	869.23	1.29219	0.369816	0.616908	1
ANXA5|ENSG00000164111|c.Ueno201210eye_X001345|JGIv7b.000081573_37090-61913+	499.023	491.837	506.209	1.02922	0.0415536	0.951089	1
ANXA6|ENSG00000197043|c.Amin201106_X005378|JGIv7b.000015893_5893124-5945237+	1.41958	0	2.83916	Inf	Inf	0.62581	1
ANXA6|ENSG00000197043|c.Audic201207_X043335|JGIv7b.000187759_27939-79806+	8.05993	9.36101	6.75884	0.722021	-0.469888	0.85363	1
ANXA7|ENSG00000138279|c.Quigley201212_X049073|JGIv7b.000314296_882619-918538-	9111.8	8163.17	10060.4	1.23242	0.30149	0.609945	1
ANXA7|ENSG00000138279|c.Taira201203st20_X004244|JGIv7b.000159240_328461-359078+	2282.38	2324.6	2240.16	0.963678	-0.0533771	0.930762	1
AOAH|ENSG00000136250|c.Taira201203intestine_X002239|JGIv7b.000019169_6125-61885-	20.2525	18.101	22.404	1.23772	0.307687	0.909612	1
AOC3|ENSG00000131471|c.Taira201203eye_X006071|JGIv7b.000045765_31352-40226-	41.7124	25.5983	57.8265	2.259	1.17568	0.231601	1
AOC3|ENSG00000131471|c.Taira201203heart_X008166|JGIv7b.000360123_706036-712713-	42.4037	40.3477	44.4597	1.10191	0.140011	0.884875	1
AOC3|ENSG00000131471|c.Taira201203heart_X008168|JGIv7b.000360123_723252-738354-	0.72592	1.45184	0	0	#NAME?	0.830534	1
AOX1|ENSG00000138356|c.Quigley201207_X010273|JGIv7b.000139113_1452850-1498039-	732.869	486.029	979.708	2.01574	1.01131	0.477673	1
AOX1|ENSG00000138356|c.Taira201203eye_X011201|JGIv7b.000139113_1400701-1450830-	341.653	339.092	344.215	1.01511	0.0216326	0.986154	1
AOX1|ENSG00000138356|c.Taira201203intestine_X007479|JGIv7b.000139113_1499218-1543101-	44.6921	43.8943	45.4899	1.03635	0.0515129	0.974027	1
AOX1|ENSG00000138356|c.XenBase_147901876|JGIv7b.000020345_3413601-3466528+	136.697	132.347	141.047	1.06574	0.0918508	0.878685	1
AP1AR|ENSG00000138660|c.Quigley201212_X013367|JGIv7b.000024467_109172-128186+	1063.3	1064.93	1061.68	0.996947	-0.00441072	0.990809	1
AP1AR|ENSG00000138660|c.Taira201203ovary_X000080|JGIv7b.000000243_83417-110029+	203.025	206.802	199.248	0.963472	-0.0536855	0.937977	1
AP1B1|ENSG00000100280|c.Ueno2012106cells_X002052|JGIv7b.000272406_3157379-3204292+	3013.31	3091.12	2935.49	0.949652	-0.0745285	0.892851	1
AP1B1|ENSG00000100280|c.UniGene_Xl_S36163375|JGIv7b.000044061_332332-357917+	1785.72	1582.04	1989.39	1.25749	0.330546	0.582666	1
AP1G1|ENSG00000166747|c.Audic201207_X008845|JGIv7b.000013576_6061727-6089841-	312.757	313.978	311.536	0.992223	-0.011264	0.950822	1
AP1G1|ENSG00000166747|c.Ueno201210skin_X001029|JGIv7b.000326511_842462-858865-	43.957	46.3141	41.6	0.898216	-0.154865	0.866463	1
AP1G1|ENSG00000166747|c.Ueno201210st08_X001311|JGIv7b.000373526_184426-247587-	2049.6	2051.53	2047.67	0.99812	-0.00271541	0.991723	1
AP1G1|ENSG00000166747|c.Ueno201210st12_X000659|JGIv7b.000398601_162012-202076-	2989.14	3200.19	2778.09	0.868104	-0.20406	0.694639	1
AP1M1|ENSG00000072958|c.Taira201203kidney_X006643|JGIv7b.000054274_1073551-1094024+	1497.25	1424.96	1569.54	1.10146	0.139421	0.859131	1
AP1M1|ENSG00000072958|c.Taira201203st40_X001055|JGIv7b.000039437_3306838-3326284-	389.517	350.989	428.045	1.21954	0.286337	0.679873	1
AP1M2|ENSG00000129354|c.Ismailoglu201203_X007976|JGIv7b.000082179_718526-736784+	910.605	908.158	913.051	1.00539	0.00775227	0.998333	1
AP1M2|ENSG00000129354|c.Ueno201210st20_X000235|JGIv7b.000018726_699255-712604+	729.908	741.775	718.041	0.968004	-0.0469147	0.939939	1
AP1S1|ENSG00000106367|c.mgEST_1013089147|JGIv7b.000071515_172083-180927-	565.221	507.389	623.052	1.22796	0.296262	0.654793	1
AP1S1|ENSG00000106367|c.XGI_TC426630|JGIv7b.000175714_1702456-1721350+	593.469	536.482	650.455	1.21244	0.277919	0.64967	1
AP1S2|ENSG00000182287|c.Taira201203eye_X005142|JGIv7b.000036364_363667-404028-	89.6743	97.7488	81.5998	0.834791	-0.260512	0.783352	1
AP1S2|ENSG00000182287|c.Taira201203st40_X002772|JGIv7b.000271454_67598-124738+	167.433	146.743	188.124	1.282	0.358399	0.591667	1
AP2A1|ENSG00000196961|c.Quigley201112_X010822|JGIv7b.000056777_4928096-4967020+	553.323	690.997	415.648	0.60152	-0.733315	0.247508	1
AP2A1|ENSG00000196961|c.Ueno201210egg_X001519|JGIv7b.000402746_3434772-3457356+	325.481	351.082	299.88	0.85416	-0.227422	0.730588	1
AP2A2|ENSG00000183020|c.JGIL6RMv1_XeXenL6RMv10020597m|JGIv7b.000188120_432059-477369+	98.8331	93.7331	103.933	1.10882	0.149025	0.858363	1
AP2A2|ENSG00000183020|c.Taira201203heart_X002088|JGIv7b.000021980_2946912-3018594+	552.074	539.545	564.602	1.04644	0.0654893	0.936547	1
AP2B1|ENSG00000270478|c.Taira201203brain_X015961|JGIv7b.000267344_2413648-2480067-	563.194	585.86	540.529	0.922625	-0.116184	0.828301	1
AP2B1|ENSG00000270478|c.Taira201203eye_X006363|JGIv7b.000047398_2426402-2468085+	678.182	670.642	685.723	1.02249	0.0320824	0.947657	1
AP2M1|ENSG00000161203|c.JGIL6RMv1_XeXenL6RMv10003041m|JGIv7b.000305513_1453-37320+	3209.01	3239.91	3178.12	0.980929	-0.0277794	0.958473	1
AP2M1|ENSG00000161203|c.Taira201203muscle_X000836|JGIv7b.000029016_1694969-1720718-	1632.1	1576.27	1687.93	1.07084	0.0987375	0.903634	1
AP2S1|ENSG00000042753|c.JGIL6RMv1_XeXenL6RMv10002570m|JGIv7b.000012933_2849187-2856904+	329.426	319.38	339.472	1.06291	0.0880166	0.904544	1
AP2S1|ENSG00000042753|c.Taira201203lung_X004182|JGIv7b.000050694_5283083-5288250+	86.1608	75.9429	96.3787	1.26909	0.343799	0.693908	1
AP3B1|ENSG00000132842|c.Taira201203st08_X001953|JGIv7b.000032212_6830159-6976855-	477.711	463.675	491.747	1.06054	0.0848005	0.931849	1
AP3B1|ENSG00000132842|c.Ueno2012106cells_X001937|JGIv7b.000220499_1517535-1661864+	613.862	629.062	598.662	0.951675	-0.0714584	0.880926	1
AP3B2|ENSG00000103723|c.Audic201207_X006983|JGIv7b.000012518_634557-679638+	135.37	152.889	117.851	0.770829	-0.375517	0.72958	1
AP3B2|ENSG00000103723|c.Taira201203brain_X001472|JGIv7b.000007197_179959-224879+	22.5963	23.4965	21.6961	0.923376	-0.115009	0.937363	1
AP3D1|ENSG00000065000|c.Taira201203egg_X002988|JGIv7b.000035716_510752-591026-	2068.42	2106.48	2030.37	0.963867	-0.0530935	0.914233	1
AP3D1|ENSG00000065000|c.Taira201203st09_X002880|JGIv7b.000072621_2152114-2226661-	1676.56	1801.06	1552.07	0.861752	-0.214655	0.709279	1
AP3M2|ENSG00000070718|c.Amin201106_X014255|JGIv7b.000059267_1031668-1041957+	1424.46	1429.58	1419.34	0.992836	-0.010372	0.984028	1
AP3M2|ENSG00000070718|c.Ueno201210egg_X000457|JGIv7b.000027313_487064-499094+	639.206	596.109	682.304	1.1446	0.19484	0.764427	1
AP3S1|ENSG00000177879|c.Amin201106_X018908|JGIv7b.000106789_768401-800361-	57.8226	43.8223	71.8229	1.63896	0.712781	0.719036	1
AP3S1|ENSG00000177879|c.Chang2013_X037523|JGIv7b.000373399_1684620-1715153+	1200.51	1111.95	1289.07	1.15928	0.213235	0.846031	1
AP3S1|ENSG00000177879|c.XGI_TC428734|JGIv7b.000012879_4079340-4110211-	643.032	600.911	685.153	1.14019	0.189273	0.761966	1
AP4B1|ENSG00000134262|c.Audic201207_X013963|JGIv7b.000026364_99950-122722+	133.196	131.965	134.428	1.01866	0.0266791	0.994926	1
AP4E1|ENSG00000081014|c.JGIL6RMv1_XeXenL6RMv10028978m|JGIv7b.000268638_863579-893977-	20.5622	13.4276	27.6967	2.06268	1.04452	0.429362	1
AP4M1|ENSG00000221838|c.Taira201203testis_X003684|JGIv7b.000233955_351162-372469+	157.155	179.925	134.385	0.746895	-0.421023	0.570341	1
AP4S1|ENSG00000100478|c.XGI_TC429552|JGIv7b.000389081_118672-127192+	249.338	254.156	244.52	0.962086	-0.0557625	0.940684	1
AP5B1|ENSG00000254470|c.Audic201207_X035507|JGIv7b.000109184_575908-585844+	233.195	229.685	236.705	1.03056	0.0434349	0.945477	1
AP5M1|ENSG00000053770|c.Audic201207_X032899|JGIv7b.000091950_169754-189315-	373.421	348.165	398.677	1.14508	0.195449	0.807725	1
AP5S1|ENSG00000125843|c.XenBase_51258335|JGIv7b.000027067_1097667-1149061-	234.321	248.869	219.774	0.883093	-0.179363	0.810293	1
AP5Z1|ENSG00000242802|c.Ueno2012102cells_X001480|JGIv7b.000160151_9212-13341-	528.64	636.794	420.487	0.660318	-0.598767	0.359622	1
APAF1|ENSG00000120868|c.XGI_TC413583|JGIv7b.000100253_3085412-3132006-	227.31	220.88	233.741	1.05823	0.0816495	0.898847	1
APBA1|ENSG00000107282|c.Taira201203brain_X007952|JGIv7b.000051003_361330-450862-	76.2567	74.2092	78.3042	1.05518	0.0774928	0.918476	1
APBA1|ENSG00000107282|c.Taira201203brain_X017268|JGIv7b.000399468_2957-97881+	152.173	152.319	152.027	0.998087	-0.00276322	1	1
APBA2|ENSG00000034053|c.Chang2013_X020133|JGIv7b.000059883_4064154-4252236-	136.657	133.656	139.659	1.04492	0.0633906	0.995261	1
APBA2|ENSG00000034053|c.Taira201203brain_X006165|JGIv7b.000038656_790971-938467-	133.315	115.121	151.509	1.31609	0.396261	0.684559	1
APBA3|ENSG00000011132|c.Ismailoglu201203_X006434|JGIv7b.000056125_34421-104702+	387.323	382.805	391.842	1.0236	0.0336591	0.966082	1
APBA3|ENSG00000011132|c.Quigley201212_X027514|JGIv7b.000066916_572797-603902+	954.774	909.553	999.996	1.09944	0.136764	0.89192	1
APBB1|ENSG00000166313|c.Taira201203lung_X007566|JGIv7b.000193309_201855-217404+	1490.15	1657.9	1322.4	0.797637	-0.326196	0.58901	1
APBB1IP|ENSG00000077420|c.Taira201203intestine_X004580|JGIv7b.000052573_2222071-2281866+	14.1817	10.9428	17.4206	1.59196	0.670806	0.67808	1
APBB1IP|ENSG00000077420|c.Taira201203liver_X003132|JGIv7b.000155082_3675889-3746571+	22.4641	19.6179	25.3103	1.29016	0.367555	0.867974	1
APBB2|ENSG00000163697|c.Taira201203heart_X001718|JGIv7b.000016001_7160147-7332282-	14.0148	9.77996	18.2496	1.86602	0.899966	0.578877	1
APBB2|ENSG00000163697|c.Taira201203lung_X002879|JGIv7b.000031653_5331463-5497323+	124.846	109.977	139.715	1.2704	0.34528	0.617648	1
APBB3|ENSG00000113108|c.Taira201203brain_X003580|JGIv7b.000015893_437729-499575+	45.7109	43.3814	48.0403	1.10739	0.147169	0.882749	1
APC2|ENSG00000115266|c.JGIL6RMv1_XeXenL6RMv10051303m|JGIv7b.000054274_1820707-1841438-	2.47161	3.03367	1.90954	0.629448	-0.66784	0.923301	1
APCDD1|ENSG00000154856|c.Audic201207_X040467|JGIv7b.000162564_628430-667731+	71.425	63.9961	78.8538	1.23216	0.301195	0.828409	1
APCDD1|ENSG00000154856|c.JGIL6RMv1_XeXenL6RMv10043496m|JGIv7b.000181837_344984-375905+	266.189	238.331	294.047	1.23378	0.303082	0.652522	1
APCDD1L|ENSG00000198768|c.JGIL6RMv1_XeXenL6RMv10048547m|JGIv7b.000013471_5165488-5171109+	10.9971	1.64683	20.3473	12.3554	3.62707	0.326319	1
APCDD1L|ENSG00000198768|c.Ueno201210eye_X000570|JGIv7b.000020985_205757-216239+	107.288	105.196	109.38	1.03978	0.0562758	0.93138	1
APC|ENSG00000134982|c.JGIL6RMv1_XeXenL6RMv10047609m|JGIv7b.000012879_5194458-5227202-	525.396	541.112	509.68	0.941912	-0.0863351	0.929844	1
APC|ENSG00000134982|c.Taira201203egg_X007945|JGIv7b.000373399_481170-563285+	1008.37	1165.23	851.518	0.730773	-0.452505	0.56233	1
APCS|ENSG00000132703|c.Taira201203eye_X011610|JGIv7b.000156846_1713842-1719122+	0.236597	0	0.473194	Inf	Inf	1	1
APCS|ENSG00000132703|c.Taira201203eye_X011617|JGIv7b.000156846_1789961-1796607-	1.42796	0	2.85593	Inf	Inf	0.624375	1
APCS|ENSG00000132703|c.Taira201203heart_X006060|JGIv7b.000131854_596376-601887+	0.241973	0.483947	0	0	#NAME?	0.995478	1
APCS|ENSG00000132703|c.Taira201203intestine_X007828|JGIv7b.000156846_1672480-1695025-	5.8175	3.03367	8.60132	2.83528	1.50349	0.583595	1
APCS|ENSG00000132703|c.Taira201203intestine_X009637|JGIv7b.000315413_165781-204130+	9.64376	9.16602	10.1215	1.10424	0.143055	0.977678	1
APCS|ENSG00000132703|c.Taira201203skin_X003805|JGIv7b.000156846_1770623-1779918-	234.624	203.934	265.314	1.30098	0.379598	0.559037	1
APEH|ENSG00000164062|c.Taira201203brain_X014399|JGIv7b.000187321_5028362-5052476-	900.98	901.792	900.169	0.9982	-0.00259871	0.973077	1
APEX1|ENSG00000100823|c.JGIL6RMv1_XeXenL6RMv10019093m|JGIv7b.000111469_126983-150201-	2318.54	2462.92	2174.16	0.882757	-0.179912	0.770093	1
APEX1|ENSG00000100823|c.JGIL6RMv1_XeXenL6RMv10028388m|JGIv7b.000272406_1276495-1282649+	3945.9	3833.51	4058.3	1.05864	0.0822084	0.908921	1
APEX2|ENSG00000169188|c.Ueno2012106cells_X000444|JGIv7b.000020505_4181-9870-	22.2281	33.8614	10.5947	0.312884	-1.6763	0.203921	1
APH1A|ENSG00000117362|c.Chang2013_X010574|JGIv7b.000026819_2954651-2988929-	1261.54	1349.97	1173.12	0.868991	-0.202586	0.741613	1
API5|ENSG00000166181|c.Audic201207_X020141|JGIv7b.000043483_2965955-2991232-	10303.9	10481.7	10126.1	0.966074	-0.0497946	0.930112	1
API5|ENSG00000166181|c.Chang2013_X010065|JGIv7b.000025194_1687041-1704977-	8768.89	8848.82	8688.97	0.981935	-0.0263	0.958215	1
APIP|ENSG00000149089|c.Audic201207_X013674|JGIv7b.000025194_405773-420658-	28.3318	28.0541	28.6096	1.0198	0.0282887	0.958783	1
APIP|ENSG00000149089|c.XenBase_148224649|JGIv7b.000043483_1696095-1763694-	1197.35	1148.27	1246.42	1.08547	0.118325	0.859695	1
APITD1|ENSG00000175279|c.XenBase_47123099|JGIv7b.000027067_743352-761947-	69.1248	71.5443	66.7054	0.932365	-0.101034	0.898471	1
APLF|ENSG00000169621|c.Ismailoglu201203_X001633|JGIv7b.000012020_8938346-9076893+	363.947	319.909	407.986	1.27532	0.35086	0.699406	1
APLNR|ENSG00000134817|c.Taira201203heart_X008194|JGIv7b.000363773_278670-281111-	659.007	125.334	1192.68	9.51604	3.25036	0.112057	1
APLNR|ENSG00000134817|c.Ueno201210muscle_X000511|JGIv7b.000272406_2074975-2121623+	869.456	303.063	1435.85	4.73779	2.24421	0.103156	1
APLP1|ENSG00000105290|c.Ueno201210eye_X002068|JGIv7b.000307846_915896-946764-	7.40006	5.03446	9.76567	1.93977	0.955882	0.704587	1
APLP1|ENSG00000105290|c.XenBase_62871739|JGIv7b.000085128_216163-249929-	53.4725	52.5185	54.4266	1.03633	0.0514866	0.953205	1
APLP2|ENSG00000084234|c.Quigley201212_X029888|JGIv7b.000075966_920813-984945+	4687.35	5078.73	4295.97	0.845875	-0.241484	0.656426	1
APLP2|ENSG00000084234|c.Taira201203liver_X002472|JGIv7b.000083106_2576909-2652582-	1913.5	2205.98	1621.03	0.734837	-0.444504	0.445928	1
APMAP|ENSG00000101474|c.Audic201207_X006433|JGIv7b.000012020_788851-812104+	524.505	503.72	545.29	1.08253	0.114402	0.901099	1
APMAP|ENSG00000101474|c.XGI_TC448950|JGIv7b.000005925_421945-439456+	50.4148	51.5075	49.322	0.957571	-0.0625494	0.928561	1
APOA1BP|ENSG00000163382|c.Amin201106_X007492|JGIv7b.000026819_2746624-2753837+	217.944	193.418	242.469	1.2536	0.326075	0.660704	1
APOA1|ENSG00000118137|c.Audic201207_X048560|JGIv7b.000287959_4655919-4659477+	0.236597	0	0.473194	Inf	Inf	1	1
APOA1|ENSG00000118137|c.XenBase_148231683|JGIv7b.000287959_4670232-4683711+	0.236597	0	0.473194	Inf	Inf	1	1
APOA4|ENSG00000110244|c.mgEST_1013094449|JGIv7b.000287959_4707161-4709825+	0.241973	0.483947	0	0	#NAME?	0.995478	1
APOA4|ENSG00000110244|c.Taira201203intestine_X009443|JGIv7b.000287959_4720988-4726365+	38.0334	41.5106	34.5562	0.832466	-0.264537	0.820603	1
APOA4|ENSG00000110244|c.UniGene_Xl_S17669148|JGIv7b.000185843_1967238-1971714-	2.18678	2.90368	1.46988	0.506213	-0.982184	0.864758	1
APOA5|ENSG00000110243|c.JGIL6RMv1_XeXenL6RMv10038061m|JGIv7b.000287959_4737777-4745091+	1.18298	0	2.36597	Inf	Inf	0.695637	1
APOBEC2|ENSG00000124701|c.JGIL6RMv1_XeXenL6RMv10043583m|JGIv7b.000002841_330146-339541-	2.6546	2.41973	2.88946	1.19412	0.255952	1	1
APOBEC2|ENSG00000124701|c.Taira201203heart_X005740|JGIv7b.000107111_133234-146023+	230.162	232.891	227.433	0.976562	-0.0342165	0.986531	1
APOBEC3A|ENSG00000262156|c.Taira201203brain_X010789|JGIv7b.000086067_2778593-2786652+	32.7291	28.892	36.5663	1.26562	0.339847	0.743348	1
APOB|ENSG00000084674|c.Ueno201210pancreas_X000258|JGIv7b.000137809_1938735-1956810+	8.76371	10.3289	7.1985	0.696928	-0.520918	0.822523	1
APOB|ENSG00000084674|c.XGI_TC413597|JGIv7b.000137809_1871048-1923184+	10.4508	12.1997	8.70192	0.71329	-0.48744	0.799906	1
APOE|ENSG00000130203|c.Park201106_X018417|JGIv7b.000129797_1872155-1878735-	6.33732	7.90917	4.76547	0.602525	-0.730908	0.804863	1
APOLD1|ENSG00000178878|c.Ismailoglu201203_X011798|JGIv7b.000245044_7730288-7735262-	31.2482	26.8262	35.6702	1.32968	0.411078	0.699797	1
APOLD1|ENSG00000178878|c.JGIL6RMv1_XeXenL6RMv10030219m|JGIv7b.000023165_3390023-3391671+	0.73494	0	1.46988	Inf	Inf	0.846087	1
APOM|ENSG00000235754|c.Taira201203kidney_X007990|JGIv7b.000075398_1153420-1162716-	2.06578	4.13156	0	0	#NAME?	0.456765	1
APOO|ENSG00000184831|c.XGI_TC423054|JGIv7b.000021583_179472-204352+	117.228	93.755	140.701	1.50073	0.585661	0.460132	1
APOOL|ENSG00000155008|c.Audic201207_X042380|JGIv7b.000179492_973959-985543-	296.722	272.142	321.302	1.18064	0.239571	0.782031	1
APOPT1|ENSG00000256053|c.Audic201207_X017119|JGIv7b.000034509_1965799-1974449+	285.115	237.457	332.772	1.4014	0.486866	0.661483	1
APPBP2|ENSG00000062725|c.Audic201207_X043313|JGIv7b.000187496_289934-320559-	153.634	172.724	134.543	0.778952	-0.360394	0.635708	1
APPBP2|ENSG00000062725|c.Taira201203muscle_X001118|JGIv7b.000047398_1929509-1962061+	69.7866	60.0377	79.5356	1.32476	0.405734	0.631805	1
APP|ENSG00000142192|c.Taira201203eye_X001036|JGIv7b.000006590_9086039-9231850+	98.5194	99.4175	97.6213	0.981933	-0.0263031	0.998939	1
APP|ENSG00000142192|c.Taira201203st20_X000397|JGIv7b.000006754_604104-737859-	233.715	206.636	260.793	1.26209	0.335813	0.621702	1
APPL1|ENSG00000157500|c.TXGP201107_X007437|JGIv7b.000145781_6841-36514+	998.134	1006.07	990.202	0.984231	-0.0229309	0.940434	1
APPL1|ENSG00000157500|c.Ueno201210heart_X001270|JGIv7b.000177844_135424-165517-	281.168	250.004	312.332	1.24931	0.321128	0.762405	1
APPL2|ENSG00000136044|c.Audic201207_X011384|JGIv7b.000018184_3864392-3896850+	113.93	97.9805	129.88	1.32557	0.406618	0.739411	1
APRT|ENSG00000198931|c.Audic201207_X005906|JGIv7b.000010177_470200-475936-	572.153	573.094	571.212	0.996716	-0.0047459	0.963927	1
APRT|ENSG00000198931|c.Chang2013_X012948|JGIv7b.000035361_3192812-3217687-	1276.92	1297.41	1256.43	0.968414	-0.0463045	0.944908	1
APTX|ENSG00000137074|c.XGI_TC420410|JGIv7b.000005895_1151451-1173067+	465.348	489.38	441.316	0.901786	-0.149143	0.832212	1
AQP10|ENSG00000143595|c.Taira201203kidney_X001837|JGIv7b.000012462_1572227-1577084-	135.74	158.833	112.646	0.70921	-0.495716	0.662032	1
AQP11|ENSG00000178301|c.Taira201203intestine_X010002|JGIv7b.000395611_265859-271206-	539.713	574.678	504.748	0.878315	-0.187189	0.752261	1
AQP12A|ENSG00000184945|c.XGI_TC422013|JGIv7b.000016807_6830693-6836697+	0.747666	0.548944	0.946388	1.72402	0.785773	1	1
AQP12B|ENSG00000185176|c.Taira201203pancreas_X001277|JGIv7b.000044494_3214274-3220210+	182.302	176.631	187.973	1.06421	0.0897868	0.878048	1
AQP1|ENSG00000250424|c.Amin201106_X012087|JGIv7b.000047683_1687478-1699486-	34.8186	27.9961	41.6411	1.48739	0.572779	0.777702	1
AQP1|ENSG00000250424|c.Taira201203brain_X008175|JGIv7b.000052573_14367415-14379636+	4.86771	2.13078	7.60463	3.56895	1.8355	0.535662	1
AQP2|ENSG00000167580|c.Taira201203lung_X007674|JGIv7b.000200825_6330155-6337187-	225.994	225.87	226.118	1.0011	0.00157909	0.961316	1
AQP2|ENSG00000167580|c.Taira201203lung_X007675|JGIv7b.000200825_6414356-6437265-	0.72592	1.45184	0	0	#NAME?	0.830534	1
AQP2|ENSG00000167580|c.Taira201203skin_X000270|JGIv7b.000005732_9122746-9130867+	33.6827	35.7322	31.6332	0.885284	-0.175787	0.895167	1
AQP3|ENSG00000165272|c.Audic201207_X030154|JGIv7b.000078378_916-32136+	155.284	115.633	194.935	1.68581	0.753444	0.647284	1
AQP3|ENSG00000165272|c.UniGene_Xl_S20247735|JGIv7b.000169907_3774120-3795884-	965.781	862.45	1069.11	1.23962	0.309901	0.597944	1
AQP3|ENSG00000165272|c.XGI_TC440503|JGIv7b.000399803_690425-695880-	40.3704	39.6978	41.043	1.03389	0.0480792	0.991966	1
AQP4|ENSG00000171885|c.Amin201106_X024672|JGIv7b.000234771_2631662-2640644+	223.962	251.664	196.26	0.779848	-0.358735	0.608877	1
AQP4|ENSG00000171885|c.Taira201203lung_X002678|JGIv7b.000029621_1772566-1795156+	1.69682	2.90368	0.48996	0.168738	-2.56715	0.719009	1
AQP5|ENSG00000161798|c.Taira201203eye_X000842|JGIv7b.000005732_9066496-9080224+	100.69	99.5545	101.826	1.02282	0.0325476	0.942098	1
AQP7|ENSG00000165269|c.Ueno201210intestine_X001182|JGIv7b.000078378_58567-75204+	0.274472	0.548944	0	0	#NAME?	0.995479	1
AQP8|ENSG00000103375|c.Taira201203testis_X001096|JGIv7b.000023403_2433695-2440243-	0.24498	0	0.48996	Inf	Inf	1	1
AQP8|ENSG00000103375|c.XGI_TC420853|JGIv7b.000163806_2869259-2873077-	2.67033	2.48473	2.85593	1.14939	0.20087	1	1
AQP9|ENSG00000103569|c.Taira201203liver_X002088|JGIv7b.000059883_1841695-1873129+	0.976913	0.483947	1.46988	3.03728	1.60278	0.940205	1
AQP9|ENSG00000103569|c.Taira201203liver_X003934|JGIv7b.000351606_1140340-1161559-	204.862	208.095	201.629	0.968927	-0.0455394	0.965587	1
AQR|ENSG00000021776|c.Ismailoglu201203_X012050|JGIv7b.000265107_3889879-3937844+	4643.5	5179.22	4107.77	0.793126	-0.334379	0.576312	1
ARAF|ENSG00000078061|c.Quigley201212_X037131|JGIv7b.000127590_222779-239926+	175.45	193.692	157.208	0.811639	-0.30109	0.659695	1
ARAF|ENSG00000078061|c.Quigley201212_X038233|JGIv7b.000135961_571101-581402-	338.126	373.199	303.054	0.812046	-0.300366	0.649063	1
ARAP1|ENSG00000186635|c.Taira201203spleen_X003723|JGIv7b.000086352_109260-170025+	1283.55	1418.42	1148.69	0.809832	-0.304305	0.798688	1
ARAP2|ENSG00000047365|c.Taira201203intestine_X003046|JGIv7b.000031653_6807975-6951388+	1.74031	1.09789	2.38274	2.17029	1.11789	0.887505	1
ARAP3|ENSG00000120318|c.Taira201203kidney_X006274|JGIv7b.000051206_706746-801036-	114.304	81.5984	147.01	1.80163	0.849307	0.25862	1
ARAP3|ENSG00000120318|c.Taira201203lung_X000220|JGIv7b.000001391_1342431-1406474-	3.10027	1.45184	4.7487	3.27082	1.70965	0.706629	1
ARC|ENSG00000198576|c.JGIL6RMv1_XeXenL6RMv10031701m|JGIv7b.000043791_683458-687177+	0.274472	0.548944	0	0	#NAME?	0.995479	1
ARCN1|ENSG00000095139|c.Quigley201212_X048462|JGIv7b.000287959_3009087-3026112-	3091.57	3146.42	3036.71	0.965134	-0.0511992	0.933096	1
ARCN1|ENSG00000095139|c.Taira201203eye_X014720|JGIv7b.000396871_12098-19920-	781.646	693.562	869.73	1.254	0.326542	0.610324	1
AREGB|ENSG00000205595|c.Audic201207_X041049|JGIv7b.000165627_614076-620957-	10.4826	10.4879	10.4773	0.998995	-0.00145055	1	1
AREGB|ENSG00000205595|c.Quigley201212_X000566|JGIv7b.000000377_3393857-3401274-	41.0561	56.8019	25.3103	0.445588	-1.16622	0.23511	1
AREL1|ENSG00000119682|c.Chang2013_X013876|JGIv7b.000039723_6772059-6810082+	1852.24	1967.87	1736.61	0.882484	-0.180358	0.74753	1
AR|ENSG00000169083|c.XGI_TC415567|JGIv7b.000023937_738499-885440+	19.4757	16.9162	22.0352	1.30261	0.3814	0.765803	1
ARF1|ENSG00000143761|c.JGIL6RMv1_XeXenL6RMv10048987m|JGIv7b.000047683_120188-134977+	6535.88	6824.19	6247.57	0.915503	-0.127364	0.821428	1
ARF1|ENSG00000143761|c.mgEST_1013087032|JGIv7b.000030080_244145-256110-	4034.2	4387.37	3681.02	0.839005	-0.253249	0.669342	1
ARF1|ENSG00000143761|c.Quigley201212_X009692|JGIv7b.000014978_3617704-3629435-	124.147	106.749	141.545	1.32596	0.407037	0.672483	1
ARF1|ENSG00000143761|c.Taira201203heart_X004921|JGIv7b.000075417_6364850-6365970-	0.241973	0.483947	0	0	#NAME?	0.995478	1
ARF1|ENSG00000143761|c.TXGP201107_X005685|JGIv7b.000075417_351158-362869+	4264.21	4101.34	4427.08	1.07942	0.11026	0.843698	1
ARF1|ENSG00000143761|c.Ueno201210eye_X000429|JGIv7b.000014557_7419740-7528759+	5612.57	6275.73	4949.42	0.788661	-0.342523	0.563907	1
ARF1|ENSG00000143761|c.XenBase_147901284|JGIv7b.000005732_4251845-4253137-	5.20694	5.6484	4.76547	0.843685	-0.245224	0.969025	1
ARF1|ENSG00000143761|c.XGI_TC420155|JGIv7b.000008129_6395128-6406367+	323.091	237.204	408.979	1.72417	0.785899	0.224554	1
ARF4|ENSG00000168374|c.Taira201203stomach_X000940|JGIv7b.000034527_8565662-8579069-	16089.4	15721.1	16457.7	1.04685	0.0660586	0.916046	1
ARF4|ENSG00000168374|c.TXGP201107_X009884|JGIv7b.000392913_294616-309405-	14510.8	14004.1	15017.4	1.07235	0.100781	0.858459	1
ARF6|ENSG00000165527|c.Amin201106_X024736|JGIv7b.000236382_319607-320976-	200.546	208.138	192.953	0.927044	-0.109291	0.897036	1
ARF6|ENSG00000165527|c.JGIL6RMv1_XeXenL6RMv10036068m|JGIv7b.000267922_2702955-2706701-	1704.94	1419.98	1989.9	1.40136	0.486825	0.412631	1
ARF6|ENSG00000165527|c.Taira201203st09_X002322|JGIv7b.000050079_3614599-3619964-	1893.38	2012.13	1774.64	0.88197	-0.181199	0.755416	1
ARF6|ENSG00000165527|c.XGI_TC433433|JGIv7b.000039723_8174482-8177796+	646.236	767.055	525.416	0.684979	-0.545869	0.384043	1
ARFGAP1|ENSG00000101199|c.Quigley201207_X002110|JGIv7b.000013471_5661646-5703167+	2731.1	2820.72	2641.48	0.936455	-0.0947184	0.867191	1
ARFGAP1|ENSG00000101199|c.Taira201203egg_X007382|JGIv7b.000254613_893793-908112-	2718.97	2851	2586.94	0.90738	-0.140221	0.900828	1
ARFGAP2|ENSG00000149182|c.Taira201203lung_X003612|JGIv7b.000043483_1383594-1405839+	1459.09	1452.76	1465.42	1.00871	0.012509	0.9785	1
ARFGAP2|ENSG00000149182|c.Taira201203st10_X001244|JGIv7b.000025194_72333-87449+	3844.87	3954.4	3735.34	0.944604	-0.0822179	0.889268	1
ARFGAP3|ENSG00000242247|c.Ismailoglu201203_X012803|JGIv7b.000363573_42458-61451+	1723.17	1826.07	1620.27	0.887297	-0.172511	0.787091	1
ARFGAP3|ENSG00000242247|c.JGIL6RMv1_XeXenL6RMv10011192m|JGIv7b.000070246_922369-943136-	1550.74	1627.64	1473.84	0.905509	-0.143199	0.806379	1
ARFGEF1|ENSG00000066777|c.JGIL6RMv1_XeXenL6RMv10016263m|JGIv7b.000010587_510393-605464-	120.908	137.627	104.188	0.757032	-0.401575	0.587997	1
ARFGEF1|ENSG00000066777|c.Ueno201210spleen_X000448|JGIv7b.000058038_105351-200885+	370.569	353.451	387.687	1.09686	0.133384	0.827971	1
ARFGEF2|ENSG00000124198|c.Quigley201112_X011438|JGIv7b.000061180_456429-560298+	2463.89	2391.97	2535.81	1.06013	0.0842422	0.893537	1
ARFGEF2|ENSG00000124198|c.Taira201203ovary_X001574|JGIv7b.000014557_6563129-6605296+	1372.7	1472.47	1272.93	0.864484	-0.210089	0.814646	1
ARFIP1|ENSG00000164144|c.Quigley201212_X026832|JGIv7b.000061741_52260-158372+	383.188	388.714	377.662	0.971568	-0.0416135	0.921679	1
ARFIP1|ENSG00000164144|c.Quigley201212_X033976|JGIv7b.000099286_1348738-1432924-	707.885	762.282	653.488	0.857278	-0.222164	0.703142	1
ARFIP2|ENSG00000132254|c.Quigley201212_X043192|JGIv7b.000193309_9310-27817+	448.801	523.485	374.117	0.714667	-0.484656	0.797059	1
ARFRP1|ENSG00000101246|c.Taira201203kidney_X012729|JGIv7b.000254613_80473-86982-	891.171	927.602	854.74	0.921452	-0.118019	0.84388	1
ARFRP1|ENSG00000101246|c.Taira201203st09_X004071|JGIv7b.000174654_150331-154250-	264.076	255.674	272.477	1.06572	0.0918336	0.926249	1
ARG1|ENSG00000118520|c.Audic201207_X034514|JGIv7b.000102277_1378103-1389903+	3511.59	2776.76	4246.42	1.52927	0.612846	0.299394	1
ARG2|ENSG00000081181|c.Park201106_X017520|JGIv7b.000107111_423571-440141+	615.894	585.939	645.85	1.10225	0.140447	0.84601	1
ARG2|ENSG00000081181|c.Taira201203muscle_X000087|JGIv7b.000003412_50-15501+	9.01305	7.93814	10.088	1.27082	0.345762	0.908999	1
ARGLU1|ENSG00000134884|c.Quigley201207_X005310|JGIv7b.000044780_1693944-1705020-	1477.76	1566.02	1389.5	0.88728	-0.172538	0.780209	1
ARGLU1|ENSG00000134884|c.Taira201203eye_X011995|JGIv7b.000167628_2309507-2322760-	3867.35	3870.42	3864.29	0.998416	-0.00228634	0.987944	1
ARHGAP10|ENSG00000071205|c.Taira201203egg_X005480|JGIv7b.000099286_3171925-3283414-	612.846	553.059	672.633	1.21621	0.282387	0.652449	1
ARHGAP10|ENSG00000071205|c.Taira201203lung_X003955|JGIv7b.000047288_1876300-1982637-	498.061	520.029	476.094	0.915515	-0.127344	0.81805	1
ARHGAP11A|ENSG00000198826|c.Quigley201207_X012657|JGIv7b.000265107_2765120-2785204-	4691.57	5262.31	4120.82	0.783083	-0.352764	0.54186	1
ARHGAP11A|ENSG00000198826|c.Taira201203egg_X003754|JGIv7b.000050079_3340857-3358976+	16.6319	12.3297	20.9342	1.69787	0.763722	0.619618	1
ARHGAP11A|ENSG00000198826|c.UniGene_Xl_S23058836|JGIv7b.000039723_8516824-8531070-	13.332	12.4887	14.1753	1.13506	0.182762	0.967799	1
ARHGAP12|ENSG00000165322|c.Taira201203eye_X003355|JGIv7b.000017434_2102845-2147358-	66.166	83.8521	48.48	0.578161	-0.790457	0.35909	1
ARHGAP12|ENSG00000165322|c.Taira201203heart_X003969|JGIv7b.000052573_4222483-4294797-	231.015	233.26	228.77	0.980752	-0.0280395	0.959809	1
ARHGAP17|ENSG00000140750|c.Quigley201212_X000851|JGIv7b.000000939_4463818-4581136-	3131.16	3091.65	3170.67	1.02556	0.0364107	0.941937	1
ARHGAP17|ENSG00000140750|c.Taira201203lung_X002327|JGIv7b.000023403_2526966-2613083+	818.176	692.225	944.128	1.3639	0.44774	0.485067	1
ARHGAP18|ENSG00000146376|c.Taira201203spleen_X000516|JGIv7b.000008006_643209-738902-	60.652	52.5474	68.7565	1.30847	0.387876	0.663424	1
ARHGAP19|ENSG00000269891|c.TXGP201107_X007988|JGIv7b.000171879_1394924-1427966-	2332.86	2487.85	2177.88	0.875407	-0.191974	0.743222	1
ARHGAP1|ENSG00000175220|c.Chang2013_X014827|JGIv7b.000043483_877941-904287-	355.089	366.178	344.001	0.939435	-0.0901346	0.888267	1
ARHGAP1|ENSG00000175220|c.Ueno2012104cells_X001434|JGIv7b.000294734_658772-671192+	1186.7	1254.79	1118.6	0.891469	-0.165743	0.828559	1
ARHGAP1|ENSG00000175220|c.Ueno2012106cells_X001832|JGIv7b.000185603_345230-376986+	808.955	803.561	814.349	1.01343	0.019241	0.975741	1
ARHGAP20|ENSG00000137727|c.Chang2013_X033138|JGIv7b.000209344_193292-246591-	46.5201	33.1104	59.9298	1.81	0.855987	0.580534	1
ARHGAP20|ENSG00000137727|c.Taira201203brain_X011765|JGIv7b.000104417_2440117-2534423-	12.4536	15.7823	9.12481	0.578167	-0.790442	0.644253	1
ARHGAP20|ENSG00000137727|c.Taira201203brain_X012701|JGIv7b.000133669_2598960-2679921+	48.8288	27.787	69.8706	2.5145	1.33027	0.174519	1
ARHGAP21|ENSG00000107863|c.Taira201203skin_X003784|JGIv7b.000155082_2863322-2988694-	1574.7	1683.52	1465.89	0.87073	-0.199702	0.763719	1
ARHGAP21|ENSG00000107863|c.XenBase_213626954|JGIv7b.000052573_1917813-2031063-	1920.1	2354.04	1486.15	0.63132	-0.663556	0.280407	1
ARHGAP22|ENSG00000128805|c.Audic201207_X014499|JGIv7b.000027067_2320469-2348663+	22.805	24.0815	21.5284	0.893984	-0.161679	0.937653	1
ARHGAP23|ENSG00000225485|c.Ueno201210st20_X000520|JGIv7b.000075417_5028748-5051689-	1311.01	1719.8	902.216	0.524606	-0.930693	0.13337	1
ARHGAP24|ENSG00000138639|c.JGIL6RMv1_XeXenL6RMv10004569m|JGIv7b.000058878_1085618-1104791+	1.66155	0.483947	2.83916	5.86668	2.55255	0.751578	1
ARHGAP25|ENSG00000163219|c.Taira201203lung_X000481|JGIv7b.000004754_639860-682947-	6.60772	2.13078	11.0847	5.20216	2.37911	0.341582	1
ARHGAP25|ENSG00000163219|c.Taira201203lung_X008110|JGIv7b.000247724_2758416-2806630-	60.158	59.1715	61.1444	1.03334	0.047318	0.980251	1
ARHGAP26|ENSG00000145819|c.Taira201203st09_X002270|JGIv7b.000048253_7205609-7523409+	24.9801	20.4918	29.4684	1.43806	0.524123	0.705169	1
ARHGAP26|ENSG00000145819|c.UniGene_Xl_S22332472|JGIv7b.000018892_6420377-6691897-	52.3045	54.2232	50.3858	0.929229	-0.105894	0.904004	1
ARHGAP27|ENSG00000159314|c.Taira201203skin_X000818|JGIv7b.000014557_6326866-6386022+	108.455	77.4089	139.501	1.80213	0.849703	0.493771	1
ARHGAP27|ENSG00000159314|c.Taira201203spleen_X003096|JGIv7b.000061180_213314-266977+	216.378	182.966	249.79	1.36522	0.449138	0.514223	1
ARHGAP28|ENSG00000088756|c.JGIL6RMv1_XeXenL6RMv10013611m|JGIv7b.000031324_247062-279315+	3.83558	5.77839	1.89278	0.327561	-1.61017	0.670504	1
ARHGAP29|ENSG00000137962|c.TXGP201107_X004209|JGIv7b.000047606_455719-524603+	1095.28	1280.92	909.648	0.710151	-0.493803	0.41533	1
ARHGAP29|ENSG00000137962|c.TXGP201107_X005165|JGIv7b.000060618_1634496-1702654+	538.232	609.478	466.986	0.766207	-0.384193	0.549517	1
ARHGAP30|ENSG00000186517|c.Taira201203lung_X008048|JGIv7b.000244467_95684-131656+	37.6382	23.8865	51.39	2.15142	1.10529	0.436747	1
ARHGAP30|ENSG00000186517|c.XGI_TC413783|JGIv7b.000017193_52948-75557+	205.963	180.273	231.654	1.28502	0.361793	0.624947	1
ARHGAP31|ENSG00000031081|c.Audic201207_X039112|JGIv7b.000145916_1296064-1298552-	7.66986	7.58419	7.75553	1.02259	0.0322307	1	1
ARHGAP31|ENSG00000031081|c.Taira201203heart_X007198|JGIv7b.000207208_1702554-1772598+	74.2125	70.0705	78.3545	1.11822	0.161209	0.860546	1
ARHGAP32|ENSG00000134909|c.Quigley201212_X029912|JGIv7b.000075966_233937-391054-	483.473	244.94	722.006	2.94769	1.55958	0.282907	1
ARHGAP32|ENSG00000134909|c.Ueno201210st09_X000818|JGIv7b.000166674_4168224-4317203+	1442.01	1559.67	1324.35	0.849119	-0.235961	0.697128	1
ARHGAP33|ENSG00000004777|c.Ueno201302st08_X000390|JGIv7b.000307846_823220-886965+	1463.78	1666.66	1260.9	0.756541	-0.40251	0.733289	1
ARHGAP35|ENSG00000160007|c.Ismailoglu201203_X005921|JGIv7b.000050694_5235545-5270008-	862.976	1030.46	695.496	0.674939	-0.56717	0.356526	1
ARHGAP35|ENSG00000160007|c.JGIL6RMv1_XeXenL6RMv10002571m|JGIv7b.000012933_2806773-2835556-	815.826	971.415	660.237	0.679665	-0.557103	0.369175	1
ARHGAP39|ENSG00000147799|c.Taira201203st25_X002290|JGIv7b.000048280_66364-95057-	241.592	372.188	110.997	0.29823	-1.7455	0.0108294	1
ARHGAP39|ENSG00000147799|c.TeperekTkacz201206_X005476|JGIv7b.000345631_1114203-1185886-	965.328	1068.33	862.323	0.807167	-0.309061	0.6429	1
ARHGAP39|ENSG00000147799|c.Ueno201210kidney_X000591|JGIv7b.000030581_450693-526638+	708.473	771.004	645.941	0.837792	-0.255336	0.861189	1
ARHGAP40|ENSG00000124143|c.Chang2013_X001886|JGIv7b.000004704_442250-458514-	28.8475	23.8504	33.8445	1.41903	0.504906	0.685238	1
ARHGAP40|ENSG00000124143|c.Taira201203st25_X004033|JGIv7b.000146032_63567-72837+	28.2497	26.5372	29.9621	1.12906	0.175121	0.873379	1
ARHGAP42|ENSG00000165895|c.Taira201203spleen_X004327|JGIv7b.000133669_2024532-2178134+	215.935	172.947	258.923	1.49712	0.582191	0.589168	1
ARHGAP42|ENSG00000165895|c.Ueno201210kidney_X001335|JGIv7b.000104417_3042407-3211551-	32.2876	32.7706	31.8046	0.970522	-0.0431677	0.991505	1
ARHGAP44|ENSG00000006740|c.JGIL6RMv1_XeXenL6RMv10047016m|JGIv7b.000163806_2892921-2965826+	37.0777	32.0486	42.1068	1.31384	0.393792	0.731229	1
ARHGAP44|ENSG00000006740|c.Taira201203spleen_X003646|JGIv7b.000081941_1122152-1183273-	118.211	117.851	118.572	1.00612	0.00880791	0.9783	1
ARHGAP5|ENSG00000100852|c.Ismailoglu201203_X005813|JGIv7b.000050079_5067444-5110688+	3947.64	4365.14	3530.14	0.808712	-0.306303	0.608613	1
ARHGAP5|ENSG00000100852|c.Quigley201212_X050821|JGIv7b.000389081_301269-364023+	3256.03	3421.28	3090.77	0.903395	-0.146572	0.810076	1
ARHGAP6|ENSG00000047648|c.JGIL6RMv1_XeXenL6RMv10026110m|JGIv7b.000337436_0-28121-	8.90485	12.9436	4.86607	0.375943	-1.41141	0.49341	1
ARHGAP6|ENSG00000047648|c.JGIL6RMv1_XeXenL6RMv10050447m|JGIv7b.000036864_1304440-1351524+	460.729	378.152	543.306	1.43674	0.522801	0.594488	1
ARHGAP6|ENSG00000047648|c.Quigley201212_X011169|JGIv7b.000017127_7347627-7476748-	109.694	140.61	78.7774	0.560254	-0.835847	0.287169	1
ARHGAP9|ENSG00000123329|c.Taira201203intestine_X000560|JGIv7b.000005732_1309574-1364912-	19.2234	16.8512	21.5955	1.28154	0.357877	0.785702	1
ARHGAP9|ENSG00000123329|c.Taira201203kidney_X007692|JGIv7b.000070222_1443220-1512049-	7.02396	4.55051	9.49741	2.08711	1.0615	0.664402	1
ARHGDIB|ENSG00000111348|c.Audic201207_X033432|JGIv7b.000096766_574679-630403-	2953.67	2589.45	3317.89	1.28131	0.357622	0.542029	1
ARHGDIB|ENSG00000111348|c.Audic201207_X049253|JGIv7b.000315413_64739-80104+	0.24498	0	0.48996	Inf	Inf	1	1
ARHGDIB|ENSG00000111348|c.JGIL6RMv1_XeXenL6RMv10034598m|JGIv7b.000187321_2093320-2125101+	0.998022	1.03289	0.963154	0.932484	-0.100849	1	1
ARHGEF10|ENSG00000104728|c.Taira201203brain_X010223|JGIv7b.000076530_1262457-1349151+	653.686	704.759	602.612	0.855061	-0.225901	0.743357	1
ARHGEF10|ENSG00000104728|c.Taira201203kidney_X004014|JGIv7b.000029016_171762-264643-	121.242	136.154	106.329	0.780943	-0.356711	0.654304	1
ARHGEF10L|ENSG00000074964|c.Ueno201210kidney_X001641|JGIv7b.000195950_2066633-2160212-	69.9384	47.1011	92.7758	1.96972	0.977988	0.48736	1
ARHGEF11|ENSG00000132694|c.Taira201203lung_X003461|JGIv7b.000041091_3579553-3678305+	155.264	142.437	168.09	1.1801	0.238908	0.77565	1
ARHGEF11|ENSG00000132694|c.Ueno201210testis_X000052|JGIv7b.000026819_1349440-1466357-	723.911	770.912	676.911	0.878066	-0.187599	0.779118	1
ARHGEF12|ENSG00000196914|c.Taira201203egg_X007634|JGIv7b.000287959_1337412-1449595-	138.807	142.936	134.678	0.942224	-0.0858588	0.940533	1
ARHGEF12|ENSG00000196914|c.Taira201203st08_X003620|JGIv7b.000078649_1146152-1242299-	435.869	459.795	411.943	0.895928	-0.158545	0.83606	1
ARHGEF15|ENSG00000198844|c.Ueno2012106cells_X000391|JGIv7b.000016004_2005467-2040257-	269.608	299.899	239.317	0.797992	-0.325553	0.736899	1
ARHGEF15|ENSG00000198844|c.Ueno201210egg_X001119|JGIv7b.000113187_717440-749309-	276.796	287.374	266.218	0.926382	-0.110321	0.937208	1
ARHGEF16|ENSG00000130762|c.Quigley201212_X023518|JGIv7b.000052341_5204807-5252534+	2809.12	3016.66	2601.58	0.862404	-0.213564	0.837429	1
ARHGEF16|ENSG00000130762|c.Taira201203intestine_X008695|JGIv7b.000208071_6470699-6518636-	235.536	265.439	205.632	0.774689	-0.368311	0.584381	1
ARHGEF17|ENSG00000110237|c.Taira201203kidney_X007584|JGIv7b.000068908_2281352-2416744-	323.051	295.601	350.501	1.18572	0.245766	0.795181	1
ARHGEF17|ENSG00000110237|c.Ueno201210brain_X002914|JGIv7b.000228305_140352-247388-	57.3798	52.1136	62.646	1.2021	0.265562	0.850027	1
ARHGEF18|ENSG00000104880|c.Taira201203intestine_X005541|JGIv7b.000072621_1693466-1743301-	136.138	136.082	136.194	1.00083	0.00119197	1	1
ARHGEF18|ENSG00000268861|c.TXGP201107_X003312|JGIv7b.000035716_174309-239551-	143.149	146.353	139.946	0.956226	-0.0645769	0.949855	1
ARHGEF19|ENSG00000142632|c.Taira201203st40_X002332|JGIv7b.000155288_482056-491836-	602.581	490.333	714.828	1.45784	0.543833	0.355735	1
ARHGEF19|ENSG00000142632|c.TXGP201107_X007653|JGIv7b.000155288_471833-480642+	151.1	134.745	167.455	1.24275	0.31354	0.629422	1
ARHGEF19|ENSG00000142632|c.XenBase_28175403|JGIv7b.000068269_278744-288598-	1177.34	1026.09	1328.58	1.2948	0.372729	0.510831	1
ARHGEF1|ENSG00000076928|c.JGIL6RMv1_XeXenL6RMv10044424m|JGIv7b.000232882_1785614-1838568+	3766.96	4074.87	3459.04	0.848872	-0.236382	0.869134	1
ARHGEF1|ENSG00000076928|c.Taira201203egg_X001687|JGIv7b.000015415_3987648-4041774-	1934.47	2081.3	1787.65	0.858906	-0.219427	0.72409	1
ARHGEF25|ENSG00000240771|c.Audic201207_X028150|JGIv7b.000070222_1958494-2066176+	41.5422	47.9171	35.1672	0.733919	-0.446308	0.8625	1
ARHGEF25|ENSG00000240771|c.Ueno201210brain_X000166|JGIv7b.000005732_1788504-1880517+	362.613	403.828	321.399	0.795882	-0.329373	0.927229	1
ARHGEF26|ENSG00000114790|c.JGIL6RMv1_XeXenL6RMv10046685m|JGIv7b.000082102_2516617-2591035-	0.274472	0.548944	0	0	#NAME?	0.995479	1
ARHGEF26|ENSG00000114790|c.Taira201203lung_X008777|JGIv7b.000387329_906997-976033+	111.695	106.966	116.424	1.08843	0.122244	0.877085	1
ARHGEF28|ENSG00000214944|c.JGIL6RMv1_XeXenL6RMv10010500m|JGIv7b.000032212_4598698-4656917+	37.988	27.0862	48.8899	1.80497	0.851978	0.608147	1
ARHGEF28|ENSG00000214944|c.Taira201203kidney_X000301|JGIv7b.000001187_11327078-11395610+	87.2502	61.6195	112.881	1.8319	0.873343	0.269386	1
ARHGEF2|ENSG00000116584|c.Quigley201212_X041748|JGIv7b.000172102_103795-180323+	3130.3	3200.66	3059.94	0.956036	-0.0648628	0.9713	1
ARHGEF2|ENSG00000116584|c.Ueno201210st09_X000121|JGIv7b.000012462_2118511-2331811+	2650.11	3390.75	1909.48	0.563143	-0.828427	0.162098	1
ARHGEF33|ENSG00000214694|c.Chang2013_X015502|JGIv7b.000045784_5746203-5793261-	24.5914	12.3947	36.788	2.96805	1.56951	0.204482	1
ARHGEF37|ENSG00000183111|c.Taira201203brain_X001226|JGIv7b.000005925_13550752-13576454-	74.8479	59.0048	90.6911	1.53701	0.62013	0.450557	1
ARHGEF37|ENSG00000183111|c.Taira201203brain_X004057|JGIv7b.000018892_935956-981512-	8.12455	5.16445	11.0847	2.14634	1.10188	0.617236	1
ARHGEF38|ENSG00000236699|c.Ismailoglu201203_X000101|JGIv7b.000000243_4347828-4389225-	283.038	320.419	245.656	0.766672	-0.383319	0.67896	1
ARHGEF38|ENSG00000236699|c.Taira201203st25_X001332|JGIv7b.000024467_4203175-4246639-	148.179	187.971	108.387	0.576617	-0.794315	0.305024	1
ARHGEF39|ENSG00000137135|c.JGIL6RMv1_XeXenL6RMv10042956m|JGIv7b.000030224_374541-393689+	576.158	527.874	624.442	1.18294	0.242374	0.818065	1
ARHGEF3|ENSG00000163947|c.Taira201203intestine_X008622|JGIv7b.000203041_398516-402877-	100.672	106.063	95.2814	0.89835	-0.154651	0.842098	1
ARHGEF3|ENSG00000163947|c.Taira201203spleen_X004830|JGIv7b.000177844_363354-468790+	308.817	391.723	225.911	0.57671	-0.794081	0.648457	1
ARHGEF3|ENSG00000163947|c.Taira201203stomach_X000908|JGIv7b.000033876_218331-395020-	716.009	665.319	766.699	1.15238	0.204612	0.744164	1
ARHGEF40|ENSG00000165801|c.Taira201203intestine_X009855|JGIv7b.000363773_370625-388192-	133.365	174.602	92.1274	0.527644	-0.922364	0.222581	1
ARHGEF40|ENSG00000165801|c.Taira201203st30_X004491|JGIv7b.000272406_1940256-1969282+	103.186	115.836	90.5365	0.781594	-0.355509	0.636444	1
ARHGEF5|ENSG00000050327|c.Taira201203kidney_X003228|JGIv7b.000020641_3440808-3455558-	1552.04	1685.63	1418.44	0.841488	-0.248985	0.697119	1
ARHGEF5|ENSG00000050327|c.Taira201203st30_X000365|JGIv7b.000007045_1211220-1230693+	537.82	582.868	492.773	0.845429	-0.242244	0.72072	1
ARHGEF6|ENSG00000129675|c.JGIL6RMv1_XeXenL6RMv10028634m|JGIv7b.000050694_4249353-4314065-	27.0359	32.3086	21.7632	0.673604	-0.570028	0.628723	1
ARHGEF6|ENSG00000129675|c.Taira201203brain_X009287|JGIv7b.000066475_2292033-2333415+	14.1584	14.3594	13.9573	0.971998	-0.0409749	0.974344	1
ARHGEF7|ENSG00000102606|c.Taira201203eye_X014348|JGIv7b.000338390_138208-244101+	143.664	152.94	134.389	0.878704	-0.186551	0.822446	1
ARHGEF7|ENSG00000102606|c.Taira201203heart_X006671|JGIv7b.000167628_3725345-3821337+	499.605	510.971	488.239	0.955511	-0.0656554	0.898924	1
ARID1B|ENSG00000049618|c.JGIL6RMv1_XeXenL6RMv10037047m|JGIv7b.000040539_845373-896947+	59.9237	59.2358	60.6116	1.02323	0.0331257	0.954487	1
ARID1B|ENSG00000049618|c.Taira201203pancreas_X001072|JGIv7b.000034423_64699-121615-	263.305	188.412	338.198	1.79499	0.843974	0.471245	1
ARID2|ENSG00000189079|c.Taira201203st08_X004100|JGIv7b.000099466_40515-100812+	5050.45	5765.22	4335.68	0.752041	-0.411116	0.482211	1
ARID2|ENSG00000189079|c.Taira201203testis_X001275|JGIv7b.000030470_4429541-4482233+	4038.41	4472.6	3604.22	0.805844	-0.311428	0.606908	1
ARID3A|ENSG00000116017|c.Quigley201112_X007432|JGIv7b.000039437_1342354-1383241+	1686.98	1724.65	1649.32	0.956323	-0.0644298	0.956728	1
ARID3A|ENSG00000116017|c.Quigley201212_X024783|JGIv7b.000054274_2950850-3005876-	3842.13	4207.37	3476.89	0.826381	-0.275121	0.659958	1
ARID3A|ENSG00000116017|c.Taira201203st30_X000139|JGIv7b.000003032_122933-180526+	981.264	999.241	963.287	0.964018	-0.0528678	0.990387	1
ARID3B|ENSG00000179361|c.Ismailoglu201203_X001020|JGIv7b.000007197_553681-593577+	8621.81	8677.93	8565.69	0.987066	-0.0187815	0.992788	1
ARID3B|ENSG00000179361|c.Park201106_X003514|JGIv7b.000012518_980323-1027847+	3597.52	4045	3150.04	0.778748	-0.360771	0.664265	1
ARID4A|ENSG00000032219|c.Park201106_X010254|JGIv7b.000045985_342819-374663+	668.289	833.218	503.359	0.604114	-0.727108	0.240152	1
ARID4A|ENSG00000032219|c.Taira201203eye_X010977|JGIv7b.000133644_1234006-1248583-	867.809	974.818	760.8	0.780453	-0.357616	0.551192	1
ARID4B|ENSG00000054267|c.TXGP201107_X005857|JGIv7b.000078860_1273166-1369428+	102.272	121.881	82.6636	0.678231	-0.560151	0.477451	1
ARID4B|ENSG00000054267|c.TXGP201107_X006379|JGIv7b.000094115_52700-202976-	118.418	108.75	128.086	1.17781	0.236108	0.734681	1
ARID5B|ENSG00000150347|c.JGIL6RMv1_XeXenL6RMv10055246m|JGIv7b.000016863_10235019-10244775-	1.71486	0	3.42972	Inf	Inf	0.552669	1
ARID5B|ENSG00000150347|c.Taira201203ovary_X005141|JGIv7b.000079772_680352-917789-	29.2772	24.9483	33.606	1.34703	0.429777	0.74768	1
ARIH1|ENSG00000166233|c.Taira201203st10_X004377|JGIv7b.000253809_372086-412407-	1108.6	1180.75	1036.46	0.8778	-0.188035	0.756861	1
ARIH1|ENSG00000166233|c.TeperekTkacz201205_X000385|JGIv7b.000012518_3072182-3101427-	1245.3	1278.7	1211.9	0.947752	-0.0774178	0.900535	1
ARIH2|ENSG00000177479|c.Taira201203heart_X001369|JGIv7b.000013523_5719324-5763955+	440.215	420.856	459.573	1.092	0.126967	0.854271	1
ARIH2|ENSG00000177479|c.Taira201203st30_X004527|JGIv7b.000277614_1295853-1340063+	711.851	721.767	701.934	0.972521	-0.0401982	0.932094	1
ARL10|ENSG00000175414|c.Ueno201210st10_X001454|JGIv7b.000100253_436606-441638+	428.075	429.531	426.619	0.993221	-0.00981386	0.978441	1
ARL11|ENSG00000152213|c.Audic201207_X043991|JGIv7b.000200825_5200167-5207371-	2.60257	0	5.20513	Inf	Inf	0.361673	1
ARL11|ENSG00000152213|c.Quigley201212_X002823|JGIv7b.000005732_10177595-10182014+	9.83427	2.54973	17.1188	6.71397	2.74717	0.217863	1
ARL13B|ENSG00000169379|c.Taira201203st09_X000376|JGIv7b.000006590_12305744-12350594-	1035.81	1050.93	1020.7	0.971236	-0.042106	0.964565	1
ARL13B|ENSG00000169379|c.XenBase_68534430|JGIv7b.000036864_625775-650012-	10.5742	11.9397	9.20864	0.771262	-0.374707	0.832166	1
ARL14EP|ENSG00000152219|c.Ueno2012102cells_X000816|JGIv7b.000051988_2400838-2406533+	128.899	139.021	118.777	0.854381	-0.227048	0.776392	1
ARL14EP|ENSG00000152219|c.XGI_TC419341|JGIv7b.000074352_5015079-5022544-	1325.78	1291.36	1360.21	1.05332	0.0749388	0.89954	1
ARL14EPL|ENSG00000268223|c.Taira201203ovary_X001367|JGIv7b.000012879_4019926-4026652-	0.73494	0	1.46988	Inf	Inf	0.846087	1
ARL15|ENSG00000185305|c.TXGP201107_X009601|JGIv7b.000337825_4145123-4348939-	43.4516	42.7025	44.2007	1.03509	0.0497511	0.982982	1
ARL15|ENSG00000185305|c.Ueno201210brain_X001501|JGIv7b.000052441_11973046-12154429-	257.012	253.181	260.843	1.03026	0.0430134	0.953464	1
ARL16|ENSG00000214087|c.JGIL6RMv1_XeXenL6RMv10021564m|JGIv7b.000089584_2554-35930-	123.956	92.8372	155.075	1.6704	0.740193	0.303212	1
ARL1|ENSG00000120805|c.JGIL6RMv1_XeXenL6RMv10053162m|JGIv7b.000100253_3624384-3632475-	5402.36	4974.67	5830.04	1.17194	0.228904	0.704391	1
ARL1|ENSG00000120805|c.Quigley201212_X003158|JGIv7b.000005925_8767852-8782084+	1047.63	919.18	1176.08	1.27949	0.355571	0.561894	1
ARL2BP|ENSG00000102931|c.XGI_TC422181|JGIv7b.000033905_3874492-3885266+	4180.86	905.867	7455.85	8.23063	3.041	1.6e-06	0.00103991
ARL2|ENSG00000213465|c.JGIL6RMv1_XeXenL6RMv10036857m|JGIv7b.000021980_875453-882581+	271.822	174.508	369.136	2.11529	1.08085	0.110662	1
ARL3|ENSG00000138175|c.Audic201207_X012325|JGIv7b.000020754_229724-262347-	530.353	230.219	830.487	3.60738	1.85095	0.149568	1
ARL3|ENSG00000138175|c.Audic201207_X034329|JGIv7b.000100253_449027-456490-	9.89058	1.58183	18.1993	11.5052	3.52421	0.0978211	1
ARL3|ENSG00000138175|c.UniGene_Xl_S22511967|JGIv7b.000016863_821691-845011-	583.736	266.053	901.419	3.38812	1.76049	0.0208513	1
ARL4A|ENSG00000122644|c.JGIL6RMv1_XeXenL6RMv10017394m|JGIv7b.000057216_1122241-1127692+	1873.41	2305.95	1440.88	0.624854	-0.678408	0.250665	1
ARL4A|ENSG00000122644|c.mgEST_1013089993|JGIv7b.000300794_690711-695565+	519.244	728.326	310.162	0.425855	-1.23157	0.0482101	1
ARL4C|ENSG00000188042|c.Amin201106_X004645|JGIv7b.000013787_3990502-3991875-	59.4334	78.9547	39.9122	0.505508	-0.984195	0.280062	1
ARL4C|ENSG00000188042|c.XenBase_83406002|JGIv7b.000004321_313412-316546-	759.295	1022.02	496.57	0.485871	-1.04136	0.0895742	1
ARL5A|ENSG00000162980|c.Chang2013_X001727|JGIv7b.000004321_13895559-13906206+	274.184	244.449	303.919	1.24328	0.314153	0.666745	1
ARL5B|ENSG00000165997|c.Audic201207_X015016|JGIv7b.000029451_142390-163164-	708.319	782.007	634.631	0.811541	-0.301264	0.621907	1
ARL5B|ENSG00000165997|c.JGIL6RMv1_XeXenL6RMv10020418m|JGIv7b.000155082_443564-474383+	46.2419	46.4871	45.9967	0.989449	-0.0153027	0.98751	1
ARL5B|ENSG00000165997|c.UniGene_Xl_S21383248|JGIv7b.000013265_2493479-2499751-	2473.95	2698.8	2249.1	0.83337	-0.262972	0.730929	1
ARL5B|ENSG00000165997|c.XGI_TC426294|JGIv7b.000075417_5337831-5344493-	934.666	1210.18	659.151	0.544671	-0.876542	0.14391	1
ARL6IP1|ENSG00000170540|c.Audic201207_X005813|JGIv7b.000009994_4883643-4898717-	1280.67	1087.48	1473.87	1.35531	0.438627	0.470366	1
ARL6IP1|ENSG00000170540|c.JGIL6RMv1_XeXenL6RMv10055049m|JGIv7b.000023403_14648219-14660267+	449.959	357.339	542.58	1.51839	0.602544	0.375832	1
ARL6IP4|ENSG00000182196|c.Park201106_X025485|JGIv7b.000395028_475747-480812-	798.099	769.034	827.163	1.07559	0.105123	0.86813	1
ARL6IP5|ENSG00000144746|c.Audic201207_X017224|JGIv7b.000034527_2715913-2727045-	1100.84	1125.45	1076.24	0.95627	-0.0645094	0.952813	1
ARL6IP5|ENSG00000144746|c.Taira201203brain_X013353|JGIv7b.000154579_284679-302694-	709.12	724.677	693.562	0.957063	-0.0633138	0.931005	1
ARL6IP6|ENSG00000177917|c.Audic201207_X002452|JGIv7b.000004321_13608295-13637519-	166.677	160.062	173.291	1.08265	0.114569	0.865104	1
ARL6IP6|ENSG00000177917|c.Ueno201210ovary_X000212|JGIv7b.000021603_9867492-9903244+	6177.3	6951.83	5402.78	0.777173	-0.363692	0.534507	1
ARL8A|ENSG00000143862|c.Amin201106_X027374|JGIv7b.000382976_394726-408658+	194.877	233.823	155.93	0.666873	-0.584517	0.4039	1
ARL8B|ENSG00000134108|c.Audic201207_X039844|JGIv7b.000155038_39795-54186-	1897.55	2011.43	1783.66	0.886764	-0.173378	0.775697	1
ARL8B|ENSG00000134108|c.Taira201203st08_X004692|JGIv7b.000152894_1556778-1578523-	872.475	870.54	874.409	1.00444	0.00639786	0.988722	1
ARL8B|ENSG00000134108|c.XenBase_148236096|JGIv7b.000026505_1949208-1967463+	210.6	196.9	224.299	1.13915	0.187963	0.858794	1
ARL9|ENSG00000196503|c.XenBase_116063457|JGIv7b.000070461_2546768-2559050-	310.826	326.668	294.984	0.90301	-0.147186	0.846157	1
ARMC10|ENSG00000170632|c.Quigley201207_X001866|JGIv7b.000012518_16926234-16933984+	214.111	197.961	230.261	1.16316	0.218052	0.743609	1
ARMC1|ENSG00000104442|c.Park201106_X001879|JGIv7b.000006529_1587666-1594227+	482.701	511.838	453.563	0.886147	-0.174382	0.768653	1
ARMC1|ENSG00000104442|c.Taira201203st08_X003109|JGIv7b.000058038_995257-1023642+	1471.98	1573.13	1370.84	0.871406	-0.198582	0.729976	1
ARMC1|ENSG00000104442|c.XGI_TC420930|JGIv7b.000230826_6208892-6230487-	905.488	907.406	903.569	0.99577	-0.00611482	0.97321	1
ARMC2|ENSG00000118690|c.Taira201203egg_X007561|JGIv7b.000275342_4612571-4673013-	88.8042	31.4996	146.109	4.63843	2.21364	0.216673	1
ARMC3|ENSG00000165309|c.JGIL6RMv1_XeXenL6RMv10014739m|JGIv7b.000155082_2181837-2222539+	409.808	71.5655	748.05	10.4527	3.3858	0.203033	1
ARMC5|ENSG00000140691|c.Ismailoglu201203_X008540|JGIv7b.000096766_1854920-1864108-	790.899	909.355	672.443	0.739473	-0.43543	0.489544	1
ARMC6|ENSG00000105676|c.Audic201207_X028263|JGIv7b.000070461_1256652-1298612+	3559.13	3147.47	3970.78	1.26158	0.335229	0.573034	1
ARMC7|ENSG00000125449|c.XenBase_148238005|JGIv7b.000071264_1455082-1459406-	190.439	207.77	173.109	0.833175	-0.263309	0.701862	1
ARMC8|ENSG00000114098|c.Taira201203brain_X004121|JGIv7b.000020345_1750757-1799477+	99.0098	101.339	96.6805	0.954029	-0.0678948	0.90806	1
ARMC8|ENSG00000114098|c.Taira201203muscle_X000435|JGIv7b.000013787_1412265-1451958-	92.9934	90.9233	95.0635	1.04553	0.0642403	0.947995	1
ARMC9|ENSG00000135931|c.XenBase_55250554|JGIv7b.000293841_583128-659502-	916.907	660.977	1172.84	1.7744	0.82733	0.296422	1
ARNT2|ENSG00000172379|c.Audic201207_X035155|JGIv7b.000106789_415797-456887+	30.2569	28.018	32.4957	1.15981	0.213894	0.846091	1
ARNT2|ENSG00000172379|c.Taira201203st25_X000575|JGIv7b.000009266_7969378-8014919-	15.4546	4.32655	26.5827	6.14408	2.6192	0.287429	1
ARNT|ENSG00000143437|c.Ismailoglu201203_X009517|JGIv7b.000131854_788439-829022-	922.256	1012.25	832.266	0.822196	-0.282445	0.659722	1
ARNT|ENSG00000143437|c.Taira201203heart_X006476|JGIv7b.000156846_1397964-1447445-	255.648	257.486	253.811	0.985727	-0.0207403	0.999874	1
ARNTL2|ENSG00000029153|c.Ismailoglu201203_X000497|JGIv7b.000004165_26622-46809+	31.6299	37.372	25.8878	0.692706	-0.529686	0.624231	1
ARNTL2|ENSG00000029153|c.Taira201203testis_X002331|JGIv7b.000070246_816894-832616-	136.928	135.519	138.338	1.02081	0.029711	0.997044	1
ARNTL|ENSG00000133794|c.TXGP201107_X003812|JGIv7b.000043483_5212912-5245662-	199.627	85.5279	313.726	3.66811	1.87504	0.176431	1
ARNTL|ENSG00000133794|c.XenBase_50418073|JGIv7b.000025194_3855366-3870915-	158.11	143.211	173.01	1.20808	0.272716	0.767779	1
ARPC1A|ENSG00000241685|c.JGIL6RMv1_XeXenL6RMv10051874m|JGIv7b.000003490_340786-352054+	138.786	136.832	140.74	1.02856	0.0406258	0.945812	1
ARPC1A|ENSG00000241685|c.mgEST_1013251197|JGIv7b.000026364_4508995-4528244+	1445.05	1444.53	1445.58	1.00072	0.00104324	0.990996	1
ARPC1A|ENSG00000241685|c.Park201106_X017989|JGIv7b.000120240_2643239-2661906+	2321.88	2206.55	2437.21	1.10454	0.143441	0.839032	1
ARPC1B|ENSG00000130429|c.Audic201207_X013984|JGIv7b.000026364_4533228-4550358+	714.753	717.29	712.216	0.992927	-0.010241	0.970241	1
ARPC1B|ENSG00000130429|c.Taira201203intestine_X007066|JGIv7b.000120240_2666430-2683080+	938.707	889.784	987.629	1.10997	0.150515	0.839681	1
ARPC2|ENSG00000163466|c.Taira201203spleen_X001416|JGIv7b.000021603_1291334-1314490+	449.478	456.798	442.158	0.967952	-0.0469919	0.951777	1
ARPC2|ENSG00000163466|c.XenBase_148231188|JGIv7b.000127187_2208004-2225491-	1403.47	1304.49	1502.44	1.15175	0.203823	0.740865	1
ARPC3|ENSG00000111229|c.Chang2013_X033297|JGIv7b.000219188_1244544-1259819+	358.741	347.514	369.968	1.06461	0.090331	0.900574	1
ARPC3|ENSG00000111229|c.Quigley201112_X005662|JGIv7b.000025254_4581008-4592724+	679.559	676.262	682.856	1.00975	0.0139978	0.987098	1
ARPC4|ENSG00000241553|c.Park201106_X004140|JGIv7b.000013523_2772420-2793023+	637.91	678.941	596.88	0.879133	-0.185847	0.771947	1
ARPC4|ENSG00000241553|c.Quigley201212_X050367|JGIv7b.000373396_675827-695276+	351.626	356.362	346.89	0.97342	-0.0388656	0.949024	1
ARPC5|ENSG00000162704|c.Taira201203lung_X004444|JGIv7b.000053263_6133598-6140356+	1731.49	1566.9	1896.08	1.21008	0.275103	0.783241	1
ARPC5|ENSG00000162704|c.XGI_TC419455|JGIv7b.000069443_8201623-8209068+	979.336	870.232	1088.44	1.25075	0.322789	0.790037	1
ARPC5L|ENSG00000136950|c.JGIL6RMv1_XeXenL6RMv10034189m|JGIv7b.000089755_1461154-1488345+	718.357	659.858	776.855	1.17731	0.23549	0.694866	1
ARPC5L|ENSG00000136950|c.Taira201203liver_X000177|JGIv7b.000003586_1475108-1492529-	1171.22	1176.01	1166.44	0.991862	-0.0117887	0.99289	1
ARPP19|ENSG00000128989|c.Amin201106_X025609|JGIv7b.000268638_1342454-1354307-	6473.05	6364.76	6581.33	1.03403	0.0482731	0.958811	1
ARPP19|ENSG00000128989|c.JGIL6RMv1_XeXenL6RMv10029090m|JGIv7b.000009266_478681-487129+	2344.56	2384.53	2304.59	0.966476	-0.0491938	0.907228	1
ARRB1|ENSG00000137486|c.JGIL6RMv1_XeXenL6RMv10028923m|JGIv7b.000086352_1098035-1189805-	3.95121	4.06657	3.83585	0.943265	-0.0842649	1	1
ARRB2|ENSG00000141480|c.JGIL6RMv1_XeXenL6RMv10048234m|JGIv7b.000402161_309311-336616+	715.476	787.424	643.528	0.817258	-0.291136	0.656229	1
ARRB2|ENSG00000141480|c.Taira201203lung_X007324|JGIv7b.000175714_791731-832455-	1004.63	1109.8	899.472	0.810485	-0.303143	0.612589	1
ARRDC1|ENSG00000197070|c.Chang2013_X013594|JGIv7b.000037448_854334-867060+	582.228	593.637	570.819	0.961561	-0.0565493	0.945466	1
ARRDC1|ENSG00000197070|c.UniGene_Xl_S21383236|JGIv7b.000046073_2177443-2189645-	620.009	605.563	634.456	1.04771	0.0672429	0.899381	1
ARRDC2|ENSG00000105643|c.Taira201203stomach_X001004|JGIv7b.000039437_3071261-3100975+	87.1582	108.584	65.7329	0.605367	-0.724117	0.377336	1
ARRDC2|ENSG00000105643|c.UniGene_Xl_S35168830|JGIv7b.000054274_1344700-1375553-	40.3246	59.4597	21.1894	0.356365	-1.48857	0.152442	1
ARRDC3|ENSG00000113369|c.Audic201207_X019290|JGIv7b.000041995_113654-125939-	1128.97	1411	846.948	0.600246	-0.736373	0.229377	1
ARRDC3|ENSG00000113369|c.Chung201110_X000119|JGIv7b.000001187_5898004-5910947+	1815.11	2415.82	1214.4	0.502687	-0.992267	0.101693	1
ARRDC4|ENSG00000140450|c.Ismailoglu201203_X003246|JGIv7b.000023872_1134719-1150228-	69.7852	76.5929	62.9776	0.822238	-0.282371	0.746136	1
ARRDC4|ENSG00000140450|c.Taira201203lung_X004643|JGIv7b.000058049_1882104-1906376+	47.4787	48.3869	46.5704	0.96246	-0.0552017	0.983309	1
ARSA|ENSG00000100299|c.Taira201203kidney_X013000|JGIv7b.000275342_1068196-1085855+	507.725	518.46	496.991	0.958592	-0.0610109	0.980229	1
ARSA|ENSG00000100299|c.XGI_TC431477|JGIv7b.000012518_5634955-5643888+	2.14313	0.483947	3.80232	7.85689	2.97396	0.638443	1
ARSB|ENSG00000113273|c.Audic201207_X045220|JGIv7b.000220499_1218553-1304842+	90.2594	85.1238	95.3951	1.12066	0.164352	0.950577	1
ARSD|ENSG00000006756|c.Taira201203ovary_X002160|JGIv7b.000021583_247726-290697+	211.959	203.552	220.367	1.0826	0.114506	0.902397	1
ARSD|ENSG00000006756|c.Ueno201210liver_X000283|JGIv7b.000043466_762186-790095+	72.9617	63.4182	82.5052	1.30097	0.379588	0.683845	1
ARSG|ENSG00000263074|c.Taira201203brain_X000737|JGIv7b.000003490_366689-407055-	31.4125	20.0439	42.7812	2.13438	1.09381	0.360431	1
ARSI|ENSG00000183876|c.Park201106_X021375|JGIv7b.000187759_850128-862920+	0.236597	0	0.473194	Inf	Inf	1	1
ARSJ|ENSG00000180801|c.Audic201207_X000567|JGIv7b.000000243_886602-933615-	108.831	108.352	109.31	1.00883	0.0126875	0.996853	1
ARSJ|ENSG00000180801|c.JGIL6RMv1_XeXenL6RMv10028610m|JGIv7b.000024467_948923-979467-	0.24498	0	0.48996	Inf	Inf	1	1
ARSK|ENSG00000164291|c.Taira201203eye_X000328|JGIv7b.000001187_4195982-4205917-	4.15357	1.58183	6.72531	4.25159	2.088	0.539275	1
ART1|ENSG00000129744|c.Taira201203st30_X000560|JGIv7b.000011405_725894-732772-	34.2712	37.047	31.4953	0.850145	-0.23422	0.801231	1
ART1|ENSG00000129744|c.Taira201203st30_X003095|JGIv7b.000093091_27597-37624+	0.709791	0	1.41958	Inf	Inf	0.850466	1
ART5|ENSG00000167311|c.Taira201203intestine_X006130|JGIv7b.000085380_230826-235610-	0.236597	0	0.473194	Inf	Inf	1	1
ART5|ENSG00000167311|c.XenBase_114107829|JGIv7b.000329734_64742-76339-	6.03836	2.96868	9.10805	3.06805	1.61732	0.553775	1
ART5|ENSG00000167311|c.XGI_TC418723|JGIv7b.000011405_815394-824473+	329.451	351.833	307.069	0.87277	-0.196326	0.778622	1
ART5|ENSG00000167311|c.XGI_TC421990|JGIv7b.000032686_28883-36538+	4.21493	3.64762	4.78224	1.31106	0.390732	0.932915	1
ARV1|ENSG00000173409|c.Taira201203st09_X002089|JGIv7b.000045784_1745511-1808062+	10.0611	11.8097	8.31255	0.703874	-0.50661	0.768437	1
ARVCF|ENSG00000099889|c.Ismailoglu201203_X008581|JGIv7b.000097703_1856828-1959013-	3459.52	4114.56	2804.49	0.681601	-0.553001	0.356986	1
ARVCF|ENSG00000099889|c.Taira201203brain_X006507|JGIv7b.000042960_749680-883994-	4870.41	5616.14	4124.69	0.734434	-0.445295	0.451159	1
ARX|ENSG00000004848|c.Taira201203st25_X004811|JGIv7b.000262098_708021-721598-	2.62074	4.26156	0.97992	0.229944	-2.12064	0.675559	1
ARX|ENSG00000004848|c.XGI_TC419721|JGIv7b.000347078_1352015-1365307+	4.4562	1.64683	7.26557	4.41185	2.14138	0.500631	1
AS3MT|ENSG00000214435|c.Audic201207_X012323|JGIv7b.000020754_528349-547303+	113.834	90.4825	137.185	1.51615	0.600414	0.584672	1
ASAH1|ENSG00000104763|c.Ueno201210kidney_X000360|JGIv7b.000014692_1013133-1027615-	105.134	99.8011	110.466	1.10687	0.14648	0.968949	1
ASAP1|ENSG00000153317|c.JGIL6RMv1_XeXenL6RMv10033943m|JGIv7b.000110678_490682-564599+	192.446	229.707	155.185	0.67558	-0.565802	0.404821	1
ASAP1|ENSG00000153317|c.Taira201203kidney_X004200|JGIv7b.000030581_90703-156512-	20.1236	20.2389	20.0083	0.988606	-0.0165319	1	1
ASAP1|ENSG00000153317|c.Taira201203ovary_X008243|JGIv7b.000345631_899599-965412-	205.289	199.543	211.035	1.05759	0.0807836	0.898536	1
ASAP2|ENSG00000151693|c.Taira201203eye_X011299|JGIv7b.000142445_2780177-2930566+	262.564	275.248	249.88	0.907836	-0.139497	0.825496	1
ASAP2|ENSG00000151693|c.Taira201203st09_X001950|JGIv7b.000043061_7541892-7686216+	134.313	146.829	121.797	0.829514	-0.269662	0.717705	1
ASAP3|ENSG00000088280|c.Taira201203eye_X001449|JGIv7b.000008834_38801-63138-	39.0026	8.61708	69.3881	8.05239	3.00942	0.196379	1
ASB10|ENSG00000146926|c.Ueno201210kidney_X001353|JGIv7b.000109013_13275-29077-	250.84	255	246.679	0.967368	-0.0478631	1	1
ASB11|ENSG00000165192|c.Taira201203heart_X006515|JGIv7b.000160841_4808745-4822566-	0.236597	0	0.473194	Inf	Inf	1	1
ASB12|ENSG00000198881|c.Ismailoglu201203_X001094|JGIv7b.000007546_835848-841447+	5.44955	4.68051	6.21858	1.32861	0.409922	0.904103	1
ASB12|ENSG00000198881|c.Taira201203st35_X000362|JGIv7b.000007546_825549-834601+	171.656	169.242	174.07	1.02853	0.0405791	0.926999	1
ASB13|ENSG00000196372|c.XGI_TC420800|JGIv7b.000012518_10441308-10448657-	91.0967	48.3579	133.836	2.7676	1.46864	0.119112	1
ASB14|ENSG00000239388|c.Ueno201210eye_X001681|JGIv7b.000145781_35374-47393-	4.3409	1.51684	7.16497	4.72363	2.23989	0.507219	1
ASB15|ENSG00000146809|c.Taira201203muscle_X000793|JGIv7b.000026505_1823473-1843264+	4.20694	5.03446	3.37942	0.671258	-0.57506	0.878527	1
ASB16|ENSG00000161664|c.Taira201203muscle_X001467|JGIv7b.000075417_2634488-2641726+	52.3916	44.2553	60.5278	1.36769	0.451746	0.615028	1
ASB18|ENSG00000182177|c.JGIL6RMv1_XeXenL6RMv10037644m|JGIv7b.000013787_4488835-4495368-	1.49533	1.09789	1.89278	1.72402	0.785773	0.948429	1
ASB18|ENSG00000182177|c.Ueno201210heart_X000081|JGIv7b.000004321_707585-716575-	5.48615	8.13313	2.83916	0.349086	-1.51835	0.58931	1
ASB1|ENSG00000065802|c.XenBase_147899299|JGIv7b.000013787_5219334-5224160+	320	402.48	237.521	0.590144	-0.760862	0.26463	1
ASB2|ENSG00000100628|c.Taira201203eye_X005391|JGIv7b.000039723_956273-988242+	1.00039	2.00078	0	0	#NAME?	0.741515	1
ASB2|ENSG00000100628|c.Taira201203st25_X003406|JGIv7b.000096659_2464277-2489233-	46.0019	51.1825	40.8213	0.797564	-0.326328	0.708387	1
ASB5|ENSG00000164122|c.Taira201203heart_X001509|JGIv7b.000014692_6706074-6740343+	0.274472	0.548944	0	0	#NAME?	0.995479	1
ASB5|ENSG00000164122|c.Ueno201210eye_X000882|JGIv7b.000041523_2252951-2277980-	0.274472	0.548944	0	0	#NAME?	0.995479	1
ASB6|ENSG00000148331|c.Amin201106_X017712|JGIv7b.000091271_527994-533020+	727.713	740.597	714.828	0.965204	-0.0510938	0.934334	1
ASB6|ENSG00000148331|c.Ueno201210st12_X000506|JGIv7b.000154130_181754-184407-	496.575	556.143	437.007	0.785782	-0.347799	0.585458	1
ASB7|ENSG00000183475|c.Ismailoglu201203_X003241|JGIv7b.000023872_169143-196272-	303.455	250.689	356.22	1.42096	0.506867	0.440665	1
ASB7|ENSG00000183475|c.Ismailoglu201203_X006565|JGIv7b.000058049_2868297-2902682+	595.292	525.128	665.455	1.26722	0.341673	0.589865	1
ASB7|ENSG00000183475|c.Ueno2012106cells_X000311|JGIv7b.000013523_3496812-3501615-	4.50316	4.68051	4.32581	0.924218	-0.113695	1	1
ASB8|ENSG00000177981|c.UniGene_Xl_S20755780|JGIv7b.000000939_3062463-3083224+	447.723	360.899	534.547	1.48116	0.566723	0.382419	1
ASB9|ENSG00000102048|c.JGIL6RMv1_XeXenL6RMv10045811m|JGIv7b.000160841_4779852-4789846-	20.2463	11.1378	29.3548	2.63559	1.39813	0.549166	1
ASCC1|ENSG00000138303|c.Taira201203brain_X003759|JGIv7b.000016807_5821565-5969881-	165.519	185.928	145.11	0.780464	-0.357596	0.584806	1
ASCC2|ENSG00000100325|c.Chang2013_X001003|JGIv7b.000002511_1728973-1751764-	918.898	914.883	922.912	1.00878	0.012605	0.983394	1
ASCC3|ENSG00000112249|c.Taira201203ovary_X000934|JGIv7b.000008630_1611093-1939822-	666.839	717.607	616.072	0.858509	-0.220095	0.714506	1
ASCL1|ENSG00000139352|c.JGIL6RMv1_XeXenL6RMv10046555m|JGIv7b.000005925_8047052-8051072+	52.8155	44.1903	61.4407	1.39036	0.475463	0.596792	1
ASCL1|ENSG00000139352|c.UniGene_Xl_S13589302|JGIv7b.000129797_349941-356680+	3.98568	3.71261	4.25874	1.1471	0.197993	0.978067	1
ASCL1|ENSG00000139352|c.XenBase_148224234|JGIv7b.000029769_1644756-1653246+	7.21871	7.77918	6.65825	0.855906	-0.224476	0.963203	1
ASCL1|ENSG00000139352|c.XenBase_148235694|JGIv7b.000018184_4472113-4474428+	5.34632	8.7831	1.90954	0.217411	-2.2015	0.514697	1
ASCL4|ENSG00000187855|c.Taira201203lung_X008517|JGIv7b.000302407_38352-41327-	6.28428	2.61473	9.95384	3.80684	1.92859	0.454556	1
ASF1A|ENSG00000111875|c.Audic201207_X045553|JGIv7b.000229192_20182-28153-	2.16725	0.548944	3.78555	6.89606	2.78577	0.635885	1
ASF1A|ENSG00000111875|c.XenBase_147906774|JGIv7b.000006529_3381992-3390593-	2.38177	3.29366	1.46988	0.446275	-1.16399	0.858524	1
ASF1A|ENSG00000111875|c.XGI_TC417425|JGIv7b.000175133_304681-317390-	3023.93	3319.88	2727.98	0.821709	-0.2833	0.649851	1
ASGR2|ENSG00000161944|c.Taira201203kidney_X011769|JGIv7b.000194472_19158-39692-	4.54942	5.22945	3.86938	0.739921	-0.434556	0.925263	1
ASGR2|ENSG00000161944|c.Taira201203spleen_X003058|JGIv7b.000060173_377768-392475-	0.718174	0	1.43635	Inf	Inf	0.848998	1
ASH1L|ENSG00000116539|c.JGIL6RMv1_XeXenL6RMv10025274m|JGIv7b.000124037_14619-48060+	295.947	350.655	241.239	0.687968	-0.539587	0.433837	1
ASH2L|ENSG00000129691|c.Audic201207_X026268|JGIv7b.000059267_2199169-2229017+	707.72	824.91	590.531	0.715873	-0.482225	0.4497	1
ASH2L|ENSG00000129691|c.Chang2013_X030994|JGIv7b.000171831_228849-253591+	1088.89	1228.49	949.28	0.772721	-0.37198	0.54181	1
ASIC1|ENSG00000110881|c.JGIL6RMv1_XeXenL6RMv10024521m|JGIv7b.000005732_9432540-9553004+	11.4271	14.1355	8.71868	0.616794	-0.697139	0.689312	1
ASIC2|ENSG00000108684|c.Taira201203brain_X003237|JGIv7b.000014557_7680280-7814405-	20.3217	17.4941	23.1492	1.32326	0.404092	0.776249	1
ASIC2|ENSG00000108684|c.Ueno201210eye_X001280|JGIv7b.000075417_627141-701135-	51.4246	59.1348	43.7145	0.739236	-0.435894	0.656994	1
ASIC4|ENSG00000072182|c.Taira201203brain_X004248|JGIv7b.000021603_3407692-3518734+	1.21287	1.93579	0.48996	0.253106	-1.98218	0.849202	1
ASIC4|ENSG00000072182|c.Ueno201210eye_X001603|JGIv7b.000127187_498978-514756-	4.63959	2.41973	6.85944	2.83479	1.50324	0.664367	1
ASL|ENSG00000126522|c.Taira201203stomach_X001635|JGIv7b.000075833_489872-514192-	6974.18	7759.44	6188.91	0.797598	-0.326266	0.58604	1
ASMT|ENSG00000196433|c.Taira201203eye_X005155|JGIv7b.000036364_6940370-6961222-	18.2178	18.592	17.8435	0.959739	-0.0592862	0.989922	1
ASMTL|ENSG00000169093|c.Audic201207_X019997|JGIv7b.000043466_1311005-1339075+	3180.88	3223.36	3138.39	0.973639	-0.0385413	0.920684	1
ASNA1|ENSG00000198356|c.Quigley201212_X025003|JGIv7b.000055171_881647-896187-	524.251	566.155	482.348	0.851972	-0.231122	0.701006	1
ASNA1|ENSG00000198356|c.Taira201203st35_X003291|JGIv7b.000196085_527968-547854-	1040.85	1043.08	1038.63	0.995742	-0.00615648	0.991561	1
ASNSD1|ENSG00000138381|c.Amin201106_X019639|JGIv7b.000120240_4520392-4533323-	991.397	941.982	1040.81	1.10492	0.143937	0.806443	1
ASNS|ENSG00000070669|c.Taira201203brain_X009018|JGIv7b.000061124_6139801-6170710-	34.4336	27.556	41.3113	1.49918	0.584169	0.713735	1
ASPA|ENSG00000108381|c.Taira201203kidney_X007176|JGIv7b.000060518_280232-287443+	73.6354	65.52	81.7507	1.24772	0.319295	0.713657	1
ASPDH|ENSG00000204653|c.Taira201203intestine_X007814|JGIv7b.000155288_21496-57162-	4.25083	4.61551	3.88615	0.841976	-0.248149	0.972579	1
ASPG|ENSG00000166183|c.Audic201207_X017141|JGIv7b.000034509_2299420-2342202+	1457.52	1521.91	1393.12	0.915373	-0.127569	0.869716	1
ASPHD2|ENSG00000128203|c.Chang2013_X015007|JGIv7b.000044061_3719971-3763696+	56.9816	46.697	67.2661	1.44048	0.526551	0.596475	1
ASPHD2|ENSG00000128203|c.Taira201203stomach_X000978|JGIv7b.000036586_3624816-3668892-	87.3439	73.2921	101.396	1.38345	0.468266	0.61049	1
ASPH|ENSG00000198363|c.Quigley201212_X025510|JGIv7b.000058038_2118308-2224732+	1873.8	1770.38	1977.22	1.11683	0.159412	0.791503	1
ASPH|ENSG00000198363|c.Taira201203muscle_X002274|JGIv7b.000230826_5175178-5203715-	41.6927	36.1872	47.1983	1.30428	0.383255	0.692344	1
ASPM|ENSG00000066279|c.Quigley201212_X046252|JGIv7b.000245044_1981369-2022746-	4279.02	4380.74	4177.29	0.953557	-0.0686087	0.953692	1
ASPN|ENSG00000106819|c.Taira201203pancreas_X002142|JGIv7b.000107347_2581045-2589155-	0.241973	0.483947	0	0	#NAME?	0.995478	1
ASPN|ENSG00000106819|c.XGI_TC419114|JGIv7b.000035524_3567481-3586643-	4.84295	3.51762	6.16829	1.75354	0.810269	0.810479	1
ASPSCR1|ENSG00000169696|c.Amin201106_X019804|JGIv7b.000122810_176246-198372-	912.075	879.223	944.926	1.07473	0.103973	0.899636	1
ASRGL1|ENSG00000162174|c.JGIL6RMv1_XeXenL6RMv10050276m|JGIv7b.000362340_762113-781575+	1919.91	2026.57	1813.25	0.894739	-0.160461	0.756436	1
ASRGL1|ENSG00000162174|c.Taira201203kidney_X003172|JGIv7b.000019259_487436-510686+	176.833	159.78	193.886	1.21346	0.279124	0.67396	1
ASTE1|ENSG00000034533|c.Taira201203egg_X007234|JGIv7b.000234964_653-11395+	396.337	358.811	433.863	1.20917	0.274015	0.674758	1
ASTL|ENSG00000188886|c.XGI_TC419373|JGIv7b.000000939_5967806-5985308+	83.5924	111.942	55.2426	0.493492	-1.0189	0.223976	1
ASTN1|ENSG00000152092|c.Taira201203brain_X008299|JGIv7b.000053263_4824848-5014963-	111.622	119.591	103.652	0.866716	-0.206369	0.804362	1
ASTN1|ENSG00000152092|c.Taira201203brain_X009514|JGIv7b.000069443_7193588-7362327-	61.1087	33.0596	89.1579	2.69689	1.43129	0.272262	1
ASUN|ENSG00000064102|c.Chang2013_X021348|JGIv7b.000070246_601061-641273-	3508.68	3607.61	3409.75	0.945155	-0.0813777	0.877654	1
ASXL1|ENSG00000171456|c.Taira201203ovary_X001425|JGIv7b.000013265_4645635-4666460+	7004.15	7547.24	6461.06	0.856082	-0.224178	0.686262	1
ASXL1|ENSG00000171456|c.TXGP201107_X005709|JGIv7b.000075417_7817305-7831731+	3829.41	4461.89	3196.93	0.716496	-0.480969	0.40521	1
ASXL3|ENSG00000141431|c.TXGP201107_X008564|JGIv7b.000215439_1847783-1927482+	1072.7	1147.81	997.585	0.869124	-0.202366	0.842812	1
ASZ1|ENSG00000154438|c.JGIL6RMv1_XeXenL6RMv10052608m|JGIv7b.000026505_47394-89229-	89.2096	98.7456	79.6735	0.806856	-0.309617	0.7281	1
ATAD1|ENSG00000138138|c.Amin201106_X006045|JGIv7b.000018192_1397192-1410683+	343.222	360.124	326.319	0.90613	-0.142211	0.866465	1
ATAD1|ENSG00000138138|c.TXGP201107_X005943|JGIv7b.000079772_6251783-6265797+	217.901	241.053	194.749	0.807908	-0.307738	0.665521	1
ATAD2B|ENSG00000119778|c.Taira201203egg_X003252|JGIv7b.000041523_5655218-5775314-	1766.6	1903.16	1630.04	0.856492	-0.223489	0.722122	1
ATAD2B|ENSG00000119778|c.XenBase_51895941|JGIv7b.000197721_896471-1003630+	495.419	551.354	439.485	0.797102	-0.327164	0.622336	1
ATAD2|ENSG00000156802|c.Taira201203kidney_X012235|JGIv7b.000220448_1529970-1590071-	2617.18	2643.45	2590.92	0.980127	-0.028959	0.957535	1
ATAD2|ENSG00000156802|c.Taira201203st10_X004355|JGIv7b.000250769_1208650-1258956-	2674.92	2862.11	2487.72	0.869192	-0.202253	0.743537	1
ATAD3A|ENSG00000197785|c.Taira201203egg_X005883|JGIv7b.000122517_1514305-1552304-	200.811	193.288	208.334	1.07784	0.108147	0.856174	1
ATAD3A|ENSG00000197785|c.Taira201203ovary_X003692|JGIv7b.000047457_695321-746805+	366.01	334	398.019	1.19167	0.252988	0.729112	1
ATAD5|ENSG00000176208|c.Taira201203egg_X000257|JGIv7b.000003490_1687160-1710686-	3035.19	4019.78	2050.6	0.510128	-0.971067	0.101455	1
ATAD5|ENSG00000176208|c.TXGP201107_X007831|JGIv7b.000163806_5162476-5181144-	1782.25	2248.93	1315.57	0.584976	-0.773551	0.19776	1
ATAT1|ENSG00000234549|c.JGIL6RMv1_XeXenL6RMv10051812m|JGIv7b.000075398_2370375-2394295-	112.684	111.061	114.306	1.02922	0.041547	0.979823	1
ATAT1|ENSG00000234549|c.XenBase_58403331|JGIv7b.000134683_522316-556855-	104.017	71.9194	136.114	1.89259	0.920362	0.222854	1
ATCAY|ENSG00000167654|c.Taira201203brain_X009309|JGIv7b.000066916_378502-423966-	4.08517	0.548944	7.6214	13.8838	3.79533	0.316869	1
ATE1|ENSG00000107669|c.Audic201207_X035603|JGIv7b.000109997_228543-289695-	88.699	85.932	91.4661	1.0644	0.0900418	0.89015	1
ATE1|ENSG00000107669|c.Taira201203kidney_X002939|JGIv7b.000016863_8965196-9026027-	14.6058	18.0431	11.1685	0.61899	-0.692013	0.662821	1
ATF1|ENSG00000123268|c.Quigley201112_X016215|JGIv7b.000133382_3219988-3237285+	2217.51	2594	1841.02	0.709723	-0.494673	0.397788	1
ATF2|ENSG00000115966|c.Taira201203brain_X000877|JGIv7b.000004321_4421640-4471476-	64.9009	63.7503	66.0515	1.0361	0.0511597	0.954362	1
ATF2|ENSG00000115966|c.Taira201203st10_X001901|JGIv7b.000043242_3283477-3342461-	33.6055	23.2655	43.9455	1.88887	0.917525	0.648512	1
ATF3|ENSG00000162772|c.Audic201207_X014545|JGIv7b.000027161_1692061-1703335+	151.908	74.3681	229.449	3.08531	1.62541	0.0260353	1
ATF3|ENSG00000162772|c.XenBase_51261959|JGIv7b.000102974_11137991-11152454-	419.521	379.967	459.076	1.2082	0.27286	0.663657	1
ATF4|ENSG00000128272|c.TeperekTkacz201206_X000783|JGIv7b.000012423_1457849-1460984-	1318.95	1587.57	1050.34	0.661601	-0.595967	0.31827	1
ATF4|ENSG00000128272|c.Ueno201210testis_X000109|JGIv7b.000078978_3730307-3733651+	2949.05	2447.88	3450.21	1.40947	0.495152	0.401254	1
ATF5|ENSG00000169136|c.Chang2013_X018082|JGIv7b.000052341_3211285-3220470-	132.585	22.8176	242.352	10.6213	3.40889	0.162811	1
ATF5|ENSG00000169136|c.JGIL6RMv1_XeXenL6RMv10041605m|JGIv7b.000208071_8024246-8035188+	135.108	130.014	140.201	1.07835	0.10883	0.877691	1
ATF5|ENSG00000169136|c.Taira201203eye_X012860|JGIv7b.000208071_7983491-7991384-	278.898	204.05	353.746	1.73362	0.793788	0.233348	1
ATF6B|ENSG00000228628|c.Taira201203brain_X002720|JGIv7b.000012933_5197412-5217953-	85.5061	99.9735	71.0387	0.710575	-0.492941	0.56899	1
ATF6B|ENSG00000228628|c.Taira201203eye_X008490|JGIv7b.000075398_643716-665210-	463.997	488.109	439.886	0.901204	-0.150074	0.874517	1
ATF6|ENSG00000118217|c.Ueno201210spleen_X000519|JGIv7b.000078978_1177452-1268163+	174.972	175.894	174.05	0.989511	-0.0152121	0.991051	1
ATF6|ENSG00000118217|c.Ueno201210st09_X000237|JGIv7b.000023165_540258-604332-	146.095	132.383	159.807	1.20716	0.271613	0.674439	1
ATF7|ENSG00000170653|c.Quigley201212_X022285|JGIv7b.000049342_447481-504190+	71.3356	79.1497	63.5216	0.80255	-0.317336	0.738663	1
ATF7|ENSG00000170653|c.Ueno201210st09_X000045|JGIv7b.000005732_7428010-7491726+	309.6	347.412	271.788	0.782322	-0.354166	0.603726	1
ATF7IP|ENSG00000171681|c.Taira201203egg_X002187|JGIv7b.000023165_4863387-4918630-	349.365	422.683	276.047	0.653083	-0.614661	0.36536	1
ATF7IP|ENSG00000171681|c.Ueno201210skin_X000949|JGIv7b.000245044_6062302-6121774+	609.015	697.908	520.122	0.745258	-0.424188	0.514396	1
ATG10|ENSG00000152348|c.Taira201203brain_X000418|JGIv7b.000001187_9167376-9235438-	4.6764	5.97339	3.37942	0.565746	-0.821772	0.830565	1
ATG12|ENSG00000145782|c.JGIL6RMv1_XeXenL6RMv10044428m|JGIv7b.000232882_1678078-1690136-	468.333	542.44	394.226	0.726765	-0.46044	0.490747	1
ATG13|ENSG00000175224|c.Taira201203kidney_X011595|JGIv7b.000185603_389945-415605-	343.146	363.773	322.519	0.886593	-0.173657	0.771853	1
ATG13|ENSG00000175224|c.Taira201203spleen_X002327|JGIv7b.000043483_820703-881077+	467.387	477.615	457.159	0.95717	-0.0631525	0.909057	1
ATG14|ENSG00000126775|c.Chang2013_X024848|JGIv7b.000091950_934430-956460+	30.6621	31.6007	29.7236	0.940602	-0.0883439	0.964115	1
ATG16L1|ENSG00000085978|c.Taira201203heart_X003380|JGIv7b.000044494_6980227-7004355+	2083.85	2395.78	1771.93	0.739607	-0.435169	0.446975	1
ATG16L1|ENSG00000085978|c.Taira201203st09_X001028|JGIv7b.000016807_9805863-9835574-	4501.95	5056.77	3947.14	0.780566	-0.357408	0.534644	1
ATG2A|ENSG00000110046|c.Taira201203brain_X004362|JGIv7b.000021980_658347-711557-	300.223	312.857	287.588	0.919232	-0.1215	0.886185	1
ATG2B|ENSG00000066739|c.Taira201203ovary_X003132|JGIv7b.000039723_11783-68031+	572.507	614.773	530.241	0.8625	-0.213404	0.727699	1
ATG2B|ENSG00000066739|c.Ueno201210skin_X000665|JGIv7b.000096659_3421192-3474625-	326.617	339.309	313.925	0.925189	-0.11218	0.851823	1
ATG3|ENSG00000144848|c.JGIL6RMv1_XeXenL6RMv10050857m|JGIv7b.000035524_1367437-1393160+	1658.21	1563.53	1752.88	1.1211	0.164921	0.799115	1
ATG3|ENSG00000144848|c.Taira201203brain_X001536|JGIv7b.000007331_1850507-1857981+	504.053	435.506	572.599	1.31479	0.394833	0.723822	1
ATG4A|ENSG00000101844|c.Taira201203egg_X005120|JGIv7b.000086967_2269168-2293804+	32.1657	25.3023	39.0291	1.54251	0.625284	0.698359	1
ATG4B|ENSG00000168397|c.Taira201203brain_X003724|JGIv7b.000016807_10609488-10633582+	115.016	123.528	106.504	0.862185	-0.21393	0.7865	1
ATG4B|ENSG00000168397|c.Taira201203testis_X004081|JGIv7b.000376454_653828-677008-	108.011	107.407	108.615	1.01125	0.0161378	0.995908	1
ATG4C|ENSG00000125703|c.Audic201207_X040002|JGIv7b.000155039_2303502-2327858-	543.812	511.527	576.096	1.12623	0.1715	0.842616	1
ATG4C|ENSG00000125703|c.XGI_TC462242|JGIv7b.000053042_1264305-1295314-	884.152	725.338	1042.97	1.4379	0.523968	0.668858	1
ATG4D|ENSG00000130734|c.Audic201207_X011755|JGIv7b.000018726_745856-770914-	1458.75	1607.16	1310.35	0.815319	-0.294563	0.624804	1
ATG4D|ENSG00000130734|c.Audic201207_X039564|JGIv7b.000152660_46614-58496-	778.255	845.352	711.158	0.841256	-0.249383	0.692014	1
ATG5|ENSG00000057663|c.Audic201207_X005134|JGIv7b.000008630_3760109-3885626-	180.542	164.483	196.601	1.19527	0.257334	0.716746	1
ATG9A|ENSG00000198925|c.Audic201207_X041645|JGIv7b.000170011_89642-118223-	466.103	518.012	414.195	0.799587	-0.322673	0.672962	1
ATG9A|ENSG00000198925|c.JGIL6RMv1_XeXenL6RMv10030964m|JGIv7b.000021603_2768787-2784354-	4.71865	4.13156	5.30573	1.28419	0.360864	0.938761	1
ATG9A|ENSG00000198925|c.Ueno2012102cells_X001335|JGIv7b.000127187_1168348-1183263+	78.5793	47.3759	109.783	2.31727	1.21243	0.155697	1
ATHL1|ENSG00000142102|c.Chang2013_X032304|JGIv7b.000196888_107930-128719-	190.542	163.118	217.967	1.33626	0.418198	0.567736	1
ATIC|ENSG00000138363|c.Audic201207_X049158|JGIv7b.000310750_222686-244683-	637.456	661.917	612.994	0.92609	-0.110776	0.859063	1
ATIC|ENSG00000138363|c.Taira201203testis_X000662|JGIv7b.000013787_3404553-3486448+	362.314	345.42	379.209	1.09782	0.13464	0.895708	1
ATL1|ENSG00000198513|c.Taira201203brain_X015984|JGIv7b.000267922_1217112-1261514+	141.131	104.712	177.55	1.6956	0.7618	0.283403	1
ATL1|ENSG00000198513|c.Taira201203testis_X002176|JGIv7b.000060945_36383-65617-	11.5886	11.5858	11.5914	1.00049	0.000700006	1	1
ATL2|ENSG00000119787|c.Ismailoglu201203_X008265|JGIv7b.000089475_625731-671428-	126.216	127.277	125.156	0.983339	-0.0242398	0.989886	1
ATL2|ENSG00000119787|c.Quigley201212_X042339|JGIv7b.000180104_1646919-1703974-	168.61	158.625	178.595	1.1259	0.171072	0.865846	1
ATL3|ENSG00000184743|c.Taira201203brain_X000550|JGIv7b.000002589_924955-958446-	220.964	208.103	233.825	1.1236	0.168131	0.831618	1
ATMIN|ENSG00000166454|c.XenBase_49118686|JGIv7b.000039730_1541772-1558696-	1172.95	1205.42	1140.47	0.946117	-0.0799094	0.889749	1
ATOH1|ENSG00000172238|c.Taira201203st09_X000028|JGIv7b.000000377_285918-287893-	1.66155	0.483947	2.83916	5.86668	2.55255	0.751578	1
ATOH1|ENSG00000172238|c.Taira201203st09_X001545|JGIv7b.000031449_291931-293988-	0.946388	0	1.89278	Inf	Inf	0.770953	1
ATOH7|ENSG00000179774|c.Audic201207_X032403|JGIv7b.000089040_629047-631873-	30.4221	26.7612	34.083	1.2736	0.348909	0.743807	1
ATOX1|ENSG00000177556|c.Amin201106_X020604|JGIv7b.000137507_2706619-2722419-	31.9939	39.5028	24.485	0.619829	-0.690057	0.523752	1
ATOX1|ENSG00000177556|c.Chang2013_X037110|JGIv7b.000342154_318880-360634+	299.365	287.729	311.002	1.08089	0.112215	0.852522	1
ATP10A|ENSG00000206190|c.Ismailoglu201203_X002717|JGIv7b.000017127_285841-363801+	69.1811	69.1026	69.2595	1.00227	0.00327115	0.997755	1
ATP10B|ENSG00000118322|c.Quigley201212_X013863|JGIv7b.000025463_1833268-1865494+	8.51225	5.97339	11.0511	1.85006	0.887572	0.655071	1
ATP10B|ENSG00000118322|c.Taira201203egg_X001746|JGIv7b.000015893_1040991-1381154-	67.2656	64.1911	70.34	1.09579	0.131972	0.920605	1
ATP10D|ENSG00000145246|c.Chang2013_X012315|JGIv7b.000032657_3596912-3657139-	1570.2	1710.21	1430.19	0.836264	-0.25797	0.679054	1
ATP11A|ENSG00000068650|c.Taira201203eye_X014350|JGIv7b.000338390_843756-942050+	7.07757	5.16445	8.99068	1.74088	0.799815	0.737686	1
ATP11A|ENSG00000068650|c.Taira201203kidney_X011219|JGIv7b.000167628_4418803-4526735+	289.984	136.956	443.012	3.23471	1.69364	0.342649	1
ATP11B|ENSG00000058063|c.Taira201203brain_X005390|JGIv7b.000030987_1801837-1867349+	3181.42	3641.16	2721.68	0.747476	-0.419901	0.462244	1
ATP11C|ENSG00000101974|c.Taira201203spleen_X002687|JGIv7b.000050694_5146702-5217108-	3462.32	3274.32	3650.33	1.11483	0.15683	0.858625	1
ATP11C|ENSG00000101974|c.Ueno201210intestine_X000344|JGIv7b.000012933_2736928-2787531-	129.59	144.121	115.059	0.798349	-0.324908	0.673724	1
ATP12A|ENSG00000075673|c.Quigley201212_X040429|JGIv7b.000161503_493751-515748+	160.739	185.826	135.652	0.729996	-0.454039	0.786788	1
ATP12A|ENSG00000075673|c.Taira201203lung_X005409|JGIv7b.000076000_1403454-1430790+	9.36107	2.54973	16.1724	6.3428	2.66512	0.214909	1
ATP13A1|ENSG00000105726|c.Ismailoglu201203_X012685|JGIv7b.000335264_503389-547034+	989.773	963.168	1016.38	1.05525	0.0775793	0.902431	1
ATP13A2|ENSG00000159363|c.Ueno201210st25_X000562|JGIv7b.000303743_298121-481523-	2990.86	2728.81	3252.91	1.19206	0.253458	0.751524	1
ATP13A3|ENSG00000133657|c.Ismailoglu201203_X003907|JGIv7b.000030987_2566244-2694710-	112.398	116.789	108.007	0.92481	-0.112771	0.905853	1
ATP13A3|ENSG00000133657|c.Quigley201212_X015590|JGIv7b.000030987_1960614-1998254-	502.671	598.607	406.736	0.679471	-0.557516	0.441657	1
ATP13A4|ENSG00000127249|c.Audic201207_X015835|JGIv7b.000030987_2095204-2160609-	252.951	75.6391	430.264	5.68837	2.50802	0.351905	1
ATP13A4|ENSG00000127249|c.Taira201203eye_X004634|JGIv7b.000030987_2031484-2071864-	90.0307	80.3125	99.7488	1.24201	0.312675	0.675209	1
ATP13A4|ENSG00000127249|c.XGI_TC414375|JGIv7b.000043648_707925-771073+	82.0833	40.9256	123.241	3.01134	1.5904	0.126758	1
ATP13A5|ENSG00000187527|c.JGIL6RMv1_XeXenL6RMv10019078m|JGIv7b.000136959_786975-839996+	17.2626	14.2655	20.2598	1.4202	0.506089	0.746726	1
ATP13A5|ENSG00000187527|c.JGIL6RMv1_XeXenL6RMv10038436m|JGIv7b.000030987_3878012-3921656+	31.1289	8.55208	53.7056	6.27983	2.65073	0.23499	1
ATP13A5|ENSG00000187527|c.Quigley201212_X019464|JGIv7b.000043648_811178-854308+	133.665	113.444	153.885	1.35648	0.439869	0.743463	1
ATP1A1|ENSG00000163399|c.Taira201203skin_X003924|JGIv7b.000169011_634090-662228+	24956.6	28605.5	21307.8	0.744883	-0.424915	0.484409	1
ATP1A1|ENSG00000163399|c.TXGP201107_X009630|JGIv7b.000347078_825824-848048+	15434.9	16987.4	13882.4	0.81722	-0.291203	0.654892	1
ATP1A2|ENSG00000018625|c.JGIL6RMv1_XeXenL6RMv10026122m|JGIv7b.000089040_1897556-1921216+	38.7985	40.6077	36.9892	0.910891	-0.13465	0.92398	1
ATP1A2|ENSG00000018625|c.JGIL6RMv1_XeXenL6RMv10041319m|JGIv7b.000041091_1263122-1284194-	37.9356	32.8646	43.0066	1.3086	0.388025	0.6759	1
ATP1A3|ENSG00000105409|c.Audic201207_X010042|JGIv7b.000015415_3827736-3859186+	289.792	443.682	135.902	0.306304	-1.70697	0.0233474	1
ATP1B1|ENSG00000143153|c.Chang2013_X013001|JGIv7b.000035524_1088010-1102439+	864.659	846.785	882.534	1.04222	0.0596568	0.946184	1
ATP1B1|ENSG00000143153|c.Taira201203kidney_X001148|JGIv7b.000007331_2043907-2057274-	247.275	74.4911	420.058	5.63904	2.49545	0.000431769	0.126163
ATP1B2|ENSG00000129244|c.Taira201203eye_X012994|JGIv7b.000219390_56007-62778+	6087.56	6520.44	5654.69	0.867225	-0.205522	0.737204	1
ATP1B2|ENSG00000129244|c.UniGene_Xl_S20966472|JGIv7b.000193015_20057-25615-	1726.57	1782.63	1670.51	0.9371	-0.0937248	0.876893	1
ATP1B3|ENSG00000069849|c.Ueno2012102cells_X000715|JGIv7b.000044494_3531366-3554349-	2096.47	1766.71	2426.24	1.37331	0.457658	0.456606	1
ATP1B3|ENSG00000069849|c.Ueno201210heart_X000344|JGIv7b.000016807_7024819-7058492-	2773.1	2556.03	2990.17	1.16985	0.226326	0.760562	1
ATP1B4|ENSG00000101892|c.XGI_TC420388|JGIv7b.000007546_152484-169066+	4.33449	1.09789	7.5711	6.89606	2.78577	0.43267	1
ATP2A1|ENSG00000196296|c.UniGene_Xl_S14232531|JGIv7b.000071614_98231-111955+	6.03663	0.548944	11.5243	20.9936	4.39188	0.15266	1
ATP2A2|ENSG00000174437|c.Taira201203st15_X002772|JGIv7b.000219188_1321295-1352979-	13723.5	14690	12757.1	0.868422	-0.203533	0.736092	1
ATP2A2|ENSG00000174437|c.Ueno201210brain_X000854|JGIv7b.000025254_4645195-4702785-	15038.1	16571.6	13504.6	0.814924	-0.295262	0.623995	1
ATP2A3|ENSG00000074370|c.Ismailoglu201203_X010413|JGIv7b.000166365_2616881-2716781+	819.942	811.793	828.091	1.02008	0.0286762	0.93394	1
ATP2A3|ENSG00000074370|c.Quigley201212_X022238|JGIv7b.000049179_314446-402063+	1278.74	1148.54	1408.94	1.22672	0.294803	0.599311	1
ATP2B1|ENSG00000070961|c.Amin201106_X009569|JGIv7b.000037038_2307780-2385749+	757.95	735.187	780.713	1.06192	0.0866816	0.88777	1
ATP2B1|ENSG00000070961|c.Taira201203ovary_X000541|JGIv7b.000005925_2920596-3005816+	483.244	476.365	490.122	1.02888	0.0410732	0.966303	1
ATP2B2|ENSG00000157087|c.Taira201203eye_X010361|JGIv7b.000107347_1992908-2192825-	3.12739	1.03289	5.2219	5.05562	2.33789	0.585875	1
ATP2B2|ENSG00000157087|c.XenBase_50417719|JGIv7b.000035524_2977685-3076641-	3.91737	2.96868	4.86607	1.63914	0.712936	0.88195	1
ATP2B3|ENSG00000263148|c.JGIL6RMv1_XeXenL6RMv10031963m|JGIv7b.000178126_108809-164603+	31.5549	34.4033	28.7064	0.834409	-0.261173	0.796201	1
ATP2B4|ENSG00000058668|c.Audic201207_X043681|JGIv7b.000196263_204621-322668-	1156.49	936.065	1376.92	1.47097	0.556766	0.541815	1
ATP2C1|ENSG00000017260|c.Taira201203skin_X000137|JGIv7b.000003267_2159997-2186993-	805.158	800.23	810.085	1.01232	0.0176583	0.965261	1
ATP2C1|ENSG00000017260|c.Taira201203st08_X005446|JGIv7b.000234964_21884-83446-	234.456	224.31	244.602	1.09046	0.12494	0.825557	1
ATP2C1|ENSG00000017260|c.TXGP201107_X009710|JGIv7b.000355472_177-33174-	114.067	138.891	89.2417	0.642529	-0.638166	0.413238	1
ATP2C2|ENSG00000064270|c.Taira201203brain_X008578|JGIv7b.000057875_1573179-1644501+	72.0526	17.4941	126.611	7.23734	2.85546	0.294967	1
ATP2C2|ENSG00000064270|c.Ueno201210eye_X001842|JGIv7b.000202158_1696515-1778059+	114.858	28.076	201.64	7.18195	2.84437	0.183407	1
ATP4A|ENSG00000105675|c.JGIL6RMv1_XeXenL6RMv10004670m|JGIv7b.000195950_304952-316053+	29.4365	28.1191	30.7539	1.0937	0.129219	0.890549	1
ATP4A|ENSG00000105675|c.Quigley201212_X034766|JGIv7b.000102974_19664941-19675516+	266.454	313.73	219.178	0.698621	-0.517418	0.768337	1
ATP4A|ENSG00000105675|c.XGI_TC414704|JGIv7b.000307846_499188-516110-	1.84555	2.74472	0.946388	0.344803	-1.53616	0.851441	1
ATP5A1|ENSG00000152234|c.JGIL6RMv1_XeXenL6RMv10044069m|JGIv7b.000143831_2402844-2412283+	1979.44	1876.09	2082.78	1.11017	0.15078	0.802864	1
ATP5A1|ENSG00000152234|c.Taira201203eye_X012064|JGIv7b.000169907_288320-301386+	2154.95	2249.8	2060.11	0.915684	-0.127078	0.846549	1
ATP5B|ENSG00000110955|c.Audic201207_X009623|JGIv7b.000014978_641956-648684+	1910.74	1640.13	2181.36	1.32999	0.41142	0.651776	1
ATP5B|ENSG00000110955|c.Chang2013_X003601|JGIv7b.000008129_8927533-8933231-	10973.3	10252.9	11693.7	1.14053	0.189705	0.766867	1
ATP5C1|ENSG00000165629|c.Taira201203kidney_X000746|JGIv7b.000005375_1098837-1114245+	1748.02	1590.46	1905.58	1.19813	0.260788	0.695154	1
ATP5C1|ENSG00000165629|c.TeperekTkacz201205_X000377|JGIv7b.000012518_11250028-11261163+	1680.14	1528.2	1832.07	1.19884	0.261644	0.766331	1
ATP5D|ENSG00000099624|c.Audic201207_X018276|JGIv7b.000039437_1884163-1888583+	302.03	319.293	284.768	0.891868	-0.165097	0.80528	1
ATP5D|ENSG00000099624|c.mgEST_1013092630|JGIv7b.000054274_2468502-2472064-	136.178	106.829	165.528	1.54948	0.63178	0.400464	1
ATP5E|ENSG00000124172|c.Amin201106_X022959|JGIv7b.000182336_52191-55464-	309.471	288.4	330.542	1.14612	0.196762	0.762775	1
ATP5E|ENSG00000124172|c.Taira201203eye_X002376|JGIv7b.000013471_4835365-4840170+	156.226	140.235	172.216	1.22806	0.296375	0.69634	1
ATP5F1|ENSG00000116459|c.Ueno201210pancreas_X000239|JGIv7b.000112554_2474971-2484682+	443.424	390.563	496.285	1.27069	0.345615	0.58175	1
ATP5F1|ENSG00000116459|c.XGI_TC423149|JGIv7b.000159212_523948-535053+	588.32	564.095	612.545	1.08589	0.118878	0.839418	1
ATP5G2|ENSG00000135390|c.JGIL6RMv1_XeXenL6RMv10012503m|JGIv7b.000049342_431041-439966+	614.098	567.346	660.85	1.16481	0.220095	0.719198	1
ATP5G2|ENSG00000135390|c.Taira201203st08_X000328|JGIv7b.000005732_7412929-7421807+	839.349	806.414	872.284	1.08168	0.113276	0.879278	1
ATP5G3|ENSG00000154518|c.JGIL6RMv1_XeXenL6RMv10024625m|JGIv7b.000043242_3351889-3357344-	4276.64	3603.29	4949.99	1.37374	0.45811	0.452043	1
ATP5G3|ENSG00000154518|c.Taira201203st20_X000221|JGIv7b.000004321_4474617-4481233-	3664.56	3622.37	3706.75	1.02329	0.0332203	0.990908	1
ATP5H|ENSG00000167863|c.Chang2013_X036627|JGIv7b.000318577_51323-60547+	914.501	806.183	1022.82	1.26872	0.343371	0.587832	1
ATP5H|ENSG00000167863|c.mgEST_1013091315|JGIv7b.000071264_1507905-1512578+	107.703	91.8411	123.565	1.34542	0.428058	0.676208	1
ATP5I|ENSG00000169020|c.Amin201106_X013472|JGIv7b.000054274_1426788-1432338-	182.047	176.292	187.802	1.06529	0.0912431	0.90217	1
ATP5I|ENSG00000169020|c.JGIL6RMv1_XeXenL6RMv10004594m|JGIv7b.000039437_3012593-3015447+	84.9213	81.9813	87.8612	1.07172	0.099932	0.926276	1
ATP5J2|ENSG00000241468|c.Amin201106_X019610|JGIv7b.000120240_2751665-2755922-	42.8322	44.3493	41.315	0.931582	-0.102245	0.934851	1
ATP5J2|ENSG00000241468|c.Audic201207_X002805|JGIv7b.000005370_2792071-2801059-	56.7418	58.6508	54.8327	0.934901	-0.0971144	0.937024	1
ATP5J2|ENSG00000241468|c.JGIL6RMv1_XeXenL6RMv10041809m|JGIv7b.000026364_4602489-4606606-	473.013	483.141	462.886	0.958077	-0.0617871	0.905263	1
ATP5J2-PTCD1|ENSG00000248919|c.JGIL6RMv1_XeXenL6RMv10012087m|JGIv7b.000120240_2724187-2741020-	249.223	252.828	245.617	0.97148	-0.0417438	0.918399	1
ATP5J|ENSG00000154723|c.Audic201207_X003852|JGIv7b.000006754_543920-551435-	544.548	532.091	557.005	1.04682	0.0660177	0.915989	1
ATP5J|ENSG00000154723|c.Chang2013_X002689|JGIv7b.000006590_9299757-9313290+	217.8	224.672	210.927	0.938821	-0.0910774	0.882855	1
ATP5L|ENSG00000167283|c.JGIL6RMv1_XeXenL6RMv10054511m|JGIv7b.000287959_3664343-3669146-	2192.84	1987.38	2398.3	1.20677	0.271147	0.69998	1
ATP5L|ENSG00000167283|c.Ueno2012102cells_X001559|JGIv7b.000185843_2844606-2846493+	165.965	142.532	189.399	1.32882	0.410141	0.572313	1
ATP5O|ENSG00000241837|c.JGIL6RMv1_XeXenL6RMv10014609m|JGIv7b.000006590_4985364-4991492+	714.368	661.345	767.391	1.16035	0.214559	0.706771	1
ATP5O|ENSG00000241837|c.XenBase_51593240|JGIv7b.000003881_196835-204289-	349.746	346.964	352.527	1.01603	0.0229477	0.961985	1
ATP5S|ENSG00000125375|c.Taira201203st08_X005668|JGIv7b.000267922_1041905-1056568-	20.8355	13.5215	28.1494	2.08182	1.05785	0.450821	1
ATP5SL|ENSG00000105341|c.Amin201106_X009956|JGIv7b.000039723_9205370-9214135+	57.8632	57.9577	57.7687	0.996739	-0.00471283	0.961589	1
ATP6AP1|ENSG00000269668|c.JGIL6RMv1_XeXenL6RMv10032264m|JGIv7b.000152894_1664014-1702103+	138.742	126.67	150.813	1.19059	0.251679	0.758901	1
ATP6AP1|ENSG00000269668|c.Taira201203egg_X006697|JGIv7b.000182899_249062-257233-	171.491	159.246	183.737	1.15379	0.206384	0.791146	1
ATP6AP1|ENSG00000269668|c.Taira201203lung_X002529|JGIv7b.000026505_1731720-1763948-	9.95003	7.29523	12.6048	1.72782	0.788951	0.689435	1
ATP6AP1|ENSG00000269668|c.Taira201203ovary_X007205|JGIv7b.000203041_81485-98545+	876.86	734.409	1019.31	1.38793	0.472938	0.682307	1
ATP6AP1L|ENSG00000205464|c.Taira201203eye_X000340|JGIv7b.000001187_9107168-9144114-	1.96592	2.96868	0.963154	0.324439	-1.62398	0.797429	1
ATP6AP2|ENSG00000182220|c.Taira201203st08_X003899|JGIv7b.000090072_787836-806628-	383.948	447.769	320.127	0.714936	-0.484113	0.446339	1
ATP6AP2|ENSG00000182220|c.TXGP201107_X000731|JGIv7b.000007331_150884-172245+	5607.92	6100.12	5115.73	0.838628	-0.253897	0.663755	1
ATP6V0A1|ENSG00000033627|c.Ueno2012102cells_X000266|JGIv7b.000013265_4423879-4460493+	230.028	220.815	239.24	1.08344	0.11562	0.903647	1
ATP6V0A1|ENSG00000033627|c.Ueno201210st20_X000514|JGIv7b.000075417_7513960-7564095+	492.029	561.81	422.247	0.751583	-0.411996	0.75613	1
ATP6V0A2|ENSG00000185344|c.Park201106_X016011|JGIv7b.000089040_1342322-1369731+	966.503	1142.58	790.427	0.691792	-0.531591	0.387453	1
ATP6V0A4|ENSG00000105929|c.UniGene_Xl_S17527722|JGIv7b.000098502_229212-243470+	20.5646	23.7925	17.3368	0.728665	-0.456673	0.765837	1
ATP6V0B|ENSG00000117410|c.Taira201203st20_X005056|JGIv7b.000276272_54595-76254-	263.061	255.182	270.941	1.06175	0.0864502	0.907068	1
ATP6V0B|ENSG00000117410|c.Ueno201210kidney_X001053|JGIv7b.000069443_971268-992487-	1071.03	910.253	1231.8	1.35325	0.43643	0.500829	1
ATP6V0C|ENSG00000185883|c.JGIL6RMv1_XeXenL6RMv10023514m|JGIv7b.000023403_4435801-4447982-	5220.05	4512.01	5928.09	1.31385	0.393798	0.51974	1
ATP6V0C|ENSG00000185883|c.XGI_TC428762|JGIv7b.000000939_2385517-2396566+	2859.63	2565.22	3154.03	1.22953	0.298113	0.688236	1
ATP6V0D1|ENSG00000159720|c.Amin201106_X008896|JGIv7b.000033905_1698479-1752667-	748.203	687.206	809.2	1.17752	0.235754	0.714736	1
ATP6V0D1|ENSG00000159720|c.Audic201207_X012850|JGIv7b.000022127_1388668-1407978-	62.4515	53.7972	71.1057	1.32174	0.402434	0.677454	1
ATP6V0D1|ENSG00000159720|c.Taira201203spleen_X005254|JGIv7b.000234771_1303085-1322596-	37.5766	37.892	37.2612	0.983354	-0.0242177	0.998772	1
ATP6V0E1|ENSG00000113732|c.JGIL6RMv1_XeXenL6RMv10014437m|JGIv7b.000018892_1317407-1325880+	1869.42	1666.05	2072.79	1.24413	0.315142	0.704951	1
ATP6V0E1|ENSG00000113732|c.XGI_TC423857|JGIv7b.000088938_1267951-1273298+	9.42252	4.90447	13.9406	2.84243	1.50712	0.473589	1
ATP6V1A|ENSG00000114573|c.Ismailoglu201203_X011212|JGIv7b.000207208_4248351-4266907-	580.031	553.659	606.403	1.09526	0.131279	0.848301	1
ATP6V1A|ENSG00000114573|c.Ueno201210st09_X000301|JGIv7b.000031034_90847-113947-	1213.63	1203.35	1223.91	1.01708	0.0244386	0.95765	1
ATP6V1A|ENSG00000114573|c.XGI_TC417170|JGIv7b.000244467_14684-33194+	7789.12	8341.73	7236.52	0.867509	-0.20505	0.691773	1
ATP6V1B1|ENSG00000116039|c.XGI_TC419535|JGIv7b.000243760_9507-28540+	8.66077	5.7134	11.6081	2.03174	1.02272	0.62958	1
ATP6V1B2|ENSG00000147416|c.JGIL6RMv1_XeXenL6RMv10007826m|JGIv7b.000139741_1133127-1160822-	216.709	228.623	204.796	0.895781	-0.158782	0.821367	1
ATP6V1B2|ENSG00000147416|c.mgEST_1013155998|JGIv7b.000045741_129484-151372+	2788.1	2651.51	2924.68	1.10302	0.141463	0.833507	1
ATP6V1C1|ENSG00000155097|c.JGIL6RMv1_XeXenL6RMv10020197m|JGIv7b.000160942_856132-884003+	1847.18	1823.82	1870.54	1.02562	0.0364906	0.973327	1
ATP6V1C1|ENSG00000155097|c.XGI_TC425156|JGIv7b.000063404_30923-62538+	491.878	443.841	539.914	1.21646	0.282685	0.751731	1
ATP6V1C2|ENSG00000143882|c.Audic201207_X038813|JGIv7b.000142445_3826099-3856022+	101.994	100.826	103.162	1.02316	0.0330377	0.983902	1
ATP6V1D|ENSG00000100554|c.Amin201106_X025965|JGIv7b.000280163_278392-291292+	121.775	86.2068	157.342	1.82517	0.868034	0.258085	1
ATP6V1D|ENSG00000100554|c.Audic201207_X009009|JGIv7b.000013941_1703831-1724779-	336.147	314.447	357.848	1.13802	0.186532	0.764545	1
ATP6V1E1|ENSG00000131100|c.Quigley201212_X050798|JGIv7b.000388571_371621-381468-	2412.59	2256.65	2568.54	1.13821	0.186766	0.78469	1
ATP6V1E1|ENSG00000131100|c.XGI_TC425153|JGIv7b.000016623_2871-11775-	270.075	275.515	264.634	0.960506	-0.0581328	0.895396	1
ATP6V1F|ENSG00000128524|c.Quigley201212_X007289|JGIv7b.000012518_7755742-7757787-	1191.3	1252.34	1130.27	0.902526	-0.147959	0.780459	1
ATP6V1F|ENSG00000128524|c.TXGP201107_X006685|JGIv7b.000104110_1033421-1036113+	117.331	121.419	113.242	0.932657	-0.100582	0.877812	1
ATP6V1G1|ENSG00000136888|c.JGIL6RMv1_XeXenL6RMv10036267m|JGIv7b.000044061_107309-111200-	1449.54	1312.09	1586.99	1.20951	0.274424	0.668967	1
ATP6V1G1|ENSG00000136888|c.XGI_TC423447|JGIv7b.000080512_610674-615396-	773.683	672.304	875.062	1.30159	0.380271	0.536828	1
ATP6V1G2|ENSG00000234668|c.Audic201207_X029243|JGIv7b.000075398_1053647-1057688-	0.24498	0	0.48996	Inf	Inf	1	1
ATP6V1G2|ENSG00000234668|c.JGIL6RMv1_XeXenL6RMv10053443m|JGIv7b.000012933_5416471-5419439-	3.58249	0	7.16497	Inf	Inf	0.229531	1
ATP6V1G3|ENSG00000263014|c.Amin201106_X006803|JGIv7b.000023165_7858463-7866574+	0.967894	1.93579	0	0	#NAME?	0.747254	1
ATP6V1G3|ENSG00000263014|c.Amin201106_X024921|JGIv7b.000245044_2416442-2428793-	5.69492	6.06735	5.3225	0.877236	-0.188964	0.967421	1
ATP6V1H|ENSG00000047249|c.Chang2013_X019617|JGIv7b.000058038_5115559-5165090+	575.249	527.939	622.559	1.17922	0.237838	0.847514	1
ATP6V1H|ENSG00000047249|c.Quigley201212_X045532|JGIv7b.000230826_2397522-2441903-	372.935	334.585	411.285	1.22924	0.297766	0.672462	1
ATP7A|ENSG00000165240|c.Taira201203brain_X006066|JGIv7b.000036991_158396-233820-	94.9779	102.48	87.4756	0.853586	-0.228392	0.772478	1
ATP7B|ENSG00000123191|c.Taira201203pancreas_X002678|JGIv7b.000200825_4395125-4453691+	295.514	291.238	299.791	1.02936	0.0417542	0.910069	1
ATP8A1|ENSG00000124406|c.Taira201203st08_X001924|JGIv7b.000031653_4584000-4734654+	108.543	94.246	122.84	1.3034	0.382281	0.631592	1
ATP8A1|ENSG00000124406|c.Taira201203testis_X001411|JGIv7b.000035469_273668-445089-	88.6661	75.141	102.191	1.35999	0.443598	0.588993	1
ATP8B1|ENSG00000081923|c.Quigley201212_X023165|JGIv7b.000051452_5019805-5076597+	5197.04	5158.77	5235.3	1.01484	0.0212454	0.958763	1
ATP8B2|ENSG00000143515|c.Taira201203intestine_X005243|JGIv7b.000062894_79288-125791+	476.53	382.5	570.56	1.49166	0.576918	0.712406	1
ATP8B3|ENSG00000130270|c.Quigley201212_X018121|JGIv7b.000039437_3734349-3815872-	308.293	313.615	302.971	0.966059	-0.0498169	1	1
ATP8B4|ENSG00000104043|c.Taira201203ovary_X000760|JGIv7b.000007479_2277259-2402562+	299.751	285.222	314.281	1.10188	0.139969	0.808511	1
ATP8B4|ENSG00000104043|c.Taira201203st25_X000562|JGIv7b.000009266_3256720-3390024-	189.762	198.25	181.274	0.914371	-0.129148	0.858656	1
ATP9A|ENSG00000054793|c.Taira201203brain_X000493|JGIv7b.000002511_1517442-1570628-	151.561	135.352	167.769	1.2395	0.309759	0.702126	1
ATP9A|ENSG00000054793|c.TXGP201107_X001646|JGIv7b.000014557_3920941-3970079+	138.645	116.789	160.502	1.37429	0.458691	0.552204	1
ATP9B|ENSG00000262782|c.Chang2013_X021797|JGIv7b.000073623_1542248-1695603-	73.3288	78.0596	68.5981	0.878792	-0.186406	0.842342	1
ATPAF1|ENSG00000123472|c.TXGP201107_X005466|JGIv7b.000069443_2474014-2491814-	285.827	283.143	288.512	1.01896	0.0271019	1	1
ATPAF2|ENSG00000171953|c.Taira201203brain_X003501|JGIv7b.000015215_951123-960620-	269.43	264.774	274.085	1.03517	0.0498634	0.943775	1
ATPAF2|ENSG00000171953|c.Ueno2012102cells_X001202|JGIv7b.000096766_256377-268726-	890.566	877.833	903.299	1.02901	0.0412559	0.924071	1
ATPBD4|ENSG00000134146|c.Ismailoglu201203_X012048|JGIv7b.000265107_3814600-3866384+	173.939	196.357	151.521	0.771658	-0.373967	0.61447	1
ATPIF1|ENSG00000130770|c.Audic201207_X015667|JGIv7b.000030711_1529347-1537950+	407.231	404.858	409.605	1.01173	0.0168176	1	1
ATPIF1|ENSG00000130770|c.Audic201207_X019970|JGIv7b.000043347_596828-601153+	38.1873	34.8583	41.5162	1.191	0.252173	0.824137	1
ATRAID|ENSG00000138085|c.Taira201203st35_X000128|JGIv7b.000002409_265095-268597+	149.736	140.965	158.507	1.12444	0.169209	0.874065	1
ATR|ENSG00000175054|c.Ismailoglu201203_X010590|JGIv7b.000172068_1618466-1686247+	211.723	228.298	195.148	0.854794	-0.226351	0.742957	1
ATRIP|ENSG00000164053|c.Quigley201212_X017101|JGIv7b.000035524_3776569-3803813+	373.205	414.984	331.426	0.798647	-0.324371	0.611007	1
ATRIP|ENSG00000164053|c.Ueno201210st10_X001535|JGIv7b.000107347_2788094-2816651+	654.952	738.539	571.364	0.773642	-0.370262	0.548243	1
ATRN|ENSG00000088812|c.Taira201203st30_X000087|JGIv7b.000001168_5378478-5465836-	607.891	431.301	784.481	1.81887	0.863042	0.165176	1
ATRNL1|ENSG00000107518|c.Taira201203brain_X001400|JGIv7b.000007045_2112181-2397957+	49.4537	49.7158	49.1916	0.989457	-0.0152912	0.981217	1
ATRNL1|ENSG00000107518|c.Ueno201210ovary_X000202|JGIv7b.000020641_1807143-2224030-	49.6004	57.04	42.1608	0.739145	-0.436072	0.674072	1
ATRX|ENSG00000268946|c.Taira201203spleen_X002087|JGIv7b.000036991_270126-384466+	1469.72	1718.49	1220.95	0.710476	-0.493141	0.532677	1
ATXN1|ENSG00000124788|c.Ismailoglu201203_X009325|JGIv7b.000121479_61522-66741-	72.5473	68.3516	76.743	1.12277	0.16706	0.907872	1
ATXN1|ENSG00000124788|c.TXGP201107_X001111|JGIv7b.000011136_2115672-2284269+	121.28	107.977	134.583	1.2464	0.317763	0.742829	1
ATXN1L|ENSG00000224470|c.Audic201207_X025209|JGIv7b.000054743_260805-267588+	175.513	196.595	154.431	0.785525	-0.34827	0.658635	1
ATXN1L|ENSG00000224470|c.Taira201203brain_X003672|JGIv7b.000016424_659469-665847-	138.575	148.187	128.962	0.870264	-0.200476	0.792929	1
ATXN2|ENSG00000204842|c.JGIL6RMv1_XeXenL6RMv10021748m|JGIv7b.000219188_972176-1032773-	920.824	984.504	857.144	0.870635	-0.199861	0.740162	1
ATXN2|ENSG00000204842|c.Quigley201207_X003537|JGIv7b.000025254_4197926-4255182-	1931.26	2053.8	1808.72	0.880667	-0.183331	0.745649	1
ATXN3|ENSG00000066427|c.JGIL6RMv1_XeXenL6RMv10011059m|JGIv7b.000039723_1746944-1764044+	140.043	161.196	118.891	0.737555	-0.439178	0.553139	1
ATXN3|ENSG00000066427|c.JGIL6RMv1_XeXenL6RMv10019591m|JGIv7b.000096659_1695321-1716775-	1178.49	981.414	1375.56	1.40161	0.487087	0.435042	1
ATXN7|ENSG00000163635|c.JGIL6RMv1_XeXenL6RMv10027682m|JGIv7b.000034527_5612847-5683825-	195.158	230.515	159.8	0.693228	-0.528599	0.438123	1
ATXN7|ENSG00000163635|c.Ueno201210testis_X000059|JGIv7b.000035184_1223728-1358694-	269.19	314.129	224.251	0.713882	-0.486242	0.471617	1
ATXN7L1|ENSG00000146776|c.Ismailoglu201203_X001868|JGIv7b.000012518_17597953-17690500-	136.432	141.116	131.747	0.933609	-0.0991103	0.894734	1
ATXN7L1|ENSG00000146776|c.Taira201203st08_X001985|JGIv7b.000033104_2081665-2179568+	22.5522	29.6938	15.4105	0.518978	-0.946254	0.458036	1
ATXN7L3|ENSG00000087152|c.Quigley201212_X029570|JGIv7b.000075417_2649888-2661143-	689.32	660.493	718.146	1.08729	0.120733	0.820969	1
AUH|ENSG00000148090|c.Taira201203muscle_X000422|JGIv7b.000013576_4655323-4788482-	54.801	59.3297	50.2722	0.847335	-0.238996	0.82262	1
AUH|ENSG00000148090|c.UniGene_Xl_S25080879|JGIv7b.000210663_30089-169600-	19.4139	17.5881	21.2397	1.20762	0.272162	0.88082	1
AUP1|ENSG00000115307|c.JGIL6RMv1_XeXenL6RMv10053314m|JGIv7b.000280186_429070-444860+	1239.61	1363.85	1115.37	0.817812	-0.290159	0.647945	1
AURKA|ENSG00000087586|c.Taira201203ovary_X001549|JGIv7b.000014557_2187353-2198886+	1722.68	1700.83	1744.53	1.02569	0.0365989	0.976811	1
AURKA|ENSG00000087586|c.UniGene_Xl_S13590122|JGIv7b.000013471_1833444-1845366-	2493.82	2460.54	2527.1	1.02705	0.0385071	0.96558	1
AURKAIP1|ENSG00000175756|c.JGIL6RMv1_XeXenL6RMv10024649m|JGIv7b.000122517_1883754-1890892+	225.281	188.016	262.546	1.3964	0.481716	0.73576	1
AURKAIP1|ENSG00000175756|c.UniGene_Xl_S27569334|JGIv7b.000047457_241131-245423-	1011.99	925.313	1098.67	1.18735	0.247746	0.713856	1
AURKB|ENSG00000178999|c.Quigley201212_X043323|JGIv7b.000193742_230797-241961+	3717.59	4198.48	3236.7	0.770922	-0.375344	0.503959	1
AURKB|ENSG00000178999|c.Taira201203egg_X007231|JGIv7b.000233955_194482-221622-	1538.42	1666.89	1409.95	0.845857	-0.241515	0.661229	1
AUTS2|ENSG00000158321|c.JGIL6RMv1_XeXenL6RMv10052539m|JGIv7b.000084303_810768-883197-	85.3625	99.2373	71.4876	0.72037	-0.47319	0.579414	1
AUTS2|ENSG00000158321|c.Taira201203brain_X012165|JGIv7b.000114601_2115996-2181728+	126.671	144.526	108.816	0.752918	-0.409436	0.561178	1
AUTS2|ENSG00000158321|c.Taira201203skin_X001797|JGIv7b.000042960_1494599-1808060-	89.5277	83.0212	96.0341	1.15674	0.210066	0.77506	1
AUTS2|ENSG00000158321|c.Taira201203st09_X003346|JGIv7b.000097703_2509070-2787976-	48.3702	60.4926	36.2478	0.599209	-0.738868	0.461047	1
AVEN|ENSG00000169857|c.Taira201203brain_X015903|JGIv7b.000265107_2127903-2244033+	114.692	107.695	121.689	1.12994	0.176241	0.857201	1
AVL9|ENSG00000105778|c.Audic201207_X011996|JGIv7b.000019169_2322044-2365458-	236.029	236.865	235.194	0.992946	-0.0102123	0.971914	1
AVP|ENSG00000101200|c.Audic201207_X001035|JGIv7b.000001168_4261421-4266221-	6.36144	7.97417	4.7487	0.595511	-0.7478	0.804597	1
AVPI1|ENSG00000119986|c.XenBase_83405639|JGIv7b.000096712_181397-191943-	391.723	330.244	453.202	1.37233	0.456623	0.485135	1
AVPI1|ENSG00000119986|c.XGI_TC423026|JGIv7b.000033265_874009-884855+	348.263	441.009	255.517	0.579392	-0.787388	0.213262	1
AVPR1A|ENSG00000166148|c.Taira201203kidney_X000868|JGIv7b.000005925_5907545-5917011-	132.714	138.609	126.818	0.914929	-0.128268	0.889699	1
AVPR1A|ENSG00000166148|c.Taira201203spleen_X001312|JGIv7b.000018184_2378319-2388201-	233.461	249.837	217.086	0.868912	-0.202718	0.78151	1
AVPR1B|ENSG00000265027|c.Taira201203heart_X001958|JGIv7b.000020505_572574-612189+	17.72	13.9115	21.5284	1.54753	0.629964	0.661758	1
AVPR1B|ENSG00000265027|c.Taira201203skin_X000500|JGIv7b.000009843_80625-123469-	0.486953	0.483947	0.48996	1.01243	0.0178156	1	1
AXDND1|ENSG00000162779|c.Ismailoglu201203_X006284|JGIv7b.000053263_7856959-7888845-	233.622	155.981	311.263	1.99552	0.996766	0.455491	1
AXIN1|ENSG00000103126|c.Ismailoglu201203_X002465|JGIv7b.000015215_1169693-1231353+	1175.85	1406.62	945.081	0.671879	-0.573726	0.347284	1
AXIN1|ENSG00000103126|c.XGI_TC416667|JGIv7b.000096766_493945-541605+	84.7238	91.5663	77.8813	0.850546	-0.233538	0.771644	1
AXIN2|ENSG00000168646|c.Audic201207_X051410|JGIv7b.000402746_3068842-3085087-	441.64	609.863	273.416	0.448324	-1.15739	0.211157	1
AXIN2|ENSG00000168646|c.Taira201203lung_X000354|JGIv7b.000003490_565842-581757-	9.07873	12.7847	5.37279	0.420253	-1.25067	0.553249	1
AXIN2|ENSG00000168646|c.Taira201203lung_X007155|JGIv7b.000163806_4212824-4230408-	15.8571	18.787	12.9271	0.688088	-0.539335	0.745921	1
AXIN2|ENSG00000168646|c.Ueno201210st10_X001070|JGIv7b.000056777_4470726-4486933-	639.015	903.29	374.739	0.41486	-1.2693	0.0381976	1
AXL|ENSG00000167601|c.Quigley201212_X018463|JGIv7b.000039723_9495896-9548367-	147.26	134.752	159.768	1.18565	0.245673	0.852131	1
AXL|ENSG00000167601|c.Taira201203spleen_X002647|JGIv7b.000050079_2384363-2442359+	272.886	330.122	215.65	0.653243	-0.614309	0.334921	1
AZGP1|ENSG00000160862|c.Taira201203brain_X009721|JGIv7b.000072621_119551-128401+	13.4887	11.6508	15.3266	1.31551	0.395617	0.832862	1
AZI1|ENSG00000141577|c.JGIL6RMv1_XeXenL6RMv10029808m|JGIv7b.000007000_1453734-1518349+	1955.83	2101.66	1810	0.861226	-0.215536	0.708802	1
AZI2|ENSG00000163512|c.TXGP201107_X005405|JGIv7b.000069258_1218931-1252512+	127.496	116.544	138.448	1.18795	0.248477	0.802652	1
AZIN1|ENSG00000155096|c.Quigley201212_X016657|JGIv7b.000034503_42313-74094+	8438.77	8635.83	8241.72	0.954364	-0.0673879	0.890044	1
AZIN1|ENSG00000155096|c.Quigley201212_X040394|JGIv7b.000160942_726373-757335-	11002	11314.6	10689.5	0.944754	-0.0819898	0.888176	1
B2M|ENSG00000166710|c.Chang2013_X022000|JGIv7b.000074488_574805-581279+	111.726	100.017	123.435	1.23413	0.303497	0.714104	1
B2M|ENSG00000166710|c.XGI_TC445683|JGIv7b.000197913_251367-258188+	175.194	153.865	196.522	1.27724	0.353025	0.76202	1
B3GALNT2|ENSG00000162885|c.Taira201203st25_X003114|JGIv7b.000078860_1122032-1168137+	150.845	177.209	124.482	0.702455	-0.509522	0.48513	1
B3GALT1|ENSG00000172318|c.Taira201203brain_X000889|JGIv7b.000004321_8433390-8606463-	19.5344	1.45184	37.617	25.9099	4.69543	0.0522763	1
B3GALT2|ENSG00000162630|c.JGIL6RMv1_XeXenL6RMv10022863m|JGIv7b.000082179_569398-575677+	54.8971	36.8591	72.9352	1.97876	0.984595	0.395019	1
B3GALT2|ENSG00000162630|c.Taira201203brain_X015513|JGIv7b.000245044_5009833-5015506+	17.1789	17.4941	16.8636	0.963955	-0.0529616	0.992695	1
B3GALT2|ENSG00000162630|c.Taira201203eye_X013365|JGIv7b.000245044_5112374-5150313-	5.79195	1.64683	9.93707	6.03405	2.59313	0.436299	1
B3GALT2|ENSG00000162630|c.Taira201203intestine_X006055|JGIv7b.000082179_503872-505845+	121.461	83.6352	159.287	1.90455	0.929451	0.382594	1
B3GALT2|ENSG00000162630|c.Taira201203kidney_X003096|JGIv7b.000018726_566845-590729+	82.1119	93.6751	70.5487	0.753121	-0.409047	0.638099	1
B3GALT2|ENSG00000162630|c.Taira201203kidney_X003498|JGIv7b.000023165_5735047-5740107-	1.18298	0	2.36597	Inf	Inf	0.695637	1
B3GALT2|ENSG00000162630|c.Taira201203skin_X001084|JGIv7b.000018726_510133-526184+	109.433	112.614	106.252	0.94351	-0.0838906	0.919484	1
B3GALT2|ENSG00000162630|c.Taira201203st08_X001351|JGIv7b.000018726_333736-335054+	8.24151	4.48552	11.9975	2.67472	1.41939	0.526561	1
B3GALT4|ENSG00000235863|c.Audic201207_X023503|JGIv7b.000050694_6904140-6919387-	712.284	711.227	713.341	1.00297	0.00428187	0.969039	1
B3GALT5|ENSG00000183778|c.mgEST_1013102117|JGIv7b.000121300_64170-66978+	52.9556	71.6736	34.2376	0.477688	-1.06586	0.502234	1
B3GALT5|ENSG00000183778|c.Taira201203pancreas_X000256|JGIv7b.000006590_2145937-2157400-	595.926	625.866	565.986	0.904325	-0.145087	0.879574	1
B3GALT5|ENSG00000183778|c.Taira201203stomach_X000220|JGIv7b.000006590_2257200-2270176-	96.7521	98.3196	95.1846	0.968114	-0.0467514	0.970447	1
B3GALT6|ENSG00000176022|c.Taira201203brain_X010934|JGIv7b.000088892_342135-347869-	709.315	769.829	648.801	0.842786	-0.246762	0.696982	1
B3GALT6|ENSG00000176022|c.Taira201203st30_X004091|JGIv7b.000200115_502844-506049+	227.388	277.739	177.036	0.637417	-0.649691	0.334612	1
B3GALTL|ENSG00000187676|c.Ismailoglu201203_X003991|JGIv7b.000031941_931209-1137172+	174.955	166.939	182.971	1.09604	0.132296	0.932507	1
B3GALTL|ENSG00000187676|c.Taira201203brain_X014618|JGIv7b.000200825_28753-110500+	369.45	326.439	412.461	1.26352	0.337445	0.850785	1
B3GAT1|ENSG00000109956|c.Taira201203brain_X013116|JGIv7b.000145916_1410889-1469702+	3.65262	3.45262	3.85262	1.11585	0.158145	1	1
B3GAT1|ENSG00000109956|c.Taira201203brain_X013645|JGIv7b.000161503_1080689-1137841+	248.591	235.766	261.415	1.10879	0.148987	0.800182	1
B3GAT1|ENSG00000109956|c.Taira201203brain_X014825|JGIv7b.000207208_1632856-1681198-	4.39761	1.93579	6.85944	3.54349	1.82517	0.604829	1
B3GAT1|ENSG00000109956|c.Taira201203intestine_X008375|JGIv7b.000187321_6010525-6031713+	13.2901	12.4887	14.0915	1.12834	0.174205	0.96754	1
B3GAT2|ENSG00000112309|c.Taira201203brain_X004107|JGIv7b.000019259_2454266-2534658-	60.8917	47.52	74.2634	1.56278	0.644116	0.445246	1
B3GAT2|ENSG00000112309|c.XGI_TC422127|JGIv7b.000052702_4292443-4376908+	6.58992	2.19578	10.9841	5.00236	2.32261	0.342275	1
B3GAT3|ENSG00000149541|c.Amin201106_X000675|JGIv7b.000002589_420249-426137+	1155.71	1003.82	1307.61	1.30264	0.381435	0.520019	1
B3GNT1|ENSG00000174684|c.Park201106_X019413|JGIv7b.000146669_664463-669110+	136.873	146.085	127.66	0.87387	-0.194509	0.792134	1
B3GNT2|ENSG00000170340|c.Chang2013_X004562|JGIv7b.000012020_5778909-5795540+	1106.86	1134.92	1078.81	0.950566	-0.073142	0.908042	1
B3GNT2|ENSG00000170340|c.Quigley201212_X035669|JGIv7b.000111824_1159597-1177869+	4503.13	3927.81	5078.46	1.29295	0.370666	0.534838	1
B3GNT3|ENSG00000179913|c.Taira201203st15_X000133|JGIv7b.000003586_1254147-1269790+	3928.03	3774.42	4081.63	1.08139	0.112892	0.850961	1
B3GNT3|ENSG00000179913|c.Taira201203stomach_X002278|JGIv7b.000163107_1397831-1443867-	88.0424	68.5897	107.495	1.56722	0.648206	0.611062	1
B3GNT4|ENSG00000176383|c.Audic201207_X051181|JGIv7b.000395028_1045564-1051878-	72.9994	78.0956	67.9033	0.869489	-0.20176	0.853712	1
B3GNT5|ENSG00000176597|c.JGIL6RMv1_XeXenL6RMv10019074m|JGIv7b.000136959_672744-675435-	160.756	93.502	228.01	2.43856	1.28603	0.145882	1
B3GNT5|ENSG00000176597|c.UniGene_Xl_S22811484|JGIv7b.000030987_3701400-3722018-	367.359	177.766	556.953	3.13307	1.64758	0.252631	1
B3GNT6|ENSG00000262264|c.Taira201203st12_X000165|JGIv7b.000003586_1030343-1049704-	76.7575	82.2844	71.2306	0.865663	-0.208122	0.899404	1
B3GNT7|ENSG00000156966|c.Audic201207_X048695|JGIv7b.000293841_560930-574119-	2420.01	1549	3291.02	2.12461	1.0872	0.24429	1
B3GNT7|ENSG00000156966|c.JGIL6RMv1_XeXenL6RMv10011177m|JGIv7b.000045774_2180573-2196105-	796.771	681.802	911.74	1.33725	0.41927	0.483094	1
B3GNT7|ENSG00000156966|c.JGIL6RMv1_XeXenL6RMv10023393m|JGIv7b.000060173_147929-150344+	3.2464	3.16367	3.32912	1.0523	0.0735435	1	1
B3GNT7|ENSG00000156966|c.Taira201203intestine_X001971|JGIv7b.000016004_2394079-2548288-	11.151	5.09946	17.2026	3.37343	1.75421	0.340231	1
B3GNT7|ENSG00000156966|c.Taira201203pancreas_X003022|JGIv7b.000330192_286898-298526+	122.148	118.082	126.214	1.06887	0.0960899	0.86777	1
B3GNT9|ENSG00000237172|c.Audic201207_X018919|JGIv7b.000039730_719039-731716-	11.8893	5.7134	18.0652	3.1619	1.66079	0.364266	1
B4GALNT1|ENSG00000135454|c.Quigley201212_X028109|JGIv7b.000070222_2212474-2251743-	265.866	281.596	250.135	0.888275	-0.170921	0.810229	1
B4GALNT1|ENSG00000135454|c.Taira201203intestine_X000561|JGIv7b.000005732_2012738-2080339-	103.35	94.477	112.223	1.18784	0.248337	0.735653	1
B4GALNT2|ENSG00000167080|c.Taira201203eye_X002238|JGIv7b.000013265_709135-720696+	3.24403	2.19578	4.29228	1.95479	0.967013	0.810685	1
B4GALNT2|ENSG00000167080|c.Taira201203intestine_X005674|JGIv7b.000075417_3532057-3637096+	1.92029	0.967894	2.8727	2.96799	1.56948	0.833543	1
B4GALNT3|ENSG00000139044|c.Quigley201112_X020418|JGIv7b.000256647_1068823-1097462+	325.352	392.838	257.866	0.65642	-0.607309	0.558697	1
B4GALNT4|ENSG00000182272|c.JGIL6RMv1_XeXenL6RMv10048526m|JGIv7b.000074352_6411611-6456514+	59.1163	74.4472	43.7853	0.588139	-0.765771	0.578406	1
B4GALT1|ENSG00000086062|c.Audic201207_X028718|JGIv7b.000072621_1433750-1584909-	923.784	907.608	939.96	1.03565	0.0505305	0.921726	1
B4GALT1|ENSG00000086062|c.Taira201203intestine_X004809|JGIv7b.000056125_968237-1033624+	16.0359	11.5568	20.515	1.77515	0.827938	0.566818	1
B4GALT1|ENSG00000086062|c.Taira201203kidney_X000810|JGIv7b.000005895_903579-963016+	83.2352	83.9241	82.5462	0.983581	-0.0238838	0.999409	1
B4GALT1|ENSG00000086062|c.Taira201203skin_X001656|JGIv7b.000035716_43290-96948-	393.754	361.324	426.184	1.17951	0.238183	0.751733	1
B4GALT2|ENSG00000117411|c.Audic201207_X028014|JGIv7b.000069443_854102-947240-	298.057	325.788	270.326	0.82976	-0.269235	0.707844	1
B4GALT2|ENSG00000117411|c.Taira201203heart_X008039|JGIv7b.000325141_2469298-2535104-	94.4036	94.6939	94.1133	0.993869	-0.00887215	0.971716	1
B4GALT3|ENSG00000158850|c.Amin201106_X016317|JGIv7b.000076778_39865-46751+	485.762	472.774	498.75	1.05494	0.0771648	0.874976	1
B4GALT3|ENSG00000158850|c.Audic201207_X047234|JGIv7b.000263386_31010-94869-	929.546	840.765	1018.33	1.21119	0.276424	0.708026	1
B4GALT3|ENSG00000158850|c.Chang2013_X032976|JGIv7b.000207208_1590225-1609978-	79.3647	54.3101	104.419	1.92265	0.943095	0.438473	1
B4GALT3|ENSG00000158850|c.Quigley201112_X008719|JGIv7b.000046492_135408-147825-	882.276	707.71	1056.84	1.49333	0.578531	0.525692	1
B4GALT3|ENSG00000158850|c.Quigley201212_X006507|JGIv7b.000012462_1824006-1839688+	295.847	370.417	221.278	0.597374	-0.743293	0.274784	1
B4GALT3|ENSG00000158850|c.Taira201203egg_X006219|JGIv7b.000145916_1499990-1531305+	463.153	281.625	644.682	2.28915	1.19481	0.0575092	1
B4GALT4|ENSG00000121578|c.Taira201203st15_X002737|JGIv7b.000207208_1564007-1586697+	217.124	198.018	236.23	1.19297	0.254558	0.790934	1
B4GALT4|ENSG00000121578|c.Taira201203st30_X003653|JGIv7b.000145916_1532348-1560804-	104.486	75.6031	133.37	1.76408	0.818916	0.609265	1
B4GALT5|ENSG00000158470|c.Quigley201212_X001289|JGIv7b.000002511_136653-183773-	427.907	500.188	355.625	0.710984	-0.492111	0.421022	1
B4GALT5|ENSG00000158470|c.TXGP201107_X001654|JGIv7b.000014557_5206410-5245202+	58.5174	63.8732	53.1616	0.832299	-0.264825	0.771479	1
B4GALT6|ENSG00000118276|c.Audic201207_X015019|JGIv7b.000029621_537054-565295+	973.2	818.462	1127.94	1.37812	0.462699	0.444475	1
B4GALT6|ENSG00000118276|c.Ueno201210st08_X001171|JGIv7b.000215439_905259-931625-	479.755	362.003	597.508	1.65056	0.722956	0.276879	1
B4GALT7|ENSG00000027847|c.Audic201207_X003488|JGIv7b.000005925_9918136-9930043-	845.071	859.958	830.185	0.965378	-0.0508337	0.933466	1
B4GALT7|ENSG00000027847|c.Ueno2012106cells_X001427|JGIv7b.000100253_2452080-2462437+	308.765	337.683	279.847	0.828728	-0.27103	0.672999	1
B9D2|ENSG00000123810|c.Park201106_X008957|JGIv7b.000039723_9341434-9344109+	221.559	50.6187	392.499	7.75404	2.95495	0.00987617	0.967218
B9D2|ENSG00000123810|c.Taira201203brain_X000332|JGIv7b.000000939_6459440-6522356-	1217.72	1084.7	1350.74	1.24526	0.316452	0.594147	1
BAALC|ENSG00000164929|c.Taira201203brain_X009161|JGIv7b.000063404_81338-113409+	8.55583	5.16445	11.9472	2.31335	1.20999	0.565529	1
BAALC|ENSG00000164929|c.Taira201203brain_X013624|JGIv7b.000160942_912887-947858+	0.274472	0.548944	0	0	#NAME?	0.995479	1
BAAT|ENSG00000136881|c.JGIL6RMv1_XeXenL6RMv10041635m|JGIv7b.000143831_135632-171354+	5.40432	4.06657	6.74208	1.65793	0.729382	0.819327	1
BAAT|ENSG00000136881|c.Taira201203intestine_X003571|JGIv7b.000040963_18069-22650+	214.738	205.66	223.815	1.08827	0.122043	0.823693	1
BABAM1|ENSG00000105393|c.UniGene_Xl_S21057514|JGIv7b.000070461_3049835-3062853-	439.059	343.26	534.858	1.55817	0.639852	0.333906	1
BACE1|ENSG00000186318|c.JGIL6RMv1_XeXenL6RMv10042242m|JGIv7b.000185843_2241068-2260401-	5.59205	5.38841	5.79569	1.07558	0.10512	1	1
BACE1|ENSG00000186318|c.TXGP201107_X009365|JGIv7b.000287959_4359822-4392142+	71.1646	72.6132	69.7159	0.9601	-0.0587435	0.917333	1
BACE2|ENSG00000182240|c.Audic201207_X003750|JGIv7b.000006590_1589076-1633125-	1104.52	1133.77	1075.27	0.948401	-0.0764312	0.924816	1
BACE2|ENSG00000182240|c.Taira201203st08_X000265|JGIv7b.000003881_2802274-2844625+	630.19	596.504	663.876	1.11294	0.154381	0.811969	1
BACH1|ENSG00000156273|c.Taira201203egg_X000625|JGIv7b.000006754_2130560-2139188+	80.2757	82.2342	78.3173	0.952368	-0.0704085	0.913938	1
BACH1|ENSG00000156273|c.Taira201203stomach_X000224|JGIv7b.000006590_7398046-7421665-	119.027	115.713	122.341	1.05728	0.080361	0.91559	1
BACH2|ENSG00000112182|c.Ismailoglu201203_X009532|JGIv7b.000131887_458277-644049-	163.947	174.313	153.581	0.881063	-0.182682	0.779068	1
BAG1|ENSG00000107262|c.JGIL6RMv1_XeXenL6RMv10015702m|JGIv7b.000019985_756877-790604-	97.2025	95.6399	98.7652	1.03268	0.0463903	0.953479	1
BAG2|ENSG00000112208|c.Audic201207_X024529|JGIv7b.000052702_6817993-6824783-	3.71027	3.51762	3.90291	1.10953	0.149951	1	1
BAG2|ENSG00000112208|c.XGI_TC454761|JGIv7b.000019259_122574-126219+	12.1397	6.4863	17.7932	2.7432	1.45586	0.418283	1
BAG3|ENSG00000151929|c.Audic201207_X004032|JGIv7b.000007045_3354549-3379003-	110.911	135.677	86.1436	0.634914	-0.655366	0.373313	1
BAG3|ENSG00000151929|c.JGIL6RMv1_XeXenL6RMv10021221m|JGIv7b.000020641_245828-260825+	32.3941	33.1754	31.6127	0.952894	-0.0696121	0.927832	1
BAG4|ENSG00000156735|c.Quigley201212_X026082|JGIv7b.000059267_2369851-2393534+	335.443	374.239	296.648	0.792669	-0.33521	0.59364	1
BAG4|ENSG00000156735|c.TeperekTkacz201205_X002079|JGIv7b.000171831_372442-387486+	1213.9	1248.7	1179.11	0.944264	-0.0827378	0.868859	1
BAG5|ENSG00000166170|c.Audic201207_X017170|JGIv7b.000034509_1958572-1965686-	52.1693	20.4268	83.9117	4.10793	2.03841	0.0380475	1
BAG5|ENSG00000166170|c.Taira201203egg_X007258|JGIv7b.000236382_3633867-3638250-	187.468	186.05	188.886	1.01524	0.0218247	0.964447	1
BAG6|ENSG00000234651|c.Ueno2012104cells_X000212|JGIv7b.000012933_5453031-5480012+	2127.51	2050.37	2204.65	1.07524	0.104664	0.851248	1
BAG6|ENSG00000234651|c.Ueno201210st10_X001244|JGIv7b.000075398_1165811-1187641+	1139.16	1154.52	1123.81	0.973397	-0.0388996	0.93643	1
BAHCC1|ENSG00000171282|c.Taira201203kidney_X013326|JGIv7b.000316503_264613-313330-	343.999	407.759	280.239	0.687265	-0.541062	0.520903	1
BAHD1|ENSG00000140320|c.Taira201203ovary_X004526|JGIv7b.000061444_1104497-1177704+	31.3995	32.5686	30.2304	0.928207	-0.107481	0.946037	1
BAI1|ENSG00000181790|c.Audic201207_X020275|JGIv7b.000043791_833593-906599-	449.048	453.717	444.379	0.97942	-0.0299998	0.969959	1
BAI1|ENSG00000181790|c.Taira201203eye_X000766|JGIv7b.000004755_517993-618064-	8.44869	7.16524	9.73214	1.35824	0.441742	0.865031	1
BAI2|ENSG00000121753|c.JGIL6RMv1_XeXenL6RMv10041786m|JGIv7b.000409592_160995-229945-	38.1234	43.5835	32.6634	0.749445	-0.416106	0.732185	1
BAI3|ENSG00000135298|c.Taira201203brain_X004098|JGIv7b.000019259_1420138-1546712+	6.25824	9.13705	3.37942	0.369859	-1.43495	0.595821	1
BAI3|ENSG00000135298|c.Taira201203eye_X007054|JGIv7b.000052702_5335412-5439498-	10.4552	9.80893	11.1014	1.13177	0.178576	0.983675	1
BAIAP2|ENSG00000175866|c.Taira201203brain_X013228|JGIv7b.000150750_225132-380908-	143.249	58.7596	227.738	3.87576	1.95448	0.0505731	1
BAIAP2|ENSG00000175866|c.Taira201203heart_X004151|JGIv7b.000056777_2373172-2528049+	6.03873	7.29523	4.78224	0.655529	-0.609268	0.843892	1
BAIAP2|ENSG00000175866|c.Taira201203testis_X004119|JGIv7b.000402746_1213679-1277619+	79.3067	75.661	82.9523	1.09637	0.132733	0.862961	1
BAIAP2|ENSG00000175866|c.TXGP201107_X000418|JGIv7b.000005370_698862-854550-	182.338	193.071	171.605	0.888818	-0.170041	0.791256	1
BAIAP2L1|ENSG00000006453|c.Taira201203egg_X000956|JGIv7b.000009994_11904381-11977667+	271.336	200.201	342.471	1.71064	0.774536	0.248009	1
BAIAP2L1|ENSG00000006453|c.Ueno201210kidney_X000485|JGIv7b.000023403_8166685-8244019-	105.036	74.874	135.197	1.80567	0.852531	0.283666	1
BAIAP2L2|ENSG00000128298|c.Taira201203kidney_X013202|JGIv7b.000298452_334851-369837+	4.96229	3.09867	6.82591	2.20285	1.13937	0.716686	1
BAK1|ENSG00000030110|c.XGI_TC417515|JGIv7b.000151578_1846530-1923844+	518.772	537.292	500.251	0.931061	-0.103053	0.851152	1
BAMBI|ENSG00000095739|c.Amin201106_X005884|JGIv7b.000017434_880602-887978+	7302.54	8342.97	6262.1	0.750584	-0.413914	0.470059	1
BAMBI|ENSG00000095739|c.Quigley201212_X023853|JGIv7b.000052573_3193183-3200905+	3923.02	4878.26	2967.79	0.608371	-0.716977	0.22367	1
BANF1|ENSG00000175334|c.Taira201203st20_X001659|JGIv7b.000031469_1040426-1044968+	865.998	838.541	893.455	1.06549	0.0915129	0.87491	1
BANF1|ENSG00000175334|c.Taira201203testis_X000490|JGIv7b.000012020_523890-530553+	666.621	586.062	747.18	1.27492	0.350404	0.585869	1
BANF1|ENSG00000175334|c.Ueno2012104cells_X000904|JGIv7b.000086070_1808450-1816623-	6690.77	7053.1	6328.45	0.897257	-0.156406	0.774971	1
BANP|ENSG00000172530|c.Amin201106_X001532|JGIv7b.000005765_917591-1086849+	668.892	636.717	701.068	1.10107	0.138902	0.875211	1
BANP|ENSG00000172530|c.Taira201203ovary_X005595|JGIv7b.000098999_13337-234483+	573.908	577.741	570.075	0.986731	-0.0192711	0.948171	1
BAP1|ENSG00000163930|c.Quigley201112_X021373|JGIv7b.000315413_277868-290188-	1518.48	1586.07	1450.88	0.914762	-0.128532	0.82572	1
BAP1|ENSG00000163930|c.Quigley201212_X042947|JGIv7b.000187321_2501933-2517713-	1622.18	1722.53	1521.84	0.883488	-0.178717	0.762119	1
BARD1|ENSG00000138376|c.Taira201203ovary_X001531|JGIv7b.000013787_3121666-3162049-	2862.82	2749.41	2976.23	1.0825	0.114362	0.826465	1
BARHL1|ENSG00000125492|c.JGIL6RMv1_XeXenL6RMv10033115m|JGIv7b.000037132_301420-312191-	7.47027	2.13078	12.8098	6.01178	2.58779	0.331404	1
BARHL2|ENSG00000143032|c.Taira201203st25_X005186|JGIv7b.000380348_425845-431067+	4.22504	6.06735	2.38274	0.392714	-1.34845	0.689068	1
BARHL2|ENSG00000143032|c.Taira201203st35_X001722|JGIv7b.000047606_2097773-2103584+	3.93444	4.06657	3.80232	0.935019	-0.0969322	1	1
BARX1|ENSG00000131668|c.Park201106_X005641|JGIv7b.000018274_298247-306211+	0.728927	0.967894	0.48996	0.506213	-0.982184	0.990979	1
BARX1|ENSG00000131668|c.TXGP201107_X005375|JGIv7b.000067738_796597-812950-	0.48996	0	0.97992	Inf	Inf	0.928716	1
BARX2|ENSG00000043039|c.Park201106_X022130|JGIv7b.000213172_19243-23108+	10.4318	1.93579	18.9278	9.77781	3.28951	0.374727	1
BASP1|ENSG00000176788|c.Taira201203lung_X001095|JGIv7b.000011199_1510199-1568782-	7.0025	8.7831	5.2219	0.594539	-0.750156	0.815893	1
BATF3|ENSG00000123685|c.Chang2013_X010870|JGIv7b.000027161_1731216-1752281-	55.5354	59.6046	51.4663	0.863462	-0.211795	0.792466	1
BATF3|ENSG00000123685|c.JGIL6RMv1_XeXenL6RMv10034552m|JGIv7b.000102974_11082984-11104763+	0.236597	0	0.473194	Inf	Inf	1	1
BATF|ENSG00000156127|c.UniGene_Xl_S21561588|JGIv7b.000039723_6526621-6536479-	0.473194	0	0.946388	Inf	Inf	0.93098	1
BAX|ENSG00000087088|c.Ismailoglu201203_X003702|JGIv7b.000029769_936120-957298+	231.009	282.051	179.966	0.638063	-0.64823	0.351251	1
BAX|ENSG00000087088|c.XGI_TC421021|JGIv7b.000139674_263139-281657-	2555.98	2969.87	2142.09	0.721275	-0.471379	0.428672	1
BAZ1A|ENSG00000198604|c.Audic201207_X047291|JGIv7b.000265107_1316764-1366163-	2326.08	1964.66	2687.5	1.36792	0.451988	0.499046	1
BAZ1A|ENSG00000198604|c.Taira201203st08_X005198|JGIv7b.000203041_2958697-3007518+	292.852	223.371	362.332	1.62211	0.697868	0.272682	1
BAZ1B|ENSG00000262694|c.Taira201203egg_X000728|JGIv7b.000007440_453456-495956-	1224.74	1441.61	1007.87	0.699131	-0.516366	0.406586	1
BAZ1B|ENSG00000262694|c.Ueno201210st09_X000864|JGIv7b.000193569_915774-952180-	2283.42	2776.72	1790.12	0.644688	-0.633328	0.291116	1
BAZ2A|ENSG00000076108|c.Ismailoglu201203_X002375|JGIv7b.000014978_678698-725656+	4842.16	5265.71	4418.6	0.839127	-0.253038	0.681583	1
BAZ2B|ENSG00000123636|c.Taira201203kidney_X000601|JGIv7b.000004321_11459511-11536054+	66.9764	75.3141	58.6388	0.778589	-0.361066	0.753288	1
BAZ2B|ENSG00000123636|c.TXGP201107_X003754|JGIv7b.000043242_11240263-11330655+	107.748	104.437	111.059	1.0634	0.0886911	0.900619	1
BBOX1|ENSG00000129151|c.Audic201207_X023775|JGIv7b.000051988_1269226-1322024+	22.3174	25.0494	19.5854	0.781871	-0.354997	0.813897	1
BBS10|ENSG00000179941|c.Audic201207_X015451|JGIv7b.000030470_6896194-6904483+	503.936	493.339	514.533	1.04296	0.0606843	0.912289	1
BBS12|ENSG00000181004|c.JGIL6RMv1_XeXenL6RMv10035682m|JGIv7b.000088765_2644833-2650537-	1045.71	69.6587	2021.76	29.0239	4.85917	7.76e-12	1.3e-08
BBS1|ENSG00000174483|c.JGIL6RMv1_XeXenL6RMv10015312m|JGIv7b.000146669_270157-410559-	528.262	125.074	931.45	7.44721	2.8967	0.0350625	1
BBS2|ENSG00000125124|c.Taira201203testis_X002220|JGIv7b.000062355_1191227-1208104-	266.448	88.9805	443.915	4.98891	2.31872	0.00376045	0.491085
BBS4|ENSG00000140463|c.Taira201203heart_X007606|JGIv7b.000253809_330757-366303-	159.075	47.289	270.861	5.72777	2.51797	0.240023	1
BBS5|ENSG00000251569|c.JGIL6RMv1_XeXenL6RMv10027230m|JGIv7b.000043242_7169188-7180532-	1451.6	923.882	1979.33	2.1424	1.09923	0.06843	1
BBS7|ENSG00000138686|c.Audic201207_X032243|JGIv7b.000088765_3210274-3241770+	393.742	245.315	542.168	2.21009	1.1441	0.160608	1
BBS9|ENSG00000122507|c.UniGene_Xl_S21504309|JGIv7b.000019169_2006009-2144537-	113.387	49.3838	177.39	3.59207	1.84482	0.297515	1
BBX|ENSG00000114439|c.Taira201203ovary_X003792|JGIv7b.000049179_2367793-2430876+	152.956	139.968	165.944	1.18558	0.245597	0.769918	1
BCAM|ENSG00000187244|c.Taira201203st09_X000962|JGIv7b.000015415_1260258-1303697+	223.712	202.33	245.094	1.21136	0.276624	0.840338	1
BCAM|ENSG00000187244|c.Ueno2012102cells_X001349|JGIv7b.000129797_2036325-2083060+	61.9924	40.9617	83.0231	2.02685	1.01924	0.325753	1
BCAN|ENSG00000132692|c.Audic201207_X014293|JGIv7b.000026819_2137182-2172091+	0.718174	0	1.43635	Inf	Inf	0.848998	1
BCAN|ENSG00000132692|c.Taira201203brain_X006422|JGIv7b.000041091_3197263-3234860-	225.506	226.405	224.607	0.992057	-0.0115052	0.995826	1
BCAP29|ENSG00000075790|c.Taira201203heart_X001209|JGIv7b.000012518_18234726-18250481+	511.514	539.546	483.481	0.896088	-0.158288	0.765319	1
BCAP29|ENSG00000075790|c.Taira201203intestine_X003142|JGIv7b.000033104_1581841-1598700-	201.174	196.655	205.694	1.04596	0.0648334	0.998629	1
BCAP31|ENSG00000267977|c.Quigley201212_X045309|JGIv7b.000229341_1549321-1571778+	287.683	262.513	312.854	1.19176	0.253098	0.698742	1
BCAP31|ENSG00000267977|c.XenBase_83405586|JGIv7b.000215393_20717-38185-	2390.87	2188.21	2593.54	1.18523	0.245173	0.684173	1
BCAR1|ENSG00000050820|c.Audic201207_X016797|JGIv7b.000033905_1294128-1374978-	691.232	670.355	712.108	1.06228	0.0871699	0.923576	1
BCAR1|ENSG00000050820|c.JGIL6RMv1_XeXenL6RMv10039191m|JGIv7b.000075342_185004-222768+	31.3146	35.5733	27.0559	0.760568	-0.394851	0.776456	1
BCAR1|ENSG00000050820|c.Quigley201212_X008705|JGIv7b.000013576_5825648-5850520-	789.758	1159.63	419.885	0.362085	-1.4656	0.0194363	1
BCAR3|ENSG00000137936|c.Taira201203lung_X001650|JGIv7b.000014557_1263575-1276367-	313.581	276.547	350.614	1.26783	0.34236	0.689178	1
BCAR3|ENSG00000137936|c.Taira201203st09_X002655|JGIv7b.000060618_1825632-1906714+	2563.45	2661.98	2464.92	0.925972	-0.11096	0.842191	1
BCAR3|ENSG00000137936|c.TXGP201107_X004212|JGIv7b.000047606_797113-882361+	83.7438	81.8004	85.6872	1.04751	0.0669709	0.91381	1
BCAR3|ENSG00000137936|c.Ueno201210st20_X000179|JGIv7b.000013471_2761077-2790576+	83.063	30.7628	135.363	4.40023	2.13758	0.308685	1
BCAS1|ENSG00000064787|c.Taira201203eye_X002656|JGIv7b.000014557_3157238-3201350+	47.1254	40.3477	53.9031	1.33596	0.41788	0.662581	1
BCAS1|ENSG00000064787|c.Taira201203intestine_X001530|JGIv7b.000013471_719239-739591-	2.13475	0.483947	3.78555	7.82224	2.96758	0.639337	1
BCAS2|ENSG00000116752|c.Audic201207_X024946|JGIv7b.000053445_515692-521479+	4270.35	4100.83	4439.86	1.08268	0.114601	0.865372	1
BCAS3|ENSG00000141376|c.Taira201203kidney_X010372|JGIv7b.000137317_57705-257256+	42.5786	51.1246	34.0327	0.665682	-0.587096	0.555926	1
BCAT1|ENSG00000060982|c.Amin201106_X013829|JGIv7b.000056777_2042249-2080408-	887.292	786.27	988.313	1.25696	0.329944	0.599955	1
BCAT1|ENSG00000060982|c.JGIL6RMv1_XeXenL6RMv10013143m|JGIv7b.000070246_416675-426084-	1.69208	0.967894	2.41627	2.49642	1.31986	0.890032	1
BCAT1|ENSG00000060982|c.Taira201203eye_X010924|JGIv7b.000132123_469471-490992-	900.163	922.549	877.778	0.951471	-0.0717686	0.992053	1
BCCIP|ENSG00000107949|c.Taira201203heart_X001797|JGIv7b.000016863_3988671-4006854+	1784.49	1754.15	1814.82	1.03459	0.0490524	0.952662	1
BCDIN3D|ENSG00000186666|c.Ueno2012106cells_X001873|JGIv7b.000200825_6512698-6516028+	304.795	339.236	270.354	0.796949	-0.327441	0.615494	1
BCKDHA|ENSG00000248098|c.Taira201203lung_X003434|JGIv7b.000039723_9222542-9242650-	661.283	667.09	655.475	0.98259	-0.0253393	0.940096	1
BCKDHB|ENSG00000083123|c.Audic201207_X024503|JGIv7b.000052702_1412280-1506240-	474.297	437.036	511.558	1.17051	0.227143	0.73951	1
BCKDHB|ENSG00000083123|c.TXGP201107_X003206|JGIv7b.000033518_103187-192370+	91.2848	87.5937	94.9759	1.08428	0.116735	0.914064	1
BCKDK|ENSG00000103507|c.Quigley201112_X010682|JGIv7b.000054653_38207-59186+	1548.63	1684.75	1412.51	0.83841	-0.254272	0.669628	1
BCKDK|ENSG00000103507|c.Quigley201212_X028979|JGIv7b.000074488_100621-115220+	2147.62	2178.15	2117.09	0.971967	-0.0410205	0.950475	1
BCL10|ENSG00000142867|c.Audic201207_X038259|JGIv7b.000137809_1449258-1455906+	2.03328	4.06657	0	0	#NAME?	0.460958	1
BCL10|ENSG00000142867|c.Taira201203skin_X001264|JGIv7b.000024235_1375904-1382488+	3.00743	2.19578	3.81908	1.73929	0.798496	0.8586	1
BCL11A|ENSG00000119866|c.TXGP201107_X001198|JGIv7b.000012020_4835134-4934302-	68.3642	64.7471	71.9813	1.11173	0.152806	0.872153	1
BCL11B|ENSG00000127152|c.Taira201203eye_X014222|JGIv7b.000317991_1231712-1234525-	13.6562	4.48552	22.8269	5.08903	2.34739	0.174197	1
BCL11B|ENSG00000127152|c.Taira201203ovary_X005537|JGIv7b.000096659_4835219-4910983-	25.4453	27.7581	23.1325	0.83336	-0.262988	0.839077	1
BCL2|ENSG00000171791|c.Taira201203spleen_X003126|JGIv7b.000063567_2552359-2655736-	5.83086	2.13078	9.53094	4.47299	2.16124	0.416767	1
BCL2L11|ENSG00000153094|c.Park201106_X016039|JGIv7b.000089475_2251263-2277480-	16.3536	6.26234	26.4448	4.22283	2.07821	0.16952	1
BCL2L11|ENSG00000153094|c.Taira201203ovary_X001198|JGIv7b.000012020_1854138-1930641-	89.6235	51.6375	127.61	2.47126	1.30525	0.112597	1
BCL2L12|ENSG00000126453|c.Taira201203st08_X001826|JGIv7b.000029769_1553619-1577705-	319.189	397.633	240.746	0.605447	-0.723929	0.28652	1
BCL2L12|ENSG00000126453|c.Taira201203st08_X004465|JGIv7b.000129797_265201-289766-	941.477	977.779	905.175	0.925745	-0.111313	0.861115	1
BCL2L13|ENSG00000099968|c.TXGP201107_X009866|JGIv7b.000388571_385983-414554+	449.668	443.299	456.037	1.02873	0.0408708	0.989753	1
BCL2L14|ENSG00000121380|c.Amin201106_X025116|JGIv7b.000248633_526499-535913+	3148.54	2874.89	3422.18	1.19037	0.251411	0.695747	1
BCL2L14|ENSG00000121380|c.Chang2013_X036295|JGIv7b.000302407_452243-461133+	75.3966	80.5874	70.2059	0.871177	-0.198962	0.789008	1
BCL2L14|ENSG00000121380|c.Taira201203eye_X014664|JGIv7b.000388571_100566-112032+	190.132	153.807	226.457	1.47235	0.558117	0.465318	1
BCL2L14|ENSG00000121380|c.Taira201203intestine_X004229|JGIv7b.000047533_5726391-5742425-	862.131	862.17	862.092	0.999909	-0.000130774	0.97966	1
BCL2L14|ENSG00000121380|c.Taira201203intestine_X009950|JGIv7b.000388571_85779-93507+	17.8447	16.9162	18.7731	1.10977	0.15026	0.912522	1
BCL2L1|ENSG00000171552|c.Taira201203ovary_X004461|JGIv7b.000060603_54403-60723+	90.8681	70.4966	111.24	1.57794	0.658046	0.398288	1
BCL2L2|ENSG00000129473|c.Quigley201212_X008586|JGIv7b.000013576_5785462-5797934+	652.425	666.38	638.469	0.958114	-0.0617305	0.935871	1
BCL3|ENSG00000069399|c.Taira201203spleen_X001154|JGIv7b.000015415_1425926-1467905-	99.453	72.5913	126.315	1.74008	0.799155	0.301244	1
BCL3|ENSG00000069399|c.Taira201203spleen_X004305|JGIv7b.000129797_2195225-2219994-	3.61839	0.967894	6.26888	6.47683	2.69529	0.504517	1
BCL6|ENSG00000113916|c.Taira201203kidney_X012032|JGIv7b.000203280_943584-982370-	15.3296	12.7486	17.9106	1.4049	0.490467	0.772328	1
BCL6|ENSG00000113916|c.Ueno201210eye_X001099|JGIv7b.000053349_369920-385934+	188.329	125.955	250.703	1.99041	0.993066	0.489187	1
BCL7A|ENSG00000110987|c.JGIL6RMv1_XeXenL6RMv10004951m|JGIv7b.000219188_1880434-1898230+	643.252	774.032	512.472	0.662082	-0.594919	0.343555	1
BCL7A|ENSG00000110987|c.XGI_TC433858|JGIv7b.000184375_70881-96877-	3514.14	3952.96	3075.33	0.777981	-0.362193	0.540111	1
BCL7B|ENSG00000263151|c.Taira201203kidney_X004797|JGIv7b.000036364_1053496-1061581-	31.855	29.9828	33.7272	1.12488	0.169776	0.905399	1
BCL7B|ENSG00000263151|c.Taira201203skin_X002490|JGIv7b.000060518_525792-535916-	43.7222	35.9781	51.4663	1.43049	0.51651	0.72744	1
BCL7C|ENSG00000099385|c.Taira201203brain_X009849|JGIv7b.000074488_383374-391303+	1.0359	1.58183	0.48996	0.309742	-1.69086	0.915334	1
BCL9|ENSG00000266095|c.Taira201203st20_X004646|JGIv7b.000207208_392545-464053+	2603.77	2959.31	2248.23	0.759714	-0.396472	0.504804	1
BCL9|ENSG00000266095|c.TeperekTkacz201206_X005606|JGIv7b.000399803_808628-838129-	1818.55	2254.98	1382.13	0.612923	-0.706223	0.235204	1
BCL9L|ENSG00000186174|c.Taira201203eye_X014014|JGIv7b.000287959_3328947-3356138-	28.2695	30.4667	26.0722	0.85576	-0.224722	0.842472	1
BCL9L|ENSG00000186174|c.Ueno201210intestine_X001852|JGIv7b.000261090_295612-319529-	110.35	117.136	103.564	0.884139	-0.177654	0.823951	1
BCLAF1|ENSG00000029363|c.JGIL6RMv1_XeXenL6RMv10050051m|JGIv7b.000222959_2444-54865-	410.788	419.823	401.753	0.956956	-0.0634756	0.918896	1
BCMO1|ENSG00000135697|c.Taira201203eye_X005522|JGIv7b.000039730_1258762-1284167-	1.22924	0.548944	1.90954	3.47857	1.7985	0.872545	1
BCO2|ENSG00000197580|c.JGIL6RMv1_XeXenL6RMv10014065m|JGIv7b.000311581_194741-210155+	322.071	330.468	313.675	0.949185	-0.0752384	0.889926	1
BCO2|ENSG00000197580|c.Taira201203brain_X016624|JGIv7b.000311581_131127-171555+	4023.81	5444.15	2603.47	0.478214	-1.06427	0.603379	1
BCOR|ENSG00000183337|c.Audic201207_X038085|JGIv7b.000137317_2136164-2157660+	1411.84	1433.12	1390.55	0.9703	-0.0434965	0.955387	1
BCORL1|ENSG00000085185|c.Quigley201212_X041282|JGIv7b.000167347_89265-123335+	1279.58	1344.47	1214.7	0.903477	-0.14644	0.869691	1
BCORL1|ENSG00000085185|c.Taira201203st20_X001078|JGIv7b.000015436_160234-207628-	1319.06	1338.61	1299.52	0.970793	-0.0427648	0.940539	1
BCR|ENSG00000186716|c.Quigley201212_X050947|JGIv7b.000394729_135522-172360-	388.789	376.635	400.944	1.06454	0.0902347	0.903252	1
BCR|ENSG00000186716|c.Taira201203lung_X007118|JGIv7b.000162663_956016-1002424-	199.485	264.434	134.536	0.508769	-0.974916	0.164338	1
BCS1L|ENSG00000074582|c.Chang2013_X009105|JGIv7b.000021603_4209210-4257847-	166.344	149.163	183.525	1.23036	0.299083	0.827341	1
BDH1|ENSG00000161267|c.Taira201203kidney_X004232|JGIv7b.000030987_3103953-3118568+	509.645	406.836	612.454	1.50541	0.590155	0.333319	1
BDH1|ENSG00000161267|c.Taira201203kidney_X010368|JGIv7b.000136959_155323-170104-	71.7493	49.8677	93.6309	1.87758	0.908878	0.283374	1
BDH1|ENSG00000161267|c.Taira201203ovary_X002698|JGIv7b.000030987_3093871-3107792-	30.2515	8.13313	52.3699	6.43908	2.68685	0.155132	1
BDH2|ENSG00000164039|c.XGI_TC423280|JGIv7b.000000243_5453101-5464401+	18.9697	16.9381	21.0012	1.23988	0.310198	0.936784	1
BDKRB2|ENSG00000168398|c.Taira201203eye_X009710|JGIv7b.000096659_3391554-3406234+	2.1958	1.45184	2.93976	2.02485	1.01782	0.901341	1
BDKRB2|ENSG00000168398|c.Taira201203kidney_X005063|JGIv7b.000039723_80072-96515-	15.6782	12.2647	19.0917	1.55664	0.638433	0.760279	1
BDNF|ENSG00000176697|c.Taira201203brain_X009805|JGIv7b.000074352_5841731-5908606+	48.6731	49.6077	47.7385	0.962321	-0.0554103	0.967434	1
BDNF|ENSG00000176697|c.TXGP201107_X004815|JGIv7b.000056777_955165-1028017-	18.5344	17.0102	20.0586	1.17921	0.237819	0.873611	1
BEAN1|ENSG00000166546|c.Taira201203brain_X014062|JGIv7b.000175547_33825-64108-	111.254	122.625	99.883	0.81454	-0.295943	0.712143	1
BEAN1|ENSG00000166546|c.Taira201203eye_X009363|JGIv7b.000088819_850026-883389+	55.7563	59.7706	51.742	0.865677	-0.208099	0.812317	1
BECN1|ENSG00000126581|c.Amin201106_X027333|JGIv7b.000378358_1961-5726-	627.938	674.421	581.454	0.862153	-0.213984	0.70582	1
BECN1|ENSG00000126581|c.Ismailoglu201203_X005269|JGIv7b.000045765_84230-95153+	425.262	510.494	340.031	0.666082	-0.586229	0.35647	1
BEGAIN|ENSG00000183092|c.JGIL6RMv1_XeXenL6RMv10052934m|JGIv7b.000034509_76466-179205-	91.012	94.3901	87.634	0.928423	-0.107145	0.935615	1
BEND2|ENSG00000177324|c.Audic201207_X027734|JGIv7b.000067669_2152214-2167196-	299.563	307.246	291.88	0.949988	-0.0740182	0.9072	1
BEND3|ENSG00000178409|c.JGIL6RMv1_XeXenL6RMv10002692m|JGIv7b.000008630_4275671-4287698-	647.33	811.787	482.874	0.594828	-0.749456	0.231224	1
BEND4|ENSG00000188848|c.Taira201203eye_X004713|JGIv7b.000031653_4802494-4876522+	9.0741	8.90603	9.24218	1.03774	0.0534495	1	1
BEND4|ENSG00000188848|c.Ueno201210st09_X000337|JGIv7b.000035469_140282-202406-	12.2444	9.87393	14.615	1.48016	0.565751	0.791251	1
BEND5|ENSG00000162373|c.Audic201207_X028046|JGIv7b.000069443_3723336-3747989-	174.182	116.118	232.247	2.0001	1.00007	0.170602	1
BEND5|ENSG00000162373|c.Taira201203eye_X007115|JGIv7b.000053263_753988-932036-	260.897	220.18	301.614	1.36986	0.454025	0.510786	1
BEND7|ENSG00000165626|c.Taira201203kidney_X004445|JGIv7b.000033104_5990079-6025148+	0.709791	0	1.41958	Inf	Inf	0.850466	1
BEST2|ENSG00000039987|c.JGIL6RMv1_XeXenL6RMv10045877m|JGIv7b.000055171_864477-876020-	484.06	560.34	407.781	0.727739	-0.458507	0.459429	1
BEST2|ENSG00000039987|c.Taira201203eye_X009285|JGIv7b.000086347_30209-54901-	4.99011	5.16445	4.81577	0.932484	-0.100849	1	1
[truncated: 21,377 more rows]

## Sheet: desig_ICD3_DBM3
id	baseMean	baseMeanA	baseMeanB	foldChange	log2FoldChange	pval	padj
A1CF|ENSG00000148584|c.Taira201203intestine_X005935|JGIv7b.000079772_4581973-4609884+	166.681	155.608	177.753	1.14232	0.191963	0.791907	1
A2M|ENSG00000175899|c.Taira201203eye_X001131|JGIv7b.000007045_3939197-3984083+	4.01405	2.21347	5.81463	2.62693	1.39338	0.584357	1
A2M|ENSG00000175899|c.Taira201203eye_X010895|JGIv7b.000131666_752750-785570-	28.7381	44.1696	13.3067	0.301264	-1.7309	0.191206	0.93788
A2M|ENSG00000175899|c.Taira201203eye_X010902|JGIv7b.000131666_817700-853325-	2.75612	4.12566	1.38658	0.336088	-1.57309	0.630183	1
A2M|ENSG00000175899|c.Taira201203eye_X010903|JGIv7b.000131666_947929-977612-	2.91254	3.3202	2.50487	0.754435	-0.406531	1	1
A2M|ENSG00000175899|c.Ueno201210st10_X000172|JGIv7b.000007045_3704835-3735363+	915.849	919.42	912.278	0.992232	-0.0112502	0.824712	1
A2M|ENSG00000175899|c.UniGene_Xl_S19874647|JGIv7b.000131666_894764-943919-	137.868	192.962	82.7737	0.428963	-1.22107	0.20476	0.938721
A2ML1|ENSG00000166535|c.Taira201203skin_X003503|JGIv7b.000131666_1092313-1121274-	16.891	24.0984	9.68352	0.401832	-1.31534	0.215993	0.938721
A2ML1|ENSG00000166535|c.Taira201203st20_X003952|JGIv7b.000131666_1221540-1307105+	61.1772	64.0502	58.3042	0.910289	-0.135603	0.876646	1
A2ML1|ENSG00000166535|c.Taira201203st35_X000321|JGIv7b.000007045_3464923-3566890-	8.6298	12.2724	4.98719	0.406374	-1.29912	0.378674	0.961268
A4GNT|ENSG00000118017|c.JGIL6RMv1_XeXenL6RMv10019962m|JGIv7b.000030404_4677-17187-	13.5604	19.8744	7.24633	0.364606	-1.45559	0.319628	0.952854
A4GNT|ENSG00000118017|c.Taira201203brain_X006569|JGIv7b.000043061_1185532-1204944+	1.43788	1.48917	1.38658	0.93111	-0.102976	1	1
A4GNT|ENSG00000118017|c.Taira201203pancreas_X001234|JGIv7b.000043061_1309717-1320619-	1.46916	0.724294	2.21402	3.0568	1.61202	0.795079	1
A4GNT|ENSG00000118017|c.Taira201203skin_X001808|JGIv7b.000043061_1239102-1248946-	1.43788	1.48917	1.38658	0.93111	-0.102976	1	1
AAAS|ENSG00000094914|c.Ismailoglu201203_X005781|JGIv7b.000049342_887644-908895+	555.602	696.4	414.804	0.59564	-0.747487	0.433112	0.978448
AACS|ENSG00000081760|c.Taira201203brain_X013853|JGIv7b.000167265_691745-734409+	496.374	347.546	645.202	1.85645	0.892548	0.209854	0.938721
AACS|ENSG00000081760|c.Taira201203stomach_X001056|JGIv7b.000042960_6294219-6340767-	400.445	293.541	507.349	1.72838	0.789417	0.248776	0.938721
AADAC|ENSG00000114771|c.Park201106_X025379|JGIv7b.000387329_40822-58092+	2.4991	1.10673	3.89146	3.51617	1.814	0.525622	0.997104
AADAC|ENSG00000114771|c.Taira201203intestine_X006045|JGIv7b.000082102_3340579-3362969-	31.7965	43.0174	20.5756	0.478308	-1.06399	0.332397	0.953517
AADACL4|ENSG00000204518|c.Quigley201212_X044535|JGIv7b.000208071_522577-533708-	138.895	79.1978	198.592	2.50755	1.32628	0.173025	0.93726
AADAT|ENSG00000109576|c.JGIL6RMv1_XeXenL6RMv10010169m|JGIv7b.000014660_2062232-2098841-	1422.26	462.331	2382.18	5.15254	2.36528	0.00309932	0.186168
AADAT|ENSG00000109576|c.UniGene_Xl_S17519062|JGIv7b.000014692_8988441-9021092+	8.53807	14.8621	2.21402	0.148971	-2.7469	0.299192	0.947764
AAED1|ENSG00000158122|c.UniGene_Xl_S38675532|JGIv7b.000032519_354005-361068-	21.3951	16.4902	26.3	1.59488	0.673449	0.765543	1
AAGAB|ENSG00000103591|c.Audic201207_X025945|JGIv7b.000058049_4975593-4992662-	384.299	192.06	576.538	3.00187	1.58586	0.303193	0.947764
AAGAB|ENSG00000103591|c.UniGene_Xl_S20337254|JGIv7b.000036401_3602075-3619253+	294.279	133.693	454.865	3.4023	1.76651	0.0391416	0.685892
AAK1|ENSG00000115977|c.Taira201203egg_X000385|JGIv7b.000004754_213589-296673+	34.3572	40.9601	27.7542	0.677592	-0.561512	0.562966	1
AAK1|ENSG00000115977|c.Taira201203testis_X003766|JGIv7b.000247724_2284955-2361746+	46.3795	55.3414	37.4176	0.676123	-0.564642	0.800075	1
AAMP|ENSG00000127837|c.Taira201203pancreas_X002239|JGIv7b.000127187_2128992-2144223+	268.036	308.388	227.683	0.738298	-0.437725	0.92567	1
AAMP|ENSG00000127837|c.UniGene_Xl_S22391930|JGIv7b.000021603_1388249-1401312-	922.837	718.662	1127.01	1.56821	0.649117	0.508998	0.997104
AANAT|ENSG00000129673|c.XGI_TC422461|JGIv7b.000106323_947332-953666-	1.43788	1.48917	1.38658	0.93111	-0.102976	1	1
AANAT|ENSG00000129673|c.XGI_TC422686|JGIv7b.000071264_389373-394964-	3.44209	2.43357	4.4506	1.82884	0.870925	0.723658	1
AAR2|ENSG00000131043|c.Taira201203st09_X003663|JGIv7b.000125077_680794-686879+	240.699	223.557	257.842	1.15336	0.205841	0.762814	1
AARS2|ENSG00000124608|c.Ueno2012102cells_X000217|JGIv7b.000012020_13287630-13314178-	360.138	240.907	479.369	1.98985	0.992659	0.430815	0.978448
AARSD1|ENSG00000266967|c.XenBase_115529162|JGIv7b.000360123_511299-548145+	40.862	50.0107	31.7134	0.634132	-0.657145	0.55644	1
AARS|ENSG00000090861|c.Park201106_X010549|JGIv7b.000046631_3834200-3862408-	3365.81	3855.28	2876.35	0.74608	-0.422598	0.546322	1
AASDH|ENSG00000157426|c.Ismailoglu201203_X004058|JGIv7b.000032657_1080639-1098291+	1257.68	1185.5	1329.85	1.12177	0.165776	0.852076	1
AASDHPPT|ENSG00000149313|c.XGI_TC422152|JGIv7b.000104417_854265-886537+	57.2594	57.892	56.6267	0.978145	-0.0318797	0.995108	1
AASS|ENSG00000008311|c.Taira201203brain_X004915|JGIv7b.000026505_1407547-1444502-	1588.18	1915.66	1260.69	0.658095	-0.603632	0.631382	1
AATF|ENSG00000108270|c.Audic201207_X014864|JGIv7b.000027891_1699502-1803642-	1605.21	1685.17	1525.25	0.905101	-0.143849	0.806643	1
AATK|ENSG00000181409|c.Taira201203brain_X013222|JGIv7b.000150750_108577-214399+	35.1148	35.6528	34.5768	0.969821	-0.0442099	0.868562	1
ABAT|ENSG00000183044|c.XenBase_147902229|JGIv7b.000026364_2689745-2752987-	110.4	112.328	108.472	0.965669	-0.0503999	0.886469	1
ABAT|ENSG00000183044|c.XGI_TC415602|JGIv7b.000120240_340724-399678-	328.033	247.008	409.059	1.65606	0.727753	0.360609	0.959058
ABCA1|ENSG00000165029|c.Taira201203liver_X002115|JGIv7b.000061609_2028494-2097948-	37.1672	30.5655	43.7688	1.43197	0.518	0.529979	0.997104
ABCA1|ENSG00000165029|c.Taira201203spleen_X003781|JGIv7b.000090041_668873-751164+	245.336	227.233	263.438	1.15933	0.213291	0.639912	1
ABCA2|ENSG00000107331|c.Taira201203brain_X006134|JGIv7b.000037448_433866-471951-	289.825	155.498	424.151	2.72769	1.44768	0.0491166	0.739421
ABCA3|ENSG00000167972|c.Taira201203ovary_X000130|JGIv7b.000000939_2558927-2601093-	675.051	650.967	699.134	1.07399	0.102983	0.910598	1
ABCA3|ENSG00000167972|c.TXGP201107_X002428|JGIv7b.000023403_4255533-4300390+	464.703	236.306	693.101	2.93307	1.55241	0.0465495	0.725356
ABCA4|ENSG00000198691|c.Taira201203eye_X006442|JGIv7b.000047606_529024-637383+	53.3747	77.5635	29.1859	0.376285	-1.4101	0.145109	0.925332
ABCA5|ENSG00000154265|c.Taira201203ovary_X001423|JGIv7b.000013265_4526157-4564627+	22.8172	32.0595	13.575	0.423431	-1.2398	0.385055	0.961761
ABCA5|ENSG00000154265|c.Ueno201210brain_X001848|JGIv7b.000075417_7663292-7705450+	4.56502	4.14285	4.98719	1.20381	0.267603	1	1
ABCA8|ENSG00000141338|c.Ismailoglu201203_X006813|JGIv7b.000060603_78072-183746-	65.718	120.589	10.8469	0.0899496	-3.47474	0.185706	0.93788
ABCA8|ENSG00000141338|c.Quigley201212_X039363|JGIv7b.000147859_10172-81245-	114.043	143.638	84.4487	0.587927	-0.766291	0.419103	0.978327
ABCB10|ENSG00000135776|c.Taira201203st09_X002374|JGIv7b.000051671_257217-271590+	168.373	130.79	205.956	1.57471	0.655089	0.383732	0.961761
ABCB10|ENSG00000135776|c.Taira201203st25_X001154|JGIv7b.000019026_166132-173552+	304.895	259.049	350.74	1.35395	0.437178	0.602136	1
ABCB11|ENSG00000263298|c.Taira201203intestine_X003716|JGIv7b.000043242_7410425-7454117+	1.22637	1.06615	1.38658	1.30055	0.379124	1	1
ABCB1|ENSG00000085563|c.Chang2013_X032863|JGIv7b.000203187_787793-828110+	1645.59	1426.41	1864.78	1.30732	0.386612	0.530607	0.997104
ABCB1|ENSG00000085563|c.XenBase_148234562|JGIv7b.000061124_1028220-1072818+	3.02259	3.54031	2.50487	0.707531	-0.499136	0.960926	1
ABCB5|ENSG00000004846|c.JGIL6RMv1_XeXenL6RMv10038321m|JGIv7b.000057216_4219502-4290829+	62.0142	69.8163	54.2121	0.776496	-0.364949	0.753173	1
ABCB5|ENSG00000004846|c.Taira201203heart_X005629|JGIv7b.000102974_12705191-12735311+	3.55567	4.60646	2.50487	0.543775	-0.878919	0.801849	1
ABCB5|ENSG00000004846|c.Taira201203st12_X004073|JGIv7b.000268161_4442-43431-	620.208	1065.67	174.742	0.163973	-2.60847	0.0486175	0.736761
ABCB6|ENSG00000115657|c.Ismailoglu201203_X003007|JGIv7b.000021603_3558171-3577484+	209.608	171.199	248.018	1.44871	0.534771	0.605392	1
ABCB7|ENSG00000131269|c.Amin201106_X002140|JGIv7b.000007546_2030615-2099629+	300.756	360.646	240.867	0.667877	-0.582347	0.489175	0.991179
ABCB8|ENSG00000197150|c.Audic201207_X041637|JGIv7b.000170011_116499-134283+	218.683	184.651	252.714	1.3686	0.452705	0.657259	1
ABCB9|ENSG00000150967|c.Chang2013_X037883|JGIv7b.000395028_532298-554320+	318.866	552.766	84.9651	0.153709	-2.70173	0.00213554	0.146268
ABCC10|ENSG00000124574|c.Taira201203brain_X015850|JGIv7b.000256136_664779-691984-	306.683	324.977	288.389	0.887414	-0.172321	0.822745	1
ABCC1|ENSG00000103222|c.Taira201203brain_X013608|JGIv7b.000160841_2070164-2130088-	7.20123	11.6293	2.77317	0.238464	-2.06816	0.228924	0.938721
ABCC1|ENSG00000103222|c.Taira201203kidney_X001505|JGIv7b.000009994_3873956-3912382+	303.601	449.821	157.381	0.349874	-1.51509	0.0731579	0.815108
ABCC1|ENSG00000103222|c.TXGP201107_X001030|JGIv7b.000009994_3762929-3842896+	160.973	217.484	104.463	0.480324	-1.05792	0.15733	0.93705
ABCC2|ENSG00000023839|c.Taira201203kidney_X013221|JGIv7b.000299965_959970-1000667-	1.33501	0.724294	1.94573	2.68638	1.42566	0.790418	1
ABCC3|ENSG00000108846|c.JGIL6RMv1_XeXenL6RMv10049234m|JGIv7b.000064164_592398-650213-	7.50969	11.6871	3.33231	0.285128	-1.81032	0.284764	0.946721
ABCC4|ENSG00000125257|c.Taira201203kidney_X008712|JGIv7b.000086067_1787360-1932602-	257.835	350.373	165.297	0.471774	-1.08383	0.190916	0.93788
ABCC5|ENSG00000114770|c.Quigley201212_X014741|JGIv7b.000029016_1831671-1850329+	8.59529	11.89	5.3006	0.445804	-1.16552	0.554884	1
ABCC5|ENSG00000114770|c.Taira201203eye_X009166|JGIv7b.000084584_52476-120049-	32.8559	24.3825	41.3292	1.69504	0.761315	0.483526	0.990777
ABCC8|ENSG00000006071|c.Taira201203st30_X003100|JGIv7b.000093786_437260-492372+	25.6341	21.6133	29.6548	1.37207	0.456349	0.719327	1
ABCC8|ENSG00000006071|c.Ueno201210brain_X001368|JGIv7b.000047091_1495958-1547512-	3.37403	2.85659	3.89146	1.36227	0.446015	0.888558	1
ABCC9|ENSG00000069431|c.Taira201203eye_X001772|JGIv7b.000011605_22993-72510-	4.94634	5.15123	4.74146	0.920452	-0.119586	1	1
ABCD1|ENSG00000268757|c.Ismailoglu201203_X011500|JGIv7b.000229341_1500776-1545104-	153.023	196.619	109.427	0.556544	-0.845433	0.245955	0.938721
ABCD1|ENSG00000268757|c.TXGP201107_X008553|JGIv7b.000215393_43989-76277+	90.5033	77.1233	103.883	1.34698	0.429727	0.587147	1
ABCD2|ENSG00000173208|c.Taira201203testis_X000110|JGIv7b.000003286_1631536-1663435-	18.166	18.507	17.825	0.963148	-0.05417	0.963128	1
ABCD3|ENSG00000117528|c.XenBase_148226101|JGIv7b.000060618_1552284-1590843-	419.392	511.323	327.462	0.640421	-0.642908	0.417442	0.977098
ABCD4|ENSG00000119688|c.Park201106_X008915|JGIv7b.000039723_6827610-6847781+	21.7714	28.491	15.0518	0.528301	-0.920568	0.520243	0.997104
ABCE1|ENSG00000164163|c.Ismailoglu201203_X008698|JGIv7b.000099286_4634825-4675964+	1859.39	1827.58	1891.2	1.03481	0.0493652	0.973067	1
ABCE1|ENSG00000164163|c.Taira201203st35_X003273|JGIv7b.000190940_43993-90768-	5563.7	5741.6	5385.79	0.93803	-0.0922937	0.879826	1
ABCF1|ENSG00000204574|c.Audic201207_X029208|JGIv7b.000075398_2327606-2358265+	635.949	696.653	575.244	0.825725	-0.276266	0.582402	1
ABCF2|ENSG00000033050|c.Chang2013_X026774|JGIv7b.000109013_42146-53102-	3907.07	2663.68	5150.45	1.93358	0.951277	0.301235	0.947764
ABCF2|ENSG00000033050|c.mgEST_1013251092|JGIv7b.000160151_0-5329+	2005.21	1545.2	2465.21	1.5954	0.673916	0.474722	0.98755
ABCF3|ENSG00000161204|c.Amin201106_X007861|JGIv7b.000029016_1649121-1688378-	1725.55	1572.15	1878.95	1.19515	0.257187	0.811806	1
ABCF3|ENSG00000161204|c.Audic201207_X049057|JGIv7b.000305513_61533-82098+	931.03	676.895	1185.17	1.75088	0.808084	0.363314	0.960811
ABCG1|ENSG00000160179|c.Taira201203eye_X001048|JGIv7b.000006590_139907-190957-	11.4927	15.4709	7.51462	0.485727	-1.04178	0.50941	0.997104
ABCG2|ENSG00000118777|c.Taira201203brain_X005439|JGIv7b.000031449_2807345-2886729+	79.5879	57.7296	101.446	1.75726	0.813331	0.303606	0.947764
ABCG2|ENSG00000118777|c.Taira201203lung_X000089|JGIv7b.000000377_2763707-2837354+	690.915	602.748	779.081	1.29255	0.370218	0.52555	0.997104
ABCG5|ENSG00000138075|c.JGIL6RMv1_XeXenL6RMv10010122m|JGIv7b.000027036_1973745-1989948-	1.33501	0.724294	1.94573	2.68638	1.42566	0.790418	1
ABCG8|ENSG00000143921|c.Taira201203intestine_X002698|JGIv7b.000027036_1990478-2006342+	1.22637	1.06615	1.38658	1.30055	0.379124	1	1
ABHD10|ENSG00000144827|c.XGI_TC440316|JGIv7b.000008834_2392510-2406395+	315.318	244.428	386.207	1.58005	0.659968	0.473153	0.986825
ABHD11|ENSG00000262947|c.XGI_TC422037|JGIv7b.000007440_1090404-1100727+	38.7145	46.7888	30.6402	0.654861	-0.610739	0.633438	1
ABHD12|ENSG00000100997|c.JGIL6RMv1_XeXenL6RMv10019136m|JGIv7b.000267922_4499044-4516587-	133.827	150.758	116.897	0.775395	-0.366997	0.563388	1
ABHD12|ENSG00000100997|c.Taira201203brain_X002255|JGIv7b.000012020_325317-396589+	86.5049	110.255	62.7548	0.569178	-0.813048	0.353673	0.95724
ABHD12|ENSG00000100997|c.Taira201203brain_X010962|JGIv7b.000089475_937380-989243+	324.524	321.569	327.479	1.01838	0.0262736	0.964304	1
ABHD13|ENSG00000139826|c.Park201106_X010037|JGIv7b.000044780_2320394-2329640+	251.119	235.947	266.292	1.12861	0.174547	0.871439	1
ABHD13|ENSG00000139826|c.XGI_TC420854|JGIv7b.000167628_2883957-2892643+	206.338	224.57	188.106	0.837628	-0.255619	0.711628	1
ABHD14A|ENSG00000248487|c.Taira201203brain_X014360|JGIv7b.000187321_2565312-2572687-	48.2673	85.7102	10.8244	0.12629	-2.98518	0.00286223	0.174138
ABHD14A|ENSG00000248487|c.Taira201203eye_X014203|JGIv7b.000315413_325198-330081-	17.7857	24.7244	10.8469	0.438714	-1.18865	0.34958	0.9544
ABHD14B|ENSG00000114779|c.XenBase_148238240|JGIv7b.000187321_2577789-2583466-	63.2236	47.432	79.0151	1.66586	0.736269	0.353021	0.95724
ABHD15|ENSG00000168792|c.Quigley201112_X015420|JGIv7b.000112554_2692160-2705561+	30.7728	23.2352	38.3103	1.64881	0.721421	0.486979	0.990777
ABHD15|ENSG00000168792|c.Taira201203spleen_X004590|JGIv7b.000159212_666954-684116+	74.3463	95.5085	53.1841	0.556852	-0.844635	0.426381	0.978448
ABHD16A|ENSG00000224552|c.Chang2013_X022121|JGIv7b.000075398_1832130-1854040+	73.2504	92.8252	53.6755	0.578243	-0.790252	0.419985	0.978448
ABHD16A|ENSG00000224552|c.TXGP201107_X007231|JGIv7b.000134683_167419-192462+	256.084	312.455	199.713	0.639174	-0.645719	0.390016	0.963699
ABHD17B|ENSG00000107362|c.Chang2013_X021034|JGIv7b.000067832_625291-654237-	81.8481	117.445	46.2512	0.393811	-1.34442	0.172409	0.93726
ABHD17B|ENSG00000107362|c.UniGene_Xl_S21312946|JGIv7b.000268711_821985-846642-	332.218	410.11	254.326	0.620143	-0.689328	0.358708	0.957933
ABHD17C|ENSG00000136379|c.Audic201207_X018390|JGIv7b.000039437_3866613-3879108-	472.169	480.866	463.472	0.963829	-0.0531514	0.823899	1
ABHD17C|ENSG00000136379|c.JGIL6RMv1_XeXenL6RMv10005583m|JGIv7b.000054274_526027-529863+	177.796	156.187	199.405	1.27671	0.352425	0.584474	1
ABHD17C|ENSG00000136379|c.JGIL6RMv1_XeXenL6RMv10023728m|JGIv7b.000106789_535638-559070+	2667.23	1782.91	3551.56	1.99201	0.994223	0.24897	0.938721
ABHD17C|ENSG00000136379|c.mgEST_1013254664|JGIv7b.000009266_7880452-7909600-	3164.27	2343.86	3984.68	1.70005	0.765581	0.345489	0.9544
ABHD2|ENSG00000140526|c.Ismailoglu201203_X003239|JGIv7b.000023872_6363615-6393230+	10.572	13.3386	7.80548	0.585181	-0.773045	0.702629	1
ABHD2|ENSG00000140526|c.JGIL6RMv1_XeXenL6RMv10011422m|JGIv7b.000009266_8816035-8845121-	10.9667	15.2913	6.64206	0.434367	-1.20301	0.344017	0.9544
ABHD3|ENSG00000158201|c.Taira201203eye_X008986|JGIv7b.000080529_704858-733192-	1.41759	1.44859	1.38658	0.957196	-0.0631137	1	1
ABHD3|ENSG00000158201|c.Taira201203eye_X009198|JGIv7b.000085591_607302-639999-	6.80723	4.46752	9.14694	2.04743	1.03382	0.572562	1
ABHD3|ENSG00000158201|c.Taira201203kidney_X000367|JGIv7b.000002409_655814-665230-	5.31228	2.5959	8.02865	3.09281	1.62892	0.438369	0.978448
ABHD3|ENSG00000158201|c.Taira201203lung_X000240|JGIv7b.000002409_666657-682948-	1.41759	1.44859	1.38658	0.957196	-0.0631137	1	1
ABHD3|ENSG00000158201|c.XenBase_148234991|JGIv7b.000029621_3344835-3377942+	110.186	47.2071	173.165	3.6682	1.87507	0.0398474	0.691513
ABHD4|ENSG00000100439|c.Taira201203eye_X011217|JGIv7b.000139621_111649-128905+	156.298	149.152	163.444	1.09582	0.132014	0.741001	1
ABHD4|ENSG00000100439|c.Taira201203intestine_X002857|JGIv7b.000029869_594229-606505+	36.0962	41.2614	30.9311	0.749637	-0.415736	0.817047	1
ABHD5|ENSG00000011198|c.TXGP201107_X008774|JGIv7b.000231563_690035-703296-	2.68651	1.74986	3.62317	2.07054	1.05001	0.680563	1
ABHD5|ENSG00000011198|c.TXGP201107_X008884|JGIv7b.000239737_160397-179618+	68.7534	100.538	36.9689	0.36771	-1.44336	0.121456	0.897899
ABHD6|ENSG00000163686|c.Taira201203stomach_X002347|JGIv7b.000177844_687-16094-	21.0793	27.4654	14.6933	0.534974	-0.90246	0.39659	0.968289
ABHD8|ENSG00000127220|c.Ueno201210brain_X002579|JGIv7b.000163107_418407-433018+	10.7597	3.15787	18.3616	5.81455	2.53967	0.0629706	0.791777
ABI1|ENSG00000136754|c.Audic201207_X024337|JGIv7b.000052573_2315691-2384313-	1309.85	1516.54	1103.16	0.72742	-0.459139	0.604068	1
ABI1|ENSG00000136754|c.Taira201203brain_X013463|JGIv7b.000155082_3809861-3875623-	1420.15	1490.67	1349.64	0.905393	-0.143385	0.788405	1
ABI2|ENSG00000138443|c.Taira201203st20_X001274|JGIv7b.000020345_3327894-3364255-	851.593	1114.72	588.47	0.527911	-0.921633	0.213689	0.938721
ABI2|ENSG00000138443|c.Ueno201302st08_X000323|JGIv7b.000139113_2663449-2696677+	500.985	672.729	329.242	0.489412	-1.03088	0.308091	0.948574
ABI3BP|ENSG00000154175|c.Taira201203brain_X016796|JGIv7b.000337436_1113472-1261707-	1.24666	1.10673	1.38658	1.25286	0.325227	1	1
ABI3BP|ENSG00000154175|c.Taira201203pancreas_X000724|JGIv7b.000017127_8574019-8756236-	1.61458	0.724294	2.50487	3.45837	1.79009	0.648685	1
ABI3|ENSG00000108798|c.Taira201203intestine_X005714|JGIv7b.000075417_3545798-3559937-	1.22637	1.06615	1.38658	1.30055	0.379124	1	1
ABL1|ENSG00000097007|c.Taira201203lung_X005901|JGIv7b.000091271_1344911-1439278+	218.124	207.416	228.831	1.10325	0.141754	0.895837	1
ABL2|ENSG00000143322|c.Taira201203st08_X003012|JGIv7b.000053263_6086969-6125984-	911.602	970.189	853.014	0.879224	-0.185697	0.888249	1
ABL2|ENSG00000143322|c.Taira201203st09_X002840|JGIv7b.000069443_8159887-8194804-	435.72	467.835	403.606	0.862709	-0.213054	1	1
ABLIM1|ENSG00000099204|c.Taira201203pancreas_X000272|JGIv7b.000007045_1979560-2064172-	287.675	250.827	324.523	1.29381	0.371625	0.625227	1
ABLIM1|ENSG00000099204|c.Taira201203st30_X001155|JGIv7b.000020641_2269522-2369862+	188.408	189.592	187.224	0.987509	-0.0181347	0.831367	1
ABLIM2|ENSG00000163995|c.Taira201203brain_X011834|JGIv7b.000106356_2378668-2508040-	28.9925	45.7289	12.2561	0.268016	-1.89961	0.0942899	0.866336
ABLIM3|ENSG00000173210|c.Taira201203brain_X004028|JGIv7b.000018892_4143101-4268902+	3.35726	4.76879	1.94573	0.408013	-1.29331	0.672825	1
ABLIM3|ENSG00000173210|c.Taira201203testis_X001543|JGIv7b.000040421_2310107-2424603+	1.97095	2.55532	1.38658	0.542626	-0.881971	0.879917	1
ABO|ENSG00000256062|c.Taira201203eye_X009258|JGIv7b.000086205_16372-29262-	2.65874	1.44859	3.8689	2.6708	1.41727	0.725894	1
ABO|ENSG00000256062|c.Taira201203eye_X009260|JGIv7b.000086205_39274-47473-	11.6678	21.9489	1.38658	0.0631731	-3.98454	0.0133351	0.427512
ABO|ENSG00000256062|c.Taira201203ovary_X004103|JGIv7b.000053263_5527282-5642266-	81.8322	92.7255	70.9389	0.765043	-0.386388	0.607202	1
ABO|ENSG00000256062|c.Taira201203ovary_X005303|JGIv7b.000086205_161143-171072-	2.04282	1.87161	2.21402	1.18295	0.242389	1	1
ABO|ENSG00000256062|c.Taira201203skin_X002994|JGIv7b.000086205_29621-32016-	1.56822	1.74986	1.38658	0.792396	-0.335706	1	1
ABO|ENSG00000256062|c.Ueno201210st30_X000300|JGIv7b.000069443_7798181-7816708-	30.0819	16.8211	43.3426	2.57668	1.36551	0.160809	0.93705
ABP1|ENSG00000002726|c.Taira201203liver_X000524|JGIv7b.000011169_230217-238635+	6.03798	4.60646	7.4695	1.62153	0.697355	0.82733	1
ABRACL|ENSG00000146386|c.Taira201203stomach_X002343|JGIv7b.000175847_291950-345760+	155.646	112.294	198.998	1.77212	0.825479	0.333917	0.953517
ABRA|ENSG00000174429|c.Audic201207_X026673|JGIv7b.000060603_519000-524107-	4.59842	4.76879	4.42804	0.928547	-0.106954	0.975356	1
ABRA|ENSG00000174429|c.Taira201203eye_X014324|JGIv7b.000335957_1011-2682-	2.86617	4.34577	1.38658	0.319065	-1.64808	0.589745	1
ABRA|ENSG00000174429|c.Taira201203muscle_X001998|JGIv7b.000160942_2479817-2483904-	7.63496	5.27298	9.99694	1.89588	0.922869	0.54444	1
ABR|ENSG00000159842|c.Ismailoglu201203_X006801|JGIv7b.000060518_1500403-1765004-	179.356	252.728	105.985	0.419363	-1.25373	0.283863	0.946721
ABR|ENSG00000159842|c.Taira201203egg_X003028|JGIv7b.000036364_1736823-1966829-	222.036	267.53	176.542	0.659897	-0.599686	0.389081	0.963143
ABT1|ENSG00000146109|c.Amin201106_X027129|JGIv7b.000356308_147384-150279-	1906.28	771.11	3041.46	3.94426	1.97975	0.303919	0.947764
ABTB1|ENSG00000114626|c.Audic201207_X004219|JGIv7b.000007281_43809-71369-	214.145	272.879	155.41	0.569519	-0.812183	0.304859	0.947764
ABTB1|ENSG00000114626|c.Audic201207_X008630|JGIv7b.000013523_8065511-8099108-	82.1848	106.893	57.4767	0.537704	-0.895115	0.296024	0.947764
ABTB2|ENSG00000166016|c.JGIL6RMv1_XeXenL6RMv10007088m|JGIv7b.000074352_1817053-1833464+	41.8679	34.9347	48.8012	1.39693	0.482256	0.586662	1
ABTB2|ENSG00000166016|c.XenBase_148223869|JGIv7b.000113759_569365-647027-	355.947	235.553	476.34	2.02222	1.01594	0.201154	0.93788
AC002321.1|ENSG00000215611|c.Audic201207_X021277|JGIv7b.000046073_1484823-1511753+	3.36825	3.96333	2.77317	0.699707	-0.515178	0.888418	1
AC002321.1|ENSG00000215611|c.Taira201203brain_X006143|JGIv7b.000037448_1616820-1645461-	16.3919	11.0673	21.7164	1.96221	0.97248	0.332024	0.953517
AC002365.1|ENSG00000234469|c.Audic201207_X038176|JGIv7b.000137317_3730847-3751791-	4.225	7.06342	1.38658	0.196305	-2.34883	0.323837	0.952854
AC002365.1|ENSG00000234469|c.Taira201203pancreas_X002612|JGIv7b.000183754_34828-63482-	2.01154	2.63649	1.38658	0.525921	-0.927083	0.874366	1
AC002472.13|ENSG00000187905|c.Quigley201207_X004596|JGIv7b.000036586_1588934-1609658-	7.82786	4.00391	11.6518	2.91011	1.54107	0.338963	0.9544
AC004381.6|ENSG00000005189|c.Chang2013_X009706|JGIv7b.000023403_6724415-6755753+	383.451	415.629	351.272	0.845157	-0.242709	0.65267	1
AC005841.1|ENSG00000206044|c.Audic201207_X044064|JGIv7b.000202026_519607-533554-	26.6242	17.8467	35.4018	1.98366	0.988167	0.553272	1
AC006465.3|ENSG00000219545|c.JGIL6RMv1_XeXenL6RMv10007524m|JGIv7b.000061124_6351919-6378553+	102.852	139.904	65.7987	0.470312	-1.08831	0.292245	0.947764
AC007390.5|ENSG00000218739|c.XGI_TC432927|JGIv7b.000118142_1635226-1639786+	156.778	145.335	168.22	1.15747	0.210972	0.97722	1
AC012313.1|ENSG00000269855|c.Audic201207_X007826|JGIv7b.000012933_4049740-4056397+	150.5	173.5	127.5	0.734874	-0.444432	0.609961	1
AC012313.1|ENSG00000269855|c.Ismailoglu201203_X005890|JGIv7b.000050694_6495016-6504884+	969.642	902.056	1037.23	1.14985	0.201441	0.770484	1
AC019173.1|ENSG00000257652|c.Taira201203egg_X004223|JGIv7b.000058878_2444604-2485646+	2.5246	1.44859	3.6006	2.48559	1.31359	0.721481	1
AC073043.2|ENSG00000226124|c.Taira201203st08_X004566|JGIv7b.000139113_1588288-1613026+	137.412	207.528	67.2956	0.324273	-1.62472	0.0900229	0.857263
AC073346.2|ENSG00000214194|c.JGIL6RMv1_XeXenL6RMv10002024m|JGIv7b.000074339_944852-957631+	296.317	205.548	387.085	1.88318	0.913173	0.251391	0.938721
AC079354.1|ENSG00000182329|c.Quigley201207_X010261|JGIv7b.000139113_860061-920401+	9.69595	5.79435	13.5975	2.34669	1.23063	0.40267	0.9708
AC131097.4|ENSG00000216921|c.Ismailoglu201203_X004045|JGIv7b.000032519_98649-114762+	2.99652	4.60646	1.38658	0.301009	-1.73212	0.549901	1
AC131097.4|ENSG00000216921|c.JGIL6RMv1_XeXenL6RMv10048382m|JGIv7b.000013576_2454129-2459088-	28.2781	17.8873	38.6688	2.16181	1.11224	0.227777	0.938721
AC133919.6|ENSG00000222019|c.Taira201203kidney_X013885|JGIv7b.000398601_237578-275347+	60.9997	42.4727	79.5267	1.87242	0.904904	0.373654	0.961268
AC142381.1|ENSG00000223931|c.JGIL6RMv1_XeXenL6RMv10044102m|JGIv7b.000029869_1000995-1012432+	7.70329	8.22793	7.17865	0.872473	-0.196817	0.794365	1
AC244163.2|ENSG00000269703|c.JGIL6RMv1_XeXenL6RMv10039898m|JGIv7b.000014978_1763478-1767371+	4813.82	1445.59	8182.05	5.66001	2.5008	0.15083	0.930928
AC244163.2|ENSG00000269703|c.Quigley201212_X004978|JGIv7b.000008129_7897986-7903120-	4677	1235.39	8118.61	6.57171	2.71627	0.153962	0.935619
ACAA1|ENSG00000060971|c.Amin201106_X012124|JGIv7b.000047683_2670370-2694168-	204.731	286.076	123.386	0.431304	-1.21322	0.147164	0.928448
ACAA2|ENSG00000167315|c.TXGP201107_X007433|JGIv7b.000143831_507745-530065-	408.673	645.849	171.497	0.265538	-1.91301	0.0321606	0.637874
ACAA2|ENSG00000167315|c.Ueno201210st12_X000228|JGIv7b.000040963_589359-606709-	248.054	457.685	38.4231	0.083951	-3.57431	7.51e-05	0.0159701
ACACA|ENSG00000132142|c.TXGP201107_X002764|JGIv7b.000027891_1437581-1674108+	125.693	171.455	79.9304	0.466189	-1.10101	0.182672	0.93788
ACACB|ENSG00000076555|c.Taira201203heart_X006276|JGIv7b.000143664_1581064-1662127-	152.964	208.778	97.1511	0.465333	-1.10367	0.182746	0.93788
ACAD10|ENSG00000111271|c.Chang2013_X010173|JGIv7b.000025254_4310895-4354408+	547.891	858.059	237.722	0.277047	-1.8518	0.0705379	0.811271
ACAD11|ENSG00000240303|c.Taira201203egg_X007841|JGIv7b.000343399_90878-149810+	232.439	225.371	239.508	1.06273	0.087769	0.760186	1
ACAD8|ENSG00000151498|c.XGI_TC419855|JGIv7b.000161503_1186495-1228878-	356.44	278.207	434.673	1.5624	0.643768	0.467522	0.986535
ACAD9|ENSG00000177646|c.JGIL6RMv1_XeXenL6RMv10020352m|JGIv7b.000067738_556175-574617-	834.662	576.553	1092.77	1.89535	0.922467	0.353771	0.95724
ACADL|ENSG00000115361|c.Taira201203muscle_X001334|JGIv7b.000061124_4501207-4572218+	559.715	432.209	687.221	1.59002	0.669045	0.369406	0.961144
ACADL|ENSG00000115361|c.XGI_TC416619|JGIv7b.000013787_1513303-1531585+	174.09	252.303	95.8773	0.380009	-1.39589	0.100533	0.87694
ACADM|ENSG00000117054|c.TeperekTkacz201202_X000210|JGIv7b.000015038_1326319-1336515+	685.811	810.134	561.488	0.693081	-0.528904	0.532138	0.997287
ACADM|ENSG00000117054|c.XenBase_51703485|JGIv7b.000024235_5042551-5053806-	702.228	481.172	923.284	1.91882	0.940221	0.276673	0.945731
ACADSB|ENSG00000196177|c.Chang2013_X003322|JGIv7b.000007555_8618493-8639469+	152.513	177.41	127.616	0.719326	-0.475283	0.707677	1
ACADS|ENSG00000122971|c.JGIL6RMv1_XeXenL6RMv10007018m|JGIv7b.000162663_1594529-1612581-	186.139	154.361	217.917	1.41174	0.497472	0.615847	1
ACADVL|ENSG00000072778|c.JGIL6RMv1_XeXenL6RMv10002986m|JGIv7b.000272406_2863191-2880956+	89.664	64.0812	115.247	1.79845	0.846754	0.36275	0.960811
ACADVL|ENSG00000072778|c.JGIL6RMv1_XeXenL6RMv10005018m|JGIv7b.000016004_2580890-2593300-	256.701	220.051	293.351	1.3331	0.41479	0.676256	1
ACAP1|ENSG00000072818|c.Taira201203spleen_X003165|JGIv7b.000066342_2885-24115-	2.48374	3.58089	1.38658	0.387218	-1.36878	0.696413	1
ACAP2|ENSG00000114331|c.Ismailoglu201203_X003910|JGIv7b.000030987_3010575-3069356-	471.772	502.585	440.959	0.87738	-0.188726	0.790474	1
ACAP2|ENSG00000114331|c.Taira201203st09_X003752|JGIv7b.000136959_62639-122981-	185.042	258.729	111.355	0.430393	-1.21627	0.182608	0.93788
ACAP3|ENSG00000131584|c.Taira201203st09_X003178|JGIv7b.000088892_590758-725852-	3.34796	3.92274	2.77317	0.706946	-0.500329	0.890375	1
ACAP3|ENSG00000131584|c.Ueno201210brain_X002782|JGIv7b.000200115_8455-153830-	6.95082	9.4736	4.42804	0.467409	-1.09724	0.469768	0.986535
ACAT1|ENSG00000075239|c.Audic201207_X034922|JGIv7b.000104417_1647351-1662147+	354.149	382.663	325.634	0.850969	-0.232821	0.708442	1
ACAT1|ENSG00000075239|c.XenBase_148227462|JGIv7b.000027814_206254-225259-	71.6948	103.201	40.1884	0.389417	-1.36061	0.286458	0.946759
ACAT2|ENSG00000120437|c.TeperekTkacz201205_X001046|JGIv7b.000045784_3033532-3049605+	554.657	578.335	530.979	0.918116	-0.123252	0.893224	1
ACAT2|ENSG00000120437|c.Ueno201210ovary_X000099|JGIv7b.000009528_727220-739570-	397.639	290.503	504.774	1.73759	0.797084	0.566603	1
ACBD3|ENSG00000182827|c.Taira201203st10_X001331|JGIv7b.000027161_6778939-6799114-	1701.54	1570.99	1832.09	1.1662	0.221818	0.794908	1
ACBD3|ENSG00000182827|c.Ueno201210st10_X001479|JGIv7b.000102974_4980066-4998427+	1638.5	1355.5	1921.49	1.41755	0.503401	0.503082	0.996389
ACBD4|ENSG00000181513|c.Taira201203intestine_X005667|JGIv7b.000075417_1834319-1855985+	25.2532	31.6083	18.8981	0.597886	-0.742057	0.526266	0.997104
ACBD5|ENSG00000107897|c.Taira201203brain_X003886|JGIv7b.000017434_3884-26410+	148.073	185.417	110.729	0.597188	-0.743743	0.467468	0.986535
ACBD6|ENSG00000135847|c.Audic201207_X027994|JGIv7b.000069443_9344356-9390802+	2615.71	2255.65	2975.76	1.31925	0.39972	0.586401	1
ACBD6|ENSG00000135847|c.Taira201203eye_X007105|JGIv7b.000053263_7365843-7458717+	4.24896	4.60646	3.89146	0.844784	-0.243346	1	1
ACBD7|ENSG00000176244|c.JGIL6RMv1_XeXenL6RMv10008716m|JGIv7b.000023206_527485-535999+	215.281	71.0228	359.539	5.0623	2.33979	0.309989	0.948708
ACCS|ENSG00000110455|c.Taira201203lung_X002454|JGIv7b.000025194_1437154-1466013-	304.793	335.888	273.698	0.81485	-0.295394	0.759836	1
ACCS|ENSG00000110455|c.Ueno201210egg_X000624|JGIv7b.000043483_2713350-2723598-	289.387	380.348	198.427	0.521697	-0.938715	0.409525	0.974761
ACD|ENSG00000102977|c.Ismailoglu201203_X007061|JGIv7b.000067052_812387-834474+	36.0655	62.984	9.14694	0.145226	-2.78362	0.00649147	0.291689
ACD|ENSG00000102977|c.JGIL6RMv1_XeXenL6RMv10009170m|JGIv7b.000274508_1736931-1759540+	80.601	48.1515	113.05	2.34781	1.23131	0.191814	0.93788
ACE2|ENSG00000130234|c.XenBase_125858565|JGIv7b.000036364_296054-335582-	1.24666	1.10673	1.38658	1.25286	0.325227	1	1
ACE|ENSG00000159640|c.Taira201203lung_X005360|JGIv7b.000075417_1111183-1128920-	145.101	82.7959	207.406	2.50503	1.32483	0.128887	0.906851
ACER1|ENSG00000167769|c.Audic201207_X049570|JGIv7b.000325448_399777-418289+	28.5181	20.1351	36.9012	1.83268	0.873954	0.430427	0.978448
ACER2|ENSG00000177076|c.Amin201106_X014665|JGIv7b.000061609_1528260-1545361+	56.1726	75.5343	36.8109	0.48734	-1.037	0.18617	0.93788
ACER2|ENSG00000177076|c.Audic201207_X032656|JGIv7b.000090041_1357360-1378023-	174.572	199.592	149.553	0.749294	-0.416395	0.662053	1
ACER3|ENSG00000262970|c.JGIL6RMv1_XeXenL6RMv10047165m|JGIv7b.000068908_2505063-2543571-	552.242	544.541	559.943	1.02828	0.0402401	0.801824	1
ACER3|ENSG00000262970|c.TXGP201107_X009567|JGIv7b.000331151_2941-19921+	483.198	350.321	616.074	1.7586	0.814426	0.29965	0.947764
ACHE|ENSG00000087085|c.Ueno201210eye_X002158|JGIv7b.000402161_246419-264210+	35.6268	47.6817	23.5719	0.49436	-1.01637	0.279334	0.946721
ACHE|ENSG00000087085|c.XenBase_189217783|JGIv7b.000175714_911874-933860-	83.2464	63.3039	103.189	1.63006	0.704921	0.434688	0.978448
ACIN1|ENSG00000100813|c.Taira201203eye_X002520|JGIv7b.000013576_6500058-6558176-	7709.93	4620.52	10799.3	2.33725	1.22482	0.400768	0.970466
ACIN1|ENSG00000100813|c.Taira201203liver_X003880|JGIv7b.000326511_1236455-1270976+	4123.65	4330.5	3916.8	0.904469	-0.144857	0.954603	1
ACLY|ENSG00000131473|c.Taira201203st35_X000628|JGIv7b.000013265_3973652-3999129-	588.747	653.583	523.91	0.801597	-0.319051	0.665151	1
ACLY|ENSG00000131473|c.TXGP201107_X005744|JGIv7b.000075417_7017284-7047546-	526.512	527.371	525.653	0.996742	-0.00470728	0.970714	1
ACMSD|ENSG00000153086|c.Taira201203kidney_X010092|JGIv7b.000127187_1551774-1575497-	66.3813	23.1774	109.585	4.7281	2.24126	0.0155295	0.45814
ACN9|ENSG00000196636|c.Ueno2012102cells_X001441|JGIv7b.000145462_694360-713382+	19.4333	10.6209	28.2457	2.65944	1.41112	0.276436	0.945486
ACO1|ENSG00000122729|c.Ueno201210kidney_X001224|JGIv7b.000090041_3220607-3252847+	638.554	889.456	387.651	0.43583	-1.19816	0.162903	0.93726
ACO2|ENSG00000100412|c.Audic201207_X030539|JGIv7b.000078978_2882729-2904948-	216.45	124.665	308.236	2.47252	1.30598	0.60411	1
ACO2|ENSG00000100412|c.Ueno201210heart_X000191|JGIv7b.000012423_2228713-2250819+	6.61306	9.33466	3.89146	0.416883	-1.26229	0.5062	0.997104
ACOT11|ENSG00000162390|c.JGIL6RMv1_XeXenL6RMv10027435m|JGIv7b.000053263_3513817-3535427+	1126.08	922.779	1329.38	1.44062	0.526694	0.53503	0.9973
ACOT12|ENSG00000172497|c.Ueno2012102cells_X000032|JGIv7b.000001187_9507456-9533880+	43.3139	60.2602	26.3676	0.437563	-1.19244	0.32145	0.952854
ACOT13|ENSG00000112304|c.JGIL6RMv1_XeXenL6RMv10055209m|JGIv7b.000133814_5456-9847-	61.7097	48.7244	74.695	1.53301	0.616366	0.712437	1
ACOT2|ENSG00000119673|c.XGI_TC417398|JGIv7b.000203041_5396650-5401559+	140.896	95.318	186.474	1.95634	0.968155	0.246705	0.938721
ACOT8|ENSG00000101473|c.Audic201207_X030904|JGIv7b.000080843_804661-809780+	13.3623	5.41192	21.3128	3.93812	1.97751	0.163742	0.93726
ACOT9|ENSG00000123130|c.Taira201203intestine_X006437|JGIv7b.000094452_39769-73036-	232.992	305.603	160.382	0.524806	-0.930144	0.43182	0.978448
ACOX1|ENSG00000161533|c.JGIL6RMv1_XeXenL6RMv10033754m|JGIv7b.000017060_923-7541+	135.687	200.698	70.6755	0.352148	-1.50575	0.137732	0.915858
ACOX1|ENSG00000161533|c.Quigley201212_X028361|JGIv7b.000071264_824317-840368+	458.622	429.284	487.96	1.13668	0.184831	0.966977	1
ACOX2|ENSG00000168306|c.UniGene_Xl_S19656560|JGIv7b.000013523_2802583-2839287+	13.0305	11.3452	14.7158	1.2971	0.375286	0.801176	1
ACOX3|ENSG00000087008|c.Taira201203brain_X011838|JGIv7b.000106356_2616412-2690185-	128.57	175.801	81.3395	0.462681	-1.11191	0.182706	0.93788
ACOXL|ENSG00000153093|c.Audic201207_X006569|JGIv7b.000012020_1966583-2118099-	158.608	222.455	94.7615	0.42598	-1.23114	0.197463	0.93788
ACP1|ENSG00000143727|c.Chang2013_X014539|JGIv7b.000043061_3622899-3638784+	398.769	372.35	425.187	1.1419	0.191439	0.904677	1
ACP1|ENSG00000143727|c.Ueno2012104cells_X000437|JGIv7b.000030404_2333033-2362975+	1354.81	589.128	2120.5	3.59939	1.84775	0.145366	0.925949
ACP2|ENSG00000134575|c.Amin201106_X027648|JGIv7b.000402746_3620395-3649238+	15.755	10.6209	20.889	1.96678	0.975835	0.348561	0.9544
ACP2|ENSG00000134575|c.Ueno201210egg_X000907|JGIv7b.000074352_2044810-2126346-	422.243	420.091	424.395	1.01024	0.0147051	0.894801	1
ACP2|ENSG00000134575|c.XGI_TC414608|JGIv7b.000113759_187212-199995-	3358.62	2631.84	4085.39	1.55229	0.6344	0.429884	0.978448
ACP5|ENSG00000102575|c.Ismailoglu201203_X005785|JGIv7b.000049557_1109913-1131693+	495.788	844.659	146.917	0.173937	-2.52336	0.0623169	0.790319
ACP5|ENSG00000102575|c.Taira201203kidney_X013179|JGIv7b.000293151_553972-582745-	4.87912	7.54422	2.21402	0.293473	-1.7687	0.373688	0.961268
ACP6|ENSG00000265277|c.JGIL6RMv1_XeXenL6RMv10002456m|JGIv7b.000207208_469312-481683-	297.866	359.158	236.574	0.65869	-0.602328	0.484382	0.990777
ACPL2|ENSG00000155893|c.Taira201203st25_X001320|JGIv7b.000023885_570565-587169-	1.93037	2.47416	1.38658	0.560427	-0.835402	0.885592	1
ACPL2|ENSG00000155893|c.Ueno201210st08_X000285|JGIv7b.000016807_12680176-12719281-	79.7232	128.942	30.5048	0.236579	-2.07961	0.0175592	0.487825
ACPP|ENSG00000014257|c.Chung201110_X006966|JGIv7b.000245384_510342-529466+	138.224	95.688	180.76	1.88905	0.917661	0.522415	0.997104
ACR|ENSG00000100312|c.JGIL6RMv1_XeXenL6RMv10004795m|JGIv7b.000030711_927329-957791+	4.77682	5.37133	4.18231	0.778636	-0.36098	1	1
ACSBG1|ENSG00000103740|c.Taira201203brain_X002575|JGIv7b.000012518_4129463-4176722-	21.1476	40.9085	1.38658	0.0338947	-4.8828	0.000929613	0.0838677
ACSBG2|ENSG00000130377|c.Ismailoglu201203_X007073|JGIv7b.000067346_222503-236564-	240.696	345.681	135.712	0.392593	-1.34889	0.207727	0.938721
ACSBG2|ENSG00000130377|c.Quigley201112_X021485|JGIv7b.000325448_462747-501906-	2715.43	3629.07	1801.78	0.496485	-1.01018	0.170286	0.93726
ACSBG2|ENSG00000130377|c.Taira201203lung_X003127|JGIv7b.000035716_1500257-1520251-	59.3881	34.3025	84.4737	2.46261	1.30019	0.261588	0.940801
ACSF2|ENSG00000167107|c.Quigley201212_X028388|JGIv7b.000071264_2023450-2054011+	171.507	146.825	196.188	1.3362	0.418131	0.594226	1
ACSF2|ENSG00000167107|c.Taira201203kidney_X013344|JGIv7b.000318577_612111-636165+	32.3449	20.9234	43.7664	2.09175	1.06471	0.351989	0.95686
ACSF3|ENSG00000176715|c.Amin201106_X026978|JGIv7b.000344679_169201-196647+	37.5491	56.2453	18.853	0.335193	-1.57694	0.0948361	0.866721
ACSL1|ENSG00000151726|c.Taira201203eye_X002775|JGIv7b.000014692_3285340-3333167+	2760.71	2257.7	3263.72	1.4456	0.531666	0.509302	0.997104
ACSL1|ENSG00000151726|c.Taira201203muscle_X000999|JGIv7b.000041523_5275788-5323071-	2240.8	1805.42	2676.17	1.4823	0.567841	0.422211	0.978448
ACSL3|ENSG00000123983|c.Ismailoglu201203_X012425|JGIv7b.000294828_7372-60706-	964.681	909.381	1019.98	1.12162	0.165586	0.821271	1
ACSL3|ENSG00000123983|c.TXGP201107_X001979|JGIv7b.000016807_11112909-11170879-	2112.89	2889.72	1336.06	0.462348	-1.11295	0.230164	0.938721
ACSL4|ENSG00000068366|c.Audic201207_X004445|JGIv7b.000007546_5986514-6028877-	1838.08	2049.09	1627.06	0.794041	-0.332714	0.67541	1
ACSL4|ENSG00000068366|c.Taira201203brain_X010870|JGIv7b.000086967_3383177-3422655+	298.271	453.024	143.517	0.316799	-1.65836	0.0641471	0.794707
ACSL5|ENSG00000197142|c.JGIL6RMv1_XeXenL6RMv10008569m|JGIv7b.000020641_2826641-2852988+	68.3492	58.6912	78.0072	1.32911	0.410462	0.642245	1
ACSL6|ENSG00000164398|c.Ueno201210brain_X000713|JGIv7b.000018892_8811004-8917256+	30.0862	47.4024	12.7701	0.269398	-1.89219	0.377858	0.961268
ACSM3|ENSG00000005187|c.XenBase_147898384|JGIv7b.000183165_926135-946289-	87.9147	89.3021	86.5273	0.968928	-0.0455386	0.904139	1
ACSS1|ENSG00000154930|c.Taira201203stomach_X000337|JGIv7b.000012020_544495-618987-	10.4428	9.81546	11.0701	1.12782	0.173542	1	1
ACSS1|ENSG00000154930|c.Taira201203stomach_X001790|JGIv7b.000089475_1059206-1112556-	42.4262	43.7012	41.1512	0.941649	-0.0867384	1	1
ACSS2|ENSG00000131069|c.Audic201207_X040469|JGIv7b.000162564_413510-448564-	62.4605	60.0401	64.881	1.08063	0.111871	0.823242	1
ACSS2|ENSG00000131069|c.Taira201203egg_X002671|JGIv7b.000030581_770425-800453-	1003.94	1092.89	914.984	0.837216	-0.256328	0.79613	1
ACSS3|ENSG00000111058|c.Audic201207_X011422|JGIv7b.000018184_1660875-1727353-	94.6732	156.47	32.8768	0.210116	-2.25074	0.0167189	0.477395
ACTA1|ENSG00000143632|c.Audic201207_X033214|JGIv7b.000096620_795614-799059-	18.4564	13.0951	23.8176	1.81883	0.863007	0.550314	1
ACTA1|ENSG00000143632|c.JGIL6RMv1_XeXenL6RMv10013764m|JGIv7b.000002589_1301056-1305933-	2.24502	1.44859	3.04146	2.0996	1.07012	0.850821	1
ACTA1|ENSG00000143632|c.UniGene_Xl_S14742628|JGIv7b.000272406_3556706-3558513-	11.2309	6.13621	16.3256	2.66053	1.41171	0.375781	0.961268
ACTA1|ENSG00000143632|c.XenBase_163916499|JGIv7b.000044061_721317-723151-	5.68515	7.74713	3.62317	0.467678	-1.09641	0.663015	1
ACTA1|ENSG00000143632|c.XGI_TC431120|JGIv7b.000031469_1951163-1956302-	8.75845	11.1657	6.35121	0.568815	-0.813969	0.491495	0.991773
ACTA2|ENSG00000107796|c.Audic201207_X011524|JGIv7b.000018192_1154981-1162092+	1.43788	1.48917	1.38658	0.93111	-0.102976	1	1
ACTA2|ENSG00000107796|c.mgEST_1013250860|JGIv7b.000079772_5969939-5977421+	413.913	534.291	293.534	0.54939	-0.864097	0.272023	0.942909
ACTB|ENSG00000075624|c.JGIL6RMv1_XeXenL6RMv10022560m|JGIv7b.000120240_3192678-3197730+	22905.2	15968.3	29842.2	1.86884	0.902145	0.325485	0.953517
ACTB|ENSG00000075624|c.mgEST_1013085555|JGIv7b.000026364_4933385-4938221+	35452.7	28861.6	42043.7	1.45673	0.542738	0.499316	0.995034
ACTC1|ENSG00000159251|c.JGIL6RMv1_XeXenL6RMv10012311m|JGIv7b.000203041_1529047-1534757-	17.5166	7.32411	27.7091	3.78327	1.91963	0.122011	0.897899
ACTC1|ENSG00000159251|c.JGIL6RMv1_XeXenL6RMv10022173m|JGIv7b.000265107_3994079-4000543+	1.61458	0.724294	2.50487	3.45837	1.79009	0.648685	1
ACTC1|ENSG00000159251|c.XGI_TC451772|JGIv7b.000152379_71379-79346+	7.04384	8.22793	5.85975	0.712178	-0.48969	0.925854	1
ACTG1|ENSG00000267807|c.JGIL6RMv1_XeXenL6RMv10044808m|JGIv7b.000316503_167105-173158+	23819.9	23938.9	23700.9	0.990057	-0.0144168	0.981101	1
ACTL6A|ENSG00000136518|c.Chang2013_X011718|JGIv7b.000030987_478557-491202+	6533.53	5553.24	7513.83	1.35305	0.436219	0.56407	1
ACTL6A|ENSG00000136518|c.Taira201203st12_X003573|JGIv7b.000168805_112041-126867+	3746.61	3666.08	3827.14	1.04393	0.0620282	0.766584	1
ACTL6B|ENSG00000077080|c.JGIL6RMv1_XeXenL6RMv10014406m|JGIv7b.000113187_1537400-1560523+	296.024	143.109	448.94	3.13705	1.64941	0.0509171	0.748612
ACTN1|ENSG00000072110|c.Taira201203st25_X004526|JGIv7b.000203041_2723833-2797710+	1936.85	2568.95	1304.76	0.507896	-0.977395	0.19154	0.93788
ACTN1|ENSG00000072110|c.Taira201203st35_X003595|JGIv7b.000265107_1619099-1677669-	2988.97	3298.51	2679.44	0.81232	-0.29988	0.705356	1
ACTN2|ENSG00000077522|c.Audic201207_X031885|JGIv7b.000086070_1354273-1394680-	25.5294	23.282	27.7768	1.19306	0.254666	0.785138	1
ACTN2|ENSG00000077522|c.Taira201203eye_X004691|JGIv7b.000031469_736570-779092-	17.6107	5.83494	29.3865	5.03631	2.33237	0.0577223	0.775301
ACTN2|ENSG00000077522|c.Taira201203muscle_X001344|JGIv7b.000061562_76583-107794+	9.27757	1.06615	17.489	16.4039	4.03597	0.0146784	0.448364
ACTN2|ENSG00000077522|c.XenBase_147901186|JGIv7b.000045784_6036519-6082795-	44.6666	39.1931	50.1402	1.27931	0.355369	0.810755	1
ACTN4|ENSG00000130402|c.Ueno201210ovary_X000342|JGIv7b.000039723_8100767-8143714+	2182.2	2248.68	2115.72	0.940872	-0.0879294	0.88718	1
ACTN4|ENSG00000130402|c.XGI_TC413971|JGIv7b.000050079_3642717-3698929-	1870.69	2200.04	1541.34	0.700599	-0.513338	0.53298	0.997287
ACTR10|ENSG00000131966|c.Chang2013_X015606|JGIv7b.000045985_174324-296623+	241.137	207.575	274.699	1.32337	0.404222	0.714458	1
ACTR10|ENSG00000131966|c.Taira201203st09_X003726|JGIv7b.000133644_1313017-1330546-	208.437	240.823	176.051	0.731038	-0.451982	0.509192	0.997104
ACTR1A|ENSG00000138107|c.Taira201203brain_X003809|JGIv7b.000016863_558335-580163-	270.473	247.637	293.309	1.18443	0.244193	0.801888	1
ACTR1A|ENSG00000138107|c.XenBase_49671159|JGIv7b.000153221_30715-47613+	295.512	303.152	287.873	0.949599	-0.0746093	0.853872	1
ACTR2|ENSG00000138071|c.Taira201203testis_X000496|JGIv7b.000012020_7237943-7271700+	1338.96	1126.74	1551.19	1.37671	0.461223	0.602677	1
ACTR2|ENSG00000138071|c.XGI_TC415628|JGIv7b.000111824_1945233-1972872+	4368.83	4907.26	3830.39	0.780556	-0.357426	0.631473	1
ACTR3|ENSG00000115091|c.Quigley201212_X001890|JGIv7b.000003490_2124614-2141193+	1386.54	574.898	2198.19	3.82361	1.93494	0.175426	0.93788
ACTR3|ENSG00000115091|c.Ueno201302st08_X000336|JGIv7b.000163806_5563873-5583831+	1222.87	736.306	1709.44	2.32165	1.21515	0.410199	0.974974
ACTR5|ENSG00000101442|c.JGIL6RMv1_XeXenL6RMv10055703m|JGIv7b.000004704_476077-485132+	288.112	169.021	407.202	2.40918	1.26854	0.287029	0.946809
ACTR6|ENSG00000075089|c.UniGene_Xl_S37223611|JGIv7b.000018184_3963200-3973005-	1671.57	856.555	2486.58	2.90299	1.53754	0.0723199	0.813024
ACTR8|ENSG00000113812|c.Chang2013_X037033|JGIv7b.000335124_9110-28635+	1890.45	1288.61	2492.3	1.93409	0.951657	0.286277	0.946759
ACVR1B|ENSG00000135503|c.Quigley201212_X009704|JGIv7b.000014978_4799004-4831967-	733.701	678.876	788.526	1.16152	0.21601	0.625676	1
ACVR1B|ENSG00000135503|c.TXGP201107_X000842|JGIv7b.000008129_5164959-5201979+	618.225	761.62	474.83	0.623448	-0.681659	0.483885	0.990777
ACVR1|ENSG00000115170|c.Ismailoglu201203_X004986|JGIv7b.000043242_11891608-11937329+	2711.54	2750.84	2672.24	0.971429	-0.0418193	0.907023	1
ACVR1|ENSG00000115170|c.Quigley201112_X001139|JGIv7b.000004321_12116261-12167970+	1024.18	1148.38	899.992	0.783707	-0.351614	0.958535	1
ACVR1|ENSG00000115170|c.Taira201203lung_X001774|JGIv7b.000014978_4840805-4888113-	46.0902	88.2889	3.89146	0.0440764	-4.50385	6.98e-05	0.0151724
ACVR2A|ENSG00000121989|c.Quigley201112_X005048|JGIv7b.000021603_8469902-8522909+	986.614	994.369	978.86	0.984403	-0.022679	0.951329	1
ACVR2A|ENSG00000121989|c.Taira201203brain_X000912|JGIv7b.000004321_14913634-14963846-	1046.51	1038.03	1054.99	1.01633	0.0233724	0.924326	1
ACVR2B|ENSG00000114739|c.JGIL6RMv1_XeXenL6RMv10011755m|JGIv7b.000047683_3882881-3902054-	216.792	322.203	111.38	0.345684	-1.53248	0.153408	0.935115
ACVR2B|ENSG00000114739|c.JGIL6RMv1_XeXenL6RMv10011828m|JGIv7b.000052573_12610951-12705061+	386.938	464.877	309	0.664692	-0.589243	0.663785	1
ACY1|ENSG00000243989|c.Taira201203liver_X003360|JGIv7b.000187321_2519635-2534933-	9.53743	8.22793	10.8469	1.31831	0.398687	0.760528	1
ACY3|ENSG00000132744|c.XGI_TC416695|JGIv7b.000267344_2052158-2068973-	1447.46	1223.58	1671.34	1.36595	0.4499	0.578885	1
ACYP1|ENSG00000119640|c.JGIL6RMv1_XeXenL6RMv10020080m|JGIv7b.000039723_6632811-6633627+	2.58519	3.7838	1.38658	0.366452	-1.4483	0.68239	1
ACYP1|ENSG00000119640|c.XenBase_50415081|JGIv7b.000289484_23381-32711-	213.423	153.602	273.245	1.77891	0.830997	0.373781	0.961268
ACYP2|ENSG00000170634|c.Taira201203eye_X009251|JGIv7b.000086070_1672580-1681136-	30.0121	42.0888	17.9353	0.426131	-1.23063	0.567679	1
ACYP2|ENSG00000170634|c.Taira201203muscle_X001742|JGIv7b.000102974_19683899-19723256+	422.531	325.336	519.725	1.5975	0.675819	0.410768	0.975526
ADAD1|ENSG00000164113|c.JGIL6RMv1_XeXenL6RMv10050348m|JGIv7b.000135961_286205-313677+	41.7861	40.2296	43.3426	1.07738	0.107528	0.910938	1
ADAD1|ENSG00000164113|c.Taira201203ovary_X005354|JGIv7b.000088765_2774959-2793403-	96.7519	162.214	31.2896	0.19289	-2.37415	0.405033	0.972559
ADA|ENSG00000196839|c.JGIL6RMv1_XeXenL6RMv10032675m|JGIv7b.000061180_365403-384801+	5.85959	7.02284	4.69633	0.668723	-0.580519	0.696633	1
ADA|ENSG00000196839|c.Taira201203eye_X002677|JGIv7b.000014557_6492508-6507530+	143.691	247.999	39.3835	0.158805	-2.65467	0.00195276	0.135966
ADA|ENSG00000196839|c.Taira201203intestine_X001704|JGIv7b.000014557_6441222-6460528-	399.758	797.569	1.94573	0.00243957	-8.67916	2e-12	9.27e-09
ADAL|ENSG00000168803|c.Ueno201302st08_X000161|JGIv7b.000038656_46273-62286-	294.122	335.299	252.945	0.754386	-0.406624	0.650536	1
ADAL|ENSG00000168803|c.UniGene_Xl_S25080933|JGIv7b.000059883_3339354-3354694-	30.1325	22.8699	37.3951	1.63512	0.709395	0.554488	1
ADAM10|ENSG00000137845|c.Ismailoglu201203_X012752|JGIv7b.000351606_912058-987983+	3183.77	4206.59	2160.95	0.513706	-0.960985	0.249836	0.938721
ADAM10|ENSG00000137845|c.JGIL6RMv1_XeXenL6RMv10045106m|JGIv7b.000054274_1171234-1194440+	3.70868	1.06615	6.35121	5.95714	2.57462	0.445315	0.979388
ADAM10|ENSG00000137845|c.Taira201203stomach_X001429|JGIv7b.000059883_2026152-2109602-	563.396	731.673	395.118	0.54002	-0.888915	0.296693	0.947764
ADAM11|ENSG00000073670|c.Taira201203st25_X000934|JGIv7b.000014557_9118250-9157207-	24.8606	30.5999	19.1213	0.624882	-0.678345	0.475142	0.987686
ADAM11|ENSG00000073670|c.Taira201203st25_X003032|JGIv7b.000075417_2285477-2316000-	24.9617	15.3491	34.5743	2.25253	1.17155	0.48557	0.990777
ADAM12|ENSG00000148848|c.Taira201203lung_X000849|JGIv7b.000007555_3844003-3906000-	2.70624	3.19845	2.21402	0.692217	-0.530704	0.880949	1
ADAM17|ENSG00000151694|c.Ismailoglu201203_X004940|JGIv7b.000043061_7739262-7788278-	281.251	402.597	159.906	0.397186	-1.33211	0.0974024	0.871341
ADAM17|ENSG00000151694|c.XGI_TC415724|JGIv7b.000142445_3008259-3075797-	104.699	70.8529	138.546	1.9554	0.967461	0.319847	0.952854
ADAM19|ENSG00000135074|c.Taira201203heart_X002404|JGIv7b.000027038_526105-593857-	2235.68	2244.37	2226.98	0.992253	-0.01122	0.944903	1
ADAM19|ENSG00000135074|c.Taira201203lung_X007537|JGIv7b.000189728_444548-497515-	16.0313	27.3437	4.7189	0.172577	-2.53469	0.0494273	0.740523
ADAM19|ENSG00000135074|c.Ueno201210brain_X001543|JGIv7b.000054336_891417-928930-	19.6503	18.1885	21.1122	1.16074	0.215046	0.841191	1
ADAM22|ENSG00000008277|c.UniGene_Xl_S13590649|JGIv7b.000061124_678299-807623-	21.4628	23.1774	19.7481	0.852042	-0.231003	0.927675	1
ADAM28|ENSG00000042980|c.Quigley201112_X011196|JGIv7b.000059755_890033-936932+	253.239	448.999	57.4792	0.128016	-2.9656	0.0010946	0.0946993
ADAM28|ENSG00000042980|c.Quigley201212_X015268|JGIv7b.000030425_635315-693755+	500.865	407.873	593.856	1.45598	0.541993	0.59056	1
ADAM28|ENSG00000042980|c.Taira201203eye_X004535|JGIv7b.000030425_736049-756982-	1.86809	1.79044	1.94573	1.08673	0.119993	1	1
ADAM28|ENSG00000042980|c.Taira201203intestine_X002905|JGIv7b.000030425_695674-731899+	12.2013	17.447	6.95548	0.398662	-1.32676	0.378134	0.961268
ADAM28|ENSG00000042980|c.UniGene_Xl_S43236146|JGIv7b.000133382_1536585-1573931+	820.204	631.748	1008.66	1.59662	0.675018	0.382332	0.961697
ADAM9|ENSG00000168615|c.Quigley201207_X007100|JGIv7b.000059267_1915277-1976792-	127.472	156.333	98.6102	0.630769	-0.664817	0.805987	1
ADAM9|ENSG00000168615|c.Taira201203brain_X005084|JGIv7b.000027313_660790-711133+	290.838	455.848	125.828	0.27603	-1.8571	0.0429231	0.707668
ADAM9|ENSG00000168615|c.Taira201203eye_X001310|JGIv7b.000007555_8543612-8586280+	1381.7	1750.92	1012.48	0.578257	-0.790217	0.528451	0.997104
ADAM9|ENSG00000168615|c.XGI_TC417575|JGIv7b.000247724_618678-690901+	1.43788	1.48917	1.38658	0.93111	-0.102976	1	1
ADAMTS10|ENSG00000261964|c.JGIL6RMv1_XeXenL6RMv10051715m|JGIv7b.000325448_224559-261378+	4.94957	6.29854	3.6006	0.571657	-0.806779	0.696014	1
ADAMTS13|ENSG00000260099|c.Taira201203liver_X001409|JGIv7b.000037448_1468724-1485024+	1.93995	1.10673	2.77317	2.50572	1.32523	0.752591	1
ADAMTS17|ENSG00000140470|c.Taira201203kidney_X006940|JGIv7b.000058049_2621145-2784887-	60.4126	82.7381	38.0871	0.460334	-1.11925	0.248912	0.938721
ADAMTS1|ENSG00000154734|c.Ueno201210brain_X000211|JGIv7b.000006590_8831863-8841000+	473.404	352.568	594.239	1.68546	0.753144	0.268299	0.941916
ADAMTS1|ENSG00000154734|c.Ueno201210st10_X000167|JGIv7b.000006754_946678-956092-	134.945	122.551	147.339	1.20227	0.265757	0.681774	1
ADAMTS2|ENSG00000087116|c.Taira201203eye_X006513|JGIv7b.000048253_324467-475432+	24.5496	32.1468	16.9524	0.527343	-0.923186	0.413729	0.976173
ADAMTS3|ENSG00000156140|c.Audic201207_X041032|JGIv7b.000165627_1269712-1385780+	36.0835	61.5884	10.5786	0.171764	-2.5415	0.0188128	0.503523
ADAMTS4|ENSG00000158859|c.Taira201203brain_X002407|JGIv7b.000012462_1863813-1881435-	1.69716	1.44859	1.94573	1.34319	0.425663	0.978742	1
ADAMTS4|ENSG00000158859|c.Taira201203lung_X003888|JGIv7b.000046492_101342-114981+	37.4673	36.5566	38.378	1.04982	0.0701485	0.881908	1
ADAMTS6|ENSG00000049192|c.Taira201203ovary_X003223|JGIv7b.000041523_674843-816655-	1.77973	2.17288	1.38658	0.638131	-0.648076	0.953769	1
ADAMTS6|ENSG00000049192|c.Ueno201210st09_X000839|JGIv7b.000173125_24889-194187-	9.91606	14.8449	4.98719	0.335952	-1.57367	0.257345	0.940615
ADAMTS8|ENSG00000134917|c.Taira201203heart_X006535|JGIv7b.000161503_4103947-4140044+	13.4159	18.4898	8.34206	0.451171	-1.14825	0.416225	0.976929
ADAMTS8|ENSG00000134917|c.Taira201203ovary_X006633|JGIv7b.000161503_4513710-4549011-	22.7571	3.7838	41.7304	11.0287	3.46319	0.178704	0.93788
ADAMTSL2|ENSG00000197859|c.JGIL6RMv1_XeXenL6RMv10046240m|JGIv7b.000053263_7714899-7747108+	3.36882	2.55532	4.18231	1.63671	0.710796	0.720252	1
ADAMTSL4|ENSG00000143382|c.Ueno201210heart_X001154|JGIv7b.000131854_1449644-1578595-	18.5852	31.8923	5.27804	0.165496	-2.59514	0.0378003	0.681634
ADAMTSL5|ENSG00000185761|c.JGIL6RMv1_XeXenL6RMv10014579m|JGIv7b.000039437_2734314-2774476-	16.309	21.1669	11.4512	0.540997	-0.886308	0.63048	1
ADAMTSL5|ENSG00000185761|c.Park201106_X002649|JGIv7b.000009266_6571442-6605412+	15.8726	13.3386	18.4067	1.37996	0.464626	0.575868	1
ADAP1|ENSG00000105963|c.Audic201207_X030499|JGIv7b.000078978_5596836-5611399+	2645.46	2656.15	2634.78	0.991956	-0.0116514	0.961435	1
ADAP1|ENSG00000105963|c.UniGene_Xl_S17058353|JGIv7b.000023403_10198964-10291771-	8.54893	12.9155	4.18231	0.32382	-1.62674	0.362369	0.960811
ADAP1|ENSG00000105963|c.XGI_TC416847|JGIv7b.000009994_9715638-9823243+	21.4774	32.153	10.8018	0.33595	-1.57368	0.139334	0.918604
ADAP2|ENSG00000184060|c.JGIL6RMv1_XeXenL6RMv10051937m|JGIv7b.000003490_1675079-1686104-	102.329	50.5211	154.136	3.05093	1.60925	0.0564181	0.772932
ADAP2|ENSG00000184060|c.Taira201203liver_X003182|JGIv7b.000163806_5139579-5157936-	70.5608	69.3527	71.7688	1.03484	0.0494041	0.867107	1
ADARB1|ENSG00000197381|c.TXGP201107_X001613|JGIv7b.000013787_750054-805235+	604.586	757.072	452.099	0.597167	-0.743793	0.342815	0.9544
ADARB2|ENSG00000185736|c.Taira201203muscle_X001228|JGIv7b.000052573_7567386-7651141+	6.51512	2.47416	10.5561	4.26654	2.09307	0.221616	0.938721
ADAR|ENSG00000160710|c.XenBase_213626232|JGIv7b.000046492_327810-349309-	6078.06	6672.08	5484.04	0.821938	-0.282898	0.971519	1
ADAT1|ENSG00000065457|c.JGIL6RMv1_XeXenL6RMv10035046m|JGIv7b.000052487_556624-583591+	13.4207	15.7488	11.0927	0.704352	-0.505631	0.664009	1
ADAT2|ENSG00000189007|c.Audic201207_X028750|JGIv7b.000073014_546737-567748+	416.005	344.296	487.714	1.41656	0.502387	0.639831	1
ADCK1|ENSG00000063761|c.Quigley201212_X018366|JGIv7b.000039723_5911110-5937921-	172.589	84.8766	260.301	3.06682	1.61674	0.042831	0.707322
ADCK2|ENSG00000133597|c.Ueno201210st10_X001589|JGIv7b.000120511_222785-262607+	85.0525	86.7296	83.3755	0.961327	-0.056901	1	1
ADCK3|ENSG00000163050|c.Taira201203st08_X001775|JGIv7b.000027161_7107168-7159515+	2029.64	1528.37	2530.91	1.65595	0.727663	0.589454	1
ADCK3|ENSG00000163050|c.Taira201203st12_X003064|JGIv7b.000102974_4534704-4588353-	2166.06	1739.94	2592.18	1.48981	0.575131	0.493597	0.992146
ADCK4|ENSG00000123815|c.JGIL6RMv1_XeXenL6RMv10018961m|JGIv7b.000039723_10111193-10133499+	148.858	162.723	134.992	0.829586	-0.269537	0.768972	1
ADCK5|ENSG00000173137|c.Park201106_X014172|JGIv7b.000073936_319905-342451-	59.2483	50.8224	67.6743	1.33159	0.413145	0.691961	1
ADCY3|ENSG00000138031|c.Taira201203brain_X007980|JGIv7b.000051558_174339-234927-	10.8371	17.7827	3.89146	0.218834	-2.19209	0.140172	0.91877
ADCY3|ENSG00000138031|c.Taira201203brain_X011568|JGIv7b.000102262_1099438-1158739+	5.93624	6.61701	5.25548	0.794238	-0.332356	0.803468	1
ADCY4|ENSG00000129467|c.Audic201207_X047727|JGIv7b.000272406_871246-915788+	34.6045	53.6432	15.5658	0.290174	-1.78501	0.204189	0.938565
ADCY4|ENSG00000129467|c.Taira201203heart_X004394|JGIv7b.000061078_77231-109814-	35.5833	50.9269	20.2396	0.397425	-1.33125	0.164594	0.93726
ADCY5|ENSG00000173175|c.Taira201203brain_X010697|JGIv7b.000084188_1600086-1658595+	309.595	452.502	166.688	0.36837	-1.44077	0.170531	0.93726
ADCY6|ENSG00000174233|c.Quigley201207_X001342|JGIv7b.000008129_5782233-5875477-	116.823	175.765	57.8804	0.329306	-1.6025	0.0761938	0.826359
ADCY6|ENSG00000174233|c.Taira201203st08_X001114|JGIv7b.000014978_4074576-4184440+	40.3282	48.1157	32.5408	0.676303	-0.564257	0.610864	1
ADCY8|ENSG00000155897|c.Taira201203brain_X015076|JGIv7b.000220448_4300765-4491176-	9.29492	14.9667	3.62317	0.242082	-2.04643	0.219158	0.938721
ADCY8|ENSG00000155897|c.Taira201203egg_X005702|JGIv7b.000110678_197886-317030+	8.16494	14.9433	1.38658	0.0927897	-3.42989	0.183609	0.93788
ADCY9|ENSG00000162104|c.Taira201203ovary_X002276|JGIv7b.000023403_3169261-3263476+	225.038	310.516	139.561	0.449448	-1.15377	0.363976	0.960811
ADCYAP1|ENSG00000141433|c.Taira201203brain_X005179|JGIv7b.000029621_3983098-3994005+	1.24666	1.10673	1.38658	1.25286	0.325227	1	1
ADCYAP1|ENSG00000141433|c.XenBase_147902743|JGIv7b.000008006_2934858-2943643-	2.17373	0.724294	3.62317	5.00234	2.3226	0.435648	0.978448
ADCYAP1R1|ENSG00000078549|c.JGIL6RMv1_XeXenL6RMv10028855m|JGIv7b.000047683_1399173-1522798-	1.33501	0.724294	1.94573	2.68638	1.42566	0.790418	1
ADD1|ENSG00000087274|c.Chang2013_X009971|JGIv7b.000024597_78899-154992-	728.69	1043.49	413.888	0.396638	-1.3341	0.130701	0.906851
ADD1|ENSG00000087274|c.Quigley201212_X001741|JGIv7b.000003467_5286677-5346141+	618.795	707.063	530.527	0.750325	-0.414413	0.794549	1
ADD2|ENSG00000075340|c.Taira201203brain_X003354|JGIv7b.000014870_423349-476445-	98.9464	92.1539	105.739	1.14742	0.198388	0.827267	1
ADD2|ENSG00000075340|c.Ueno201210brain_X002969|JGIv7b.000247724_1563676-1613550+	68.1275	35.8619	100.393	2.79944	1.48514	0.100561	0.87694
ADD3|ENSG00000148700|c.Ueno201210brain_X000740|JGIv7b.000020641_4571957-4611210-	4354.03	6012.28	2695.78	0.448379	-1.15721	0.314293	0.950489
ADD3|ENSG00000148700|c.Ueno201210egg_X000112|JGIv7b.000007045_57131-71628+	517.564	692.555	342.573	0.494652	-1.01552	0.396214	0.967945
ADGB|ENSG00000118492|c.Ismailoglu201203_X009222|JGIv7b.000118142_2843963-2927763-	142.262	257.284	27.2402	0.105876	-3.23955	0.000325955	0.0430358
ADH1A|ENSG00000187758|c.JGIL6RMv1_XeXenL6RMv10018339m|JGIv7b.000007144_1251081-1286435+	4.64476	0.724294	8.56523	11.8256	3.56384	0.247938	0.938721
ADH1B|ENSG00000196616|c.Amin201106_X022279|JGIv7b.000167800_1639974-1658490+	2.46752	1.06615	3.8689	3.62885	1.85951	0.631996	1
ADH1B|ENSG00000196616|c.Taira201203intestine_X000800|JGIv7b.000007144_808026-827766-	4.40197	1.06615	7.73779	7.2577	2.85951	0.302612	0.947764
ADH1B|ENSG00000196616|c.Taira201203kidney_X001086|JGIv7b.000007144_1133476-1164831+	7.30889	12.6721	1.94573	0.153545	-2.70327	0.135508	0.915742
ADH1B|ENSG00000196616|c.Taira201203liver_X002142|JGIv7b.000063529_1936016-1954809+	3.33203	2.21347	4.4506	2.01069	1.00769	0.661194	1
ADH1B|ENSG00000196616|c.Taira201203pancreas_X002524|JGIv7b.000167800_1697729-1729224+	6.72663	2.89718	10.5561	3.64357	1.86535	0.259268	0.940801
ADH1B|ENSG00000196616|c.XenBase_147905625|JGIv7b.000167800_1328170-1343810-	2.2966	0.724294	3.8689	5.34161	2.41727	0.525718	0.997104
ADH1B|ENSG00000196616|c.XenBase_32450251|JGIv7b.000007144_1224174-1238009+	1.33501	0.724294	1.94573	2.68638	1.42566	0.790418	1
ADH1B|ENSG00000196616|c.XenBase_47682947|JGIv7b.000046215_1037209-1056503-	76.2211	76.5613	75.881	0.991114	-0.0128768	0.885436	1
ADH1C|ENSG00000248144|c.JGIL6RMv1_XeXenL6RMv10043858m|JGIv7b.000167800_1590491-1601144+	2.98989	0.724294	5.25548	7.256	2.85917	0.344051	0.9544
ADH5|ENSG00000197894|c.JGIL6RMv1_XeXenL6RMv10043849m|JGIv7b.000167800_1767093-1777192+	91.9009	14.8917	168.91	11.3426	3.50367	0.315866	0.95124
ADH5|ENSG00000197894|c.XGI_TC421111|JGIv7b.000007144_1337048-1355903+	224.755	142.408	307.102	2.15649	1.10869	0.274466	0.94449
ADHFE1|ENSG00000147576|c.Amin201106_X002909|JGIv7b.000010587_262273-281943+	65.3453	16.6822	114.008	6.83415	2.77276	0.381979	0.961616
ADI1|ENSG00000182551|c.XenBase_77748312|JGIv7b.000142445_205236-216257-	249.611	98.4634	400.758	4.07012	2.02507	0.252431	0.938721
ADIPOQ|ENSG00000181092|c.Audic201207_X010614|JGIv7b.000016807_8997654-9002147+	17.7131	28.2475	7.17865	0.254134	-1.97634	0.0680478	0.801911
ADIPOQ|ENSG00000181092|c.Taira201203muscle_X001057|JGIv7b.000044494_5837433-5842591+	3.79325	3.96333	3.62317	0.914173	-0.129461	1	1
ADIPOR1|ENSG00000159346|c.Audic201207_X043514|JGIv7b.000193525_624322-637088-	168.427	168.245	168.609	1.00216	0.0031137	0.884343	1
ADIPOR1|ENSG00000159346|c.Taira201203st25_X000190|JGIv7b.000003412_405077-420670+	128.179	155.225	101.133	0.651523	-0.618113	0.490405	0.991773
ADIPOR2|ENSG00000006831|c.Taira201203stomach_X002653|JGIv7b.000256647_412569-452623-	783.132	757.743	808.52	1.06701	0.0935749	0.745196	1
ADIPOR2|ENSG00000006831|c.XGI_TC419462|JGIv7b.000058790_1350233-1407721-	37.8151	51.9229	23.7073	0.456586	-1.13104	0.34134	0.9544
ADK|ENSG00000156110|c.Amin201106_X020719|JGIv7b.000139078_1502424-1640742+	1610.41	2270.92	949.901	0.418289	-1.25743	0.176711	0.93788
ADM|ENSG00000148926|c.Taira201203brain_X004788|JGIv7b.000025194_3409975-3412859-	2.2966	0.724294	3.8689	5.34161	2.41727	0.525718	0.997104
ADNP2|ENSG00000101544|c.Taira201203egg_X002208|JGIv7b.000023301_6276352-6297106+	1896.3	2070.27	1722.34	0.831938	-0.265452	0.813689	1
ADNP2|ENSG00000101544|c.Taira201203st09_X002889|JGIv7b.000073623_56003-78515+	1362.09	1578.4	1145.77	0.725909	-0.46214	0.637035	1
ADNP|ENSG00000101126|c.Quigley201212_X008927|JGIv7b.000014557_4273013-4299380+	1828.75	1867.83	1789.68	0.95816	-0.0616619	0.950944	1
ADNP|ENSG00000101126|c.Taira201203st12_X000083|JGIv7b.000002511_1042703-1149813-	2422.69	2527.43	2317.95	0.917117	-0.124822	0.832422	1
ADO|ENSG00000181915|c.Taira201203brain_X003828|JGIv7b.000016863_9987412-9992707-	560.378	963.509	157.248	0.163203	-2.61526	0.00209076	0.144275
ADO|ENSG00000181915|c.XGI_TC415187|JGIv7b.000079772_389950-393271-	381.734	498.55	264.917	0.531375	-0.912197	0.370471	0.961144
ADORA1|ENSG00000163485|c.Taira201203kidney_X004715|JGIv7b.000035524_523340-563412-	106.566	152.433	60.6987	0.3982	-1.32843	0.162633	0.93726
ADORA2A|ENSG00000128271|c.Audic201207_X051111|JGIv7b.000394729_67911-77657-	38.3351	32.0313	44.639	1.39361	0.478822	0.675855	1
ADORA2A|ENSG00000128271|c.XGI_TC419598|JGIv7b.000162663_887148-896750-	12.4601	22.9745	1.94573	0.0846908	-3.56165	0.0202846	0.519116
ADORA2B|ENSG00000170425|c.Quigley201207_X007256|JGIv7b.000061444_316936-335161-	9.44655	13.8833	5.00975	0.360846	-1.47054	0.375168	0.961268
ADORA2B|ENSG00000170425|c.Taira201203brain_X005973|JGIv7b.000036364_1437810-1480832-	3.70052	6.01446	1.38658	0.230542	-2.1169	0.39815	0.969086
ADORA2B|ENSG00000170425|c.Taira201203kidney_X006126|JGIv7b.000050079_5810202-5820371-	1.93995	1.10673	2.77317	2.50572	1.32523	0.752591	1
ADORA2B|ENSG00000170425|c.Taira201203kidney_X007188|JGIv7b.000060518_1100479-1152371-	86.9211	140.855	32.9871	0.234192	-2.09423	0.0150878	0.453841
ADPGK|ENSG00000159322|c.Amin201106_X014647|JGIv7b.000061562_86247-147502-	677.817	599.78	755.855	1.26022	0.333677	0.572141	1
ADPGK|ENSG00000159322|c.Audic201207_X007050|JGIv7b.000012518_3025040-3037194+	411.809	499.502	324.117	0.64888	-0.623977	0.679257	1
ADPGK|ENSG00000159322|c.TeperekTkacz201205_X001049|JGIv7b.000045784_5990806-6008563+	210.196	308.007	112.386	0.364881	-1.4545	0.194916	0.93788
ADPRH|ENSG00000144843|c.mgEST_1013255135|JGIv7b.000020345_2053557-2062065+	2.85744	2.09172	3.62317	1.73215	0.792563	0.749741	1
ADPRH|ENSG00000144843|c.Taira201203brain_X011769|JGIv7b.000105005_488327-493123+	46.0236	40.2296	51.8176	1.28805	0.365184	0.81274	1
ADPRH|ENSG00000144843|c.Taira201203ovary_X001519|JGIv7b.000013787_1136829-1156476-	154.248	160.956	147.539	0.916646	-0.125563	0.92521	1
ADPRHL1|ENSG00000153531|c.Taira201203heart_X006680|JGIv7b.000167628_4825117-4840241-	143.142	132.373	153.911	1.16271	0.21749	0.845856	1
ADPRHL1|ENSG00000153531|c.Taira201203heart_X008089|JGIv7b.000338390_1305759-1341838-	3.09798	4.80937	1.38658	0.288309	-1.79431	0.537251	0.997597
ADPRHL2|ENSG00000116863|c.Taira201203eye_X012551|JGIv7b.000196571_561450-574679-	80.7241	121.438	40.0103	0.329471	-1.60178	0.0755487	0.82254
ADPRHL2|ENSG00000116863|c.TXGP201107_X005785|JGIv7b.000076824_259075-271552+	104.311	160.178	48.4426	0.302429	-1.72533	0.0617511	0.790319
ADPRM|ENSG00000170222|c.Audic201207_X031196|JGIv7b.000081941_3300045-3308022-	2.91281	1.10673	4.7189	4.26381	2.09214	0.438055	0.978448
ADPRM|ENSG00000170222|c.XGI_TC417361|JGIv7b.000081941_3287467-3293627-	424.689	445.542	403.837	0.906394	-0.14179	0.891741	1
ADRA1A|ENSG00000120907|c.Taira201203eye_X005157|JGIv7b.000036401_2333197-2394219+	3.05246	2.21347	3.89146	1.75808	0.814003	0.75956	1
ADRA1D|ENSG00000171873|c.Taira201203lung_X006351|JGIv7b.000109418_263905-341101-	4.79894	5.99727	3.6006	0.600374	-0.736067	0.735309	1
ADRA2A|ENSG00000150594|c.Quigley201212_X012047|JGIv7b.000020641_3803459-3805409+	138.011	64.7229	211.3	3.26468	1.70694	0.0414307	0.699135
ADRA2A|ENSG00000150594|c.Taira201203brain_X011839|JGIv7b.000106356_3441142-3443545-	4.96662	2.17288	7.76035	3.57146	1.83651	0.380389	0.961268
ADRA2A|ENSG00000150594|c.Taira201203heart_X005557|JGIv7b.000100253_630458-633498+	8.36812	4.52529	12.211	2.69838	1.43209	0.372404	0.961268
ADRA2A|ENSG00000150594|c.Taira201203spleen_X000387|JGIv7b.000005925_11875804-11878999-	35.7822	16.8383	54.7261	3.2501	1.70048	0.0799155	0.833586
ADRA2A|ENSG00000150594|c.Ueno201210ovary_X000081|JGIv7b.000007045_944796-946660-	17.4261	10.5631	24.289	2.29941	1.20126	0.42464	0.978448
ADRA2B|ENSG00000222040|c.Ueno201210brain_X002980|JGIv7b.000247724_5081671-5083342-	15.422	20.0196	10.8244	0.54069	-0.887126	0.477659	0.989901
ADRB1|ENSG00000043591|c.Taira201203heart_X000684|JGIv7b.000007045_1814848-1840640+	30.725	12.0695	49.3804	4.09134	2.03257	0.0548335	0.76938
ADRB1|ENSG00000043591|c.Taira201203liver_X003025|JGIv7b.000139741_1695034-1698174+	20.3745	17.4003	23.3487	1.34186	0.424237	0.685277	1
ADRB1|ENSG00000043591|c.Taira201203muscle_X001550|JGIv7b.000081892_103618-106445-	2.48781	1.10673	3.8689	3.49578	1.80561	0.632222	1
ADRB2|ENSG00000169252|c.Audic201207_X011809|JGIv7b.000018892_3799857-3804028+	175.6	154.674	196.526	1.27058	0.345486	0.651738	1
ADRB2|ENSG00000169252|c.Taira201203kidney_X005112|JGIv7b.000040421_1976151-1979775+	186.792	140.547	233.036	1.65806	0.729497	0.401225	0.970763
ADRBK2|ENSG00000100077|c.Taira201203st09_X002019|JGIv7b.000044061_2957359-3068478+	20.081	32.0657	8.09633	0.252492	-1.98569	0.127856	0.905629
ADRBK2|ENSG00000100077|c.TXGP201107_X007419|JGIv7b.000143664_174124-287160-	199.58	283.332	115.829	0.408809	-1.2905	0.155407	0.93705
ADRM1|ENSG00000130706|c.Amin201106_X004248|JGIv7b.000013471_3262958-3277654-	900.005	376.068	1423.94	3.78639	1.92082	0.292325	0.947764
ADRM1|ENSG00000130706|c.Ueno2012106cells_X000328|JGIv7b.000014557_823836-839588+	509.683	396.239	623.128	1.57261	0.653156	0.523187	0.997104
ADSL|ENSG00000239900|c.JGIL6RMv1_XeXenL6RMv10024411m|JGIv7b.000078978_4533158-4559246+	532.441	604.609	460.273	0.761274	-0.393512	0.549502	1
ADSS|ENSG00000035687|c.Taira201203testis_X003697|JGIv7b.000236382_4592100-4666882+	270.59	100.01	441.169	4.41124	2.14118	0.222646	0.938721
ADSSL1|ENSG00000185100|c.Taira201203muscle_X002269|JGIv7b.000230550_3138293-3160635-	3.62203	2.81601	4.42804	1.57245	0.653016	0.904786	1
ADTRP|ENSG00000111863|c.Taira201203eye_X004241|JGIv7b.000026933_520107-537985-	179.902	231.612	128.192	0.55348	-0.853397	0.280838	0.946721
ADTRP|ENSG00000111863|c.Taira201203eye_X006833|JGIv7b.000051654_452884-467358-	21.1219	29.273	12.9707	0.443094	-1.17432	0.191326	0.93788
AEBP1|ENSG00000106624|c.Taira201203intestine_X004503|JGIv7b.000051940_777848-814670+	2.12737	1.74986	2.50487	1.43147	0.517498	0.911045	1
AEBP1|ENSG00000106624|c.Taira201203testis_X003917|JGIv7b.000286644_542673-594098-	69.1008	86.4517	51.7499	0.598599	-0.740338	0.307186	0.948574
AEBP2|ENSG00000139154|c.Ueno2012102cells_X001803|JGIv7b.000335096_2272-11078-	557.845	373.219	742.471	1.98937	0.992312	0.237544	0.938721
AEN|ENSG00000181026|c.UniGene_Xl_S21938856|JGIv7b.000009266_9160801-9168675-	163.653	182.811	144.496	0.790409	-0.339328	0.626488	1
AES|ENSG00000104964|c.Audic201207_X002510|JGIv7b.000004363_805137-824060-	3027.53	2302.6	3752.46	1.62967	0.704576	0.370733	0.961268
AES|ENSG00000104964|c.Ismailoglu201203_X007236|JGIv7b.000070461_899168-915780+	259.49	182.151	336.829	1.84918	0.886885	0.292681	0.947764
AFAP1|ENSG00000196526|c.TXGP201107_X007456|JGIv7b.000146311_3618683-3717037-	66.5523	64.445	68.6597	1.0654	0.0913941	0.860944	1
AFAP1|ENSG00000196526|c.Ueno201210st09_X000679|JGIv7b.000106356_2236249-2339505-	22.8491	35.097	10.6012	0.302055	-1.72712	0.370479	0.961144
AFAP1L1|ENSG00000157510|c.Taira201203st25_X001142|JGIv7b.000018892_4276122-4316843+	194.423	318.934	69.9109	0.219201	-2.18967	0.00826654	0.337444
AFAP1L2|ENSG00000169129|c.Taira201203heart_X000691|JGIv7b.000007045_1934655-1973649-	377.279	431.522	323.036	0.748597	-0.417738	0.655279	1
AFF1|ENSG00000172493|c.Taira201203kidney_X007064|JGIv7b.000058878_1426296-1538789-	79.8105	133.745	25.8762	0.193474	-2.36979	0.0115884	0.404385
AFF2|ENSG00000269754|c.TXGP201107_X007479|JGIv7b.000149581_1718606-1751605+	4.02209	6.65759	1.38658	0.208271	-2.26347	0.341262	0.9544
AFF3|ENSG00000144218|c.Taira201203lung_X007269|JGIv7b.000169004_1225608-1250493-	2.83517	2.89718	2.77317	0.957196	-0.0631137	1	1
AFF4|ENSG00000072364|c.Ueno201210egg_X000364|JGIv7b.000018892_7111589-7170848-	1181.22	1351.61	1010.84	0.747883	-0.419116	0.795304	1
AFG3L2|ENSG00000141385|c.Taira201203muscle_X001059|JGIv7b.000044494_774362-797566-	358.814	382.607	335.021	0.875628	-0.191609	0.841244	1
AFG3L2|ENSG00000141385|c.Taira201203st40_X003000|JGIv7b.000398601_318207-353740-	336.224	263.448	408.999	1.55248	0.634578	0.467222	0.986535
AFG3L2|ENSG00000141385|c.Ueno201210st08_X001316|JGIv7b.000373526_316715-329389-	212.328	202.626	222.029	1.09576	0.131926	0.961995	1
AFM|ENSG00000079557|c.TXGP201107_X007854|JGIv7b.000165627_1046177-1073729-	11.2592	5.02948	17.489	3.4773	1.79797	0.188642	0.93788
AFMID|ENSG00000183077|c.Quigley201212_X050318|JGIv7b.000373158_1360737-1389483+	136.435	72.1969	200.673	2.77953	1.47484	0.104314	0.880824
AFTPH|ENSG00000119844|c.Taira201203egg_X005718|JGIv7b.000111824_1677123-1722022+	282.964	313.179	252.749	0.807043	-0.309283	0.880097	1
AFTPH|ENSG00000119844|c.Taira201203pancreas_X000408|JGIv7b.000012020_6806369-6847007+	175.395	177.597	173.192	0.975198	-0.0362333	0.968019	1
AGA|ENSG00000038002|c.Audic201207_X009425|JGIv7b.000014692_6240843-6258550+	17.9562	30.6343	5.27804	0.172292	-2.53707	0.0617324	0.790319
AGAP2|ENSG00000135439|c.Taira201203brain_X001088|JGIv7b.000005732_2222457-2325193-	278.335	188.334	368.337	1.95577	0.967736	0.279208	0.946721
AGAP3|ENSG00000133612|c.Taira201203eye_X002538|JGIv7b.000013787_4276144-4420284+	57.6071	80.0782	35.1359	0.43877	-1.18846	0.280823	0.946721
AGAP3|ENSG00000133612|c.Taira201203eye_X011690|JGIv7b.000160151_261367-265154+	92.1823	85.8898	98.4749	1.14653	0.19727	0.700663	1
AGAP3|ENSG00000133612|c.Taira201203st09_X000216|JGIv7b.000004321_500712-644730+	165.27	216.345	114.194	0.527831	-0.921852	0.288407	0.946809
AGAP3|ENSG00000133612|c.Ueno201210ovary_X000788|JGIv7b.000212107_40045-53203+	187.665	184.533	190.797	1.03395	0.0481595	0.792838	1
AGBL1|ENSG00000166748|c.Taira201203st08_X001579|JGIv7b.000023872_4413065-4725016+	13.4815	23.3398	3.62317	0.155236	-2.68747	0.0657943	0.799976
AGBL2|ENSG00000165923|c.Quigley201212_X028813|JGIv7b.000074352_2655783-2682191+	91.7196	83.9838	99.4553	1.18422	0.243939	0.739662	1
AGBL3|ENSG00000146856|c.Quigley201112_X015743|JGIv7b.000120511_1154799-1170671-	58.2208	69.7867	46.6548	0.668534	-0.580927	0.813958	1
AGBL5|ENSG00000084693|c.Chang2013_X028335|JGIv7b.000134683_907297-944464-	276.438	427.808	125.068	0.292346	-1.77425	0.0581268	0.77679
AGBL5|ENSG00000084693|c.TXGP201107_X003408|JGIv7b.000036600_807822-838522+	481.486	585.391	377.582	0.645008	-0.632611	0.447347	0.980451
AGFG1|ENSG00000173744|c.Audic201207_X020492|JGIv7b.000044494_4236126-4308547+	262.202	366.998	157.406	0.428902	-1.22128	0.274257	0.94449
AGFG1|ENSG00000173744|c.Taira201203muscle_X000564|JGIv7b.000016807_7615536-7691100+	152.202	209.423	94.9822	0.453543	-1.14069	0.16752	0.93726
AGGF1|ENSG00000164252|c.Ismailoglu201203_X011404|JGIv7b.000220499_2165864-2191936+	156.66	139.007	174.313	1.25399	0.326527	0.554153	1
AGGF1|ENSG00000164252|c.Taira201203ovary_X002776|JGIv7b.000032212_6358963-6381578-	385.611	490.09	281.133	0.573635	-0.801796	0.453728	0.984663
AGK|ENSG00000006530|c.Quigley201112_X015742|JGIv7b.000120511_776846-785730-	230.731	386.313	75.1487	0.194528	-2.36195	0.0108725	0.392377
AGL|ENSG00000162688|c.Taira201203muscle_X002128|JGIv7b.000181903_730096-782508-	78.852	97.5644	60.1396	0.616409	-0.698041	0.5112	0.997104
AGL|ENSG00000162688|c.Ueno2012106cells_X000873|JGIv7b.000047606_5856147-5912468+	721.009	958.829	483.19	0.503938	-0.988682	0.236708	0.938721
AGMAT|ENSG00000116771|c.Chang2013_X036383|JGIv7b.000307846_387019-459815+	144.773	127.248	162.298	1.27545	0.351001	0.730411	1
AGMAT|ENSG00000116771|c.Taira201203st35_X003289|JGIv7b.000195950_420591-434307-	43.9697	58.262	29.6774	0.509378	-0.973191	0.280784	0.946721
AGMO|ENSG00000187546|c.Taira201203eye_X014094|JGIv7b.000300794_1443102-1599480-	4.68706	5.19181	4.18231	0.805559	-0.311937	1	1
AGO1|ENSG00000092847|c.TXGP201107_X008351|JGIv7b.000196571_679606-710895-	187.335	229.498	145.172	0.632564	-0.660716	0.559618	1
AGO2|ENSG00000123908|c.Quigley201112_X021098|JGIv7b.000296242_1175895-1271717-	1049.12	1468.28	629.969	0.429054	-1.22077	0.303181	0.947764
AGO2|ENSG00000123908|c.XGI_TC457926|JGIv7b.000043791_2606371-2671304-	590.113	799.298	380.929	0.476579	-1.06921	0.291538	0.947764
AGO3|ENSG00000126070|c.Taira201203st08_X005146|JGIv7b.000196571_622999-668904-	12.5661	17.0584	8.07377	0.473302	-1.07917	0.475795	0.988117
AGO3|ENSG00000126070|c.TXGP201107_X002975|JGIv7b.000030711_2769708-2858708+	60.4238	53.3715	67.4761	1.26427	0.338308	0.616575	1
AGO4|ENSG00000134698|c.JGIL6RMv1_XeXenL6RMv10026351m|JGIv7b.000030711_2628592-2716354-	1245.27	1349.98	1140.55	0.844869	-0.243201	1	1
AGPAT1|ENSG00000235758|c.Chang2013_X005496|JGIv7b.000012933_4991691-5026313+	108.109	136.288	79.9304	0.586483	-0.769839	0.343281	0.9544
AGPAT1|ENSG00000235758|c.Chang2013_X022108|JGIv7b.000075398_418014-439503+	50.8095	79.8801	21.739	0.272145	-1.87755	0.0668103	0.799976
AGPAT2|ENSG00000169692|c.Taira201203intestine_X004020|JGIv7b.000046073_504941-567388+	48.3149	75.4951	21.1347	0.279948	-1.83677	0.0653053	0.797351
AGPAT3|ENSG00000160216|c.Audic201207_X041584|JGIv7b.000169011_325620-342268-	2328.42	1902.73	2754.1	1.44745	0.533513	0.559602	1
AGPAT3|ENSG00000160216|c.Taira201203skin_X004696|JGIv7b.000347078_642512-655662-	1396.92	1388.28	1405.56	1.01245	0.0178538	0.947162	1
AGPAT4|ENSG00000026652|c.Audic201207_X020793|JGIv7b.000045174_1011991-1069641-	79.8478	133.328	26.3676	0.197765	-2.33814	0.00942156	0.361071
AGPAT4|ENSG00000026652|c.Taira201203stomach_X002052|JGIv7b.000121003_1441590-1500979+	46.3526	72.957	19.7481	0.270682	-1.88533	0.0609003	0.788892
AGPAT5|ENSG00000155189|c.Ueno2012102cells_X001134|JGIv7b.000087714_145684-173062+	38.2775	47.7051	28.85	0.604757	-0.725573	0.437994	0.978448
AGPAT5|ENSG00000155189|c.Ueno201210st08_X000647|JGIv7b.000052702_8416739-8444773-	12.7612	19.417	6.10548	0.31444	-1.66914	0.214313	0.938721
AGPAT6|ENSG00000158669|c.Ismailoglu201203_X003595|JGIv7b.000027313_60961-108338+	2126.98	1988.25	2265.7	1.13954	0.188457	0.80075	1
AGPAT6|ENSG00000158669|c.TXGP201107_X005059|JGIv7b.000059267_673488-695115+	24.8036	20.825	28.7823	1.3821	0.466863	0.792071	1
AGPAT9|ENSG00000138678|c.XGI_TC417559|JGIv7b.000042478_134772-390593+	53.2971	85.7728	20.8213	0.24275	-2.04246	0.0291179	0.614082
AGPS|ENSG00000018510|c.Taira201203brain_X011580|JGIv7b.000102262_284542-358790-	13.5254	20.1179	6.93292	0.344614	-1.53695	0.225337	0.938721
AGPS|ENSG00000018510|c.Taira201203st10_X000180|JGIv7b.000004321_5653040-5795446+	1015.36	1528.85	501.865	0.328264	-1.60707	0.049634	0.741368
AGR2|ENSG00000106541|c.Chung201110_X003762|JGIv7b.000057216_2613250-2620205-	6620.67	4164.29	9077.06	2.17974	1.12416	0.167598	0.93726
AGR2|ENSG00000106541|c.Taira201203st35_X003415|JGIv7b.000220553_424125-430449+	342.985	164.151	521.819	3.1789	1.66853	0.118824	0.895421
AGR3|ENSG00000173467|c.Audic201207_X045279|JGIv7b.000220553_366495-392812+	1.43788	1.48917	1.38658	0.93111	-0.102976	1	1
AGR3|ENSG00000173467|c.JGIL6RMv1_XeXenL6RMv10037629m|JGIv7b.000013787_5208193-5215643+	8976.88	8682.88	9270.87	1.06772	0.0945309	0.736572	1
AGR3|ENSG00000173467|c.XenBase_1899063|JGIv7b.000004321_1454066-1462022+	5013.24	6561.64	3464.83	0.528044	-0.921271	0.26139	0.940801
AGRN|ENSG00000188157|c.Taira201203eye_X000977|JGIv7b.000005925_12858172-12868768-	1.33501	0.724294	1.94573	2.68638	1.42566	0.790418	1
AGRN|ENSG00000188157|c.Taira201203kidney_X007458|JGIv7b.000066475_1563758-1860782+	182.497	201.154	163.84	0.814501	-0.296011	0.705651	1
AGT|ENSG00000135744|c.Taira201203liver_X001619|JGIv7b.000045174_266075-278879+	59.8691	82.9926	36.7457	0.442759	-1.17541	0.247047	0.938721
AGTPBP1|ENSG00000135049|c.Taira201203heart_X001400|JGIv7b.000013576_578927-654616-	52.1907	77.9913	26.3902	0.338374	-1.56331	0.0965554	0.871333
AGTR1|ENSG00000144891|c.UniGene_Xl_S13590556|JGIv7b.000043628_375989-413098+	4.01349	6.6404	1.38658	0.20881	-2.25974	0.354548	0.957283
AGTR1|ENSG00000144891|c.XenBase_148224729|JGIv7b.000130324_1203749-1240642-	3.04809	3.88216	2.21402	0.570306	-0.810191	0.767995	1
AGXT2|ENSG00000113492|c.Amin201106_X013059|JGIv7b.000052441_4909809-4945124-	3.71941	5.49308	1.94573	0.354214	-1.49731	0.583919	1
AGXT2|ENSG00000113492|c.JGIL6RMv1_XeXenL6RMv10005383m|JGIv7b.000051452_2336873-2357422+	1.71745	1.48917	1.94573	1.30658	0.385801	0.980898	1
AGXT2L1|ENSG00000164089|c.Taira201203muscle_X001616|JGIv7b.000088765_3730698-3757706-	3.32653	1.10673	5.54633	5.01145	2.32523	0.363685	0.960811
AGXT2L1|ENSG00000164089|c.Taira201203testis_X002571|JGIv7b.000081573_319263-342439-	88.2179	156.419	20.0164	0.127966	-2.96616	0.00158162	0.121028
AGXT|ENSG00000172482|c.Taira201203pancreas_X001286|JGIv7b.000044494_7426633-7447871+	2.88153	1.87161	3.89146	2.0792	1.05603	0.687726	1
AHCTF1|ENSG00000153207|c.Taira201203testis_X001372|JGIv7b.000034423_1138268-1195297-	790.213	911.545	668.882	0.73379	-0.446562	0.609701	1
AHCTF1|ENSG00000153207|c.XGI_TC416111|JGIv7b.000176005_1393014-1464991+	1644.24	1658.67	1629.81	0.982603	-0.0253193	0.989883	1
AHCY|ENSG00000101444|c.Ueno201210ovary_X000373|JGIv7b.000045782_422578-436472-	637.752	876.913	398.591	0.454539	-1.13753	0.206887	0.938721
AHCY|ENSG00000101444|c.Ueno201210st25_X000206|JGIv7b.000045834_283968-300517-	774.599	1024.19	525.011	0.512612	-0.96406	0.240038	0.938721
AHCYL1|ENSG00000168710|c.UniGene_Xl_S21696557|JGIv7b.000382976_920194-949166-	2.67355	3.40137	1.94573	0.572044	-0.805803	0.884587	1
AHCYL2|ENSG00000158467|c.Taira201203brain_X011743|JGIv7b.000104110_758634-826092-	1188.97	1357.25	1020.69	0.752028	-0.411141	0.597002	1
AHCYL2|ENSG00000158467|c.Ueno201210st08_X000170|JGIv7b.000012518_7980370-8046158+	1709.13	2269.12	1149.14	0.506426	-0.981576	0.234218	0.938721
AHDC1|ENSG00000126705|c.Quigley201212_X005135|JGIv7b.000008834_420103-477173+	452.098	596.345	307.851	0.516231	-0.953913	0.369546	0.961144
AHDC1|ENSG00000126705|c.Ueno201210testis_X000137|JGIv7b.000098463_1722499-1786325+	378.67	477.068	280.273	0.58749	-0.767363	0.352717	0.957205
AHR|ENSG00000106546|c.Taira201203kidney_X012282|JGIv7b.000220553_142268-235448-	68.498	85.9131	51.0829	0.594587	-0.75004	0.615921	1
AHR|ENSG00000106546|c.Taira201203spleen_X002929|JGIv7b.000057216_2777169-2855462+	17.6917	22.859	12.5244	0.547898	-0.868021	0.545389	1
AHRR|ENSG00000063438|c.XenBase_162076036|JGIv7b.000070754_455682-637471+	5.51478	2.97834	8.05121	2.70325	1.4347	0.431233	0.978448
AHSA1|ENSG00000100591|c.Taira201203brain_X006253|JGIv7b.000039723_6073571-6082521+	316.452	225.004	407.899	1.81285	0.858258	0.358277	0.957933
AHSA1|ENSG00000100591|c.XGI_TC420949|JGIv7b.000289484_255005-267093-	1193.67	835.342	1551.99	1.85791	0.893684	0.379801	0.961268
AHSG|ENSG00000145192|c.Taira201203kidney_X010365|JGIv7b.000136959_438847-464696+	4.62759	5.63202	3.62317	0.643315	-0.636402	0.872797	1
AHSG|ENSG00000145192|c.XenBase_147902697|JGIv7b.000030987_3432789-3444272+	59.5712	76.7174	42.4249	0.553003	-0.854642	0.314553	0.95063
AICDA|ENSG00000111732|c.XenBase_53854803|JGIv7b.000131666_514270-517211-	6.30854	4.56587	8.05121	1.76334	0.818315	0.669329	1
AIDA|ENSG00000186063|c.Taira201203lung_X006214|JGIv7b.000102974_6465504-6490896+	112.824	145.021	80.6273	0.555969	-0.846923	0.464667	0.986518
AIDA|ENSG00000186063|c.TXGP201107_X002734|JGIv7b.000027161_5671409-5697210-	86.6133	105.44	67.7871	0.6429	-0.637333	0.481931	0.990628
AIFM1|ENSG00000156709|c.mgEST_1013089002|JGIv7b.000036864_1474201-1499605-	959.448	833.913	1084.98	1.30107	0.379703	0.674053	1
AIFM2|ENSG00000042286|c.Quigley201212_X010472|JGIv7b.000016807_673459-691953+	9.13977	12.1741	6.10548	0.501515	-0.995634	0.52607	0.997104
AIFM2|ENSG00000042286|c.Taira201203st20_X003379|JGIv7b.000087668_1299204-1318407-	131.709	180.31	83.1072	0.460913	-1.11743	0.209216	0.938721
AIFM3|ENSG00000183773|c.Audic201207_X013849|JGIv7b.000025254_267353-322157-	17.2961	29.0233	5.56889	0.191876	-2.38175	0.190307	0.93788
AIFM3|ENSG00000183773|c.Audic201207_X035841|JGIv7b.000112554_2492291-2538355+	73.8029	114.774	32.8317	0.286054	-1.80564	0.0553232	0.771242
AIFM3|ENSG00000183773|c.Quigley201212_X042201|JGIv7b.000179290_540498-590557-	6.73592	0.724294	12.7475	17.5999	4.1375	0.035651	0.666616
AIG1|ENSG00000146416|c.Amin201106_X018758|JGIv7b.000103958_146492-158251+	305.791	413.586	197.995	0.478729	-1.06272	0.222659	0.938721
AIG1|ENSG00000146416|c.Taira201203st40_X001662|JGIv7b.000073014_647306-779920-	3.2341	3.96333	2.50487	0.632013	-0.661974	0.901616	1
AIM1|ENSG00000112297|c.Taira201203skin_X000443|JGIv7b.000008630_4046678-4126721+	658.739	936.163	381.315	0.407317	-1.29578	0.104168	0.880824
AIM1L|ENSG00000176092|c.Taira201203intestine_X000965|JGIv7b.000008355_3365452-3426978+	4069.73	6065.71	2073.75	0.341881	-1.54843	0.0497332	0.741368
AIM1L|ENSG00000176092|c.Taira201203intestine_X000995|JGIv7b.000008834_1196783-1229449+	52.6489	58.0185	47.2792	0.814899	-0.295308	0.822463	1
AIM1L|ENSG00000176092|c.Taira201203skin_X001372|JGIv7b.000027891_163471-207216+	1093.19	1819.59	366.79	0.201578	-2.31059	0.00239065	0.155701
AIMP1|ENSG00000164022|c.Audic201207_X000585|JGIv7b.000000243_3955727-3994889-	113.607	157.548	69.6651	0.442183	-1.17728	0.158237	0.93705
AIMP1|ENSG00000164022|c.Ismailoglu201203_X003285|JGIv7b.000024467_3853713-3886323-	452.249	257.17	647.329	2.51713	1.33178	0.126665	0.90504
AIMP2|ENSG00000106305|c.Taira201203egg_X002243|JGIv7b.000023403_7711694-7719216+	244.879	278.568	211.189	0.758125	-0.399492	0.652737	1
AIMP2|ENSG00000106305|c.Taira201203st35_X000445|JGIv7b.000009994_12458682-12466427-	1924.17	1445.92	2402.43	1.66153	0.732513	0.439557	0.978448
AIP|ENSG00000110711|c.Amin201106_X009833|JGIv7b.000039604_1732013-1775291-	286.209	309.188	263.23	0.85136	-0.232159	0.786017	1
AIPL1|ENSG00000129221|c.Taira201203eye_X006417|JGIv7b.000047533_1491498-1521971+	1.73915	2.09172	1.38658	0.662892	-0.593153	0.959112	1
AJAP1|ENSG00000196581|c.Taira201203brain_X010890|JGIv7b.000087017_3905882-4058224-	9.53998	5.97388	13.1061	2.1939	1.1335	0.385162	0.961761
AK1|ENSG00000106992|c.Park201106_X006776|JGIv7b.000025264_205550-214438-	13.571	10.3025	16.8396	1.63452	0.708871	0.850522	1
AK2|ENSG00000004455|c.Amin201106_X026008|JGIv7b.000280543_226084-234113-	1641.12	859.329	2422.91	2.81954	1.49546	0.0742223	0.818706
AK2|ENSG00000004455|c.JGIL6RMv1_XeXenL6RMv10032655m|JGIv7b.000300439_173915-181442-	711.013	328.396	1093.63	3.33022	1.73562	0.0377578	0.681634
AK3|ENSG00000147853|c.Quigley201212_X035146|JGIv7b.000106782_596333-609796+	56.4067	60.2788	52.5347	0.871529	-0.19838	0.894398	1
AK3|ENSG00000147853|c.Taira201203intestine_X006771|JGIv7b.000105739_661037-686263-	26.3381	33.5548	19.1213	0.569853	-0.811339	0.389798	0.963616
AK4|ENSG00000162433|c.Taira201203kidney_X010798|JGIv7b.000155039_1314764-1341401-	25.0345	40.3404	9.72864	0.241164	-2.05191	0.0698331	0.807648
AK4|ENSG00000162433|c.Taira201203lung_X004431|JGIv7b.000053042_333513-361907-	3.88891	2.25405	5.52377	2.4506	1.29313	0.683378	1
AK5|ENSG00000154027|c.Taira201203brain_X003482|JGIv7b.000015038_1826728-1952721+	1.67687	1.40801	1.94573	1.3819	0.466658	0.97656	1
AK5|ENSG00000154027|c.Taira201203brain_X004715|JGIv7b.000024235_4501983-4611591-	20.762	40.1375	1.38658	0.0345459	-4.85534	0.000638196	0.0657654
AK5|ENSG00000154027|c.Taira201203brain_X015224|JGIv7b.000229341_1044673-1083000+	11.9077	2.81601	20.9994	7.45713	2.89862	0.28448	0.946721
AK7|ENSG00000140057|c.Quigley201112_X014322|JGIv7b.000096659_3512071-3532305+	190.287	183.837	196.737	1.07017	0.0978435	1	1
AK9|ENSG00000155085|c.Quigley201207_X012828|JGIv7b.000275342_4258901-4272528+	8.90993	7.84549	9.97438	1.27135	0.346363	0.919724	1
AKAP10|ENSG00000108599|c.JGIL6RMv1_XeXenL6RMv10016564m|JGIv7b.000060518_12005-41962-	34.1206	42.5882	25.653	0.60235	-0.731326	0.595573	1
AKAP10|ENSG00000108599|c.Taira201203ovary_X003006|JGIv7b.000036364_669795-834494-	189.451	221.675	157.228	0.709273	-0.495587	0.71887	1
AKAP11|ENSG00000023516|c.Taira201203heart_X000820|JGIv7b.000008129_2772642-2806678+	2.69525	4.00391	1.38658	0.346307	-1.52988	0.638307	1
AKAP11|ENSG00000023516|c.Taira201203ovary_X001711|JGIv7b.000014978_7316670-7350208-	43.5701	48.8524	38.2877	0.783744	-0.351546	0.699232	1
AKAP12|ENSG00000131016|c.Taira201203heart_X000951|JGIv7b.000009528_1568246-1645156+	252.863	406.002	99.7236	0.245624	-2.02548	0.0145985	0.447725
AKAP12|ENSG00000131016|c.Taira201203heart_X003470|JGIv7b.000045784_2039071-2113089-	1904.78	3356.75	452.811	0.134896	-2.89008	0.000372119	0.0458934
AKAP13|ENSG00000170776|c.Taira201203kidney_X001485|JGIv7b.000009266_10750871-10936352-	59.0741	89.7671	28.3811	0.316163	-1.66126	0.133271	0.912858
AKAP13|ENSG00000170776|c.Taira201203st08_X001568|JGIv7b.000023872_4196553-4370952+	236.404	307.89	164.918	0.535639	-0.900668	0.316357	0.951493
AKAP14|ENSG00000186471|c.Audic201207_X039309|JGIv7b.000149581_4144271-4150065+	112.961	58.326	167.596	2.87344	1.52278	0.10014	0.876166
AKAP14|ENSG00000186471|c.JGIL6RMv1_XeXenL6RMv10025486m|JGIv7b.000015436_5431697-5437326+	2.46752	1.06615	3.8689	3.62885	1.85951	0.631996	1
AKAP1|ENSG00000121057|c.Quigley201212_X006141|JGIv7b.000011701_655335-684369+	1045.46	1023.82	1067.1	1.04227	0.059731	0.931033	1
AKAP1|ENSG00000121057|c.Taira201203muscle_X001509|JGIv7b.000078587_545534-569362+	2642.36	1937.26	3347.47	1.72794	0.789052	0.341709	0.9544
AKAP2|ENSG00000241978|c.Taira201203heart_X005936|JGIv7b.000120942_118953-274730-	718.66	738.48	698.84	0.946323	-0.0795958	0.855161	1
AKAP2|ENSG00000241978|c.Taira201203spleen_X001605|JGIv7b.000025212_563739-651463-	412.313	585.412	239.214	0.408625	-1.29115	0.13314	0.91277
AKAP6|ENSG00000151320|c.Taira201203heart_X008311|JGIv7b.000389081_417973-498393+	7.46052	5.99727	8.92377	1.48797	0.573347	0.608249	1
AKAP7|ENSG00000118507|c.Audic201207_X034511|JGIv7b.000102277_1102692-1203603+	189.692	189.459	189.924	1.00245	0.00353711	0.834736	1
AKAP8|ENSG00000105127|c.Ueno201210st30_X000438|JGIv7b.000171831_878087-898673-	649.701	653.95	645.453	0.987008	-0.0188666	0.888445	1
AKAP8L|ENSG00000011243|c.Ismailoglu201203_X010581|JGIv7b.000171831_906148-927018-	129.104	162.913	95.2956	0.584947	-0.773622	0.371409	0.961268
AKAP9|ENSG00000127914|c.Taira201203egg_X004413|JGIv7b.000061124_3326312-3412910+	275.628	356.259	194.997	0.547345	-0.869478	0.290354	0.947764
AKIP1|ENSG00000166452|c.Chang2013_X010106|JGIv7b.000025194_6124860-6132444-	24.4735	13.9239	35.0231	2.51532	1.33074	0.183047	0.93788
AKIRIN1|ENSG00000174574|c.XenBase_27695216|JGIv7b.000013204_2283837-2292925-	2454.76	2570.52	2338.99	0.909926	-0.136179	0.736006	1
AKIRIN1|ENSG00000174574|c.XGI_TC433589|JGIv7b.000176467_1119135-1130440-	5296.95	4742.07	5851.82	1.23402	0.303371	0.717609	1
AKIRIN2|ENSG00000135334|c.Ismailoglu201203_X006313|JGIv7b.000053841_353974-366893+	1412.14	1105.99	1718.28	1.55361	0.635628	0.370591	0.961144
AKIRIN2|ENSG00000135334|c.Quigley201212_X036839|JGIv7b.000124774_733157-746415+	3918.81	2602.99	5234.63	2.01101	1.00792	0.221727	0.938721
AKR1A1|ENSG00000117448|c.Audic201207_X001531|JGIv7b.000002589_2255450-2261204+	31.4412	23.2758	39.6066	1.70163	0.766913	0.541385	0.99901
AKR1A1|ENSG00000117448|c.JGIL6RMv1_XeXenL6RMv10044629m|JGIv7b.000325141_664880-686159-	223.661	195.41	251.912	1.28915	0.366418	0.677687	1
AKR1A1|ENSG00000117448|c.Taira201203eye_X012212|JGIv7b.000179914_692982-715275+	3.71588	3.54031	3.89146	1.09919	0.136437	1	1
AKR1A1|ENSG00000117448|c.Taira201203heart_X006867|JGIv7b.000181903_234480-318363-	56.1625	52.9251	59.3999	1.12234	0.16651	0.890271	1
AKR1B1|ENSG00000085662|c.JGIL6RMv1_XeXenL6RMv10048691m|JGIv7b.000098502_455739-481960+	267.921	308.971	226.87	0.734277	-0.445603	0.689912	1
AKR1B1|ENSG00000085662|c.Taira201203kidney_X013242|JGIv7b.000302407_70433-81598-	2296.41	2035.81	2557.01	1.25601	0.328851	0.756376	1
AKR1C1|ENSG00000187134|c.Taira201203eye_X014102|JGIv7b.000302407_87179-103021+	116.212	59.5717	172.852	2.90157	1.53684	0.0985001	0.871531
AKR1C3|ENSG00000196139|c.Taira201203ovary_X005583|JGIv7b.000098502_412795-453787+	122.484	103.782	141.186	1.36041	0.444041	0.652356	1
AKR1C4|ENSG00000266359|c.Taira201203intestine_X009575|JGIv7b.000302407_100446-110964-	2.4991	1.10673	3.89146	3.51617	1.814	0.525622	0.997104
AKR1D1|ENSG00000122787|c.Audic201207_X049003|JGIv7b.000302407_120796-143246-	26.328	1.10673	51.5493	46.5779	5.54157	3.16e-05	0.00810014
AKR1D1|ENSG00000122787|c.Ueno201210liver_X000428|JGIv7b.000098502_356066-382581+	17.5243	17.7827	17.2658	0.970934	-0.0425542	0.960881	1
AKR7A2|ENSG00000053371|c.Audic201207_X043600|JGIv7b.000195950_962243-987621+	470.963	527.66	414.265	0.785098	-0.349055	0.620485	1
AKR7A2|ENSG00000053371|c.Taira201203intestine_X009900|JGIv7b.000374693_7899-33019+	19.4791	14.0223	24.9359	1.77831	0.830505	0.53691	0.997597
AKT1|ENSG00000142208|c.Taira201203brain_X015260|JGIv7b.000230550_3031595-3119889+	109.653	124.034	95.273	0.768121	-0.380594	0.675734	1
AKT1|ENSG00000142208|c.Taira201203lung_X008023|JGIv7b.000236382_4634447-4730989-	68.2164	91.9042	44.5286	0.484511	-1.0454	0.295392	0.947764
AKT1S1|ENSG00000204673|c.Chang2013_X027945|JGIv7b.000129797_98529-119312+	4214.83	3438.86	4990.8	1.45129	0.537341	0.454121	0.984686
AKT1S1|ENSG00000204673|c.Chung201110_X002243|JGIv7b.000029769_1400245-1414904+	3341.18	4547.47	2134.89	0.469468	-1.0909	0.140233	0.91877
AKT2|ENSG00000105221|c.Chang2013_X013940|JGIv7b.000039723_10701943-10733847+	2189.54	2359.05	2020.04	0.856293	-0.223824	0.991179	1
AKT2|ENSG00000105221|c.Quigley201212_X022577|JGIv7b.000050079_1595536-1630887-	3279	2997.41	3560.59	1.18789	0.248398	0.743695	1
AKTIP|ENSG00000166971|c.JGIL6RMv1_XeXenL6RMv10028853m|JGIv7b.000046631_26538-48284-	101.066	78.6124	123.519	1.57124	0.6519	0.442479	0.978448
AKTIP|ENSG00000166971|c.JGIL6RMv1_XeXenL6RMv10039581m|JGIv7b.000024235_272143-301287-	32.413	32.5761	32.25	0.98999	-0.0145147	0.960507	1
AL138764.1|ENSG00000226209|c.Taira201203skin_X001171|JGIv7b.000022127_1714398-1719559+	14.6754	4.7282	24.6225	5.20758	2.38061	0.168533	0.93726
AL138764.1|ENSG00000226209|c.UniGene_Xl_S13670470|JGIv7b.000234771_1559969-1568146+	1548.76	748.092	2349.42	3.14055	1.65102	0.142647	0.922314
AL139147.1|ENSG00000248458|c.Quigley201212_X018523|JGIv7b.000039762_516290-522717+	404.365	178.189	630.541	3.53861	1.82318	0.113988	0.891072
AL139147.1|ENSG00000248458|c.Taira201203brain_X015970|JGIv7b.000267384_77233-80280-	73.4207	78.7609	68.0804	0.864393	-0.210241	1	1
AL139147.1|ENSG00000248458|c.Taira201203pancreas_X000424|JGIv7b.000012020_3432449-3434954-	610.864	365.074	856.655	2.34652	1.23053	0.104546	0.880824
AL139147.1|ENSG00000248458|c.Taira201203spleen_X003374|JGIv7b.000075398_527034-530965-	58.649	30.5249	86.773	2.8427	1.50726	0.111466	0.889902
AL139147.1|ENSG00000248458|c.Taira201203spleen_X005552|JGIv7b.000289484_101467-108039+	25.0175	44.466	5.56889	0.125239	-2.99724	0.0126922	0.418013
AL590867.1|ENSG00000213121|c.Ismailoglu201203_X011739|JGIv7b.000243915_142947-144364+	100.341	109.611	91.0706	0.830856	-0.267329	0.884453	1
AL590867.1|ENSG00000213121|c.JGIL6RMv1_XeXenL6RMv10007407m|JGIv7b.000011701_12711-15862-	44.5518	32.9007	56.203	1.70826	0.772527	0.328972	0.953517
AL590867.1|ENSG00000213121|c.Quigley201207_X002679|JGIv7b.000016068_37798-39265+	51.5556	36.1741	66.9371	1.85041	0.887848	0.320337	0.952854
AL590867.1|ENSG00000213121|c.Quigley201212_X005522|JGIv7b.000009266_7207423-7208225-	106.431	43.5202	169.341	3.89109	1.96018	0.0427826	0.707322
AL590867.1|ENSG00000213121|c.Quigley201212_X039730|JGIv7b.000152894_2197222-2197958+	24.7423	9.69991	39.7847	4.10155	2.03617	0.405246	0.972695
AL590867.1|ENSG00000213121|c.Quigley201212_X050811|JGIv7b.000389081_131710-132500+	33.826	25.4954	42.1566	1.6535	0.725521	0.485845	0.990777
AL590867.1|ENSG00000213121|c.Taira201203eye_X013102|JGIv7b.000226594_610420-611379-	51.1205	39.396	62.845	1.59521	0.67375	0.401635	0.9708
AL590867.1|ENSG00000213121|c.Taira201203intestine_X006009|JGIv7b.000081267_1672215-1673119+	7.58452	8.7727	6.39633	0.729118	-0.455776	0.869279	1
AL590867.1|ENSG00000213121|c.Taira201203st09_X004864|JGIv7b.000388571_635947-636806+	38.7373	28.2069	49.2676	1.74665	0.804592	0.521952	0.997104
AL590867.1|ENSG00000213121|c.Taira201203st20_X003787|JGIv7b.000112487_264673-266365+	16.7003	19.7355	13.6652	0.69242	-0.530282	0.80975	1
AL590867.1|ENSG00000213121|c.Taira201203st25_X003501|JGIv7b.000100253_906957-910911+	216.001	168.976	263.027	1.5566	0.638394	0.446487	0.979892
AL590867.1|ENSG00000213121|c.TeperekTkacz201205_X001917|JGIv7b.000145462_333945-335128-	4.5729	1.40801	7.73779	5.49557	2.45827	0.360382	0.958699
AL590867.1|ENSG00000213121|c.TeperekTkacz201206_X004670|JGIv7b.000181903_3323556-3324840-	181.06	145.66	216.46	1.48607	0.571501	0.662109	1
AL590867.1|ENSG00000213121|c.Ueno201210brain_X003155|JGIv7b.000312114_325835-326747-	33.2816	46.7249	19.8384	0.424579	-1.2359	0.511724	0.997104
AL590867.1|ENSG00000213121|c.XGI_TC429971|JGIv7b.000337825_3931061-4013715+	160.188	95.6646	224.712	2.34895	1.23202	0.354964	0.957283
ALAD|ENSG00000148218|c.Taira201203eye_X010813|JGIv7b.000127590_807470-813176+	153.982	86.1566	221.808	2.57448	1.36428	0.117216	0.892473
ALAD|ENSG00000148218|c.Taira201203st30_X002025|JGIv7b.000046073_2901759-2906912-	585.121	328.375	841.867	2.56374	1.35825	0.260726	0.940801
ALAS1|ENSG00000023330|c.Park201106_X019747|JGIv7b.000155038_1473530-1502338-	162.978	210.849	115.107	0.545918	-0.873243	0.199405	0.93788
ALAS1|ENSG00000023330|c.Quigley201212_X039608|JGIv7b.000150991_274563-302142+	313.487	277.291	349.682	1.26107	0.334647	0.818623	1
ALB|ENSG00000163631|c.JGIL6RMv1_XeXenL6RMv10000181m|JGIv7b.000165627_987804-999672-	1.60881	1.83103	1.38658	0.757271	-0.401119	1	1
ALB|ENSG00000163631|c.XGI_TC450896|JGIv7b.000006762_294825-308269-	1.22637	1.06615	1.38658	1.30055	0.379124	1	1
ALCAM|ENSG00000170017|c.Quigley201207_X005983|JGIv7b.000049179_1767744-1808318+	5796.33	9829.3	1763.36	0.179399	-2.47876	0.0036467	0.202278
ALCAM|ENSG00000170017|c.Taira201203skin_X002838|JGIv7b.000078587_2173799-2217317-	963.171	1009.66	916.687	0.90792	-0.139363	0.937423	1
ALDH16A1|ENSG00000161618|c.Taira201203testis_X003116|JGIv7b.000139674_1267292-1302680+	589.183	960.844	217.523	0.226387	-2.14314	0.0124185	0.418013
ALDH16A1|ENSG00000161618|c.Ueno201210st09_X000476|JGIv7b.000056777_253789-300328+	533.068	944.962	121.174	0.128232	-2.96317	0.0510143	0.748612
ALDH18A1|ENSG00000059573|c.Taira201203brain_X001612|JGIv7b.000007555_3533894-3560986+	196.768	154.148	239.387	1.55297	0.63503	0.459918	0.984991
ALDH1A1|ENSG00000165092|c.UniGene_Xl_S13590702|JGIv7b.000067832_984827-1011747-	3.93317	2.85659	5.00975	1.75375	0.810442	0.696774	1
ALDH1A1|ENSG00000165092|c.XGI_TC453560|JGIv7b.000268711_1086747-1122004-	26.2895	42.582	9.99694	0.234769	-2.09069	0.0972176	0.871341
ALDH1A2|ENSG00000128918|c.Ismailoglu201203_X012754|JGIv7b.000351606_1188692-1224875+	121.932	170.865	72.9999	0.427238	-1.22689	0.209605	0.938721
ALDH1A2|ENSG00000128918|c.Taira201203st10_X002477|JGIv7b.000059883_1776490-1813028-	187.021	212.078	161.964	0.763702	-0.388917	0.654939	1
ALDH1A3|ENSG00000184254|c.XGI_TC418929|JGIv7b.000058049_2993139-3026315+	3.6791	3.19845	4.15975	1.30055	0.379124	0.957871	1
ALDH1L2|ENSG00000136010|c.JGIL6RMv1_XeXenL6RMv10025425m|JGIv7b.000018184_3937340-3962000+	47.4058	53.011	41.8006	0.788526	-0.34277	0.925581	1
ALDH1L2|ENSG00000136010|c.JGIL6RMv1_XeXenL6RMv10031749m|JGIv7b.000005925_7485602-7511844+	53.9813	60.9969	46.9658	0.769971	-0.377125	0.721408	1
ALDH1L2|ENSG00000136010|c.JGIL6RMv1_XeXenL6RMv10051654m|JGIv7b.000013523_9801871-9832818-	3577.04	1481.82	5672.26	3.82789	1.93655	0.0192773	0.509652
ALDH2|ENSG00000111275|c.JGIL6RMv1_XeXenL6RMv10040201m|JGIv7b.000025254_4358924-4376397+	20.9046	15.1056	26.7036	1.76779	0.82195	0.420477	0.978448
ALDH3A2|ENSG00000072210|c.Taira201203brain_X007429|JGIv7b.000047398_2314293-2333039+	727.418	983.271	471.566	0.479589	-1.06013	0.227679	0.938721
ALDH3A2|ENSG00000072210|c.Taira201203intestine_X009208|JGIv7b.000267344_2669983-2688182-	611.079	929.674	292.484	0.314609	-1.66837	0.245573	0.938721
ALDH3B1|ENSG00000006534|c.JGIL6RMv1_XeXenL6RMv10016781m|JGIv7b.000195272_5561-29468-	86.372	62.063	110.681	1.78336	0.834601	0.366883	0.961127
ALDH3B1|ENSG00000006534|c.Taira201203st08_X004621|JGIv7b.000143664_1419946-1433550-	296.521	427.094	165.949	0.388553	-1.36382	0.329104	0.953517
ALDH4A1|ENSG00000159423|c.Ueno2012102cells_X001582|JGIv7b.000195950_1224872-1239140+	1363.55	1198.21	1528.9	1.27599	0.351615	0.510622	0.997104
ALDH5A1|ENSG00000112294|c.JGIL6RMv1_XeXenL6RMv10055213m|JGIv7b.000133814_61275-85694-	72.1161	106.546	37.6859	0.353705	-1.49938	0.154482	0.936811
ALDH5A1|ENSG00000112294|c.Taira201203brain_X009760|JGIv7b.000073623_27689-36558+	39.0275	62.7123	15.3427	0.244651	-2.0312	0.0649223	0.795437
ALDH6A1|ENSG00000119711|c.Chang2013_X028430|JGIv7b.000135961_174462-195497+	1931.48	1575.36	2287.61	1.45212	0.538166	0.425171	0.978448
ALDH6A1|ENSG00000119711|c.Taira201203eye_X005434|JGIv7b.000039723_6916464-6931490+	987.038	748.056	1226.02	1.63894	0.712764	0.292129	0.947764
ALDH7A1|ENSG00000164904|c.Chang2013_X005376|JGIv7b.000012879_516684-543019+	533.24	561.415	505.065	0.899628	-0.152599	0.919104	1
ALDH7A1|ENSG00000164904|c.Ismailoglu201203_X012650|JGIv7b.000332973_1501565-1533012+	305.953	376.116	235.789	0.626905	-0.673681	0.408157	0.974005
ALDH9A1|ENSG00000143149|c.mgEST_1013086397|JGIv7b.000023165_177578-205346+	2244.8	1002.95	3486.66	3.47642	1.7976	0.0641975	0.794707
ALDOA|ENSG00000149925|c.Taira201203testis_X000484|JGIv7b.000011418_94265-103695-	2156.4	1228.02	3084.79	2.51199	1.32883	0.273868	0.94449
ALDOA|ENSG00000149925|c.Taira201203testis_X001725|JGIv7b.000045548_802314-822089+	1793.59	1230.49	2356.69	1.91524	0.937523	0.257048	0.940347
ALDOC|ENSG00000109107|c.Audic201207_X017272|JGIv7b.000035361_3467404-3489396+	384.563	433.147	335.979	0.77567	-0.366485	0.597918	1
ALDOC|ENSG00000109107|c.Taira201203eye_X003902|JGIv7b.000023403_7692979-7703003+	22.1905	27.3609	17.0201	0.62206	-0.684874	0.692532	1
ALDOC|ENSG00000109107|c.Taira201203skin_X000538|JGIv7b.000009994_12491166-12504974-	518.842	517.698	519.986	1.00442	0.0063641	0.871914	1
ALG10|ENSG00000139133|c.Taira201203egg_X002804|JGIv7b.000033104_752415-760160+	207.231	285.82	128.641	0.450077	-1.15175	0.163493	0.93726
ALG10|ENSG00000139133|c.TXGP201107_X000241|JGIv7b.000003286_1091628-1110136+	396.667	439.458	353.877	0.805259	-0.312476	0.76479	1
ALG11|ENSG00000253710|c.Taira201203ovary_X000478|JGIv7b.000005732_11005602-11014189+	9.8697	15.8705	3.8689	0.243779	-2.03635	0.136049	0.915742
ALG11|ENSG00000253710|c.Taira201203ovary_X007193|JGIv7b.000200825_4361873-4370002-	132.781	40.8274	224.734	5.5045	2.46061	0.096623	0.871341
ALG12|ENSG00000182858|c.Audic201207_X035426|JGIv7b.000108224_431171-465544+	204.884	142.227	267.54	1.88108	0.91156	0.352682	0.957205
ALG13|ENSG00000101901|c.Taira201203brain_X008415|JGIv7b.000054743_244993-257011+	112.464	83.0957	141.833	1.70686	0.771344	0.4627	0.986208
ALG13|ENSG00000101901|c.Taira201203egg_X006531|JGIv7b.000167347_3558491-3613623-	73.2575	77.1858	69.3292	0.898211	-0.154873	0.798874	1
ALG14|ENSG00000172339|c.Ismailoglu201203_X009292|JGIv7b.000120545_2522-24015-	42.6067	36.0586	49.1548	1.36319	0.44699	0.927443	1
ALG14|ENSG00000172339|c.Ueno2012106cells_X001147|JGIv7b.000069443_9813125-9833843-	225.058	95.763	354.354	3.70032	1.88765	0.254565	0.940347
ALG1|ENSG00000033011|c.XenBase_120577611|JGIv7b.000120240_1678920-1690839-	55.9416	37.6571	74.2261	1.97111	0.979005	0.367696	0.961127
ALG2|ENSG00000119523|c.JGIL6RMv1_XeXenL6RMv10029999m|JGIv7b.000134022_1115357-1121712+	1051.67	692.226	1411.12	2.03853	1.02753	0.208187	0.938721
ALG3|ENSG00000214160|c.JGIL6RMv1_XeXenL6RMv10014188m|JGIv7b.000029016_1621622-1638256+	155.31	240.418	70.2017	0.291999	-1.77596	0.0308039	0.630378
ALG5|ENSG00000120697|c.Ueno201210ovary_X000714|JGIv7b.000158000_927363-947043+	1334.13	541.406	2126.85	3.92838	1.97394	0.146095	0.92643
ALG6|ENSG00000088035|c.JGIL6RMv1_XeXenL6RMv10047977m|JGIv7b.000053042_994128-1017694-	181.712	82.106	281.318	3.42629	1.77665	0.042812	0.707322
ALG6|ENSG00000088035|c.TXGP201107_X007638|JGIv7b.000155039_2029002-2054689-	387.11	410.687	363.533	0.885182	-0.175954	0.806374	1
ALG8|ENSG00000159063|c.Chang2013_X034933|JGIv7b.000262000_1304722-1319235+	753.959	589.477	918.44	1.55806	0.63975	0.598082	1
ALKBH2|ENSG00000189046|c.Ismailoglu201203_X010299|JGIv7b.000162663_328259-335507-	64.6157	91.5905	37.6408	0.410968	-1.2829	0.219027	0.938721
ALKBH3|ENSG00000166199|c.mgEST_1013094793|JGIv7b.000025194_1510378-1518836-	254.331	114.033	394.63	3.46067	1.79105	0.316065	0.95124
ALKBH4|ENSG00000160993|c.XenBase_147900036|JGIv7b.000112554_1921185-1945900-	1350.52	1239.58	1461.46	1.17899	0.237555	0.730586	1
ALKBH5|ENSG00000091542|c.Ismailoglu201203_X011366|JGIv7b.000219295_1904339-1920182+	2516.1	1978.22	3053.97	1.5438	0.626487	0.472041	0.98661
ALKBH6|ENSG00000239382|c.XenBase_148232713|JGIv7b.000039723_8267818-8274647-	383.58	164.009	603.152	3.67755	1.87875	0.22529	0.938721
ALKBH7|ENSG00000125652|c.Amin201106_X013666|JGIv7b.000055171_1437319-1448272-	73.0282	56.3498	89.7066	1.59196	0.670803	0.371448	0.961268
ALKBH8|ENSG00000137760|c.Park201106_X017376|JGIv7b.000104417_1312877-1361678-	272.269	327.848	216.691	0.660948	-0.597391	0.471483	0.98661
ALK|ENSG00000171094|c.Taira201203ovary_X003493|JGIv7b.000045400_486889-542258+	9.45514	13.9005	5.00975	0.3604	-1.47233	0.365307	0.960895
ALK|ENSG00000171094|c.Taira201203ovary_X007251|JGIv7b.000203041_5408317-5511974-	44.7342	69.2062	20.2622	0.29278	-1.77211	0.317747	0.952496
ALK|ENSG00000171094|c.Taira201203testis_X002877|JGIv7b.000102974_2954129-2979281-	47.2506	56.0128	38.4884	0.687136	-0.541333	0.622452	1
ALMS1|ENSG00000116127|c.Taira201203egg_X006767|JGIv7b.000189728_223040-229145-	244.117	133.161	355.073	2.6665	1.41495	0.151105	0.930928
ALMS1|ENSG00000116127|c.Taira201203st25_X001409|JGIv7b.000027038_176685-183058-	211.764	69.3355	354.193	5.1084	2.35287	0.341318	0.9544
ALOX5AP|ENSG00000132965|c.Taira201203intestine_X003061|JGIv7b.000031941_765607-774107+	2.02252	1.83103	2.21402	1.20917	0.274016	1	1
ALOX5|ENSG00000012779|c.Taira201203intestine_X009632|JGIv7b.000314296_315599-366277-	99.345	148.056	50.6341	0.341993	-1.54796	0.0883797	0.856109
ALOXE3|ENSG00000179148|c.Quigley201207_X001625|JGIv7b.000011405_670007-686679-	489.889	675.612	304.165	0.450207	-1.15134	0.208205	0.938721
ALOXE3|ENSG00000179148|c.Taira201203egg_X005331|JGIv7b.000093091_80224-178417+	11.2171	13.7788	8.65548	0.628174	-0.670763	0.781689	1
ALOXE3|ENSG00000179148|c.Taira201203pancreas_X002645|JGIv7b.000193187_82007-99103+	45.6685	48.1047	43.2323	0.898712	-0.15407	0.949968	1
ALPK1|ENSG00000073331|c.Taira201203ovary_X000082|JGIv7b.000000243_126485-208307+	58.7244	85.1311	32.3176	0.379622	-1.39736	0.176707	0.93788
ALPK3|ENSG00000136383|c.JGIL6RMv1_XeXenL6RMv10040996m|JGIv7b.000253809_1268884-1308561-	53.3796	105.373	1.38658	0.0131588	-6.24782	0.171789	0.93726
ALPL|ENSG00000162551|c.Amin201106_X013889|JGIv7b.000057316_132815-157362-	1576.55	1934.98	1218.12	0.629528	-0.667658	0.380997	0.961268
ALPL|ENSG00000162551|c.Taira201203eye_X005127|JGIv7b.000036295_1318683-1340495-	117.383	9.33466	225.431	24.1499	4.59395	2.18e-06	0.000828743
ALS2CL|ENSG00000178038|c.Taira201203eye_X009500|JGIv7b.000090265_860117-915836-	365.34	386.349	344.331	0.891245	-0.166107	0.963489	1
ALS2CR12|ENSG00000155749|c.Quigley201207_X010278|JGIv7b.000139113_2282992-2301844-	5.25142	5.49308	5.00975	0.912011	-0.132878	1	1
ALS2CR8|ENSG00000138380|c.Ismailoglu201203_X009843|JGIv7b.000139113_1074792-1149655+	142.002	177.569	106.436	0.599405	-0.738396	0.503096	0.996389
ALS2|ENSG00000003393|c.Taira201203brain_X012916|JGIv7b.000139113_628133-683009-	375.073	371.466	378.68	1.01942	0.0277487	0.888488	1
ALX1|ENSG00000180318|c.JGIL6RMv1_XeXenL6RMv10030488m|JGIv7b.000005925_4076729-4096127-	8.2558	4.34577	12.1658	2.79947	1.48515	0.449459	0.982144
ALX1|ENSG00000180318|c.XenBase_557061|JGIv7b.000018184_582121-599994-	30.0697	2.77543	57.3639	20.6685	4.36936	0.000265992	0.0373775
ALX4|ENSG00000052850|c.Taira201203st30_X001298|JGIv7b.000025194_976624-1021079-	1.97095	2.55532	1.38658	0.542626	-0.881971	0.879917	1
ALX4|ENSG00000052850|c.Ueno201210eye_X000921|JGIv7b.000043483_2259744-2305019-	7.36117	12.7766	1.94573	0.152288	-2.71512	0.137816	0.915858
ALYREF|ENSG00000183684|c.Taira201203brain_X013974|JGIv7b.000171284_51089-105899+	22119.4	12430.3	31808.5	2.55896	1.35556	0.222232	0.938721
AMACR|ENSG00000242110|c.UniGene_Xl_S42160853|JGIv7b.000052441_4456988-4477633-	28.962	22.1862	35.7378	1.61081	0.687784	0.605848	1
AMBN|ENSG00000178522|c.XGI_TC421467|JGIv7b.000000377_3116399-3125382-	1.98194	1.74986	2.21402	1.26526	0.339428	1	1
AMBP|ENSG00000106927|c.mgEST_1013086054|JGIv7b.000037448_34801-40125+	94.2856	86.9043	101.667	1.16987	0.22635	0.894706	1
AMBRA1|ENSG00000110497|c.Taira201203st30_X001897|JGIv7b.000043483_748086-815433-	904.69	1086.12	723.257	0.665907	-0.586607	0.537806	0.997645
AMD1|ENSG00000123505|c.Taira201203st20_X005045|JGIv7b.000275342_3520279-3540760-	2265.84	1663.11	2868.58	1.72483	0.786453	0.391529	0.964514
AMD1|ENSG00000123505|c.Ueno201210egg_X000697|JGIv7b.000048559_596481-613235-	2804.68	2824.52	2784.83	0.985947	-0.0204173	0.982573	1
AMDHD1|ENSG00000139344|c.XGI_TC417744|JGIv7b.000037038_409738-425870-	377.004	450.404	303.604	0.674071	-0.569029	0.557756	1
AMDHD2|ENSG00000162066|c.JGIL6RMv1_XeXenL6RMv10043746m|JGIv7b.000000939_2405460-2424316-	565.431	342.952	787.91	2.29744	1.20003	0.161774	0.93726
AMELY|ENSG00000099721|c.Taira201203testis_X004012|JGIv7b.000337436_71919-92294+	2.83517	2.89718	2.77317	0.957196	-0.0631137	1	1
AMER1|ENSG00000184675|c.JGIL6RMv1_XeXenL6RMv10048633m|JGIv7b.000007546_843559-873760+	522.981	766.795	279.167	0.364069	-1.45771	0.125199	0.901126
AMER2|ENSG00000165566|c.Taira201203brain_X001255|JGIv7b.000006290_3197704-3200054-	3.97375	2.93776	5.00975	1.7053	0.770022	0.698488	1
AMFR|ENSG00000159461|c.Ismailoglu201203_X004748|JGIv7b.000039730_363255-389134+	270.499	395.966	145.032	0.366274	-1.449	0.0616187	0.790319
AMFR|ENSG00000159461|c.XenBase_48734801|JGIv7b.000062355_1142076-1161043-	106.217	74.3994	138.034	1.85531	0.89166	0.281127	0.946721
AMH|ENSG00000104899|c.Chang2013_X013075|JGIv7b.000035716_746259-755987+	35.7019	22.1113	49.2926	2.2293	1.15659	0.17328	0.93726
AMH|ENSG00000104899|c.Taira201203testis_X002376|JGIv7b.000072621_2337467-2355355+	146.565	205.55	87.5804	0.426079	-1.23081	0.163889	0.93726
AMIGO1|ENSG00000181754|c.JGIL6RMv1_XeXenL6RMv10023454m|JGIv7b.000196263_1681676-1684705-	14.0551	24.4871	3.62317	0.147962	-2.7567	0.0561012	0.771242
AMIGO2|ENSG00000139211|c.Taira201203brain_X005328|JGIv7b.000030470_4803645-4807610-	1.61458	0.724294	2.50487	3.45837	1.79009	0.648685	1
AMMECR1|ENSG00000101935|c.Audic201207_X004453|JGIv7b.000007546_6111124-6200514-	3689.72	4397.77	2981.68	0.677997	-0.560649	0.540739	0.998448
AMMECR1|ENSG00000101935|c.XGI_TC445721|JGIv7b.000086967_3251859-3298697+	1886.96	2196.11	1577.81	0.718454	-0.477032	0.580497	1
AMMECR1L|ENSG00000144233|c.XGI_TC415090|JGIv7b.000376454_241293-261727-	72.0391	48.0703	96.0078	1.99724	0.998005	0.491633	0.991773
AMMECR1L|ENSG00000144233|c.XGI_TC421123|JGIv7b.000016807_10809819-10828116-	47.0502	32.7322	61.3682	1.87486	0.906781	0.32742	0.953517
AMN1|ENSG00000151743|c.Ueno201210intestine_X000646|JGIv7b.000033059_299209-308540-	42.326	21.0045	63.6475	3.03018	1.5994	0.258679	0.940801
AMN|ENSG00000166126|c.JGIL6RMv1_XeXenL6RMv10029044m|JGIv7b.000034509_1299226-1349867+	47.1363	47.0385	47.2341	1.00416	0.00598458	0.972043	1
AMOT|ENSG00000126016|c.Ismailoglu201203_X008170|JGIv7b.000086967_2305728-2350541+	66.8779	118.726	15.0292	0.126587	-2.9818	0.00244079	0.156683
AMOT|ENSG00000126016|c.Ueno201210st09_X000827|JGIv7b.000167347_3121254-3235018+	65.6572	108.593	22.7219	0.20924	-2.25677	0.0117624	0.408163
AMOTL1|ENSG00000166025|c.Quigley201207_X010048|JGIv7b.000133669_4996-29281+	940.74	363.663	1517.82	4.17369	2.06132	0.0942199	0.866336
AMOTL1|ENSG00000166025|c.Ueno2012102cells_X000850|JGIv7b.000053422_583386-650113+	395.46	314	476.919	1.51885	0.602979	0.481665	0.990588
AMOTL1|ENSG00000166025|c.Ueno201210heart_X001204|JGIv7b.000151039_2593-23516-	288.093	269.036	307.149	1.14166	0.191137	0.748242	1
AMOTL2|ENSG00000114019|c.Quigley201112_X007990|JGIv7b.000043061_117606-130202-	299.552	349.72	249.384	0.713097	-0.487829	0.514103	0.997104
AMOTL2|ENSG00000114019|c.Taira201203kidney_X005476|JGIv7b.000044494_2703213-2717467+	108.059	116.143	99.9743	0.860786	-0.216274	0.945992	1
AMPD1|ENSG00000116748|c.Audic201207_X022139|JGIv7b.000047533_6104779-6156217+	3.89033	5.83494	1.94573	0.333462	-1.58441	0.544755	1
AMPD1|ENSG00000116748|c.JGIL6RMv1_XeXenL6RMv10033267m|JGIv7b.000248633_112408-180410-	12.2706	12.3302	12.211	0.99033	-0.0140192	1	1
AMPD2|ENSG00000116337|c.Taira201203brain_X014561|JGIv7b.000196263_1824707-1882588+	50.4186	66.6867	34.1506	0.512105	-0.965489	0.293795	0.947764
AMPD3|ENSG00000133805|c.Taira201203eye_X009604|JGIv7b.000093786_3465999-3482888+	15.3175	23.143	7.49206	0.323729	-1.62714	0.293901	0.947764
AMPD3|ENSG00000133805|c.Taira201203muscle_X000769|JGIv7b.000025194_4807080-4831622-	15.5712	21.682	9.46035	0.436322	-1.19654	0.427203	0.978448
AMPH|ENSG00000078053|c.Taira201203st25_X001169|JGIv7b.000019169_587318-677117-	4.03167	5.29017	2.77317	0.524212	-0.931779	0.697243	1
AMT|ENSG00000145020|c.JGIL6RMv1_XeXenL6RMv10034877m|JGIv7b.000187321_5073387-5087750+	185.13	167.949	202.311	1.2046	0.26855	0.698632	1
AMY2A|ENSG00000243480|c.Taira201203liver_X002267|JGIv7b.000074267_790749-809155-	19.4957	13.5415	25.45	1.87941	0.910277	0.569327	1
AMY2A|ENSG00000243480|c.XGI_TC419956|JGIv7b.000245044_729742-736371+	3.05824	1.10673	5.00975	4.52661	2.17843	0.366549	0.961127
AMZ2|ENSG00000262747|c.Ueno201210skin_X000041|JGIv7b.000003490_414245-426890-	78.7998	66.5539	91.0456	1.368	0.452066	0.613543	1
ANAPC10|ENSG00000164162|c.JGIL6RMv1_XeXenL6RMv10012411m|JGIv7b.000190940_47776-90769+	141.489	90.8271	192.151	2.11557	1.08105	0.328645	0.953517
ANAPC10|ENSG00000164162|c.JGIL6RMv1_XeXenL6RMv10049316m|JGIv7b.000099286_4634677-4675591-	33.0058	30.5421	35.4695	1.16133	0.215778	0.920995	1
ANAPC11|ENSG00000141552|c.Ueno2012102cells_X001450|JGIv7b.000150750_1384682-1388464-	2433.51	1041.19	3825.83	3.67447	1.87754	0.187459	0.93788
ANAPC13|ENSG00000129055|c.XGI_TC421224|JGIv7b.000034020_323529-328905+	447.698	307.154	588.242	1.91514	0.93745	0.29427	0.947764
ANAPC15|ENSG00000110200|c.Amin201106_X013365|JGIv7b.000053445_1145229-1150382+	126.526	138.031	115.021	0.833298	-0.263096	0.769523	1
ANAPC15|ENSG00000110200|c.XenBase_148232526|JGIv7b.000030080_1923986-1927365-	573.583	412.482	734.684	1.78113	0.832793	0.376532	0.961268
ANAPC16|ENSG00000166295|c.Audic201207_X010541|JGIv7b.000016807_5961511-5974057+	485.446	357.65	613.241	1.71464	0.777906	0.478588	0.989984
ANAPC16|ENSG00000166295|c.Ismailoglu201203_X001516|JGIv7b.000010944_3353071-3367827+	55.0795	45.3932	64.7658	1.42677	0.512754	0.71922	1
ANAPC1|ENSG00000153107|c.Ismailoglu201203_X008249|JGIv7b.000089475_327235-394223+	943.022	1396.18	489.868	0.350864	-1.51102	0.0472584	0.729516
ANAPC2|ENSG00000176248|c.Quigley201207_X009892|JGIv7b.000127590_62192-71853+	289.781	420.413	159.149	0.378553	-1.40143	0.103719	0.880824
ANAPC4|ENSG00000053900|c.UniGene_Xl_S19656621|JGIv7b.000016001_2958771-3016870-	421.515	461.563	381.466	0.826465	-0.274974	0.644662	1
ANAPC5|ENSG00000089053|c.Audic201207_X042856|JGIv7b.000184375_451715-476545+	249.916	187.336	312.495	1.6681	0.738204	0.413142	0.976173
ANAPC7|ENSG00000196510|c.Audic201207_X044995|JGIv7b.000219188_1261929-1279189+	631.774	676.657	586.891	0.867338	-0.205333	0.797351	1
ANAPC7|ENSG00000196510|c.JGIL6RMv1_XeXenL6RMv10040190m|JGIv7b.000025254_4596923-4615607+	64.1983	68.257	60.1396	0.881075	-0.182663	0.965193	1
ANGEL1|ENSG00000013523|c.Ismailoglu201203_X004701|JGIv7b.000039723_6357616-6368993+	29.7244	45.5604	13.8884	0.304835	-1.7139	0.100875	0.876984
ANGEL2|ENSG00000174606|c.Taira201203eye_X004326|JGIv7b.000027161_1872314-1886888-	823.071	604.993	1041.15	1.72093	0.783184	0.3453	0.9544
ANGEL2|ENSG00000174606|c.Ueno2012104cells_X000979|JGIv7b.000102974_10925927-10941159+	177.877	120.684	235.07	1.94781	0.961854	0.291599	0.947764
ANGPT1|ENSG00000154188|c.Amin201106_X021782|JGIv7b.000160942_2653439-2846011-	1.24666	1.10673	1.38658	1.25286	0.325227	1	1
ANGPT2|ENSG00000091879|c.Amin201106_X023506|JGIv7b.000196571_247749-274339-	1.24666	1.10673	1.38658	1.25286	0.325227	1	1
ANGPT2|ENSG00000091879|c.Taira201203eye_X009340|JGIv7b.000087714_44784-72278-	16.2335	9.69991	22.767	2.34714	1.2309	0.286012	0.946759
ANGPT4|ENSG00000101280|c.Taira201203intestine_X009857|JGIv7b.000364164_34067-39117+	8.86453	1.44859	16.2805	11.2388	3.49042	0.374509	0.961268
ANGPT4|ENSG00000101280|c.Taira201203liver_X000783|JGIv7b.000013941_2396868-2401326-	3.35203	1.44859	5.25548	3.628	1.85917	0.521069	0.997104
ANGPTL1|ENSG00000116194|c.JGIL6RMv1_XeXenL6RMv10030866m|JGIv7b.000084188_1151965-1153565-	1.33501	0.724294	1.94573	2.68638	1.42566	0.790418	1
ANGPTL1|ENSG00000116194|c.Taira201203eye_X008148|JGIv7b.000069443_8064452-8081308-	4.68705	2.17288	7.20121	3.31413	1.72863	0.439575	0.978448
ANGPTL1|ENSG00000116194|c.Taira201203skin_X002320|JGIv7b.000053263_5983747-6002015-	35.5876	43.2204	27.9548	0.646798	-0.628613	0.4361	0.978448
ANGPTL2|ENSG00000136859|c.Audic201207_X018145|JGIv7b.000037448_1281491-1299713-	14.8182	6.98225	22.6542	3.24454	1.69802	0.485226	0.990777
ANGPTL2|ENSG00000136859|c.Taira201203heart_X003500|JGIv7b.000046073_1767052-1783375+	1.8516	1.48917	2.21402	1.48675	0.572159	0.994522	1
ANGPTL2|ENSG00000136859|c.Taira201203liver_X000960|JGIv7b.000017914_243464-255562-	2.24502	1.44859	3.04146	2.0996	1.07012	0.850821	1
ANGPTL2|ENSG00000136859|c.Ueno201210liver_X000151|JGIv7b.000018726_2159994-2177863-	34.7873	60.3599	9.21462	0.152661	-2.71159	0.017451	0.487825
ANGPTL3|ENSG00000132855|c.Taira201203eye_X011582|JGIv7b.000155039_2356949-2364484-	1.75944	2.1323	1.38658	0.650276	-0.620876	0.956425	1
ANGPTL4|ENSG00000167772|c.Audic201207_X025074|JGIv7b.000054274_3946189-3954947+	4.47203	2.81601	6.12804	2.17614	1.12177	0.544056	1
ANGPTL4|ENSG00000167772|c.Taira201203stomach_X001005|JGIv7b.000039437_182449-216629-	2.17316	2.1323	2.21402	1.03833	0.0542586	1	1
ANGPTL5|ENSG00000187151|c.mgEST_1013086036|JGIv7b.000005925_1870076-1909413+	18791.7	14285.2	23298.2	1.63093	0.705697	0.276218	0.945171
ANGPTL5|ENSG00000187151|c.Taira201203st20_X000351|JGIv7b.000005925_1919209-1937327-	931.146	913.926	948.365	1.03768	0.0533645	0.928027	1
ANGPTL5|ENSG00000187151|c.XGI_TC436076|JGIv7b.000037038_1314556-1336158-	476.736	443.466	510.007	1.15005	0.201692	0.708958	1
ANGPTL7|ENSG00000171819|c.Taira201203eye_X010096|JGIv7b.000102262_852651-854717-	1.89416	0.724294	3.06402	4.23035	2.08078	0.531908	0.997104
ANGPTL7|ENSG00000171819|c.Taira201203st20_X003150|JGIv7b.000076000_85373-89075+	1.22637	1.06615	1.38658	1.30055	0.379124	1	1
ANGPTL7|ENSG00000171819|c.Taira201203st30_X003326|JGIv7b.000108577_888703-892285-	3.24368	2.5959	3.89146	1.49908	0.584073	0.827943	1
ANK1|ENSG00000029534|c.Taira201203eye_X007599|JGIv7b.000059267_781752-855420-	23.6784	44.0244	3.33231	0.0756924	-3.72371	0.16809	0.93726
ANK1|ENSG00000029534|c.Taira201203st30_X001394|JGIv7b.000027313_186909-203473-	34.5167	47.6755	21.3579	0.447985	-1.15848	0.222821	0.938721
ANK1|ENSG00000029534|c.XGI_TC413705|JGIv7b.000043791_2230265-2272515+	19.1166	27.9228	10.3104	0.369245	-1.43735	0.270778	0.942047
ANK2|ENSG00000145362|c.Audic201207_X051032|JGIv7b.000387329_2148508-2163660-	8.31431	11.328	5.3006	0.46792	-1.09567	0.600518	1
ANK2|ENSG00000145362|c.JGIL6RMv1_XeXenL6RMv10005424m|JGIv7b.000000243_579541-688738+	6.22104	9.93721	2.50487	0.25207	-1.9881	0.311597	0.949991
ANK3|ENSG00000151150|c.Amin201106_X011834|JGIv7b.000047457_291467-304807-	164.776	226.65	102.903	0.454017	-1.13918	0.257363	0.940615
ANK3|ENSG00000151150|c.Audic201207_X045180|JGIv7b.000220448_2212965-2265259-	7.01748	8.48862	5.54633	0.653385	-0.613995	0.715405	1
ANK3|ENSG00000151150|c.JGIL6RMv1_XeXenL6RMv10051479m|JGIv7b.000018192_3930566-4083548-	129.165	182.912	75.417	0.412312	-1.27819	0.405091	0.972559
ANK3|ENSG00000151150|c.Taira201203eye_X008925|JGIv7b.000079772_1706931-1851064+	363.585	568.135	159.036	0.279926	-1.83688	0.0294337	0.616931
ANKAR|ENSG00000151687|c.Taira201203kidney_X009229|JGIv7b.000098999_1268190-1287661+	32.1378	33.4799	30.7957	0.919827	-0.120566	0.899691	1
ANKAR|ENSG00000151687|c.Taira201203testis_X002987|JGIv7b.000120240_4463973-4503248-	36.1685	46.1925	26.1445	0.56599	-0.821153	0.457554	0.984991
ANKDD1A|ENSG00000166839|c.Quigley201212_X001058|JGIv7b.000001187_12424441-12455137+	84.4598	91.7825	77.1371	0.840434	-0.250794	0.915614	1
ANKDD1A|ENSG00000166839|c.TXGP201107_X004898|JGIv7b.000058049_3531006-3554619+	175.724	124.271	227.177	1.82807	0.870322	0.318782	0.952854
ANKDD1A|ENSG00000166839|c.Ueno2012106cells_X002202|JGIv7b.000404817_388530-413969+	10.1653	11.2063	9.12438	0.814221	-0.296508	0.751624	1
ANKDD1B|ENSG00000189045|c.JGIL6RMv1_XeXenL6RMv10044365m|JGIv7b.000032212_5647072-5672560+	24.0179	25.6048	22.4311	0.87605	-0.190916	0.762228	1
ANKEF1|ENSG00000132623|c.XGI_TC416961|JGIv7b.000176303_525455-538414+	47.025	41.3597	52.6902	1.27395	0.349307	0.778317	1
ANKFY1|ENSG00000185722|c.Taira201203lung_X004097|JGIv7b.000049179_142399-180164+	310.44	427.295	193.585	0.453048	-1.14226	0.132282	0.910819
ANKFY1|ENSG00000185722|c.Taira201203ovary_X006754|JGIv7b.000166365_2399451-2440378+	227.508	328.764	126.252	0.384019	-1.38075	0.13505	0.915742
ANKHD1-EIF4EBP3|ENSG00000254996|c.Taira201203ovary_X003760|JGIv7b.000048253_685717-761959+	803.131	893.949	712.312	0.796815	-0.327683	0.710862	1
ANKHD1-EIF4EBP3|ENSG00000254996|c.Taira201203stomach_X002171|JGIv7b.000140825_591333-663965+	728.016	881.029	575.003	0.652649	-0.615621	0.523986	0.997104
ANKH|ENSG00000154122|c.Audic201207_X006182|JGIv7b.000011199_2363520-2447540+	3.09502	1.44859	4.74146	3.27316	1.71068	0.439578	0.978448
ANKIB1|ENSG00000001629|c.Taira201203ovary_X004499|JGIv7b.000061124_3488684-3584794+	732.554	585.578	879.53	1.50199	0.586871	0.437922	0.978448
ANKIB1|ENSG00000001629|c.Ueno201210kidney_X001358|JGIv7b.000112411_1683148-1779862+	203.415	208.636	198.194	0.94995	-0.0740772	0.910521	1
ANKK1|ENSG00000170209|c.Taira201203skin_X002572|JGIv7b.000066475_3780341-3831303+	24.0151	16.4497	31.5804	1.91982	0.940974	0.615874	1
ANKLE1|ENSG00000160117|c.Audic201207_X028690|JGIv7b.000072621_1853565-1859263+	469.421	643.359	295.483	0.459281	-1.12255	0.179323	0.93788
ANKLE2|ENSG00000176915|c.Ismailoglu201203_X004899|JGIv7b.000042960_1341357-1362983-	1393.97	1497.31	1290.63	0.861968	-0.214294	0.885756	1
ANKLE2|ENSG00000176915|c.JGIL6RMv1_XeXenL6RMv10027582m|JGIv7b.000097703_2362635-2385928-	59.2516	85.1125	33.3908	0.392314	-1.34992	0.166082	0.93726
ANKMY1|ENSG00000144504|c.JGIL6RMv1_XeXenL6RMv10021328m|JGIv7b.000044494_6173406-6219574-	145.984	79.1042	212.864	2.69094	1.42811	0.0924801	0.862875
ANKMY2|ENSG00000106524|c.Audic201207_X025621|JGIv7b.000057216_2531966-2559908-	645.357	819.235	471.478	0.57551	-0.797087	0.400001	0.970266
ANKRA2|ENSG00000164331|c.UniGene_Xl_S19874638|JGIv7b.000001187_11187801-11206414-	384.841	478.001	291.681	0.61021	-0.712622	0.426368	0.978448
ANKRD10|ENSG00000088448|c.Ueno201210intestine_X001945|JGIv7b.000338390_99451-118792-	144.582	111.473	177.691	1.59403	0.672679	0.348675	0.9544
ANKRD10|ENSG00000088448|c.XGI_TC415971|JGIv7b.000167628_3685550-3708652-	403.154	327.731	478.577	1.46028	0.54624	0.485415	0.990777
ANKRD11|ENSG00000167522|c.JGIL6RMv1_XeXenL6RMv10017789m|JGIv7b.000249505_17045-124341-	1183.07	1779.96	586.18	0.329322	-1.60243	0.0874214	0.853454
ANKRD11|ENSG00000167522|c.Quigley201212_X005768|JGIv7b.000010177_771579-869721-	1904.41	2219.17	1589.64	0.716323	-0.481317	0.602345	1
ANKRD12|ENSG00000101745|c.JGIL6RMv1_XeXenL6RMv10048479m|JGIv7b.000162564_868382-925125-	169.156	242.656	95.6566	0.394207	-1.34298	0.165873	0.93726
ANKRD12|ENSG00000101745|c.Taira201203ovary_X006956|JGIv7b.000181837_550728-608006-	462.163	695.976	228.35	0.3281	-1.60779	0.292701	0.947764
ANKRD13A|ENSG00000076513|c.Taira201203st08_X002450|JGIv7b.000044061_2432115-2474279+	605.547	831.173	379.921	0.457091	-1.12945	0.115862	0.892473
ANKRD13A|ENSG00000076513|c.Taira201203st10_X003623|JGIv7b.000143664_810588-839812-	121.643	132.181	111.105	0.840552	-0.250591	0.669699	1
ANKRD13B|ENSG00000198720|c.JGIL6RMv1_XeXenL6RMv10005193m|JGIv7b.000036364_2620643-2731675-	16.6067	14.4281	18.7853	1.302	0.380724	0.958063	1
ANKRD13B|ENSG00000198720|c.JGIL6RMv1_XeXenL6RMv10008030m|JGIv7b.000151031_109324-224950+	22.6504	41.9685	3.33231	0.0794003	-3.65471	0.00353647	0.199504
ANKRD13C|ENSG00000118454|c.Audic201207_X045365|JGIv7b.000222206_305867-362950+	99.6606	106.911	92.4096	0.864356	-0.210302	0.787137	1
ANKRD13C|ENSG00000118454|c.Chang2013_X029294|JGIv7b.000148881_965395-993613+	140.864	147.158	134.569	0.914449	-0.129026	0.943003	1
ANKRD16|ENSG00000134461|c.Audic201207_X007569|JGIv7b.000012518_10524778-10542391-	69.6691	59.2298	80.1084	1.3525	0.435631	0.698863	1
ANKRD17|ENSG00000132466|c.JGIL6RMv1_XeXenL6RMv10000179m|JGIv7b.000165627_1073769-1150986+	800.729	897.111	704.347	0.785127	-0.349001	0.666455	1
ANKRD17|ENSG00000132466|c.Quigley201212_X003800|JGIv7b.000006762_365573-457689+	682.113	483.375	880.851	1.82229	0.865753	0.305952	0.948261
ANKRD1|ENSG00000148677|c.Taira201203eye_X006017|JGIv7b.000044558_1186323-1196396+	1.22637	1.06615	1.38658	1.30055	0.379124	1	1
ANKRD22|ENSG00000152766|c.Audic201207_X030713|JGIv7b.000079772_6018890-6032401+	7.0772	2.81601	11.3384	4.0264	2.00949	0.323753	0.952854
ANKRD22|ENSG00000152766|c.JGIL6RMv1_XeXenL6RMv10016203m|JGIv7b.000018192_1193711-1204124+	148.419	48.0813	248.758	5.17369	2.37119	0.00698279	0.302058
ANKRD26|ENSG00000107890|c.Ismailoglu201203_X003456|JGIv7b.000026505_314458-378819-	265.781	400.953	130.61	0.325748	-1.61817	0.0532675	0.758637
ANKRD26|ENSG00000107890|c.TeperekTkacz201206_X004378|JGIv7b.000152894_2980619-3052117+	226.816	407.249	46.3841	0.113896	-3.13421	0.00029694	0.0409813
ANKRD27|ENSG00000105186|c.Ueno201210st10_X001443|JGIv7b.000098999_3391970-3444748+	205.654	329.834	81.4749	0.247018	-2.01731	0.0263809	0.591119
ANKRD28|ENSG00000206560|c.Audic201207_X042146|JGIv7b.000178713_159427-249753+	538.441	644.393	432.488	0.671156	-0.575279	0.503448	0.996665
ANKRD28|ENSG00000206560|c.JGIL6RMv1_XeXenL6RMv10017613m|JGIv7b.000190777_1520666-1603819+	119.556	168.505	70.6078	0.419026	-1.25489	0.221632	0.938721
ANKRD29|ENSG00000154065|c.Taira201203brain_X010756|JGIv7b.000085591_1171653-1196891-	26.799	31.9267	21.6713	0.678783	-0.558978	0.623672	1
ANKRD2|ENSG00000165887|c.Audic201207_X016617|JGIv7b.000033265_1000817-1014170-	22.5933	41.5861	3.6006	0.086582	-3.52979	0.00362986	0.201827
ANKRD32|ENSG00000133302|c.Chang2013_X000769|JGIv7b.000001187_4706655-4755406-	28.4455	33.4971	23.3939	0.698386	-0.517904	0.733131	1
ANKRD34B|ENSG00000189127|c.XenBase_148226391|JGIv7b.000001187_9916882-9923192+	7.38343	3.36078	11.4061	3.39388	1.76293	0.232997	0.938721
ANKRD35|ENSG00000263773|c.Taira201203egg_X006607|JGIv7b.000172102_264981-268619+	140.221	165.486	114.956	0.694658	-0.525626	0.62327	1
ANKRD37|ENSG00000186352|c.JGIL6RMv1_XeXenL6RMv10019019m|JGIv7b.000041523_5441137-5444752+	39.851	30.2112	49.4908	1.63816	0.712074	0.762242	1
ANKRD37|ENSG00000186352|c.Ueno2012102cells_X000332|JGIv7b.000014692_2944390-2965142-	136.123	200.279	71.967	0.359334	-1.4766	0.157695	0.93705
ANKRD39|ENSG00000213337|c.Amin201106_X025093|JGIv7b.000247724_5419200-5426816-	328.501	170.361	486.641	2.85653	1.51427	0.123472	0.897899
ANKRD40|ENSG00000154945|c.Audic201207_X031201|JGIv7b.000081941_3489818-3504162-	1661.24	2104.97	1217.5	0.578391	-0.789884	0.369553	0.961144
ANKRD40|ENSG00000154945|c.Taira201203st08_X004821|JGIv7b.000163806_479145-491575+	254.492	273.794	235.19	0.859002	-0.219266	0.908914	1
ANKRD42|ENSG00000137494|c.Taira201203intestine_X008298|JGIv7b.000183165_868345-884617-	420.485	394.224	446.746	1.13323	0.180439	0.921589	1
ANKRD44|ENSG00000065413|c.Taira201203brain_X017035|JGIv7b.000373396_1360513-1371108-	42.6774	56.4372	28.9176	0.512386	-0.964696	0.354864	0.957283
ANKRD45|ENSG00000183831|c.JGIL6RMv1_XeXenL6RMv10008412m|JGIv7b.000047606_3910136-3920625+	57.2081	62.6188	51.7975	0.827188	-0.273713	0.884437	1
ANKRD45|ENSG00000183831|c.Taira201203st25_X004344|JGIv7b.000181903_2361714-2372493-	35.7877	23.5365	48.039	2.04104	1.02931	0.294641	0.947764
ANKRD50|ENSG00000151458|c.Chang2013_X016191|JGIv7b.000047384_10162-18753+	1553.06	1610.15	1495.96	0.929081	-0.106124	0.928505	1
ANKRD50|ENSG00000151458|c.Chang2013_X024339|JGIv7b.000088765_1940745-1976015+	257.206	390.197	124.216	0.318341	-1.65135	0.0625406	0.790319
ANKRD50|ENSG00000151458|c.Ueno201210st09_X000695|JGIv7b.000112610_849617-880681+	141.793	188.357	95.2279	0.505571	-0.984014	0.2366	0.938721
ANKRD52|ENSG00000139645|c.JGIL6RMv1_XeXenL6RMv10039876m|JGIv7b.000014978_2159648-2202688-	81.9743	103.36	60.5883	0.586186	-0.770569	0.637622	1
ANKRD52|ENSG00000139645|c.Taira201203st09_X000496|JGIv7b.000008129_7493995-7555533+	190.497	210.702	170.291	0.808208	-0.307202	0.998524	1
ANKRD53|ENSG00000144031|c.Taira201203testis_X003722|JGIv7b.000243760_50157-57628-	6.08929	9.11455	3.06402	0.336168	-1.57275	0.454437	0.984892
ANKRD54|ENSG00000100124|c.Chang2013_X036105|JGIv7b.000298452_535375-547778+	25.4953	21.8272	29.1634	1.3361	0.418031	0.692898	1
ANKRD54|ENSG00000100124|c.Ismailoglu201203_X007812|JGIv7b.000078978_4936977-4947789-	50.681	46.4126	54.9493	1.18393	0.243585	0.82209	1
ANKRD55|ENSG00000164512|c.Taira201203brain_X013486|JGIv7b.000157205_486469-494326+	2.11088	1.44859	2.77317	1.91439	0.936886	0.842882	1
ANKRD60|ENSG00000124227|c.JGIL6RMv1_XeXenL6RMv10032414m|JGIv7b.000061874_1183391-1211659-	46.4601	69.8397	23.0805	0.330477	-1.59738	0.110972	0.889902
ANKRD63|ENSG00000230778|c.Chang2013_X020466|JGIv7b.000061444_724133-727974-	65.1978	45.9896	84.406	1.83533	0.876038	0.278976	0.946721
ANKRD66|ENSG00000230062|c.Quigley201207_X005002|JGIv7b.000041523_7375754-7388573-	9.14961	5.57425	12.725	2.28282	1.19081	0.501274	0.995271
ANKRD6|ENSG00000135299|c.Taira201203brain_X004402|JGIv7b.000022185_651815-720948+	71.5097	42.3103	100.709	2.38025	1.25111	0.12125	0.897899
ANKRD9|ENSG00000156381|c.Quigley201112_X006918|JGIv7b.000034509_1044300-1047180-	35.4003	18.9128	51.8877	2.74352	1.45603	0.300404	0.947764
ANKRD9|ENSG00000156381|c.Taira201203brain_X011690|JGIv7b.000102974_3385869-3387162-	1.41759	1.44859	1.38658	0.957196	-0.0631137	1	1
ANKS1A|ENSG00000064999|c.Audic201207_X031970|JGIv7b.000086521_624723-803253-	301.397	337.122	265.672	0.788061	-0.343622	0.764707	1
ANKS1A|ENSG00000064999|c.Taira201203lung_X002644|JGIv7b.000027413_53214-236547+	62.2478	83.9714	40.5243	0.482597	-1.05111	0.235194	0.938721
ANKS1B|ENSG00000185046|c.Taira201203brain_X008387|JGIv7b.000054336_116582-153532+	10.6961	6.72156	14.6707	2.18263	1.12607	0.480317	0.990243
ANKS1B|ENSG00000185046|c.Taira201203brain_X012837|JGIv7b.000137507_2176794-2236879+	6.46327	5.41192	7.51462	1.38853	0.473561	0.749685	1
ANKS3|ENSG00000168096|c.JGIL6RMv1_XeXenL6RMv10024003m|JGIv7b.000000939_3521753-3531911+	244.849	194.671	295.026	1.51551	0.599803	0.567259	1
ANKS4B|ENSG00000175311|c.Taira201203intestine_X008297|JGIv7b.000183165_484380-503108-	15.2892	29.1919	1.38658	0.0474989	-4.39596	0.00359438	0.200746
ANKS6|ENSG00000165138|c.Taira201203kidney_X007738|JGIv7b.000070754_691578-756785-	64.2674	63.2977	65.2371	1.03064	0.0435398	0.969758	1
ANKZF1|ENSG00000163516|c.Audic201207_X012494|JGIv7b.000021603_2784455-2794882+	117.727	110.283	125.171	1.135	0.182688	0.976183	1
ANLN|ENSG00000011426|c.Ismailoglu201203_X009795|JGIv7b.000137809_662833-692078-	1153.5	1060.72	1246.28	1.17494	0.232591	0.769947	1
ANO10|ENSG00000160746|c.Amin201106_X024854|JGIv7b.000239737_2096-134079-	182.917	288.251	77.5834	0.269153	-1.8935	0.0280644	0.606755
ANO10|ENSG00000160746|c.Audic201207_X038251|JGIv7b.000137809_866117-887110+	14.8176	12.6377	16.9975	1.34499	0.427595	0.605434	1
ANO1|ENSG00000131620|c.Taira201203egg_X002341|JGIv7b.000025194_976-59811+	41.8395	74.5321	9.14694	0.122725	-3.0265	0.00272267	0.169699
ANO1|ENSG00000131620|c.XenBase_332371432|JGIv7b.000043483_1245289-1367486+	2.76711	3.3202	2.21402	0.666834	-0.584601	0.874305	1
ANO4|ENSG00000151572|c.JGIL6RMv1_XeXenL6RMv10053155m|JGIv7b.000100253_3447554-3491060+	3.91147	2.25405	5.56889	2.47062	1.30487	0.500269	0.995041
ANO5|ENSG00000171714|c.JGIL6RMv1_XeXenL6RMv10022219m|JGIv7b.000025194_4881755-4905272+	3078.94	2831.42	3326.46	1.17484	0.232463	0.767261	1
ANO5|ENSG00000171714|c.Taira201203intestine_X006420|JGIv7b.000093786_3377726-3411438-	1674.1	1988.84	1359.36	0.683493	-0.549001	0.797992	1
ANO6|ENSG00000177119|c.Taira201203egg_X002649|JGIv7b.000030470_4374968-4408048+	42.0647	69.6368	14.4927	0.208118	-2.26453	0.0336075	0.648596
ANO7|ENSG00000146205|c.Taira201203brain_X009406|JGIv7b.000068269_311764-333882-	6.09942	3.3202	8.87865	2.67413	1.41907	0.428577	0.978448
ANO8|ENSG00000074855|c.Ismailoglu201203_X007239|JGIv7b.000070461_2064524-2128076+	48.4826	81.1086	15.8567	0.1955	-2.35476	0.0184254	0.502601
ANO9|ENSG00000185101|c.Quigley201207_X007790|JGIv7b.000074352_6559089-6614262-	7500.7	7026.29	7975.1	1.13504	0.18274	0.887465	1
ANP32A|ENSG00000140350|c.mgEST_1013252008|JGIv7b.000036401_3136217-3154232+	698.73	568.874	828.585	1.45654	0.54254	0.621044	1
ANP32A|ENSG00000140350|c.Quigley201212_X017239|JGIv7b.000035716_1411175-1421197-	144845	115058	174633	1.51779	0.601971	0.461965	0.985752
ANP32A|ENSG00000140350|c.Quigley201212_X025728|JGIv7b.000058049_5442850-5457406-	2299.3	1930.78	2667.81	1.38173	0.466471	0.655641	1
ANP32B|ENSG00000136938|c.Amin201106_X011435|JGIv7b.000046215_505852-530101-	1663.47	1801.76	1525.17	0.846487	-0.240441	0.670325	1
ANP32B|ENSG00000136938|c.Taira201203liver_X003877|JGIv7b.000325448_345352-354714-	57588.8	46220.9	68956.8	1.4919	0.577149	0.487457	0.990777
ANP32E|ENSG00000143401|c.Quigley201212_X036123|JGIv7b.000115163_1185610-1206256-	17189.5	14614.6	19764.4	1.35237	0.435491	0.575023	1
ANP32E|ENSG00000143401|c.Taira201203st20_X003957|JGIv7b.000131854_2657823-2677993-	8002.83	3380.51	12625.1	3.73469	1.90099	0.252489	0.938721
ANPEP|ENSG00000166825|c.Taira201203intestine_X006824|JGIv7b.000106789_716289-749825-	15.8305	21.6415	10.0195	0.462977	-1.11099	0.49167	0.991773
ANTXR1|ENSG00000169604|c.Amin201106_X014895|JGIv7b.000064233_264965-314754-	1.74873	0.724294	2.77317	3.82878	1.93689	0.648724	1
ANTXR1|ENSG00000169604|c.Taira201203eye_X000750|JGIv7b.000004754_399147-492123-	2.31281	3.23903	1.38658	0.428086	-1.22403	0.753045	1
ANTXR1|ENSG00000169604|c.Taira201203skin_X004395|JGIv7b.000247724_2469799-2586663-	62.6518	87.8659	37.4378	0.426078	-1.23081	0.157027	0.93705
ANTXR2|ENSG00000163297|c.Taira201203lung_X004568|JGIv7b.000056125_2134126-2247588-	4.48654	3.96333	5.00975	1.26403	0.338026	0.863798	1
ANTXR2|ENSG00000163297|c.Ueno201210skin_X000071|JGIv7b.000005895_2271072-2385397-	9.4102	9.89662	8.92377	0.901698	-0.149283	1	1
ANXA10|ENSG00000109511|c.Taira201203intestine_X001728|JGIv7b.000014660_1298027-1344073+	1.22637	1.06615	1.38658	1.30055	0.379124	1	1
ANXA11|ENSG00000122359|c.Taira201203eye_X011181|JGIv7b.000139078_969358-1013474-	498.733	532.468	464.999	0.87329	-0.195467	1	1
ANXA11|ENSG00000122359|c.Taira201203lung_X007824|JGIv7b.000208112_217696-295877+	14.807	9.79827	19.8158	2.02238	1.01605	0.441928	0.978448
ANXA13|ENSG00000104537|c.Taira201203st35_X003535|JGIv7b.000250769_1353929-1384221-	1.33501	0.724294	1.94573	2.68638	1.42566	0.790418	1
ANXA13|ENSG00000104537|c.UniGene_Xl_S21313563|JGIv7b.000220448_1694089-1718752-	5.16277	5.07006	5.25548	1.03657	0.0518196	1	1
ANXA1|ENSG00000135046|c.Audic201207_X047651|JGIv7b.000268711_1249926-1289027+	6.87685	9.86224	3.89146	0.394582	-1.3416	0.613523	1
ANXA1|ENSG00000135046|c.Ismailoglu201203_X012189|JGIv7b.000268711_1229415-1242029+	332.916	274.844	390.989	1.42259	0.508516	0.76794	1
ANXA1|ENSG00000135046|c.mgEST_1013092685|JGIv7b.000067832_1159014-1179472+	1.33501	0.724294	1.94573	2.68638	1.42566	0.790418	1
ANXA1|ENSG00000135046|c.Quigley201207_X007475|JGIv7b.000067832_1096453-1121688+	549.532	496.577	602.487	1.21328	0.278912	0.841985	1
ANXA1|ENSG00000135046|c.XGI_TC427175|JGIv7b.000067832_1122940-1152826+	369.501	451.411	287.592	0.637095	-0.650419	0.503769	0.996917
ANXA2|ENSG00000182718|c.Audic201207_X007037|JGIv7b.000012518_1828922-1845341+	361.599	443.371	279.826	0.631134	-0.663981	0.447677	0.980891
[truncated: 22,225 more rows]

## Sheet: desig_dnMCI3_DBM3
id	baseMean	baseMeanA	baseMeanB	foldChange	log2FoldChange	pval	padj
[truncated: 22,808 more rows]

[truncated: 1 more sheets: MCI3_DBM3_overlap]
