# Supplementary material for: Rfx2 Stabilizes Foxj1 Binding at Chromatin Loops to Enable Multiciliated Cell Gene Expression
Source: PLoS Genet. 2017 Jan 19;13(1):e1006538. doi: 10.1371/journal.pgen.1006538 (PMC5245798; doi:10.1371/journal.pgen.1006538)
Supplement: S10 Table — Listed is a group of genes resulting from differential expression between Notch+ and Notch+ and Foxi1 at the 9 hour timepoint. (XLSX) [file pgen.1006538.s029.xlsx]

## Sheet: desig_ICD9_foxi19.txt
id	baseMean	baseMeanA	baseMeanB	foldChange	log2FoldChange	pval	padj
ABHD15|ENSG00000168792|c.Quigley201112_X015420|JGIv7b.000112554_2692160-2705561+	732.143	26.7468	1437.54	53.7462	5.74809	1.66386e-26	7.76089e-23
ABO|ENSG00000256062|c.Taira201203ovary_X004103|JGIv7b.000053263_5527282-5642266-	57.6147	10.2656	104.964	10.2248	3.35401	3.52597e-05	0.00464037
ACSS2|ENSG00000131069|c.Taira201203egg_X002671|JGIv7b.000030581_770425-800453-	2400.33	1182.56	3618.1	3.05955	1.61332	8.00194e-05	0.00928464
ADIPOR2|ENSG00000006831|c.Taira201203stomach_X002653|JGIv7b.000256647_412569-452623-	1931.72	1009.95	2853.49	2.82537	1.49844	0.00031737	0.0270135
AFAP1L1|ENSG00000157510|c.Taira201203st25_X001142|JGIv7b.000018892_4276122-4316843+	1996.34	3248.22	744.458	0.22919	-2.12539	4.84881e-07	0.000111964
AFG3L2|ENSG00000141385|c.Taira201203st40_X003000|JGIv7b.000398601_318207-353740-	608.445	301.375	915.516	3.03779	1.60302	0.000332901	0.0278974
AGFG1|ENSG00000173744|c.Audic201207_X020492|JGIv7b.000044494_4236126-4308547+	1074.8	307.351	1842.25	5.99395	2.58351	2.22406e-06	0.000437139
AGFG1|ENSG00000173744|c.Taira201203muscle_X000564|JGIv7b.000016807_7615536-7691100+	1122.08	283.995	1960.17	6.90213	2.78704	4.60406e-10	2.14752e-07
AGR2|ENSG00000106541|c.Chung201110_X003762|JGIv7b.000057216_2613250-2620205-	16495.7	26280.9	6710.48	0.255337	-1.96953	1.1427e-06	0.000240091
AGR2|ENSG00000106541|c.Taira201203st35_X003415|JGIv7b.000220553_424125-430449+	1019.22	1561.72	476.717	0.305251	-1.71193	5.83144e-05	0.00693882
AGR3|ENSG00000173467|c.JGIL6RMv1_XeXenL6RMv10037629m|JGIv7b.000013787_5208193-5215643+	21750.3	37450	6050.71	0.161568	-2.62979	0.000235986	0.0214987
AGR3|ENSG00000173467|c.XenBase_1899063|JGIv7b.000004321_1454066-1462022+	8777.18	14310.1	3244.29	0.226714	-2.14106	3.57441e-05	0.00465711
AMFR|ENSG00000159461|c.Ismailoglu201203_X004748|JGIv7b.000039730_363255-389134+	517.615	215.065	820.166	3.81357	1.93114	2.98298e-05	0.00399823
ANK3|ENSG00000151150|c.Taira201203eye_X008925|JGIv7b.000079772_1706931-1851064+	1104.29	1759.11	449.46	0.255504	-1.96858	0.000420607	0.0334792
ANKRD37|ENSG00000186352|c.Ueno2012102cells_X000332|JGIv7b.000014692_2944390-2965142-	324.694	89.4044	559.983	6.26348	2.64697	1.23204e-05	0.00184189
ANPEP|ENSG00000166825|c.Taira201203intestine_X006824|JGIv7b.000106789_716289-749825-	56.3599	102.456	10.264	0.100179	-3.31934	9.66182e-05	0.0108333
AP1G1|ENSG00000166747|c.Ueno201210st12_X000659|JGIv7b.000398601_162012-202076-	6458.09	2758.89	10157.3	3.68165	1.88035	5.14286e-06	0.000929781
AQP3|ENSG00000165272|c.Audic201207_X030154|JGIv7b.000078378_916-32136+	60.9886	108.203	13.7747	0.127304	-2.97365	0.000199211	0.0189633
ARHGAP9|ENSG00000123329|c.Taira201203kidney_X007692|JGIv7b.000070222_1443220-1512049-	78.6913	15.5808	141.802	9.10107	3.18604	0.000326779	0.0275132
ARL6IP1|ENSG00000170540|c.JGIL6RMv1_XeXenL6RMv10055049m|JGIv7b.000023403_14648219-14660267+	1333.74	621.202	2046.28	3.29407	1.71987	4.33416e-05	0.00540542
ARRDC3|ENSG00000113369|c.Chung201110_X000119|JGIv7b.000001187_5898004-5910947+	4386.43	2397.09	6375.78	2.6598	1.41132	0.00057519	0.0415312
ATP1B1|ENSG00000143153|c.Taira201203kidney_X001148|JGIv7b.000007331_2043907-2057274-	370.301	82.7502	657.852	7.94985	2.99093	5.47334e-09	1.93408e-06
ATP1B3|ENSG00000069849|c.Ueno2012102cells_X000715|JGIv7b.000044494_3531366-3554349-	1911.15	1023.87	2798.44	2.73319	1.45059	0.000386731	0.0317265
ATP2C2|ENSG00000064270|c.Taira201203brain_X008578|JGIv7b.000057875_1573179-1644501+	322.073	46.2928	597.853	12.9146	3.69093	5.45531e-08	1.49766e-05
ATP2C2|ENSG00000064270|c.Ueno201210eye_X001842|JGIv7b.000202158_1696515-1778059+	608.565	64.0477	1153.08	18.0035	4.1702	3.70885e-11	2.16244e-08
ATP6AP1|ENSG00000269668|c.JGIL6RMv1_XeXenL6RMv10032264m|JGIv7b.000152894_1664014-1702103+	4074.17	301.489	7846.85	26.027	4.70194	5.10286e-15	5.95045e-12
ATP6AP1|ENSG00000269668|c.Taira201203lung_X002529|JGIv7b.000026505_1731720-1763948-	3754.48	33.6229	7475.33	222.329	7.79655	7.49991e-10	3.18023e-07
ATP6AP2|ENSG00000182220|c.Taira201203st08_X003899|JGIv7b.000090072_787836-806628-	2362.47	705.936	4019	5.69315	2.50923	0.000387397	0.0317265
ATP6V0A4|ENSG00000105929|c.UniGene_Xl_S17527722|JGIv7b.000098502_229212-243470+	10503.2	39.8288	20966.5	526.415	9.04006	2.27516e-12	1.80042e-09
ATP6V0B|ENSG00000117410|c.Taira201203st20_X005056|JGIv7b.000276272_54595-76254-	731.326	220.121	1242.53	5.64478	2.49692	3.41442e-07	8.12561e-05
ATP6V0B|ENSG00000117410|c.Ueno201210kidney_X001053|JGIv7b.000069443_971268-992487-	4992.92	370.813	9615.02	25.9295	4.69653	4.57941e-10	2.14752e-07
ATP6V0C|ENSG00000185883|c.JGIL6RMv1_XeXenL6RMv10023514m|JGIv7b.000023403_4435801-4447982-	12678.9	2697.84	22659.9	8.39926	3.07026	4.91894e-12	3.3741e-09
ATP6V0C|ENSG00000185883|c.XGI_TC428762|JGIv7b.000000939_2385517-2396566+	8174.04	1277.4	15070.7	11.7979	3.56046	5.40726e-16	6.8189e-13
ATP6V0D1|ENSG00000159720|c.Audic201207_X012850|JGIv7b.000022127_1388668-1407978-	3634.36	85.2671	7183.45	84.2464	6.39654	3.29739e-06	0.000620176
ATP6V0E1|ENSG00000113732|c.JGIL6RMv1_XeXenL6RMv10014437m|JGIv7b.000018892_1317407-1325880+	4658.59	1234.57	8082.61	6.54688	2.71081	1.52861e-10	8.29076e-08
ATP6V1A|ENSG00000114573|c.XGI_TC417170|JGIv7b.000244467_14684-33194+	25602.6	5788.13	45417.2	7.8466	2.97207	0.000464337	0.0356226
ATP6V1B1|ENSG00000116039|c.XGI_TC419535|JGIv7b.000243760_9507-28540+	15513.1	296.855	30729.3	103.516	6.69371	4.1574e-05	0.00521284
ATP6V1C2|ENSG00000143882|c.Audic201207_X038813|JGIv7b.000142445_3826099-3856022+	7843.73	101.854	15585.6	153.019	7.25757	1.15056e-07	3.01498e-05
ATP6V1D|ENSG00000100554|c.Amin201106_X025965|JGIv7b.000280163_278392-291292+	435.966	115.04	756.892	6.57939	2.71795	1.60165e-05	0.00232011
ATP6V1F|ENSG00000128524|c.Quigley201212_X007289|JGIv7b.000012518_7755742-7757787-	3444.45	1150.14	5738.76	4.98961	2.31893	3.44776e-08	1.00511e-05
ATP6V1F|ENSG00000128524|c.TXGP201107_X006685|JGIv7b.000104110_1033421-1036113+	317.705	109.007	526.404	4.82907	2.27174	5.57012e-06	0.000984139
ATP6V1G3|ENSG00000263014|c.Amin201106_X006803|JGIv7b.000023165_7858463-7866574+	507.866	11.4823	1004.25	87.4605	6.45056	1.85197e-27	2.15958e-23
ATP6V1G3|ENSG00000263014|c.Amin201106_X024921|JGIv7b.000245044_2416442-2428793-	3784.5	39.6374	7529.36	189.956	7.56952	3.51516e-12	2.48426e-09
ATP6V1H|ENSG00000047249|c.Chang2013_X019617|JGIv7b.000058038_5115559-5165090+	755.621	188.174	1323.07	7.03109	2.81375	0.000171468	0.0170897
ATP6V1H|ENSG00000047249|c.Quigley201212_X045532|JGIv7b.000230826_2397522-2441903-	560.84	215.542	906.138	4.20399	2.07176	5.13359e-06	0.000929781
B3GNT2|ENSG00000170340|c.Quigley201212_X035669|JGIv7b.000111824_1159597-1177869+	9013.51	3542.93	14484.1	4.08817	2.03146	5.20055e-07	0.000116885
B4GALT2|ENSG00000117411|c.Audic201207_X028014|JGIv7b.000069443_854102-947240-	809.29	267.281	1351.3	5.05573	2.33792	9.98512e-08	2.6767e-05
B4GALT2|ENSG00000117411|c.Taira201203heart_X008039|JGIv7b.000325141_2469298-2535104-	201.303	81.6278	320.978	3.93221	1.97534	0.000183098	0.0176455
BEST2|ENSG00000039987|c.TXGP201107_X004316|JGIv7b.000049557_303121-323085+	548.33	945.147	151.513	0.160307	-2.64109	1.44543e-08	4.74794e-06
BLNK|ENSG00000262509|c.Taira201203lung_X000815|JGIv7b.000007555_2429089-2593115+	88.0487	17.1319	158.965	9.27889	3.21395	6.59038e-06	0.00108257
BLVRA|ENSG00000106605|c.Amin201106_X001285|JGIv7b.000005228_3478861-3494914+	425.47	704.604	146.337	0.207686	-2.26752	1.88947e-06	0.000379881
BMP2|ENSG00000125845|c.Taira201203egg_X005561|JGIv7b.000102974_21188733-21200025+	68.3165	122.875	13.7584	0.111971	-3.1588	0.000165443	0.0165599
BPGM|ENSG00000172331|c.Chung201110_X001522|JGIv7b.000015893_7239618-7260767-	2565.5	1095.3	4035.7	3.68456	1.88149	7.07489e-06	0.00115385
BSG|ENSG00000172270|c.JGIL6RMv1_XeXenL6RMv10021116m|JGIv7b.000046215_2650976-2667823-	18006.8	5885.96	30127.7	5.11857	2.35574	1.0883e-08	3.73256e-06
BSG|ENSG00000172270|c.Ueno201210eye_X001203|JGIv7b.000063529_392958-406181+	4725.34	1408.16	8042.52	5.71136	2.51383	2.12473e-09	8.25884e-07
BSND|ENSG00000162399|c.Taira201203kidney_X006560|JGIv7b.000053263_3628075-3637416+	199.749	28.9306	370.567	12.8088	3.67907	5.6062e-10	2.51438e-07
BSND|ENSG00000162399|c.Taira201203kidney_X007623|JGIv7b.000069443_6174810-6183479+	592.32	7.15357	1177.49	164.601	7.36283	5.55523e-16	6.8189e-13
C17orf58|ENSG00000186665|c.Taira201203st35_X000184|JGIv7b.000003490_1194471-1196509-	175.125	288.698	61.5513	0.213203	-2.2297	0.000104813	0.0114763
C20orf27|ENSG00000101220|c.JGIL6RMv1_XeXenL6RMv10041960m|JGIv7b.000027038_1112587-1136330-	4129.74	1064.38	7195.09	6.75988	2.757	7.24719e-11	4.12241e-08
C21orf33|ENSG00000160221|c.mgEST_1013085900|JGIv7b.000036991_4370-50256+	1452.4	2462.42	442.382	0.179653	-2.47671	3.52544e-08	1.01506e-05
C21orf33|ENSG00000160221|c.XenBase_70672157|JGIv7b.000094770_448-3420+	2833.16	4102.59	1563.73	0.381156	-1.39154	0.000662715	0.0461369
C5orf15|ENSG00000113583|c.Audic201207_X011351|JGIv7b.000017836_1329301-1339385-	6236.61	3312.98	9160.23	2.76495	1.46725	0.000229418	0.0210649
CA12|ENSG00000074410|c.Quigley201212_X007195|JGIv7b.000012518_3743983-3757802-	3766.3	293.85	7238.75	24.6342	4.62259	3.65352e-23	1.42012e-19
CA2|ENSG00000104267|c.Amin201106_X006697|JGIv7b.000022127_1566780-1592383-	4701.17	71.9103	9330.43	129.751	7.0196	4.97162e-06	0.000912977
CA2|ENSG00000104267|c.Audic201207_X046058|JGIv7b.000234771_1457064-1477871-	1773.88	31.6985	3516.07	110.922	6.7934	0.000446479	0.0346951
CA4|ENSG00000167434|c.Audic201207_X033376|JGIv7b.000096766_1886473-1895533+	116.5	12.0276	220.972	18.372	4.19944	6.35116e-10	2.79475e-07
CA7|ENSG00000168748|c.Audic201207_X046681|JGIv7b.000249035_217788-242119+	355.957	28.6906	683.224	23.8135	4.57371	6.4201e-06	0.00108257
CBFB|ENSG00000067955|c.Ismailoglu201203_X004750|JGIv7b.000039730_662768-680373+	575.131	184.467	965.795	5.23561	2.38836	1.68826e-07	4.32678e-05
CCDC27|ENSG00000162592|c.Quigley201207_X011891|JGIv7b.000208071_1401880-1420876+	321.041	111.249	530.833	4.77156	2.25446	9.0696e-06	0.00141014
CCNY|ENSG00000108100|c.Ueno201210st10_X001014|JGIv7b.000052573_5852148-5921311+	438.527	209.759	667.295	3.18124	1.66959	0.000347138	0.0289141
CDC25B|ENSG00000101224|c.Quigley201212_X014347|JGIv7b.000027038_1265417-1280660+	8065.24	713.383	15417.1	21.6113	4.43371	1.22859e-05	0.00184189
CDC25B|ENSG00000101224|c.Taira201203kidney_X000277|JGIv7b.000001168_7102490-7117401-	6912.84	2090.32	11735.4	5.61415	2.48907	1.42449e-09	5.72794e-07
CDH15|ENSG00000129910|c.Taira201203st20_X000593|JGIv7b.000010177_709660-743463+	92.0118	30.3569	153.667	5.06201	2.33971	0.00047521	0.0362185
CDYL2|ENSG00000166446|c.Taira201203st08_X003257|JGIv7b.000062355_102212-146186+	37.7682	6.06167	69.4747	11.4613	3.5187	0.000300737	0.025977
CEACAM19|ENSG00000186567|c.Taira201203brain_X003509|JGIv7b.000015415_1960350-2005234+	47.0649	9.97837	84.1514	8.43338	3.07611	0.000398592	0.0323901
CER1|ENSG00000147869|c.JGIL6RMv1_XeXenL6RMv10023687m|JGIv7b.000045965_256503-264543+	31.8233	4.50081	59.1458	13.1411	3.71602	0.000544901	0.0399813
CLDN1|ENSG00000163347|c.Audic201207_X015812|JGIv7b.000030987_5242739-5252971+	19207	28849.4	9564.51	0.331532	-1.59278	0.000594499	0.0427431
CLPTM1|ENSG00000104853|c.Quigley201207_X006146|JGIv7b.000050694_6109721-6123525+	12177.7	5341.32	19014	3.55979	1.83179	6.46358e-06	0.00108257
CMIP|ENSG00000153815|c.Audic201207_X018926|JGIv7b.000039730_1051109-1177372-	460.742	228.817	692.667	3.02716	1.59797	0.000627861	0.0446432
CMTM8|ENSG00000170293|c.Taira201203kidney_X012404|JGIv7b.000231563_15066-29146+	153.57	11.7598	295.379	25.1177	4.65063	2.31596e-12	1.80042e-09
CMTM8|ENSG00000170293|c.XGI_TC441785|JGIv7b.000048114_3030752-3053814+	1703.97	108.97	3298.97	30.2742	4.92002	2.13247e-06	0.000425072
CNFN|ENSG00000105427|c.Taira201203eye_X003017|JGIv7b.000015415_2887334-2894143+	883.002	1403.03	362.969	0.258702	-1.95063	1.00996e-05	0.00154963
COL9A3|ENSG00000092758|c.Taira201203eye_X002377|JGIv7b.000013471_5450307-5483360+	521.896	797.351	246.441	0.309074	-1.69397	0.000191071	0.018263
CORO2A|ENSG00000106789|c.Taira201203intestine_X004054|JGIv7b.000046215_410565-500478+	781.315	371.206	1191.42	3.2096	1.68239	0.000127876	0.0133139
CRABP2|ENSG00000143320|c.Audic201207_X014291|JGIv7b.000026819_2001871-2017104+	4081.04	7259.07	903.001	0.124396	-3.00699	2.79081e-12	2.03398e-09
CRABP2|ENSG00000143320|c.Taira201203egg_X003235|JGIv7b.000041091_3369386-3397974-	7972.6	12510.1	3435.13	0.274589	-1.86466	5.74773e-06	0.00100788
CTSF|ENSG00000174080|c.JGIL6RMv1_XeXenL6RMv10054580m|JGIv7b.000086070_1276255-1310346+	486.268	116.533	856.004	7.34561	2.87688	0.000120629	0.0127134
CYLD|ENSG00000083799|c.Audic201207_X021092|JGIv7b.000045834_533463-542456+	61.5958	11.2714	111.92	9.92953	3.31173	5.20685e-05	0.0063247
CYP27A1|ENSG00000135929|c.JGIL6RMv1_XeXenL6RMv10046221m|JGIv7b.000060608_201159-211277+	211.822	37.2135	386.43	10.3841	3.37631	2.31418e-09	8.84777e-07
DCBLD1|ENSG00000164465|c.JGIL6RMv1_XeXenL6RMv10041477m|JGIv7b.000275342_322281-370923-	594.394	302.456	886.333	2.93045	1.55112	0.000446425	0.0346951
DHCR24|ENSG00000116133|c.Taira201203intestine_X005410|JGIv7b.000069443_6146292-6162195-	127.196	12.5354	241.857	19.2939	4.27008	2.75024e-10	1.39437e-07
DHCR7|ENSG00000172893|c.Taira201203brain_X011179|JGIv7b.000093786_3182880-3191754+	5602.81	2783.89	8421.73	3.02516	1.59701	0.000309568	0.0265432
DIRAS2|ENSG00000165023|c.XenBase_49258008|JGIv7b.000013576_4451775-4478174-	40.5347	7.71826	73.3511	9.50359	3.24847	0.000389383	0.0317524
DKK1|ENSG00000107984|c.Amin201106_X006050|JGIv7b.000018192_2091993-2097136+	176.75	309.47	44.0302	0.142276	-2.81323	7.5636e-07	0.000164858
DLL1|ENSG00000198719|c.TeperekTkacz201206_X004623|JGIv7b.000176005_334600-343181-	347.431	134.537	560.324	4.16482	2.05826	2.30014e-05	0.00319308
DLL4|ENSG00000128917|c.Taira201203spleen_X005140|JGIv7b.000218195_2937878-2956437-	40.8913	1.36939	80.4132	58.7219	5.87583	3.905e-05	0.00503162
DMRT2|ENSG00000173253|c.Audic201207_X044841|JGIv7b.000214452_362403-373291+	6783.28	53.7627	13512.8	251.341	7.9735	3.52891e-09	1.30637e-06
DMRT2|ENSG00000173253|c.Quigley201212_X035177|JGIv7b.000106782_2142643-2149608-	12290.7	99.835	24481.6	245.22	7.93793	1.47983e-20	3.45125e-17
DMRT3|ENSG00000064218|c.JGIL6RMv1_XeXenL6RMv10016061m|JGIv7b.000214452_257319-326951+	35.4704	0.881016	70.0598	79.5217	6.31328	6.38097e-06	0.00108257
DMRTA2|ENSG00000142700|c.Audic201207_X028050|JGIv7b.000069443_4585472-4589565-	43.8698	6.84695	80.8927	11.8144	3.56248	0.00011246	0.0120866
DNAJB14|ENSG00000164031|c.TXGP201107_X007950|JGIv7b.000167800_1369425-1389999-	1041.46	492.965	1589.96	3.2253	1.68944	6.51901e-05	0.0076786
DUSP1|ENSG00000120129|c.Taira201203egg_X003211|JGIv7b.000040421_1071568-1075235+	954.813	495.63	1414	2.85293	1.51244	0.000435092	0.0343974
EDIL3|ENSG00000164176|c.Quigley201212_X005426|JGIv7b.000009266_8864989-8910771+	1441.53	737.832	2145.22	2.90747	1.53976	0.000226193	0.0208508
EGFLAM|ENSG00000164318|c.Taira201203eye_X006808|JGIv7b.000051452_781390-872196-	270.836	465.762	75.911	0.162983	-2.61721	4.44019e-07	0.000103554
EMP3|ENSG00000142227|c.Amin201106_X016857|JGIv7b.000081941_1323074-1335809+	1671.33	3028.96	313.697	0.103566	-3.27138	1.50323e-13	1.40234e-10
ENC1|ENSG00000171617|c.Audic201207_X016273|JGIv7b.000032212_5171032-5189109-	2063.94	3041.64	1086.24	0.357124	-1.4855	0.000284911	0.0250194
EPB41|ENSG00000159023|c.JGIL6RMv1_XeXenL6RMv10024803m|JGIv7b.000173270_83747-183694-	828.981	296.099	1361.86	4.59935	2.20143	7.40408e-07	0.000162904
EPN1|ENSG00000063245|c.Quigley201112_X012169|JGIv7b.000071264_2307336-2324554-	2761.91	601.326	4922.49	8.18606	3.03317	0.000417674	0.0333596
EPN3|ENSG00000049283|c.Audic201207_X049412|JGIv7b.000318577_878992-898365-	1023.46	311.977	1734.94	5.56113	2.47538	3.69965e-06	0.000684788
ERF|ENSG00000105722|c.JGIL6RMv1_XeXenL6RMv10006873m|JGIv7b.000015415_3290949-3333999+	1293.16	1900.44	685.873	0.360901	-1.47032	0.000505634	0.03804
ESRRA|ENSG00000173153|c.Taira201203lung_X000272|JGIv7b.000002589_2358786-2376526+	3751.2	237.715	7264.68	30.5605	4.9336	1.14516e-07	3.01498e-05
ESRRG|ENSG00000196482|c.Quigley201112_X006048|JGIv7b.000027161_3147640-3303907-	1165.42	45.1052	2285.73	50.6756	5.66322	1.01529e-14	1.0763e-11
ESRRG|ENSG00000196482|c.Taira201203st25_X003544|JGIv7b.000102974_9260750-9395969+	1455.39	4.02215	2906.76	722.688	9.49723	1.11793e-18	1.86231e-15
ETV1|ENSG00000006468|c.Audic201207_X048953|JGIv7b.000300794_1028600-1076823-	4137.33	6225.97	2048.69	0.329055	-1.6036	8.66211e-05	0.00990282
FAM107B|ENSG00000065809|c.Audic201207_X007604|JGIv7b.000012518_13612597-13650359-	335.257	56.2046	614.31	10.9299	3.45021	4.49402e-10	2.14752e-07
FAM162B|ENSG00000183807|c.Taira201203eye_X013852|JGIv7b.000275342_949564-961010+	60.1474	1.36939	118.925	86.8455	6.44038	5.54877e-05	0.00670509
FAM169B|ENSG00000185087|c.Audic201207_X001234|JGIv7b.000001187_12060842-12105889-	1123.91	495.343	1752.48	3.53791	1.8229	2.22845e-05	0.00311209
FAM177B|ENSG00000197520|c.Quigley201112_X015018|JGIv7b.000102974_6428593-6431525-	1581.08	839.58	2322.58	2.76636	1.46799	0.000413663	0.0331528
FAM195A|ENSG00000172366|c.Quigley201212_X000603|JGIv7b.000000939_2544231-2552682+	1025.72	352.015	1699.43	4.82772	2.27134	2.34896e-07	5.82792e-05
FAM214A|ENSG00000047346|c.Taira201203ovary_X000953|JGIv7b.000009266_440436-474808+	679.41	332.749	1026.07	3.08362	1.62462	0.000293341	0.0254324
FAM219B|ENSG00000178761|c.Quigley201112_X001902|JGIv7b.000007197_899793-917688-	1187.12	637.912	1736.33	2.7219	1.44461	0.000550928	0.0402782
FAM26E|ENSG00000178033|c.Taira201203intestine_X000137|JGIv7b.000000873_1896069-1900314+	86.4827	15.1784	157.787	10.3955	3.37788	2.73034e-06	0.000530642
FAM63A|ENSG00000143409|c.Audic201207_X019069|JGIv7b.000041091_972541-984880-	2066.2	397.226	3735.17	9.40314	3.23314	4.56798e-09	1.63899e-06
FAM63A|ENSG00000143409|c.Ueno201210st08_X000843|JGIv7b.000089040_2283898-2303067+	1757.32	471.958	3042.69	6.44695	2.68862	0.000218171	0.0203527
FBP1|ENSG00000165140|c.Park201106_X004287|JGIv7b.000013576_1385721-1393524-	5245.72	1690.98	8800.47	5.20436	2.37972	1.61902e-08	5.17242e-06
FBXL20|ENSG00000108306|c.Taira201203st10_X002774|JGIv7b.000075417_5443995-5458482-	386.646	110.971	662.322	5.96845	2.57736	1.6077e-07	4.16608e-05
FCHO1|ENSG00000130475|c.JGIL6RMv1_XeXenL6RMv10013696m|JGIv7b.000003586_1102803-1181574+	514.719	242.714	786.725	3.24137	1.6966	0.000286432	0.0250194
FETUB|ENSG00000090512|c.Quigley201207_X010182|JGIv7b.000136959_477996-486250+	1111.7	3.3326	2220.07	666.168	9.37974	6.38507e-29	1.48913e-24
FMO5|ENSG00000131781|c.Taira201203intestine_X008265|JGIv7b.000181903_1555335-1567472+	1542.65	786.776	2298.52	2.92145	1.54668	0.000201871	0.0191383
FOXA2|ENSG00000125798|c.Taira201203st12_X001233|JGIv7b.000027036_9511694-9514638+	228.751	435.114	22.3889	0.0514553	-4.28054	1.41025e-05	0.00208164
FOXC2|ENSG00000176692|c.Audic201207_X025679|JGIv7b.000057875_2386822-2389312-	88.1345	147.639	28.6302	0.19392	-2.36646	0.000449587	0.0347194
FOXG1|ENSG00000176165|c.Park201106_X023430|JGIv7b.000265107_4806708-4809237+	217.406	365.767	69.044	0.188765	-2.40534	6.59142e-06	0.00108257
FOXI1|ENSG00000168269|c.Audic201207_X001856|JGIv7b.000003467_411315-416937-	1904.78	2977.52	832.038	0.27944	-1.83939	1.11839e-05	0.00170478
FOXI1|ENSG00000168269|c.Quigley201212_X022114|JGIv7b.000048253_1491394-1493582-	804.044	134.492	1473.6	10.9568	3.45375	4.90689e-13	4.36073e-10
FOXI1|ENSG00000168269|c.TXGP201107_X000824|JGIv7b.000007555_4867246-4871361-	530.063	22.418	1037.71	46.289	5.5326	1.6505e-09	6.52423e-07
FSD1L|ENSG00000106701|c.Ismailoglu201203_X008311|JGIv7b.000090041_461239-503935-	823.038	346.365	1299.71	3.75243	1.90782	1.57372e-05	0.00229389
FSTL1|ENSG00000163430|c.Quigley201112_X021747|JGIv7b.000347078_545964-562098-	4651.98	7544.09	1759.87	0.233279	-2.09987	3.35686e-07	8.07101e-05
FUT1|ENSG00000174951|c.JGIL6RMv1_XeXenL6RMv10055007m|JGIv7b.000056777_1892817-1910366-	333.95	155.068	512.832	3.30713	1.72558	0.000333736	0.0278974
FUT1|ENSG00000174951|c.Quigley201112_X022232|JGIv7b.000402746_843402-873914-	666.95	311.161	1022.74	3.28685	1.7167	9.38019e-05	0.0105683
FZD6|ENSG00000164930|c.XenBase_147907003|JGIv7b.000063404_134470-165935+	711.416	361.459	1061.37	2.93636	1.55403	0.000512959	0.038467
FZD7|ENSG00000155760|c.Taira201203st25_X003975|JGIv7b.000139113_825719-829959+	2025.67	3010.28	1041.05	0.34583	-1.53186	0.000260182	0.0231602
FZD7|ENSG00000155760|c.XGI_TC415857|JGIv7b.000020345_4719030-4723661-	2440.84	3762.06	1119.62	0.297607	-1.74852	2.80091e-05	0.00378349
GADD45G|ENSG00000130222|c.XGI_TC421689|JGIv7b.000013576_4101295-4106965+	685.217	150.494	1219.94	8.10623	3.01903	2.59617e-10	1.34551e-07
GAS1|ENSG00000180447|c.Park201106_X004284|JGIv7b.000013576_1087442-1089832-	522.489	966.906	78.0727	0.0807449	-3.63048	7.03565e-10	3.03862e-07
GAS1|ENSG00000180447|c.Taira201203ovary_X005328|JGIv7b.000086871_2973466-2977335-	527.302	814.568	240.037	0.29468	-1.76278	0.000116112	0.0124219
GFOD1|ENSG00000145990|c.Audic201207_X006148|JGIv7b.000011136_540148-587731-	454.886	193.88	715.893	3.69245	1.88458	4.06715e-05	0.00515512
GIPR|ENSG00000010310|c.Amin201106_X012627|JGIv7b.000050694_5521676-5544128-	211.846	78.1135	345.578	4.42404	2.14537	4.92723e-05	0.00604804
GJB4|ENSG00000189433|c.Audic201207_X018343|JGIv7b.000039437_2561352-2565632-	93.6232	1.6663	185.58	111.373	6.79925	3.93941e-05	0.00504807
GJB7|ENSG00000164411|c.XenBase_147905216|JGIv7b.000124774_949201-956149+	82.8861	7.44077	158.331	21.2789	4.41135	1.4811e-08	4.79753e-06
GJC1|ENSG00000182963|c.Ueno2012102cells_X001336|JGIv7b.000127187_1982217-2003108+	1425.87	2342.77	508.964	0.217249	-2.20258	2.7791e-06	0.000535654
GK|ENSG00000198814|c.Ismailoglu201203_X002730|JGIv7b.000017127_5437011-5495249+	827.503	406.33	1248.68	3.07306	1.61968	0.000174815	0.0172756
GLUL|ENSG00000135821|c.Taira201203pancreas_X001525|JGIv7b.000053263_6585518-6594288+	4532.79	407.511	8658.07	21.2462	4.40914	9.15313e-05	0.0104131
GNAZ|ENSG00000128266|c.Quigley201212_X040525|JGIv7b.000162663_1062918-1128436-	859.162	247.32	1471	5.94778	2.57235	1.7798e-08	5.53446e-06
GOT2|ENSG00000125166|c.Taira201203kidney_X005782|JGIv7b.000046631_4459177-4487259+	177.697	74.8863	280.508	3.74578	1.90527	0.000470715	0.0359935
GPR12|ENSG00000132975|c.Taira201203brain_X015156|JGIv7b.000225667_296849-304063-	53.1837	13.4067	92.9607	6.9339	2.79367	0.000653637	0.0459161
GPR146|ENSG00000164849|c.Audic201207_X013335|JGIv7b.000023403_10492809-10534758-	111.011	18.425	203.597	11.05	3.46598	5.56078e-06	0.000984139
GPR65|ENSG00000140030|c.JGIL6RMv1_XeXenL6RMv10011019m|JGIv7b.000039723_3150583-3160866-	95.2692	11.5489	178.989	15.4983	3.95404	3.71234e-08	1.05584e-05
GPRC5C|ENSG00000170412|c.Quigley201212_X049033|JGIv7b.000313308_81300-96886-	454.042	208.591	699.493	3.35342	1.74563	0.000181292	0.017617
GRAMD1C|ENSG00000178075|c.Audic201207_X044535|JGIv7b.000207208_4143494-4236482-	4407.29	2038.56	6776.02	3.32392	1.73289	1.93612e-05	0.00272534
GRASP|ENSG00000161835|c.Audic201207_X009884|JGIv7b.000014978_4722967-4756690-	325.708	51.8564	599.56	11.5619	3.53131	3.54694e-11	2.12107e-08
GRASP|ENSG00000161835|c.Taira201203lung_X000877|JGIv7b.000008129_5229252-5255054+	972.146	317.913	1626.38	5.11579	2.35496	9.68483e-08	2.62639e-05
GRHL3|ENSG00000158055|c.Taira201203st12_X003268|JGIv7b.000133047_643603-660000-	13835.6	7479.86	20191.4	2.69943	1.43266	0.000226063	0.0208508
GRN|ENSG00000030582|c.XenBase_49115676|JGIv7b.000013265_2510530-2522637-	1566.27	251.377	2881.16	11.4615	3.51873	6.11688e-15	6.79323e-12
HEPACAM2|ENSG00000188175|c.Quigley201212_X026589|JGIv7b.000061124_3893704-3932975+	1821.45	370.526	3272.38	8.83172	3.14269	2.60318e-08	7.8846e-06
HES5|ENSG00000197921|c.Audic201207_X027482|JGIv7b.000065414_111736-114333-	1643.54	2779.89	507.192	0.182451	-2.45442	0.000290848	0.0253103
HES5|ENSG00000197921|c.Quigley201112_X011749|JGIv7b.000066475_28021-30181+	299.121	488.142	110.1	0.225549	-2.14849	1.55082e-05	0.00227473
HHIP|ENSG00000164161|c.Taira201203testis_X002823|JGIv7b.000099286_4493939-4592219+	99.9925	8.61869	191.366	22.2036	4.47272	1.32753e-09	5.43171e-07
HK1|ENSG00000156515|c.Taira201203kidney_X012014|JGIv7b.000203187_151628-203058+	2691.7	828.357	4555.04	5.49888	2.45914	3.98114e-05	0.00507367
HKDC1|ENSG00000156510|c.Audic201207_X044397|JGIv7b.000203187_100501-130590+	200.204	21.8436	378.564	17.3306	4.11525	6.24597e-12	4.16196e-09
HMX2|ENSG00000188816|c.Audic201207_X004533|JGIv7b.000007555_8679734-8702800+	36.4113	5.68845	67.1342	11.8019	3.56094	0.000567754	0.0412359
HMX3|ENSG00000188620|c.Quigley201212_X004618|JGIv7b.000007555_8672748-8675858+	36.8679	4.90316	68.8327	14.0384	3.81131	0.000250947	0.0225969
HOXA11|ENSG00000005073|c.Audic201207_X033997|JGIv7b.000099185_703894-707175+	90.9141	13.3304	168.498	12.6401	3.65994	5.13331e-07	0.000116885
HOXA11|ENSG00000005073|c.Ueno201210st25_X000486|JGIv7b.000178713_1999607-2003239+	68.957	11.252	126.662	11.2568	3.49273	6.46656e-06	0.00108257
HSH2D|ENSG00000196684|c.Quigley201212_X045572|JGIv7b.000231526_920885-937480-	198.354	85.4974	311.21	3.64	1.86394	0.000526164	0.0393308
HTR3A|ENSG00000166736|c.Park201106_X009132|JGIv7b.000039730_829908-848824+	345.77	63.9118	627.629	9.82024	3.29576	0.000426812	0.0338575
INSRR|ENSG00000027644|c.Chang2013_X010509|JGIv7b.000026819_1062604-1101939+	276.162	77.3948	474.929	6.13645	2.6174	2.64159e-07	6.4174e-05
IQGAP1|ENSG00000140575|c.Audic201207_X045262|JGIv7b.000220499_2279901-2549414-	446.59	224.966	668.214	2.97029	1.5706	0.000631036	0.0447326
IRX2|ENSG00000170561|c.Audic201207_X051352|JGIv7b.000400440_1333319-1338937-	705.79	1070.54	341.043	0.318571	-1.65031	0.000224051	0.020818
ITGA5|ENSG00000161638|c.UniGene_Xl_S13589820|JGIv7b.000133382_927975-990408-	4661.42	7030.93	2291.91	0.325975	-1.61717	7.28357e-05	0.00849337
ITGA6|ENSG00000091409|c.Taira201203stomach_X000137|JGIv7b.000004321_6936748-6993321-	2047.01	3055.22	1038.8	0.340007	-1.55636	0.000209747	0.0197247
ITGB4|ENSG00000132470|c.Taira201203skin_X002659|JGIv7b.000071264_1010986-1055682-	825.752	1225.5	426.007	0.34762	-1.52442	0.000447784	0.0346951
KALRN|ENSG00000160145|c.JGIL6RMv1_XeXenL6RMv10030860m|JGIv7b.000084188_1288990-1336416-	850.25	241.303	1459.2	6.04717	2.59626	6.99202e-09	2.43385e-06
KCNA3|ENSG00000177272|c.JGIL6RMv1_XeXenL6RMv10052542m|JGIv7b.000248633_1475646-1477214-	78.529	6.08109	150.977	24.8273	4.63385	3.42735e-06	0.000639461
KIAA1211L|ENSG00000196872|c.Taira201203skin_X003717|JGIv7b.000149581_3846487-3904029-	517.731	770.704	264.758	0.343528	-1.5415	0.000569332	0.0412359
KIRREL|ENSG00000183853|c.Ueno201210st10_X002116|JGIv7b.000307846_960092-978991-	75.3162	128.227	22.4052	0.17473	-2.5168	0.000446751	0.0346951
KISS1R|ENSG00000116014|c.Taira201203eye_X009307|JGIv7b.000086871_2694519-2722722-	140.503	0.881016	280.126	317.957	8.31269	4.8522e-20	1.02875e-16
KLF2|ENSG00000127528|c.Taira201203brain_X016955|JGIv7b.000357348_471871-475471+	208.844	20.0913	397.596	19.7895	4.30666	9.22416e-13	7.68307e-10
KLF5|ENSG00000102554|c.Chung201110_X002584|JGIv7b.000036864_2576653-2596633+	4737.35	2468.87	7005.84	2.83767	1.50471	0.000237045	0.0215111
KRT12|ENSG00000187242|c.JGIL6RMv1_XeXenL6RMv10008468m|JGIv7b.000075417_6660292-6665854-	295.981	475.02	116.942	0.246184	-2.02219	5.665e-05	0.00677535
KRT18|ENSG00000111057|c.JGIL6RMv1_XeXenL6RMv10015106m|JGIv7b.000200825_7074854-7079161+	33828.4	56463.1	11193.7	0.198248	-2.33462	1.17658e-08	3.97686e-06
LAMB1|ENSG00000091136|c.Taira201203brain_X002628|JGIv7b.000012518_18536798-18570913-	6598.78	9706.7	3490.87	0.359635	-1.4754	0.000286394	0.0250194
LAMB1|ENSG00000091136|c.Taira201203st10_X001525|JGIv7b.000033104_1247463-1281601+	5528.43	8638.77	2418.08	0.279911	-1.83696	8.08131e-06	0.00128212
LDLRAD3|ENSG00000179241|c.Ueno201210brain_X000839|JGIv7b.000025194_664281-777363+	423.168	649.931	196.405	0.302193	-1.72646	0.000234733	0.0214684
LFNG|ENSG00000106003|c.Ismailoglu201203_X001472|JGIv7b.000009994_6247598-6260444-	1375.24	112.361	2638.12	23.479	4.5533	7.57499e-21	2.2083e-17
LFNG|ENSG00000106003|c.XGI_TC421636|JGIv7b.000023403_13520712-13533798+	763.248	104.795	1421.7	13.5665	3.76197	1.12634e-14	1.14211e-11
LHX9|ENSG00000143355|c.Quigley201112_X005339|JGIv7b.000023165_7968146-8005374-	73.3716	1.6663	145.077	87.0654	6.44403	2.13289e-11	1.30903e-08
LIN28A|ENSG00000131914|c.Quigley201207_X003821|JGIv7b.000027891_110176-132433-	6527.64	9576.79	3478.49	0.363221	-1.46108	0.000315721	0.0269716
LPAR1|ENSG00000198121|c.Audic201207_X032683|JGIv7b.000090041_4995278-5031963-	89.9138	154.667	25.1601	0.162672	-2.61996	0.000121018	0.0127134
LRP4|ENSG00000134569|c.Quigley201212_X013452|JGIv7b.000025194_192069-238811+	1975.03	3085.47	864.586	0.280212	-1.83541	9.63344e-06	0.00148789
MAB21L3|ENSG00000173212|c.Ueno201210eye_X002106|JGIv7b.000347078_804257-813357+	4973.83	731.365	9216.29	12.6015	3.65552	6.26652e-06	0.00108257
MACF1|ENSG00000127603|c.Taira201203st30_X003538|JGIv7b.000135348_2540427-2561460+	1226.38	1851.9	600.86	0.324457	-1.6239	0.000118767	0.0126479
MAL|ENSG00000172005|c.Ismailoglu201203_X012526|JGIv7b.000312531_899169-924037+	254.618	85.2768	423.959	4.97157	2.3137	7.45921e-06	0.00119153
MAN1A2|ENSG00000198162|c.Taira201203brain_X016531|JGIv7b.000301768_53904-80875-	391.331	193.593	589.068	3.04282	1.60541	0.000543088	0.0399813
METTL24|ENSG00000053328|c.Audic201207_X047986|JGIv7b.000275342_3799478-3829749+	115.294	192.197	38.3903	0.199744	-2.32378	0.00017949	0.017515
MGAT4A|ENSG00000071073|c.Taira201203lung_X000229|JGIv7b.000002049_1167387-1234511+	2055.45	249.462	3861.44	15.4791	3.95225	0.000213989	0.0200428
MGAT5|ENSG00000152127|c.JGIL6RMv1_XeXenL6RMv10019916m|JGIv7b.000127187_1659405-1729760-	2806.7	1235.01	4378.39	3.54524	1.82588	7.28844e-06	0.00117228
MMP14|ENSG00000157227|c.Audic201207_X008730|JGIv7b.000013576_6205376-6229852+	425.217	734.573	115.862	0.157727	-2.6645	3.02141e-08	8.91967e-06
MOB3B|ENSG00000120162|c.Quigley201112_X011918|JGIv7b.000068934_1695440-1761719+	307.036	484.216	129.856	0.268177	-1.89874	0.000111766	0.0120677
MXI1|ENSG00000119950|c.Taira201203st30_X000369|JGIv7b.000007045_1178418-1189987-	684.128	48.9442	1319.31	26.9554	4.7525	1.01413e-20	2.62794e-17
MXI1|ENSG00000119950|c.TeperekTkacz201206_X001389|JGIv7b.000020641_3480668-3492185+	4618.52	2400.95	6836.09	2.84725	1.50957	0.000146107	0.0150111
MYB|ENSG00000118513|c.JGIL6RMv1_XeXenL6RMv10005077m|JGIv7b.000039762_790228-811646-	865.221	425.531	1304.91	3.06655	1.61662	0.000176568	0.0173022
MYH9|ENSG00000100345|c.Ueno201210st08_X000345|JGIv7b.000023165_4076352-4130878+	8335.84	11988.9	4682.77	0.390592	-1.35627	0.000638324	0.0449788
MYT1|ENSG00000196132|c.TXGP201107_X002197|JGIv7b.000018670_318125-354369-	1058.68	456.139	1661.22	3.64193	1.8647	1.66417e-05	0.0023811
NAALAD2|ENSG00000077616|c.Taira201203st12_X001446|JGIv7b.000033269_1205622-1265502+	496.203	218.399	774.006	3.544	1.82538	0.000102052	0.0113336
NA|c.Amin201106_X026320|JGIv7b.000298574_111939-113978-	8189.62	12188.3	4190.94	0.34385	-1.54015	0.000164207	0.016507
NA|c.Audic201207_X001573|JGIv7b.000002589_2550510-2563963-	422.09	742.759	101.421	0.136546	-2.87254	3.92207e-09	1.42923e-06
NA|c.Chang2013_X032968|JGIv7b.000207208_1130376-1131032-	1454.55	2381.61	527.484	0.221482	-2.17474	0.000597472	0.0427431
NA|c.Taira201203eye_X001706|JGIv7b.000011063_2604839-2662228-	591.946	949.61	234.283	0.246715	-2.01908	7.17954e-06	0.00116279
NCAM1|ENSG00000149294|c.Taira201203st30_X002589|JGIv7b.000066475_3486126-3636298+	1174.49	1759.52	589.458	0.33501	-1.57772	0.000185616	0.0178145
NCKAP5L|ENSG00000167566|c.Ueno201210ovary_X000093|JGIv7b.000008129_5621195-5685755-	572.823	865.667	279.979	0.323426	-1.62849	0.000322704	0.0272685
NDFIP2|ENSG00000102471|c.JGIL6RMv1_XeXenL6RMv10026730m|JGIv7b.000078860_6362155-6393357-	5227.37	1402.92	9051.82	6.45211	2.68977	1.20103e-10	6.66914e-08
NEURL|ENSG00000107954|c.Taira201203brain_X003779|JGIv7b.000016863_1422921-1488716+	213.971	5.59271	422.35	75.5179	6.23875	0.000136559	0.0140921
NEURL|ENSG00000107954|c.TXGP201107_X008995|JGIv7b.000247724_5272240-5280754-	49.2068	8.42723	89.9864	10.6781	3.41658	0.000132261	0.0137093
NFATC1|ENSG00000131196|c.Taira201203muscle_X001426|JGIv7b.000073623_1349153-1478206-	127.09	25.6743	228.505	8.90014	3.15383	0.000498407	0.0377398
NGFR|ENSG00000064300|c.Audic201207_X015285|JGIv7b.000030080_1829483-1860819-	2437.98	3916.98	958.977	0.244825	-2.03018	1.19371e-06	0.000247729
NGFR|ENSG00000064300|c.Chang2013_X024955|JGIv7b.000093635_64090-85740+	504.846	860.951	148.742	0.172765	-2.53312	3.026e-06	0.00057376
NNMT|ENSG00000166741|c.Audic201207_X039657|JGIv7b.000154389_216036-222400+	97.1191	175.831	18.4069	0.104685	-3.25588	2.23049e-06	0.000437139
NRG1|ENSG00000157168|c.Quigley201112_X001448|JGIv7b.000005895_4203878-4293346-	435.355	688.559	182.151	0.264539	-1.91845	3.54166e-05	0.00464037
NSF|ENSG00000073969|c.JGIL6RMv1_XeXenL6RMv10052569m|JGIv7b.000075417_307410-341773-	6477.72	1873.72	11081.7	5.91428	2.5642	1.20903e-08	4.02815e-06
NSF|ENSG00000073969|c.XGI_TC417584|JGIv7b.000014557_7376416-7412475-	1030.64	262.294	1798.99	6.85866	2.77793	5.27458e-08	1.48209e-05
NUMBL|ENSG00000105245|c.Taira201203brain_X006280|JGIv7b.000039723_10145897-10197320+	271.738	53.0246	490.451	9.2495	3.20937	2.96381e-09	1.11487e-06
OLFM4|ENSG00000102837|c.XGI_TC428680|JGIv7b.000039723_9486117-9493731+	3040.64	5122.38	958.895	0.187197	-2.41737	3.13571e-05	0.00417892
OXCT1|ENSG00000083720|c.Chang2013_X018269|JGIv7b.000052441_8393351-8472736-	419.53	150.701	688.36	4.56772	2.19147	3.00151e-06	0.00057376
OXR1|ENSG00000164830|c.Audic201207_X028614|JGIv7b.000071264_2721677-2736183-	47.2376	2.05894	92.4163	44.8854	5.48817	2.23422e-07	5.60286e-05
PARD6G|ENSG00000178184|c.TXGP201107_X005606|JGIv7b.000073623_739079-808244+	772.413	1141.8	403.025	0.352973	-1.50237	0.000560853	0.0408757
PAX8|ENSG00000125618|c.JGIL6RMv1_XeXenL6RMv10052812m|JGIv7b.000409144_340662-360407-	448.801	831.646	65.9559	0.0793077	-3.6564	8.72384e-06	0.00136549
PCDHGC5|ENSG00000240764|c.JGIL6RMv1_XeXenL6RMv10023617m|JGIv7b.000001391_1168151-1213923-	47.9827	1.27366	94.6917	74.3463	6.21619	2.40075e-08	7.36715e-06
PCSK5|ENSG00000099139|c.Taira201203kidney_X007148|JGIv7b.000059883_4764430-4819230+	333.821	530.635	137.007	0.258195	-1.95347	5.12751e-05	0.00626093
PDE7B|ENSG00000171408|c.Quigley201212_X003511|JGIv7b.000006529_1387082-1546084+	216.938	6.55975	427.315	65.142	6.02552	1.49555e-19	2.9066e-16
PDE7B|ENSG00000171408|c.Taira201203eye_X005524|JGIv7b.000039762_247370-343686-	66.1241	0.881016	131.367	149.109	7.22022	1.44686e-11	9.1199e-09
PDE8A|ENSG00000073417|c.Taira201203st09_X000455|JGIv7b.000007479_1708498-1822609-	240.481	14.9967	465.966	31.0713	4.95751	0.000530585	0.0393981
PDK3|ENSG00000067992|c.Ueno201210eye_X001975|JGIv7b.000262098_387225-433041+	1639.22	786.034	2492.4	3.17086	1.66487	8.3882e-05	0.00963692
PGAM1|ENSG00000171314|c.Amin201106_X022429|JGIv7b.000171879_1637716-1645718+	96.3476	28.2688	164.426	5.81653	2.54016	9.32792e-05	0.0105605
PHLDA2|ENSG00000181649|c.Audic201207_X015162|JGIv7b.000029769_1415704-1431153-	266.709	407.081	126.337	0.310349	-1.68804	0.000661506	0.0461369
PHLPP1|ENSG00000081913|c.Taira201203kidney_X006808|JGIv7b.000057180_4416641-4483016-	1007.23	475.291	1539.16	3.23836	1.69526	0.000111592	0.0120677
PINLYP|ENSG00000234465|c.Park201106_X024071|JGIv7b.000287844_202993-218239+	129.341	51.769	206.913	3.99684	1.99886	0.00066111	0.0461369
PLCD3|ENSG00000161714|c.Quigley201212_X029559|JGIv7b.000075417_1774096-1817270-	232.179	84.3569	380.002	4.50469	2.17143	2.53592e-05	0.00345864
PLCD3|ENSG00000161714|c.Taira201203skin_X000839|JGIv7b.000014557_8785667-8814274-	75.1938	8.02487	142.363	17.7402	4.14895	6.43944e-06	0.00108257
PLLP|ENSG00000102934|c.Taira201203intestine_X004105|JGIv7b.000046631_3423080-3445655+	118.157	39.5597	196.754	4.9736	2.31429	0.000182908	0.0176455
PPAP2A|ENSG00000067113|c.JGIL6RMv1_XeXenL6RMv10005821m|JGIv7b.000337825_4748173-4891680-	689.134	314.011	1064.26	3.38924	1.76096	0.000119419	0.0126595
PPFIBP2|ENSG00000166387|c.Taira201203intestine_X004510|JGIv7b.000051988_4579336-4662732+	114.112	40.0675	188.156	4.69599	2.23143	0.000403918	0.0327089
PPM1K|ENSG00000163644|c.Taira201203intestine_X002996|JGIv7b.000031449_2771173-2795739+	93.1829	30.3666	155.999	5.1372	2.36098	0.000446447	0.0346951
PPM1L|ENSG00000163590|c.JGIL6RMv1_XeXenL6RMv10046650m|JGIv7b.000058517_889526-931357-	75.1062	16.1552	134.057	8.29809	3.05278	3.62169e-05	0.0046925
PPP1R14A|ENSG00000167641|c.Taira201203st10_X001776|JGIv7b.000039723_11188898-11211162+	1277.74	172.286	2383.2	13.8328	3.79002	2.25331e-16	3.28448e-13
PRDM12|ENSG00000130711|c.Audic201207_X032788|JGIv7b.000091271_1314291-1322331+	223.56	422.496	24.6237	0.0582816	-4.10082	2.42256e-12	1.82255e-09
PRKAA2|ENSG00000162409|c.Taira201203heart_X004037|JGIv7b.000053042_3335638-3364262-	425.732	180.561	670.903	3.71566	1.89362	0.000710374	0.0491843
PRKAG2|ENSG00000106617|c.XGI_TC415433|JGIv7b.000052573_11914598-12071809+	1390.47	36.4768	2744.46	75.2385	6.2334	0.000109903	0.0119774
PRKX|ENSG00000183943|c.Audic201207_X019989|JGIv7b.000043466_285717-358767+	2169.48	830.583	3508.38	4.224	2.07861	8.59253e-06	0.00135402
PRR7|ENSG00000131188|c.Quigley201212_X034138|JGIv7b.000100253_749684-782008+	389.001	6.85666	771.146	112.467	6.81335	3.79145e-16	5.20143e-13
PRR7|ENSG00000131188|c.Taira201203brain_X001224|JGIv7b.000005925_11711172-11753463-	87.99	2.45158	173.528	70.7822	6.14532	0.000163153	0.0164721
PTGS1|ENSG00000095303|c.JGIL6RMv1_XeXenL6RMv10048492m|JGIv7b.000003272_502442-557108-	1013.89	1578.18	449.599	0.284884	-1.81156	5.6068e-05	0.0067403
PTRF|ENSG00000177469|c.Taira201203eye_X008668|JGIv7b.000075417_7489164-7505547-	2827.88	4533.19	1122.57	0.247634	-2.01372	1.62924e-06	0.000333309
PVRL1|ENSG00000110400|c.JGIL6RMv1_XeXenL6RMv10052484m|JGIv7b.000287959_2461422-2572028+	2550.11	1347.88	3752.33	2.78388	1.4771	0.000322473	0.0272685
RAB11FIP5|ENSG00000135631|c.UniGene_Xl_S19874736|JGIv7b.000027038_13709-46666-	1629.65	2422.13	837.159	0.345629	-1.53271	0.000258442	0.0230934
RAB25|ENSG00000132698|c.Audic201207_X019119|JGIv7b.000041091_2596844-2606561-	979.996	421.902	1538.09	3.64561	1.86616	1.65961e-05	0.0023811
RAB25|ENSG00000132698|c.Quigley201212_X014159|JGIv7b.000026819_2838245-2849426+	1538.33	392.866	2683.78	6.83129	2.77216	2.2057e-10	1.16912e-07
RAB34|ENSG00000109113|c.Park201106_X008291|JGIv7b.000035361_3567706-3589048+	562.711	944.571	180.85	0.191463	-2.38486	7.73735e-07	0.000167084
RAB8B|ENSG00000166128|c.JGIL6RMv1_XeXenL6RMv10042499m|JGIv7b.000012518_3722120-3736132+	387.888	168.024	607.751	3.61704	1.85481	6.98351e-05	0.0081844
RALGDS|ENSG00000160271|c.Ueno201210kidney_X000686|JGIv7b.000037132_16098-92836+	1822.94	2994.69	651.196	0.217451	-2.20124	1.97155e-07	4.99788e-05
RAPGEF3|ENSG00000079337|c.Taira201203stomach_X002105|JGIv7b.000133382_1871633-1933686-	591.178	21.8631	1160.49	53.0801	5.7301	5.09981e-10	2.33211e-07
RAPGEF5|ENSG00000136237|c.Taira201203skin_X004273|JGIv7b.000222217_613265-771662-	1279.41	491.239	2067.59	4.20893	2.07345	4.70782e-05	0.0058093
RASD1|ENSG00000108551|c.XGI_TC436259|JGIv7b.000074548_385682-388514-	120.371	41.6561	199.087	4.77929	2.2568	0.000148656	0.015206
RASD2|ENSG00000100302|c.UniGene_Xl_S20966506|JGIv7b.000245044_6321107-6327858-	160.269	1.27366	319.263	250.667	7.96963	4.97668e-21	1.65809e-17
RASL11B|ENSG00000128045|c.UniGene_Xl_S13830939|JGIv7b.000032657_2583961-2587056-	513.896	200.165	827.626	4.13471	2.04779	1.30111e-05	0.00193277
RBM24|ENSG00000112183|c.XGI_TC417312|JGIv7b.000011136_1872989-1883587-	1251.03	241.866	2260.19	9.34481	3.22417	5.04844e-13	4.36073e-10
RBM47|ENSG00000163694|c.Chung201110_X002345|JGIv7b.000031653_5571183-5649965+	3549.9	1506.78	5593.03	3.71191	1.89216	0.000485754	0.0369015
REPS2|ENSG00000169891|c.Quigley201112_X020528|JGIv7b.000267344_1174195-1245614-	4479.45	2300.79	6658.11	2.89383	1.53298	0.000150798	0.0153577
RHOBTB1|ENSG00000072422|c.Taira201203eye_X003443|JGIv7b.000018192_4289140-4356874-	2466.37	359.6	4573.13	12.7173	3.66872	0.000253103	0.0227034
RNASEK|ENSG00000219200|c.Quigley201212_X051179|JGIv7b.000402161_297632-301004-	3923.8	896.535	6951.06	7.75324	2.9548	0.000545153	0.0399813
RNF152|ENSG00000176641|c.UniGene_Xl_S20755940|JGIv7b.000057180_3938621-3940159-	216.834	58.1276	375.541	6.46062	2.69167	5.21227e-07	0.000116885
RNF5|ENSG00000228405|c.Taira201203st30_X000716|JGIv7b.000012933_4977837-4991427-	301.583	132.748	470.419	3.54371	1.82526	0.00027431	0.0242328
ROR2|ENSG00000169071|c.Audic201207_X041233|JGIv7b.000166990_11678-114532-	127.38	218.76	36.001	0.164569	-2.60324	2.80655e-05	0.00378349
RRAGD|ENSG00000025039|c.Quigley201212_X037464|JGIv7b.000131887_250623-274922-	225.945	20.6657	431.224	20.8667	4.38313	1.29977e-13	1.26305e-10
SBK1|ENSG00000188322|c.Chang2013_X014393|JGIv7b.000041523_6253952-6259003-	37.9008	5.87991	69.9217	11.8916	3.57187	0.000381352	0.0316508
SCAMP2|ENSG00000140497|c.Audic201207_X004190|JGIv7b.000007197_868946-895988-	8094.26	4285.14	11903.4	2.77783	1.47396	0.000245752	0.0222149
SCD5|ENSG00000145284|c.UniGene_Xl_S21696652|JGIv7b.000010944_2023329-2052787-	881.586	271.048	1492.13	5.50503	2.46075	0.000122403	0.0128013
SEC14L2|ENSG00000100003|c.Audic201207_X047874|JGIv7b.000272406_2608310-2639357-	730.266	355.04	1105.49	3.11372	1.63864	0.000174184	0.0172756
SEC14L2|ENSG00000100003|c.Taira201203testis_X000097|JGIv7b.000002511_2112064-2134370+	2048.48	933.041	3163.92	3.39098	1.7617	1.93983e-05	0.00272534
SEMA3F|ENSG00000001617|c.Taira201203lung_X003473|JGIv7b.000041477_546410-584047-	704.582	1114.37	294.794	0.264539	-1.91845	1.84918e-05	0.00262967
SEPT9|ENSG00000184640|c.Taira201203st40_X001945|JGIv7b.000096766_1576324-1617004+	1530.39	2480.72	580.056	0.233826	-2.09649	3.18923e-05	0.0042261
SERPINH1|ENSG00000149257|c.XGI_TC460994|JGIv7b.000068908_489971-496326+	2142.33	3228.64	1056.01	0.327075	-1.61231	0.000102622	0.0113429
SFT2D1|ENSG00000198818|c.Chung201110_X001315|JGIv7b.000014467_723598-740192-	1102.59	392.432	1812.74	4.61924	2.20766	2.42447e-07	5.95195e-05
SGPP1|ENSG00000126821|c.Audic201207_X021228|JGIv7b.000045985_2760182-2765269-	2019.58	1063.51	2975.65	2.79795	1.48437	0.00038545	0.0317265
SGPP1|ENSG00000126821|c.Quigley201212_X045437|JGIv7b.000230550_1467415-1468620-	1499.65	750.355	2248.94	2.99716	1.5836	0.000209094	0.0197247
SGPP2|ENSG00000163082|c.Audic201207_X010771|JGIv7b.000016807_11248764-11278402-	793.407	359.878	1226.94	3.40932	1.76948	6.0516e-05	0.00716424
SHISA2|ENSG00000180730|c.Amin201106_X001716|JGIv7b.000006290_3332652-3355048+	261.159	422.881	99.4376	0.235144	-2.08839	4.14482e-05	0.00521284
SHROOM3|ENSG00000138771|c.Taira201203heart_X004291|JGIv7b.000058878_5502767-5562019-	1133.61	1759.08	508.143	0.288869	-1.79151	2.49953e-05	0.00344935
SIX1|ENSG00000126778|c.Audic201207_X021213|JGIv7b.000045985_1600759-1604618-	637.415	978.98	295.851	0.302203	-1.72641	0.000176188	0.0173022
SLC16A3|ENSG00000141526|c.TeperekTkacz201206_X001840|JGIv7b.000031690_33751-45153-	14241.2	876.365	27606.1	31.5007	4.97731	9.87196e-27	5.75584e-23
SLC1A3|ENSG00000079215|c.Taira201203eye_X006945|JGIv7b.000052441_5727665-5774949-	1761.7	3194.9	328.495	0.102819	-3.28182	0.000458909	0.0353224
SLC26A4|ENSG00000091137|c.Park201106_X003683|JGIv7b.000012518_18304096-18320903+	113.267	5.87991	220.655	37.5269	5.22985	0.000638367	0.0449788
SLC26A4|ENSG00000091137|c.XGI_TC414521|JGIv7b.000033104_1509418-1524275-	918.581	36.7349	1800.43	49.0114	5.61504	8.24016e-27	5.75584e-23
SLC35B2|ENSG00000157593|c.Taira201203st25_X003670|JGIv7b.000111824_6202313-6206128-	1043.88	122.299	1965.45	16.0709	4.00638	2.92138e-17	4.54216e-14
SLC38A5|ENSG00000017483|c.Audic201207_X043204|JGIv7b.000187321_3945612-3991272-	152.833	252.892	52.7745	0.208684	-2.26061	8.27228e-05	0.00955079
SLC4A4|ENSG00000080493|c.JGIL6RMv1_XeXenL6RMv10001488m|JGIv7b.000140825_667716-698257-	208.568	8.71442	408.421	46.8672	5.55051	4.6627e-05	0.00578423
SLC6A15|ENSG00000072041|c.Taira201203testis_X000902|JGIv7b.000018184_732099-770692+	40.9035	76.6303	5.17668	0.0675539	-3.88782	0.000156518	0.0158709
SOGA1|ENSG00000149639|c.Taira201203ovary_X004788|JGIv7b.000071264_2754863-2817946+	97.8546	33.412	162.297	4.85746	2.2802	0.000597381	0.0427431
SOX21|ENSG00000125285|c.Ueno201210eye_X001373|JGIv7b.000086067_1693097-1695562-	276.224	129.204	423.244	3.27578	1.71184	0.000710707	0.0491843
SOX4|ENSG00000124766|c.Audic201207_X044179|JGIv7b.000202806_754496-758932+	582.338	133.064	1031.61	7.75277	2.95471	0.000406442	0.0327994
SP7|ENSG00000170374|c.Quigley201112_X009468|JGIv7b.000049342_824403-846207+	1007.49	1493.71	521.267	0.348974	-1.51881	0.000444691	0.0346951
ST3GAL5|ENSG00000115525|c.Chang2013_X000667|JGIv7b.000001168_831250-869287-	142.927	247.472	38.3822	0.155097	-2.68876	6.55328e-06	0.00108257
STOM|ENSG00000148175|c.Quigley201212_X030965|JGIv7b.000081122_219279-236047+	134.499	1.27366	267.724	210.201	7.71563	1.01485e-18	1.82065e-15
SYTL2|ENSG00000137501|c.Quigley201212_X004475|JGIv7b.000007546_5462482-5525537-	4255.97	2296.52	6215.41	2.70645	1.4364	0.000409174	0.0329061
TBC1D14|ENSG00000132405|c.Ueno2012102cells_X001445|JGIv7b.000146311_2892399-2968371+	4582.68	1873.61	7291.75	3.89181	1.96044	1.71333e-06	0.000347464
TBC1D24|ENSG00000162065|c.Quigley201212_X031051|JGIv7b.000081941_1065642-1077614+	45010.6	14504.9	75516.2	5.20625	2.38024	2.87215e-08	8.58773e-06
TESK1|ENSG00000107140|c.Audic201207_X021345|JGIv7b.000046073_2277139-2288403-	603.906	297.116	910.697	3.06512	1.61594	0.000387705	0.0317265
TFCP2L1|ENSG00000115112|c.JGIL6RMv1_XeXenL6RMv10046459m|JGIv7b.000013265_2608717-2618516+	1249.74	34.2361	2465.24	72.0071	6.17007	4.01457e-10	1.99208e-07
TLDC1|ENSG00000140950|c.JGIL6RMv1_XeXenL6RMv10034276m|JGIv7b.000202158_1781946-1811379-	455.381	120.144	790.617	6.58057	2.71821	1.65186e-08	5.20603e-06
TLR5|ENSG00000187554|c.Taira201203lung_X006213|JGIv7b.000102974_6274147-6292453+	716.747	1172.19	261.304	0.22292	-2.1654	1.2003e-06	0.000247729
TMEM184B|ENSG00000198792|c.Audic201207_X048777|JGIv7b.000298452_207714-256242+	2293.29	895.616	3690.97	4.12115	2.04305	7.94965e-07	0.000170093
TMEM213|ENSG00000214128|c.Park201106_X024346|JGIv7b.000302407_227711-230852+	1546.81	14.2017	3079.41	216.834	7.76045	1.20267e-09	5.00868e-07
TMEM213|ENSG00000214128|c.Taira201203kidney_X009219|JGIv7b.000098502_185341-227469-	3095.14	425.708	5764.58	13.5412	3.75928	0.000103251	0.0113585
TMEM41B|ENSG00000166471|c.JGIL6RMv1_XeXenL6RMv10044113m|JGIv7b.000025194_3731381-3743002-	899.486	426.48	1372.49	3.21819	1.68625	9.90547e-05	0.0110534
TMEM8A|ENSG00000129925|c.Taira201203ovary_X001737|JGIv7b.000015215_1402548-1450271-	854.708	309.334	1400.08	4.52613	2.17828	9.1383e-07	0.000193748
TOR4A|ENSG00000198113|c.Quigley201212_X020719|JGIv7b.000046073_3237943-3247157-	406.244	619.301	193.187	0.311943	-1.68065	0.000305039	0.0262514
TRPV6|ENSG00000260119|c.Taira201203kidney_X012367|JGIv7b.000230427_158332-179729-	3856.59	1703.24	6009.94	3.52854	1.81907	1.20981e-05	0.00183215
UBP1|ENSG00000153560|c.Quigley201212_X029356|JGIv7b.000075417_5432847-5442180+	4958.72	98.8874	9818.54	99.2902	6.63358	1.08206e-11	7.00995e-09
USP32|ENSG00000170832|c.Taira201203spleen_X004926|JGIv7b.000187496_122950-233270-	548.429	198.124	898.734	4.53621	2.18149	0.00052832	0.0393658
USP32|ENSG00000170832|c.TXGP201107_X004156|JGIv7b.000047398_2000840-2103303+	1991.64	838.193	3145.08	3.75221	1.90774	5.37591e-06	0.000964438
VMP1|ENSG00000062716|c.UniGene_Xl_S20337368|JGIv7b.000137317_1608447-1733633-	610.384	219.882	1000.89	4.55192	2.18648	0.000532133	0.0393981
WNK1|ENSG00000060237|c.Taira201203muscle_X002532|JGIv7b.000373158_2565150-2689477+	101.257	12.6505	189.863	15.0083	3.90769	5.4584e-08	1.49766e-05
WNT9A|ENSG00000143816|c.Taira201203heart_X005416|JGIv7b.000094859_198909-287482+	70.5509	9.01133	132.091	14.6583	3.87364	0.000504921	0.03804
ZBTB18|ENSG00000179456|c.Quigley201212_X045497|JGIv7b.000230550_2998870-3005886-	1449.03	521.765	2376.3	4.55434	2.18724	3.95425e-07	9.31527e-05
ZBTB18|ENSG00000179456|c.Quigley201212_X045851|JGIv7b.000236382_4756059-4764569+	440.221	218.388	662.054	3.03155	1.60006	0.000601344	0.0428885
ZFYVE28|ENSG00000159733|c.Quigley201212_X003380|JGIv7b.000005925_11372163-11413619-	2948.86	1115.78	4781.93	4.28571	2.09953	6.03361e-07	0.000134015
ZHX2|ENSG00000178764|c.Taira201203st30_X004206|JGIv7b.000220448_1310204-1368103+	5179.81	2814.31	7545.32	2.68105	1.4228	0.000273033	0.0242117
ZNF750|ENSG00000141579|c.Audic201207_X031085|JGIv7b.000081941_2033927-2249272+	6392.67	3039.43	9745.91	3.20649	1.681	2.52132e-05	0.00345864
