# Supplementary material for: Rfx2 Stabilizes Foxj1 Binding at Chromatin Loops to Enable Multiciliated Cell Gene Expression
Source: PLoS Genet. 2017 Jan 19;13(1):e1006538. doi: 10.1371/journal.pgen.1006538 (PMC5245798; doi:10.1371/journal.pgen.1006538)
Supplement: S11 Table — Listed, in three tables, are genes found in common between these two datasets and genes unique to either. As both studies derive from X. laevis RNAseq, a comparison was made using the Mayball gene model annotations. (XLSX) [file pgen.1006538.s030.xlsx]

## Sheet: Chung_Kwon_and_core_mcc
id
AC002365.1|ENSG00000234469|c.Audic201207_X038176|JGIv7b.000137317_3730847-3751791-
AC002472.13|ENSG00000187905|c.Quigley201207_X004596|JGIv7b.000036586_1588934-1609658-
AC005841.1|ENSG00000206044|c.Audic201207_X044064|JGIv7b.000202026_519607-533554-
AC079354.1|ENSG00000182329|c.Quigley201207_X010261|JGIv7b.000139113_860061-920401+
ADAM22|ENSG00000008277|c.UniGene_Xl_S13590649|JGIv7b.000061124_678299-807623-
ADCY6|ENSG00000174233|c.Taira201203st08_X001114|JGIv7b.000014978_4074576-4184440+
ADGB|ENSG00000118492|c.Ismailoglu201203_X009222|JGIv7b.000118142_2843963-2927763-
ADPRH|ENSG00000144843|c.mgEST_1013255135|JGIv7b.000020345_2053557-2062065+
ADRA2A|ENSG00000150594|c.Taira201203brain_X011839|JGIv7b.000106356_3441142-3443545-
ADRB1|ENSG00000043591|c.Taira201203heart_X000684|JGIv7b.000007045_1814848-1840640+
AGBL2|ENSG00000165923|c.Quigley201212_X028813|JGIv7b.000074352_2655783-2682191+
AGTPBP1|ENSG00000135049|c.Taira201203heart_X001400|JGIv7b.000013576_578927-654616-
AK1|ENSG00000106992|c.Park201106_X006776|JGIv7b.000025264_205550-214438-
AK5|ENSG00000154027|c.Taira201203brain_X015224|JGIv7b.000229341_1044673-1083000+
AK7|ENSG00000140057|c.Quigley201112_X014322|JGIv7b.000096659_3512071-3532305+
AK9|ENSG00000155085|c.Quigley201207_X012828|JGIv7b.000275342_4258901-4272528+
AKAP14|ENSG00000186471|c.JGIL6RMv1_XeXenL6RMv10025486m|JGIv7b.000015436_5431697-5437326+
ALS2CR12|ENSG00000155749|c.Quigley201207_X010278|JGIv7b.000139113_2282992-2301844-
ANK3|ENSG00000151150|c.Audic201207_X045180|JGIv7b.000220448_2212965-2265259-
ANKAR|ENSG00000151687|c.Taira201203testis_X002987|JGIv7b.000120240_4463973-4503248-
ANKEF1|ENSG00000132623|c.XGI_TC416961|JGIv7b.000176303_525455-538414+
ANKIB1|ENSG00000001629|c.Taira201203ovary_X004499|JGIv7b.000061124_3488684-3584794+
ANKMY1|ENSG00000144504|c.JGIL6RMv1_XeXenL6RMv10021328m|JGIv7b.000044494_6173406-6219574-
ANKRD26|ENSG00000107890|c.Ismailoglu201203_X003456|JGIv7b.000026505_314458-378819-
ANKRD42|ENSG00000137494|c.Taira201203intestine_X008298|JGIv7b.000183165_868345-884617-
ANKRD45|ENSG00000183831|c.Taira201203st25_X004344|JGIv7b.000181903_2361714-2372493-
ANKRD9|ENSG00000156381|c.Quigley201112_X006918|JGIv7b.000034509_1044300-1047180-
ARL11|ENSG00000152213|c.Quigley201212_X002823|JGIv7b.000005732_10177595-10182014+
ARMC3|ENSG00000165309|c.JGIL6RMv1_XeXenL6RMv10014739m|JGIv7b.000155082_2181837-2222539+
ARNTL|ENSG00000133794|c.TXGP201107_X003812|JGIv7b.000043483_5212912-5245662-
ATP2C2|ENSG00000064270|c.Ueno201210eye_X001842|JGIv7b.000202158_1696515-1778059+
AXDND1|ENSG00000162779|c.Ismailoglu201203_X006284|JGIv7b.000053263_7856959-7888845-
AZI1|ENSG00000141577|c.JGIL6RMv1_XeXenL6RMv10029808m|JGIv7b.000007000_1453734-1518349+
B3GNT5|ENSG00000176597|c.JGIL6RMv1_XeXenL6RMv10019074m|JGIv7b.000136959_672744-675435-
B3GNT5|ENSG00000176597|c.UniGene_Xl_S22811484|JGIv7b.000030987_3701400-3722018-
B4GALT3|ENSG00000158850|c.Taira201203egg_X006219|JGIv7b.000145916_1499990-1531305+
BBS4|ENSG00000140463|c.Taira201203heart_X007606|JGIv7b.000253809_330757-366303-
BBS7|ENSG00000138686|c.Audic201207_X032243|JGIv7b.000088765_3210274-3241770+
BDH1|ENSG00000161267|c.Taira201203ovary_X002698|JGIv7b.000030987_3093871-3107792-
BEND5|ENSG00000162373|c.Audic201207_X028046|JGIv7b.000069443_3723336-3747989-
C10orf53|ENSG00000178645|c.Chung201110_X000360|JGIv7b.000004431_299531-301107-
C10orf67|ENSG00000179133|c.Audic201207_X040046|JGIv7b.000155082_2302486-2383622-
C11orf16|ENSG00000176029|c.Park201106_X006640|JGIv7b.000025194_6114735-6124185+
C11orf65|ENSG00000166323|c.JGIL6RMv1_XeXenL6RMv10014636m|JGIv7b.000027814_54263-68392+
C12orf52|ENSG00000139405|c.Ueno201210st10_X000834|JGIv7b.000044061_675058-687064+
C12ORF55|ENSG00000270032|c.Quigley201112_X004712|JGIv7b.000018184_3494877-3637044-
C16orf80|ENSG00000070761|c.mgEST_1013251498|JGIv7b.000059180_97646-102108-
C16orf80|ENSG00000070761|c.UniGene_Xl_S20755988|JGIv7b.000135348_2038549-2049785-
C16orf93|ENSG00000196118|c.Ismailoglu201203_X009348|JGIv7b.000122740_689205-705413-
C17orf105|ENSG00000231256|c.Audic201207_X011003|JGIv7b.000017127_1835141-1850919+
C17orf98|ENSG00000214556|c.Ueno2012102cells_X000837|JGIv7b.000052573_1447112-1451312-
C19orf26|ENSG00000099625|c.JGIL6RMv1_XeXenL6RMv10004221m|JGIv7b.000039437_1855356-1864337-
C1orf173|ENSG00000178965|c.Quigley201212_X041554|JGIv7b.000169436_320875-359821-
C1orf173|ENSG00000178965|c.UniGene_Xl_S28473573|JGIv7b.000015038_997715-1025378-
C1orf177|ENSG00000162398|c.Taira201203testis_X001992|JGIv7b.000053263_3577749-3602281+
C1orf189|ENSG00000163263|c.Audic201207_X006936|JGIv7b.000012462_1066646-1070673-
C1orf194|ENSG00000179902|c.Taira201203st25_X000181|JGIv7b.000002841_343600-353065-
C1orf222|ENSG00000142609|c.Quigley201112_X009084|JGIv7b.000047457_1595018-1669325-
C1orf227|ENSG00000185523|c.Audic201207_X034663|JGIv7b.000102974_11040215-11044374+
C1orf228|ENSG00000198520|c.Audic201207_X049544|JGIv7b.000325141_1418719-1478657-
C20orf194|ENSG00000088854|c.JGIL6RMv1_XeXenL6RMv10012546m|JGIv7b.000001168_5494648-5580115+
C20orf194|ENSG00000088854|c.Quigley201212_X046127|JGIv7b.000243760_624347-769145-
C20orf201|ENSG00000171695|c.Chang2013_X008489|JGIv7b.000018670_559819-574938+
C20orf26|ENSG00000089101|c.Taira201203brain_X014192|JGIv7b.000180104_267074-423131-
C20orf85|ENSG00000124237|c.Audic201207_X009191|JGIv7b.000014557_1290107-1297515-
C21orf58|ENSG00000160298|c.XenBase_148744265|JGIv7b.000004321_1739804-1749348+
C21orf59|ENSG00000159079|c.Audic201207_X003881|JGIv7b.000006754_3335528-3345363-
C21orf59|ENSG00000159079|c.Ismailoglu201203_X000890|JGIv7b.000006590_5922499-5932465+
C22orf15|ENSG00000169314|c.Quigley201112_X017482|JGIv7b.000162663_136362-140765+
C2CD3|ENSG00000168014|c.Taira201203st09_X004215|JGIv7b.000198991_502179-590343+
C2orf61|ENSG00000239605|c.JGIL6RMv1_XeXenL6RMv10032034m|JGIv7b.000102974_16758319-16780528-
C2orf62|ENSG00000158428|c.UniGene_Xl_S34872047|JGIv7b.000021603_4464242-4473711-
C2orf70|ENSG00000173557|c.Quigley201212_X005012|JGIv7b.000008276_730677-737199-
C2orf73|ENSG00000177994|c.Audic201207_X034711|JGIv7b.000102974_19737581-19755460+
C4orf47|ENSG00000205129|c.Audic201207_X009479|JGIv7b.000014692_2934645-2944111-
C5orf42|ENSG00000197603|c.Taira201203egg_X003897|JGIv7b.000052441_6178726-6276356-
C6orf118|ENSG00000112539|c.Audic201207_X009075|JGIv7b.000014467_152439-184176-
C7orf57|ENSG00000164746|c.Audic201207_X002652|JGIv7b.000005228_872027-889331-
C7orf63|ENSG00000105792|c.Ismailoglu201203_X003655|JGIv7b.000029451_1151418-1189519+
C8orf34|ENSG00000165084|c.Audic201207_X005934|JGIv7b.000010587_899848-1025018+
C8orf37|ENSG00000156172|c.XGI_TC464042|JGIv7b.000062229_3113997-3125911+
C9orf116|ENSG00000160345|c.Taira201203st35_X001677|JGIv7b.000046073_494532-498279-
C9orf117|ENSG00000160401|c.Audic201207_X045506|JGIv7b.000227593_850081-862347-
C9orf96|ENSG00000260489|c.Quigley201212_X017864|JGIv7b.000037448_1720857-1751343-
C9orf9|ENSG00000165698|c.Audic201207_X018035|JGIv7b.000037132_175970-182745-
CASC1|ENSG00000118307|c.JGIL6RMv1_XeXenL6RMv10006180m|JGIv7b.000132123_526630-537461-
CAV1|ENSG00000105974|c.JGIL6RMv1_XeXenL6RMv10031339m|JGIv7b.000315413_533519-535682+
CAV1|ENSG00000105974|c.UniGene_Xl_S15622807|JGIv7b.000187321_2795161-2796679+
CC2D2A|ENSG00000048342|c.JGIL6RMv1_XeXenL6RMv10027374m|JGIv7b.000302805_710306-777567-
CCDC103|ENSG00000167131|c.Quigley201212_X029566|JGIv7b.000075417_2224446-2228287-
CCDC104|ENSG00000163001|c.XGI_TC421281|JGIv7b.000012020_3209503-3231672+
CCDC108|ENSG00000181378|c.Taira201203ovary_X002189|JGIv7b.000021603_3817672-3861443+
CCDC135|ENSG00000159625|c.Quigley201112_X016506|JGIv7b.000137809_253065-276669-
CCDC138|ENSG00000163006|c.XGI_TC416432|JGIv7b.000017127_4762977-4782055+
CCDC146|ENSG00000135205|c.Audic201207_X007631|JGIv7b.000012518_16712898-16826715-
CCDC150|ENSG00000144395|c.Quigley201212_X015007|JGIv7b.000029682_237322-291410-
CCDC151|ENSG00000198003|c.Quigley201112_X021052|JGIv7b.000293151_368906-382093-
CCDC153|ENSG00000248712|c.Audic201207_X048523|JGIv7b.000287959_2837743-2847471+
CCDC157|ENSG00000187860|c.Taira201203kidney_X012988|JGIv7b.000272406_2645929-2662957-
CCDC15|ENSG00000149548|c.XenBase_147907023|JGIv7b.000231676_69700-86643-
CCDC166|ENSG00000255181|c.Quigley201112_X020435|JGIv7b.000259613_14473-16477+
CCDC170|ENSG00000120262|c.Audic201207_X036250|JGIv7b.000118142_2463314-2500547-
CCDC170|ENSG00000120262|c.Audic201207_X045717|JGIv7b.000230550_1745237-1777933-
CCDC173|ENSG00000154479|c.Quigley201112_X008049|JGIv7b.000043242_7111612-7123563+
CCDC176|ENSG00000119636|c.XGI_TC418904|JGIv7b.000039723_6932408-6948778-
CCDC17|ENSG00000159588|c.Audic201207_X028295|JGIv7b.000070461_149630-171537-
CCDC17|ENSG00000159588|c.JGIL6RMv1_XeXenL6RMv10044631m|JGIv7b.000325141_595027-641550+
CCDC19|ENSG00000213085|c.Quigley201212_X018675|JGIv7b.000041091_825401-843540-
CCDC19|ENSG00000213085|c.Taira201203eye_X009413|JGIv7b.000089040_2426676-2458841+
CCDC27|ENSG00000162592|c.Quigley201207_X011891|JGIv7b.000208071_1401880-1420876+
CCDC33|ENSG00000140481|c.Audic201207_X007048|JGIv7b.000012518_2600649-2649928+
CCDC37|ENSG00000163885|c.JGIL6RMv1_XeXenL6RMv10024403m|JGIv7b.000013523_10078782-10095621+
CCDC39|ENSG00000145075|c.Quigley201212_X015587|JGIv7b.000030987_894379-927718-
CCDC40|ENSG00000141519|c.Audic201207_X002777|JGIv7b.000005370_1736276-1769581+
CCDC41|ENSG00000173588|c.Taira201203testis_X001480|JGIv7b.000037038_1038806-1058650+
CCDC57|ENSG00000176155|c.Taira201203ovary_X002755|JGIv7b.000031690_60838-145494+
CCDC60|ENSG00000183273|c.Quigley201112_X005664|JGIv7b.000025254_1212252-1291261-
CCDC63|ENSG00000173093|c.Audic201207_X025445|JGIv7b.000056777_3645124-3714037+
CCDC65|ENSG00000139537|c.Quigley201112_X002109|JGIv7b.000008129_6162101-6175958+
CCDC78|ENSG00000162004|c.XGI_TC417502|JGIv7b.000375872_90200-101487+
CCNA1|ENSG00000133101|c.Quigley201212_X032721|JGIv7b.000091366_786361-795530+
CCNO|ENSG00000152669|c.Quigley201212_X023812|JGIv7b.000052441_12606475-12610898-
CDC14A|ENSG00000079335|c.JGIL6RMv1_XeXenL6RMv10034862m|JGIv7b.000047606_6226952-6271676+
CDC14A|ENSG00000079335|c.Quigley201212_X042434|JGIv7b.000181903_463291-504996-
CDC20B|ENSG00000164287|c.Chung201110_X003546|JGIv7b.000052441_12468153-12508412-
CDC25A|ENSG00000164045|c.Chung201110_X000158|JGIv7b.000001915_2453552-2473851+
CDHR4|ENSG00000187492|c.JGIL6RMv1_XeXenL6RMv10007932m|JGIv7b.000187321_4812909-4847867+
CDKL2|ENSG00000138769|c.Taira201203kidney_X011116|JGIv7b.000165627_176099-202700-
CDKL4|ENSG00000205111|c.Ueno201210brain_X001695|JGIv7b.000064025_182261-196369+
CDKL4|ENSG00000205111|c.Ueno201210st30_X000331|JGIv7b.000076164_93211-103136-
CDKL5|ENSG00000008086|c.Taira201203lung_X008247|JGIv7b.000262098_59557-245313-
CEP104|ENSG00000116198|c.Chang2013_X033126|JGIv7b.000208071_1573826-1634240-
CEP112|ENSG00000154240|c.Taira201203egg_X000254|JGIv7b.000003490_589536-715641-
CEP128|ENSG00000100629|c.Quigley201112_X007519|JGIv7b.000039723_5352304-5468396+
CEP164|ENSG00000110274|c.Ismailoglu201203_X010803|JGIv7b.000185843_2261439-2318000+
CEP164|ENSG00000110274|c.Taira201203ovary_X008043|JGIv7b.000287959_4314978-4364329-
CEP19|ENSG00000174007|c.Taira201203heart_X002525|JGIv7b.000030404_2522944-2525497-
CEP57L1|ENSG00000183137|c.XGI_TC419568|JGIv7b.000275342_4421164-4432661-
CEP85|ENSG00000130695|c.Quigley201212_X005225|JGIv7b.000008834_1324383-1357987-
CEP85|ENSG00000130695|c.Ueno201210st08_X000408|JGIv7b.000027891_249980-272154-
CES1|ENSG00000198848|c.Audic201207_X013666|JGIv7b.000025194_87117-97393-
CETN3|ENSG00000153140|c.Quigley201112_X000502|JGIv7b.000001187_6231672-6240504+
CHL1|ENSG00000134121|c.Quigley201112_X020225|JGIv7b.000252273_292246-351229+
CIDEC|ENSG00000187288|c.Taira201203intestine_X001540|JGIv7b.000013523_3823038-3836495+
CKB|ENSG00000166165|c.Quigley201112_X006923|JGIv7b.000034509_1849566-1858753-
CLHC1|ENSG00000162994|c.JGIL6RMv1_XeXenL6RMv10046739m|JGIv7b.000102974_20166457-20181603-
CNTLN|ENSG00000044459|c.Taira201203egg_X005216|JGIv7b.000090041_2285741-2422291-
CNTRL|ENSG00000119397|c.Ismailoglu201203_X008106|JGIv7b.000086205_338183-376402+
CRISP2|ENSG00000124490|c.Audic201207_X000674|JGIv7b.000000678_1756406-1769998-
CXorf30|ENSG00000205081|c.Audic201207_X011209|JGIv7b.000017127_7119492-7156915-
CYLD|ENSG00000083799|c.Audic201207_X011076|JGIv7b.000017127_5539503-5548678+
DCDC2B|ENSG00000222046|c.Taira201203st25_X004769|JGIv7b.000254539_1743-15303-
DCDC2|ENSG00000146038|c.Audic201207_X044184|JGIv7b.000202806_1716494-1828458-
DCDC2|ENSG00000146038|c.Quigley201212_X037800|JGIv7b.000133814_114006-198360+
DIXDC1|ENSG00000262277|c.Ismailoglu201203_X007733|JGIv7b.000078584_1662442-1729423+
DLEC1|ENSG00000008226|c.Taira201203testis_X001842|JGIv7b.000047683_2620487-2669256+
DLGAP4|ENSG00000080845|c.Taira201203brain_X012441|JGIv7b.000125077_740861-836749+
DNAAF1|ENSG00000154099|c.Taira201203egg_X004485|JGIv7b.000062355_660982-681012+
DNAH10|ENSG00000197653|c.JGIL6RMv1_XeXenL6RMv10008355m|JGIv7b.000089040_1381776-1486098+
DNAH1|ENSG00000114841|c.Quigley201112_X018435|JGIv7b.000187321_2416350-2500729+
DNAH2|ENSG00000183914|c.Taira201203testis_X002585|JGIv7b.000083691_1603648-1717668-
DNAH6|ENSG00000115423|c.Quigley201112_X011275|JGIv7b.000059965_1058072-1202998-
DNAH7|ENSG00000118997|c.Quigley201112_X016797|JGIv7b.000145781_51744-146877-
DNAH7|ENSG00000118997|c.Quigley201207_X010264|JGIv7b.000139113_1289652-1368099+
DNAH9|ENSG00000007174|c.Chung201110_X006138|JGIv7b.000163806_1007256-1094969+
DNAI1|ENSG00000122735|c.Audic201207_X001644|JGIv7b.000003032_260604-301689-
DNAI2|ENSG00000171595|c.Audic201207_X002775|JGIv7b.000005370_1158032-1194781+
DNAL1|ENSG00000119661|c.Chang2013_X024860|JGIv7b.000091950_2059036-2077211+
DNAL4|ENSG00000100246|c.JGIL6RMv1_XeXenL6RMv10034354m|JGIv7b.000012423_1960151-1974964+
DNAL4|ENSG00000100246|c.TXGP201107_X005905|JGIv7b.000078978_3198160-3206180-
DNALI1|ENSG00000163879|c.JGIL6RMv1_XeXenL6RMv10045368m|JGIv7b.000360703_371190-386068-
DYDC2|ENSG00000133665|c.Audic201207_X037702|JGIv7b.000134539_1813875-1820994+
DYNLRB2|ENSG00000168589|c.Audic201207_X027170|JGIv7b.000062355_7182-26513+
DYNLRB2|ENSG00000168589|c.Quigley201112_X019643|JGIv7b.000230550_72871-78847-
DZANK1|ENSG00000089091|c.Audic201207_X042495|JGIv7b.000180104_1497276-1530995-
DZIP1L|ENSG00000158163|c.Taira201203kidney_X005258|JGIv7b.000043061_1582449-1598177+
EFCAB10|ENSG00000185055|c.Audic201207_X007642|JGIv7b.000012518_17583584-17590933-
EFCAB6|ENSG00000186976|c.Audic201207_X034416|JGIv7b.000100253_3354096-3386134-
EFCAB6|ENSG00000186976|c.Chang2013_X027908|JGIv7b.000128184_447862-510781-
EFCAB6|ENSG00000186976|c.Quigley201212_X009250|JGIv7b.000014692_3162461-3224184+
EFCAB7|ENSG00000203965|c.JGIL6RMv1_XeXenL6RMv10049647m|JGIv7b.000155039_1930699-2004061-
EFHB|ENSG00000163576|c.Quigley201112_X007107|JGIv7b.000036134_1821778-1845457+
EFHC1|ENSG00000096093|c.Quigley201112_X000300|JGIv7b.000000678_354565-437147-
EFHC2|ENSG00000183690|c.Quigley201212_X017097|JGIv7b.000035524_1896625-1949650+
EFHC2|ENSG00000183690|c.Taira201203st25_X000440|JGIv7b.000007331_1366465-1425862-
EIF2AK2|ENSG00000055332|c.Chang2013_X015401|JGIv7b.000045784_5572949-5641746+
ELMO3|ENSG00000102890|c.Amin201106_X020640|JGIv7b.000137809_742250-764933-
ELOVL2|ENSG00000197977|c.Quigley201212_X014197|JGIv7b.000026933_121736-162911-
EML6|ENSG00000214595|c.Taira201203brain_X011677|JGIv7b.000102974_19964664-20077031+
ENO4|ENSG00000188316|c.Taira201203testis_X000956|JGIv7b.000020641_1266651-1303884+
FAM154A|ENSG00000155875|c.Quigley201112_X018412|JGIv7b.000185843_1902696-1929328+
FAM154A|ENSG00000155875|c.Taira201203st25_X004950|JGIv7b.000287959_4784509-4803302-
FAM161A|ENSG00000170264|c.Ismailoglu201203_X001643|JGIv7b.000012020_5635424-5652463-
FAM166B|ENSG00000215187|c.Amin201106_X016182|JGIv7b.000075698_7014-8745-
FAM174A|ENSG00000174132|c.Taira201203testis_X000078|JGIv7b.000001187_2775187-2782083-
FAM179A|ENSG00000189350|c.Taira201203kidney_X005564|JGIv7b.000045400_614810-650604-
FAM184A|ENSG00000111879|c.Taira201203brain_X001261|JGIv7b.000006529_3263392-3351767+
FAM20C|ENSG00000177706|c.JGIL6RMv1_XeXenL6RMv10009713m|JGIv7b.000078978_3168089-3193348-
FAM227A|ENSG00000184949|c.Quigley201112_X013057|JGIv7b.000078978_3051157-3072069+
FAM228B|ENSG00000219626|c.mgEST_1013110096|JGIv7b.000197721_598518-616497-
FAM47E|ENSG00000189157|c.Quigley201112_X011177|JGIv7b.000058878_5775252-5790027-
FAM81B|ENSG00000153347|c.Audic201207_X001203|JGIv7b.000001187_4275029-4303770-
FAM92B|ENSG00000153789|c.Audic201207_X045465|JGIv7b.000227593_1232005-1253285+
FARP2|ENSG00000006607|c.JGIL6RMv1_XeXenL6RMv10041576m|JGIv7b.000376454_737820-784037-
FBF1|ENSG00000188878|c.Ismailoglu201203_X007296|JGIv7b.000071264_842899-865017+
FBXL13|ENSG00000161040|c.JGIL6RMv1_XeXenL6RMv10022306m|JGIv7b.000012518_16851305-16886930-
FBXL2|ENSG00000153558|c.Taira201203st20_X001111|JGIv7b.000016068_49383-81304+
FBXO43|ENSG00000156509|c.Ueno201210ovary_X000311|JGIv7b.000034503_3948712-3960076+
FBXO43|ENSG00000156509|c.XenBase_6503026|JGIv7b.000062229_366739-380003-
FBXW10|ENSG00000171931|c.Taira201203stomach_X001703|JGIv7b.000081941_1219152-1230530+
FHDC1|ENSG00000137460|c.Taira201203skin_X002522|JGIv7b.000061741_179945-216324+
FLNC|ENSG00000128591|c.Taira201203lung_X001331|JGIv7b.000012518_7764875-7835228-
FOXQ1|ENSG00000164379|c.Park201106_X018379|JGIv7b.000128723_832581-835622-
FRMPD2|ENSG00000170324|c.Quigley201212_X014370|JGIv7b.000027067_2425234-2515352+
FSIP1|ENSG00000150667|c.Ismailoglu201203_X002221|JGIv7b.000013941_1768226-1816058+
GADD45A|ENSG00000116717|c.JGIL6RMv1_XeXenL6RMv10025137m|JGIv7b.000155039_405260-409709-
GDAP1L1|ENSG00000124194|c.Audic201207_X026944|JGIv7b.000061180_964505-981098-
GIT2|ENSG00000139436|c.JGIL6RMv1_XeXenL6RMv10027113m|JGIv7b.000044061_2390693-2443752-
GJB2|ENSG00000165474|c.Audic201207_X029114|JGIv7b.000074488_603998-608341-
GMPPA|ENSG00000144591|c.Ismailoglu201203_X009404|JGIv7b.000127187_834345-844638-
GMPR|ENSG00000137198|c.Amin201106_X026788|JGIv7b.000326511_200156-221892-
GPR156|ENSG00000175697|c.Quigley201112_X021744|JGIv7b.000347078_522352-536977-
GUCY2F|ENSG00000101890|c.Taira201203eye_X007906|JGIv7b.000063696_20806-33869-
HEATR4|ENSG00000187105|c.JGIL6RMv1_XeXenL6RMv10009290m|JGIv7b.000203041_5369848-5389719-
HSBP1|ENSG00000230989|c.Quigley201207_X003307|JGIv7b.000023301_6229664-6235837+
HSPB11|ENSG00000081870|c.Audic201207_X024794|JGIv7b.000053263_3311243-3318011-
HYDIN|ENSG00000157423|c.Taira201203testis_X000793|JGIv7b.000015416_770981-888382-
IFLTD1|ENSG00000152936|c.Taira201203brain_X009557|JGIv7b.000070246_459554-527736-
IFT122|ENSG00000163913|c.Ismailoglu201203_X011949|JGIv7b.000255257_178992-235612+
IFT140|ENSG00000187535|c.Chang2013_X000483|JGIv7b.000000939_2709565-2796936+
IFT172|ENSG00000138002|c.Chung201110_X004537|JGIv7b.000080529_201168-231666+
IFT27|ENSG00000100360|c.Ueno2012102cells_X001071|JGIv7b.000078978_6479711-6495072+
IFT74|ENSG00000096872|c.Taira201203lung_X005089|JGIv7b.000068934_1868188-1910324-
IFT80|ENSG00000068885|c.Taira201203eye_X007534|JGIv7b.000058517_537936-609979-
IFT81|ENSG00000122970|c.Ismailoglu201203_X003377|JGIv7b.000025254_4752095-4816889-
IFT81|ENSG00000122970|c.Taira201203ovary_X007370|JGIv7b.000219188_1428211-1486978-
IFT88|ENSG00000032742|c.Audic201207_X049819|JGIv7b.000334424_718480-765418-
IQCA1|ENSG00000132321|c.Audic201207_X008978|JGIv7b.000013787_4504115-4594937-
IQCB1|ENSG00000173226|c.JGIL6RMv1_XeXenL6RMv10030848m|JGIv7b.000084188_1656608-1667010-
IQCE|ENSG00000106012|c.Audic201207_X005715|JGIv7b.000009994_6054275-6086092+
IQUB|ENSG00000164675|c.Audic201207_X014184|JGIv7b.000026505_1768530-1789953-
KATNAL1|ENSG00000102781|c.Taira201203st25_X002307|JGIv7b.000049688_107556-148205-
KATNAL2|ENSG00000167216|c.Quigley201207_X010397|JGIv7b.000143831_1923838-1956704-
KATNB1|ENSG00000140854|c.Taira201203st08_X001187|JGIv7b.000015416_1584050-1609210-
KCNRG|ENSG00000198553|c.Audic201207_X043988|JGIv7b.000200825_5093705-5096728-
KIAA0556|ENSG00000047578|c.Taira201203ovary_X005987|JGIv7b.000120240_1786342-1837103-
KIAA0586|ENSG00000100578|c.Taira201203egg_X003493|JGIv7b.000045985_398329-516124+
KIAA1377|ENSG00000110318|c.Taira201203ovary_X000609|JGIv7b.000006290_821644-859884-
KIAA1430|ENSG00000164323|c.Audic201207_X009394|JGIv7b.000014692_3117130-3143167+
KIAA1456|ENSG00000250305|c.XGI_TC420852|JGIv7b.000200825_1209569-1224099-
KIAA1841|ENSG00000162929|c.Chang2013_X004560|JGIv7b.000012020_5198821-5243591+
KIF19|ENSG00000196169|c.Quigley201212_X002679|JGIv7b.000005370_1244996-1387968+
KIF27|ENSG00000165115|c.Ismailoglu201203_X012415|JGIv7b.000293433_77057-106440-
KIF6|ENSG00000164627|c.Ueno201210st10_X001493|JGIv7b.000102974_719413-861694-
KIF9|ENSG00000088727|c.Ueno2012106cells_X000605|JGIv7b.000030080_1698768-1729524-
KIFAP3|ENSG00000075945|c.JGIL6RMv1_XeXenL6RMv10028740m|JGIv7b.000078978_902205-980950+
KLF2|ENSG00000127528|c.Chang2013_X024699|JGIv7b.000090041_5944553-5947244-
LCA5|ENSG00000135338|c.Taira201203kidney_X007860|JGIv7b.000073014_1389568-1416247-
LPAR3|ENSG00000171517|c.Audic201207_X038274|JGIv7b.000137809_1732727-1754675+
LPCAT4|ENSG00000176454|c.Park201106_X023667|JGIv7b.000272406_1119551-1146024+
LPIN2|ENSG00000101577|c.Ueno201210spleen_X000091|JGIv7b.000008006_2040756-2112844+
LRP2BP|ENSG00000109771|c.XenBase_47938767|JGIv7b.000041523_5411769-5430221-
LRRC18|ENSG00000165383|c.Audic201207_X014497|JGIv7b.000027067_2133113-2140228+
LRRC23|ENSG00000268135|c.Audic201207_X011549|JGIv7b.000018192_244565-257974-
LRRC34|ENSG00000171757|c.XGI_TC421126|JGIv7b.000058517_3728915-3743938-
LRRC43|ENSG00000158113|c.Audic201207_X051183|JGIv7b.000395028_1065512-1089400-
LRRC48|ENSG00000171962|c.Taira201203testis_X000479|JGIv7b.000011405_962139-991753+
LRRC49|ENSG00000137821|c.Ismailoglu201203_X006758|JGIv7b.000059883_3236169-3291098-
LRRC61|ENSG00000127399|c.Audic201207_X024951|JGIv7b.000053445_22798-27022-
LRRC63|ENSG00000173988|c.Quigley201112_X004051|JGIv7b.000014978_5653127-5663771-
LRRC71|ENSG00000160838|c.Quigley201112_X005813|JGIv7b.000026819_1314653-1348182+
LRRC72|ENSG00000205858|c.Audic201207_X048943|JGIv7b.000300794_2062958-2082824+
LRRC73|ENSG00000204052|c.Taira201203testis_X003811|JGIv7b.000256136_599118-607296+
LRRC9|ENSG00000131951|c.Quigley201212_X020499|JGIv7b.000045985_1180689-1241283+
LRRD1|ENSG00000240720|c.Audic201207_X026873|JGIv7b.000061124_3436634-3446421-
LRRIQ4|ENSG00000188306|c.JGIL6RMv1_XeXenL6RMv10002868m|JGIv7b.000058517_3744070-3754331+
MAATS1|ENSG00000183833|c.Ueno201210kidney_X001465|JGIv7b.000136690_68988-92849-
MAK|ENSG00000111837|c.Taira201203brain_X006989|JGIv7b.000044546_27141-71236+
MAPK4|ENSG00000262673|c.Taira201203intestine_X007614|JGIv7b.000143831_242232-272021+
MAPRE3|ENSG00000084764|c.Taira201203eye_X008989|JGIv7b.000080529_868412-889496-
MCM4|ENSG00000104738|c.Taira201203st09_X003043|JGIv7b.000079166_523183-534496+
MDH1B|ENSG00000138400|c.Quigley201207_X009727|JGIv7b.000120240_6736199-6749692+
MEST|ENSG00000264872|c.Taira201203testis_X000556|JGIv7b.000012518_8418379-8446699+
MID1IP1|ENSG00000165175|c.UniGene_Xl_S28473515|JGIv7b.000137317_2617520-2619633-
MNS1|ENSG00000138587|c.JGIL6RMv1_XeXenL6RMv10046055m|JGIv7b.000059883_1175795-1190637-
MNS1|ENSG00000138587|c.TXGP201107_X009669|JGIv7b.000351606_1808967-1822835+
MOK|ENSG00000080823|c.JGIL6RMv1_XeXenL6RMv10029031m|JGIv7b.000034509_950476-970094-
MORN1|ENSG00000116151|c.Audic201207_X022008|JGIv7b.000047457_2637681-2830860-
MORN2|ENSG00000188010|c.Taira201203brain_X007138|JGIv7b.000045784_5812586-5829475-
MORN3|ENSG00000139714|c.Audic201207_X042822|JGIv7b.000184375_285013-306830+
MORN3|ENSG00000139714|c.UniGene_Xl_S22511917|JGIv7b.000219188_1674367-1697560-
MORN5|ENSG00000185681|c.Amin201106_X000822|JGIv7b.000003272_319530-347925+
MTAP|ENSG00000099810|c.TXGP201107_X006936|JGIv7b.000115315_960254-975521-
MTUS2|ENSG00000132938|c.Taira201203eye_X012391|JGIv7b.000187321_203759-245336-
MYCBPAP|ENSG00000136449|c.Taira201203testis_X002372|JGIv7b.000071264_2325861-2347400-
MYCBP|ENSG00000214114|c.XGI_TC446155|JGIv7b.000176467_984055-991650-
NA|c.JGIL6RMv1_XeXenL6RMv10020794m|JGIv7b.000275342_4350323-4375433-
NA|c.Taira201203brain_X010161|JGIv7b.000075417_7739775-7746345-
NCS1|ENSG00000107130|c.Audic201207_X032777|JGIv7b.000091271_1048682-1079508+
NEK1|ENSG00000137601|c.Audic201207_X017726|JGIv7b.000036864_3522275-3531021+
NEK4|ENSG00000114904|c.Park201106_X020130|JGIv7b.000162385_28170-46078+
NEK5|ENSG00000197168|c.Quigley201112_X018777|JGIv7b.000200825_4325456-4357117+
NIN|ENSG00000100503|c.Taira201203kidney_X012877|JGIv7b.000267922_4532833-4605402+
NME5|ENSG00000112981|c.Audic201207_X038723|JGIv7b.000140825_507060-517132-
NME7|ENSG00000143156|c.Quigley201207_X000230|JGIv7b.000000939_3447380-3506012-
NME8|ENSG00000086288|c.Chang2013_X006324|JGIv7b.000013787_1482816-1502677+
NUDT9|ENSG00000170502|c.Park201106_X003060|JGIv7b.000011418_36427-41311+
ODF2L|ENSG00000122417|c.Ueno201302st08_X000322|JGIv7b.000137809_930568-970692+
ODF3|ENSG00000177947|c.Chung201110_X007019|JGIv7b.000253809_2324778-2334323-
ODF3|ENSG00000177947|c.Quigley201112_X003065|JGIv7b.000012518_5676270-5684906-
PAQR5|ENSG00000137819|c.Taira201203intestine_X004931|JGIv7b.000058049_5574480-5600752+
PARP12|ENSG00000059378|c.Taira201203lung_X008783|JGIv7b.000388571_31491-40928+
PAX7|ENSG00000009709|c.Ueno201210brain_X003245|JGIv7b.000374693_278924-367060-
PCDP1|ENSG00000163075|c.Quigley201212_X001895|JGIv7b.000003490_2610822-2645262+
PCM1|ENSG00000078674|c.Taira201203egg_X001558|JGIv7b.000014692_940600-995541+
PCNT|ENSG00000160299|c.Taira201203ovary_X003301|JGIv7b.000043242_195657-274629-
PCNXL4|ENSG00000126773|c.Taira201203brain_X007201|JGIv7b.000045985_1262697-1291464+
PDE9A|ENSG00000160191|c.UniGene_Xl_S25791199|JGIv7b.000347078_1083527-1093365-
PFKP|ENSG00000067057|c.Amin201106_X005918|JGIv7b.000017434_5151228-5220466-
PIFO|ENSG00000173947|c.Audic201207_X043668|JGIv7b.000196263_657766-681986+
PIP5KL1|ENSG00000167103|c.Ismailoglu201203_X011486|JGIv7b.000229341_979268-991902+
PPP1R32|ENSG00000162148|c.Quigley201112_X012402|JGIv7b.000074352_6149888-6177602-
PPP1R35|ENSG00000160813|c.Ismailoglu201203_X009158|JGIv7b.000113187_1586521-1591851-
PPP2R3C|ENSG00000092020|c.Chang2013_X035022|JGIv7b.000265107_1417212-1432955-
PPP4R4|ENSG00000119698|c.Taira201203testis_X002743|JGIv7b.000096659_2553046-2624454+
PTPLB|ENSG00000206527|c.Taira201203testis_X000136|JGIv7b.000003490_2702514-2709744+
RAB28|ENSG00000157869|c.Taira201203eye_X014122|JGIv7b.000302805_1352555-1433868+
RAB36|ENSG00000100228|c.Audic201207_X040586|JGIv7b.000162663_1021503-1040110-
RABEPK|ENSG00000136933|c.Quigley201212_X002057|JGIv7b.000003586_1426861-1434835+
RABL2B|ENSG00000079974|c.Audic201207_X046865|JGIv7b.000253809_2300848-2316418-
RABL2B|ENSG00000079974|c.UniGene_Xl_S21313311|JGIv7b.000012518_5645375-5666767-
RBL2|ENSG00000103479|c.Taira201203brain_X005725|JGIv7b.000033905_1958940-2005173-
RFX1|ENSG00000132005|c.Ueno2012102cells_X001530|JGIv7b.000175714_69022-100327+
RFX2|ENSG00000087903|c.JGIL6RMv1_XeXenL6RMv10026203m|JGIv7b.000035716_1559562-1590864+
RFX2|ENSG00000087903|c.Park201106_X024671|JGIv7b.000325448_529875-558206+
RGS12|ENSG00000159788|c.Taira201203st35_X001889|JGIv7b.000053017_86140-187418+
RGS12|ENSG00000159788|c.Ueno201210st10_X000069|JGIv7b.000003467_5902658-6024135+
RGS9BP|ENSG00000186326|c.UniGene_Xl_S42160950|JGIv7b.000094404_650484-655245-
RIBC2|ENSG00000128408|c.Ismailoglu201203_X008554|JGIv7b.000097607_65415-81793+
RIBC2|ENSG00000128408|c.Quigley201212_X045335|JGIv7b.000229341_1235341-1240259-
RNF223|ENSG00000237330|c.Quigley201212_X020617|JGIv7b.000046073_2873675-2875690+
RNF32|ENSG00000105982|c.Taira201203testis_X001044|JGIv7b.000022415_4748725-4807116+
ROPN1L|ENSG00000145491|c.Audic201207_X028369|JGIv7b.000070754_90903-133411-
RP11-503N18.3|ENSG00000249428|c.Chung201110_X000247|JGIv7b.000003467_4801337-4862940+
RP11-579D7.1|ENSG00000257987|c.Quigley201112_X002106|JGIv7b.000008129_5758806-5766438+
RP11-694I15.6|ENSG00000236980|c.Quigley201112_X003517|JGIv7b.000013523_4147343-4168581+
RP11-723O4.6|ENSG00000187695|c.Ismailoglu201203_X002847|JGIv7b.000018274_667524-687761-
RPGRIP1L|ENSG00000103494|c.Audic201207_X015525|JGIv7b.000030483_1101687-1207500+
RSPH10B2|ENSG00000169402|c.Quigley201112_X005408|JGIv7b.000023403_7736156-7755232+
RSPH3|ENSG00000130363|c.Audic201207_X028767|JGIv7b.000073014_23278-41434-
RSPH9|ENSG00000172426|c.Ismailoglu201203_X001636|JGIv7b.000012020_13532332-13542675+
RTDR1|ENSG00000100218|c.Audic201207_X040509|JGIv7b.000162663_1044873-1150001+
RUVBL1|ENSG00000175792|c.Quigley201112_X020862|JGIv7b.000277614_3068711-3095776+
RUVBL2|ENSG00000183207|c.Audic201207_X025419|JGIv7b.000056777_900663-921507+
SFI1|ENSG00000198089|c.Taira201203lung_X007130|JGIv7b.000162663_1340039-1381927-
SIX2|ENSG00000170577|c.Taira201203muscle_X001746|JGIv7b.000102974_15537641-15550262-
SLAIN2|ENSG00000109171|c.Taira201203lung_X002935|JGIv7b.000032657_3146353-3176010-
SLC16A12|ENSG00000152779|c.Quigley201212_X048649|JGIv7b.000297158_55262-62916-
SLC24A3|ENSG00000185052|c.Taira201203skin_X001339|JGIv7b.000027036_10951048-11136825-
SLC25A22|ENSG00000177542|c.Amin201106_X011891|JGIv7b.000047533_5572087-5591747+
SLC7A7|ENSG00000155465|c.Chung201110_X007499|JGIv7b.000326511_1119599-1142923-
SMPX|ENSG00000091482|c.XGI_TC423114|JGIv7b.000112554_3831684-3874501+
SOX21|ENSG00000125285|c.JGIL6RMv1_XeXenL6RMv10026433m|JGIv7b.000078860_3350636-3353326+
SP7|ENSG00000170374|c.Quigley201112_X009468|JGIv7b.000049342_824403-846207+
SPA17|ENSG00000064199|c.Audic201207_X031389|JGIv7b.000083106_288562-355729+
SPAG17|ENSG00000155761|c.Ueno201210st20_X000841|JGIv7b.000338514_12723-95943-
SPAG6|ENSG00000077327|c.Ueno201210heart_X000766|JGIv7b.000052573_1120423-1200753+
SPAG6|ENSG00000077327|c.Ueno201210kidney_X001526|JGIv7b.000155082_1886325-1987940+
SPAG8|ENSG00000137098|c.Audic201207_X027671|JGIv7b.000067346_146298-155890-
SPATA13|ENSG00000182957|c.Taira201203st09_X003898|JGIv7b.000157968_522385-573595-
SPATA17|ENSG00000162814|c.XGI_TC422024|JGIv7b.000102974_8569922-8685306-
SPATA18|ENSG00000163071|c.Audic201207_X048461|JGIv7b.000286644_506129-527322-
SPATA18|ENSG00000163071|c.JGIL6RMv1_XeXenL6RMv10049963m|JGIv7b.000051940_844789-865605+
SPATA18|ENSG00000163071|c.Quigley201212_X016396|JGIv7b.000033104_2550201-2571633-
SPATA4|ENSG00000150628|c.Ismailoglu201203_X002337|JGIv7b.000014692_6745341-6754018+
SPATA6|ENSG00000132122|c.Audic201207_X024734|JGIv7b.000053263_401646-430159-
SPATS1|ENSG00000249481|c.JGIL6RMv1_XeXenL6RMv10037059m|JGIv7b.000197721_174110-195932-
SPEF2|ENSG00000152582|c.Taira201203ovary_X003969|JGIv7b.000052441_5482371-5584067+
SPHK1|ENSG00000176170|c.XenBase_54647650|JGIv7b.000071264_446850-457504-
SPTSSB|ENSG00000196542|c.Chung201110_X007294|JGIv7b.000291469_250773-258976+
SPTSSB|ENSG00000196542|c.UniGene_Xl_S21696620|JGIv7b.000058517_1143397-1149950-
SRPK2|ENSG00000135250|c.Quigley201212_X016240|JGIv7b.000033104_2190254-2270286+
SSTR5|ENSG00000162009|c.Quigley201207_X001569|JGIv7b.000010188_801984-822424+
SSX2IP|ENSG00000117155|c.XGI_TC451478|JGIv7b.000137809_1838967-1862244+
STK33|ENSG00000130413|c.Audic201207_X033054|JGIv7b.000093786_1989157-2006763-
STK36|ENSG00000163482|c.Ueno201210st10_X001423|JGIv7b.000096766_1896900-1936151+
STMND1|ENSG00000230873|c.Audic201207_X006169|JGIv7b.000011136_1930154-1941974-
STMND1|ENSG00000230873|c.Park201106_X018165|JGIv7b.000121479_349684-361598+
STPG1|ENSG00000001460|c.JGIL6RMv1_XeXenL6RMv10050677m|JGIv7b.000133047_581198-622901+
STYK1|ENSG00000060140|c.Quigley201212_X027749|JGIv7b.000068269_378192-395065-
SUN2|ENSG00000100242|c.Taira201203brain_X010380|JGIv7b.000078978_3131129-3162758-
TBATA|ENSG00000166220|c.Audic201207_X016333|JGIv7b.000032511_519124-544376-
TBCCD1|ENSG00000113838|c.XenBase_115529172|JGIv7b.000120240_3518956-3535167-
TBCEL|ENSG00000154114|c.TXGP201107_X005852|JGIv7b.000078649_691547-735899-
TCTEX1D1|ENSG00000152760|c.Audic201207_X048071|JGIv7b.000275988_160179-169259+
TCTEX1D1|ENSG00000152760|c.UniGene_Xl_S27877860|JGIv7b.000155039_724373-732178-
TCTN3|ENSG00000119977|c.Taira201203testis_X002244|JGIv7b.000064025_269295-278918-
TEKT1|ENSG00000167858|c.JGIL6RMv1_XeXenL6RMv10015417m|JGIv7b.000159212_500927-510932-
TEKT1|ENSG00000167858|c.JGIL6RMv1_XeXenL6RMv10032313m|JGIv7b.000112554_2847972-2858368+
TEKT2|ENSG00000092850|c.Audic201207_X043727|JGIv7b.000196571_577774-600959-
TEKT2|ENSG00000092850|c.Quigley201212_X015478|JGIv7b.000030711_2885214-2902802+
TEKT3|ENSG00000125409|c.Taira201203st20_X004320|JGIv7b.000163806_2775989-2789225-
TEPP|ENSG00000159648|c.JGIL6RMv1_XeXenL6RMv10009093m|JGIv7b.000137809_84578-92544-
TEX26|ENSG00000175664|c.Ismailoglu201203_X003990|JGIv7b.000031941_815621-834783+
TEX33|ENSG00000185264|c.Audic201207_X030502|JGIv7b.000078978_6346716-6357574+
TEX9|ENSG00000151575|c.Audic201207_X026382|JGIv7b.000059883_1148936-1168868+
TM4SF18|ENSG00000163762|c.Audic201207_X037221|JGIv7b.000130324_944563-952951+
TM4SF1|ENSG00000169908|c.Taira201203skin_X003493|JGIv7b.000130324_927636-938686+
TMBIM1|ENSG00000135926|c.Taira201203skin_X001154|JGIv7b.000021603_4534176-4555223+
TMEM17|ENSG00000186889|c.JGIL6RMv1_XeXenL6RMv10006413m|JGIv7b.000179914_584018-586726+
TMEM238|ENSG00000233493|c.Taira201203intestine_X002484|JGIv7b.000023165_4500113-4512651-
TMEM67|ENSG00000164953|c.Quigley201112_X019598|JGIv7b.000227593_1260908-1290710-
TOLLIP|ENSG00000078902|c.Ismailoglu201203_X010791|JGIv7b.000183929_2993354-3015868+
TRAF3IP1|ENSG00000204104|c.Taira201203brain_X000859|JGIv7b.000004321_1404396-1432363-
TRIM13|ENSG00000204977|c.Taira201203intestine_X008552|JGIv7b.000200825_5098161-5105770-
TRIM32|ENSG00000119401|c.Ueno201210st20_X000371|JGIv7b.000047384_19790-21224-
TRPM2|ENSG00000142185|c.JGIL6RMv1_XeXenL6RMv10028840m|JGIv7b.000011405_522315-566976+
TSGA10|ENSG00000135951|c.Taira201203st15_X000731|JGIv7b.000017127_981321-1011500-
TTBK2|ENSG00000128881|c.Chang2013_X024862|JGIv7b.000091950_2310118-2369513+
TTC18|ENSG00000156042|c.Taira201203testis_X002758|JGIv7b.000096766_1731765-1785136+
TTC21A|ENSG00000168026|c.Quigley201207_X005875|JGIv7b.000047683_3421662-3466794-
TTC23L|ENSG00000205838|c.Quigley201207_X006457|JGIv7b.000052441_4828701-4846639+
TTC24|ENSG00000187862|c.Quigley201207_X003657|JGIv7b.000026819_2714151-2743191+
TTC25|ENSG00000260703|c.XGI_TC418815|JGIv7b.000075417_7055626-7064283+
TTC39A|ENSG00000085831|c.Quigley201212_X022368|JGIv7b.000049557_843136-863097+
TTC6|ENSG00000139865|c.JGIL6RMv1_XeXenL6RMv10041365m|JGIv7b.000265107_1052960-1087291+
TTLL13|ENSG00000213471|c.Audic201207_X005557|JGIv7b.000009266_7182435-7199819-
TTLL7|ENSG00000137941|c.XenBase_148233919|JGIv7b.000137809_2154557-2285959+
TTLL9|ENSG00000131044|c.Quigley201112_X016853|JGIv7b.000147859_165568-174775+
TUBA1A|ENSG00000167552|c.Taira201203spleen_X001422|JGIv7b.000021603_2876592-2879042+
TUBA1A|ENSG00000167552|c.Taira201203st20_X001340|JGIv7b.000021603_3119096-3123430-
TUBA1B|ENSG00000123416|c.TeperekTkacz201206_X001415|JGIv7b.000021603_3151627-3153328-
TUBA1B|ENSG00000123416|c.Ueno2012102cells_X000409|JGIv7b.000021603_2832127-2844488-
TUBA1C|ENSG00000167553|c.XGI_TC420299|JGIv7b.000021603_2210391-2214266-
TUBB2B|ENSG00000137285|c.Quigley201112_X015988|JGIv7b.000127590_784495-789282-
TUBB4B|ENSG00000188229|c.JGIL6RMv1_XeXenL6RMv10055081m|JGIv7b.000046073_2925147-2928535+
TXN|ENSG00000136810|c.Ismailoglu201203_X008316|JGIv7b.000090041_4608881-4619657-
UBXN10|ENSG00000162543|c.XGI_TC423846|JGIv7b.000195950_700440-706728-
UBXN11|ENSG00000158062|c.Quigley201112_X006103|JGIv7b.000027891_226476-237950+
ULK4|ENSG00000168038|c.Taira201203egg_X007844|JGIv7b.000343399_670252-900495-
USP21|ENSG00000143258|c.Quigley201212_X020835|JGIv7b.000046492_157923-172604-
VSTM5|ENSG00000214376|c.Quigley201212_X039661|JGIv7b.000151039_796427-818771+
VWA3A|ENSG00000175267|c.Ismailoglu201203_X010785|JGIv7b.000183165_336586-385113-
WAS|ENSG00000015285|c.Ueno201210intestine_X001958|JGIv7b.000356308_116280-127552+
WDR16|ENSG00000166596|c.Audic201207_X031071|JGIv7b.000081941_1078095-1084903+
WDR19|ENSG00000157796|c.Taira201203brain_X003637|JGIv7b.000016001_6539528-6576171+
WDR35|ENSG00000118965|c.Ismailoglu201203_X010039|JGIv7b.000149890_281952-360716+
WDR38|ENSG00000136918|c.Audic201207_X002052|JGIv7b.000003586_1504061-1524681-
WDR47|ENSG00000085433|c.Taira201203egg_X002167|JGIv7b.000023165_7327194-7363288+
WDR47|ENSG00000085433|c.Taira201203ovary_X007634|JGIv7b.000245044_2963422-2998691-
WDR49|ENSG00000174776|c.Audic201207_X027845|JGIv7b.000068717_202698-247744-
WDR49|ENSG00000174776|c.Quigley201212_X047454|JGIv7b.000267727_552153-604968-
WDR52|ENSG00000206530|c.Taira201203testis_X003959|JGIv7b.000301768_94249-119892+
WDR54|ENSG00000005448|c.XGI_TC419204|JGIv7b.000087175_205871-219136+
WDR5B|ENSG00000196981|c.Quigley201112_X016637|JGIv7b.000141248_469063-474260+
WDR5|ENSG00000196363|c.Audic201207_X050309|JGIv7b.000352190_705632-715185-
WDR60|ENSG00000126870|c.Taira201203st09_X001258|JGIv7b.000022415_6185122-6230170+
WDR63|ENSG00000162643|c.JGIL6RMv1_XeXenL6RMv10048012m|JGIv7b.000137809_1589572-1637232-
WDR66|ENSG00000158023|c.Taira201203testis_X003453|JGIv7b.000184375_99392-125407-
WDR78|ENSG00000152763|c.Audic201207_X048079|JGIv7b.000275988_179565-204481-
WDR88|ENSG00000166359|c.Quigley201112_X014638|JGIv7b.000098999_3050132-3066103-
WDR92|ENSG00000243667|c.Park201106_X003267|JGIv7b.000012020_8755720-8774877-
WDR96|ENSG00000197748|c.Quigley201207_X009164|JGIv7b.000100253_379614-434611+
XRRA1|ENSG00000166435|c.Quigley201212_X045823|JGIv7b.000236338_220952-253490-
YBEY|ENSG00000182362|c.JGIL6RMv1_XeXenL6RMv10011585m|JGIv7b.000043242_287979-296218-
YES1|ENSG00000176105|c.Taira201203skin_X000449|JGIv7b.000008834_359282-403978+
YPEL1|ENSG00000100027|c.XenBase_50418350|JGIv7b.000043729_71914-87776-
ZBBX|ENSG00000169064|c.Quigley201112_X011110|JGIv7b.000058517_2703132-2799757-
ZC2HC1A|ENSG00000104427|c.Ismailoglu201203_X003088|JGIv7b.000022127_3641306-3665588-
ZDHHC17|ENSG00000186908|c.Quigley201112_X011889|JGIv7b.000068717_118785-140352+
ZDHHC1|ENSG00000159714|c.Taira201203egg_X002857|JGIv7b.000033905_1830170-1850383+
ZMYND10|ENSG00000004838|c.Quigley201112_X018442|JGIv7b.000187321_3540864-3564409+
ZNF79|ENSG00000196152|c.Taira201203intestine_X001169|JGIv7b.000011418_460635-486575+

## Sheet: Chung_Kwon_not_core_mcc
id
NA
A2ML1|ENSG00000166535|c.Taira201203st20_X003952|JGIv7b.000131666_1221540-1307105+
ATP1A2|ENSG00000018625|c.JGIL6RMv1_XeXenL6RMv10041319m|JGIv7b.000041091_1263122-1284194-
C16orf87|ENSG00000155330|c.Taira201203spleen_X001552|JGIv7b.000024235_984093-994276+
C7orf31|ENSG00000153790|c.Taira201203st25_X004318|JGIv7b.000178713_3176908-3188888-
CAV1|ENSG00000105974|c.XGI_TC430447|JGIv7b.000030470_267696-292465-
CELF3|ENSG00000159409|c.Ueno201210brain_X001343|JGIv7b.000046492_1267595-1318088+
CMPK1|ENSG00000162368|c.JGIL6RMv1_XeXenL6RMv10046349m|JGIv7b.000276272_1893600-1904903+
CYBB|ENSG00000165168|c.Audic201207_X011177|JGIv7b.000017127_5229767-5263134-
EMX1|ENSG00000135638|c.Park201106_X016919|JGIv7b.000100253_2474553-2491545+
GM2A|ENSG00000196743|c.Amin201106_X008005|JGIv7b.000029940_321116-348238-
GRK5|ENSG00000198873|c.Taira201203brain_X004152|JGIv7b.000020641_151615-196621+
HIST2H3D|ENSG00000265133|c.TeperekTkacz201206_X004021|JGIv7b.000111824_6775263-6775607-
MAMDC2|ENSG00000165072|c.Taira201203stomach_X002675|JGIv7b.000268711_108149-157637+
MCC|ENSG00000171444|c.JGIL6RMv1_XeXenL6RMv10030294m|JGIv7b.000012879_4983665-5059238+
MMP14|ENSG00000157227|c.JGIL6RMv1_XeXenL6RMv10048205m|JGIv7b.000326511_987291-1008059+
NA|c.Amin201106_X014243|JGIv7b.000059180_227164-232133+
NA|c.JGIL6RMv1_XeXenL6RMv10022754m|JGIv7b.000159943_759754-768116+
NRG1|ENSG00000157168|c.Park201106_X012435|JGIv7b.000056125_3718684-3785287-
PARP12|ENSG00000059378|c.Taira201203intestine_X006565|JGIv7b.000098502_2461-39582-
PSD4|ENSG00000125637|c.Taira201203intestine_X009071|JGIv7b.000247724_6017267-6065007-
PTPN6|ENSG00000268954|c.Taira201203spleen_X004307|JGIv7b.000131666_192108-231711+
RCAN3|ENSG00000117602|c.Audic201207_X021755|JGIv7b.000047026_1026644-1041145-
SH3GL2|ENSG00000107295|c.Taira201203st30_X002542|JGIv7b.000061609_650950-737278+
SLC39A4|ENSG00000261297|c.Taira201203intestine_X009287|JGIv7b.000272240_5543-20552+
SULT6B1|ENSG00000138068|c.Taira201203intestine_X003200|JGIv7b.000034423_2547870-2564630+
SUPT20H|ENSG00000102710|c.XenBase_84105485|JGIv7b.000158000_845685-905858+
SYN1|ENSG00000008056|c.Taira201203eye_X008040|JGIv7b.000067738_259215-344332-
TMPRSS2|ENSG00000184012|c.Taira201203st25_X000246|JGIv7b.000003881_2874276-2934220-
ADPRM|ENSG00000170222|c.Audic201207_X031196|JGIv7b.000081941_3300045-3308022-
STAP2|ENSG00000178078|c.Audic201207_X003210|JGIv7b.000005895_705711-717962+
BMP1|ENSG00000168487|c.Taira201203st20_X000963|JGIv7b.000013941_191071-212943+
TRPM2|ENSG00000142185|c.Taira201203spleen_X005746|JGIv7b.000366387_6761-55037-
ADAMTS4|ENSG00000158859|c.Taira201203brain_X002407|JGIv7b.000012462_1863813-1881435-
PRSS8|ENSG00000052344|c.JGIL6RMv1_XeXenL6RMv10026818m|JGIv7b.000120274_252732-266977+
ECM2|ENSG00000106823|c.Taira201203eye_X010368|JGIv7b.000107347_2619841-2651312-
GPR87|ENSG00000138271|c.Taira201203eye_X009046|JGIv7b.000082102_3601960-3613920+
ATP12A|ENSG00000075673|c.Quigley201212_X040429|JGIv7b.000161503_493751-515748+
DRD5|ENSG00000169676|c.Ueno201210brain_X003142|JGIv7b.000302805_2344125-2346654-
TUBB6|ENSG00000176014|c.XenBase_51593542|JGIv7b.000044494_751060-770944+
SORCS3|ENSG00000156395|c.Taira201203kidney_X003224|JGIv7b.000020641_4251092-4348083+
CEBPB|ENSG00000172216|c.Ueno201210egg_X000036|JGIv7b.000002511_707676-709937+
NGFR|ENSG00000064300|c.Taira201203brain_X010099|JGIv7b.000075417_3356395-3386428-
EFCC1|ENSG00000114654|c.Audic201207_X027751|JGIv7b.000067738_522207-551417-
VASN|ENSG00000168140|c.Quigley201212_X000612|JGIv7b.000000939_4080480-4101818+
TMEM238|ENSG00000233493|c.Taira201203intestine_X008988|JGIv7b.000245044_6496477-6507936+
TRIM32|ENSG00000119401|c.Taira201203intestine_X001156|JGIv7b.000011405_917844-918237+
ZNF532|ENSG00000074657|c.JGIL6RMv1_XeXenL6RMv10029470m|JGIv7b.000052441_2360709-2388017+
PKHD1L1|ENSG00000205038|c.Taira201203kidney_X010923|JGIv7b.000160942_3842982-3958465+
HSD17B6|ENSG00000025423|c.Amin201106_X008876|JGIv7b.000033905_1799340-1820678+
PRSS27|ENSG00000172382|c.Audic201207_X037375|JGIv7b.000132609_88539-98813+
ABCC3|ENSG00000108846|c.JGIL6RMv1_XeXenL6RMv10049234m|JGIv7b.000064164_592398-650213-
IL20RA|ENSG00000016402|c.Audic201207_X011772|JGIv7b.000018823_1187200-1213879+
PTCH2|ENSG00000117425|c.Ueno201210eye_X002089|JGIv7b.000325141_1096289-1126340+
SEPT5|ENSG00000184702|c.Taira201203skin_X003139|JGIv7b.000097703_1341675-1385814+
CBL|ENSG00000110395|c.Audic201207_X037208|JGIv7b.000129797_2155996-2180861-
GPD1|ENSG00000167588|c.JGIL6RMv1_XeXenL6RMv10024518m|JGIv7b.000005732_9611698-9635456+
EDNRA|ENSG00000151617|c.Amin201106_X018339|JGIv7b.000099286_3339070-3399095-
NOS1|ENSG00000089250|c.XGI_TC413491|JGIv7b.000025254_2299972-2370106+
ARHGEF37|ENSG00000183111|c.Taira201203brain_X004057|JGIv7b.000018892_935956-981512-
PLAC8|ENSG00000145287|c.Audic201207_X011972|JGIv7b.000019026_221807-227104+
CTGF|ENSG00000118523|c.Amin201106_X018538|JGIv7b.000102277_1609006-1612983-
NKX2-5|ENSG00000183072|c.Taira201203heart_X000611|JGIv7b.000005925_14035720-14043300-
DUSP7|ENSG00000164086|c.TXGP201107_X007697|JGIv7b.000159399_457668-465688+
FREM2|ENSG00000150893|c.Park201106_X021673|JGIv7b.000200825_3214905-3353926+
GJA5|ENSG00000265107|c.Taira201203heart_X007203|JGIv7b.000207208_489654-519740-
BMP3|ENSG00000152785|c.Quigley201207_X006816|JGIv7b.000056125_2740634-2776415+
FAM20C|ENSG00000177706|c.Taira201203heart_X002182|JGIv7b.000023403_9261724-9390761+
DPP10|ENSG00000175497|c.XenBase_47939850|JGIv7b.000003490_2156345-2231444+
ZNF484|ENSG00000127081|c.Quigley201212_X014399|JGIv7b.000027115_8521-11831+
ATP12A|ENSG00000075673|c.Taira201203lung_X005409|JGIv7b.000076000_1403454-1430790+
PTPRU|ENSG00000060656|c.Taira201203st25_X001537|JGIv7b.000030711_1014939-1050899+
IGFBP2|ENSG00000115457|c.Park201106_X006024|JGIv7b.000021603_335796-362086+
NA|c.mgEST_1013087157|JGIv7b.000043791_337236-350077+
SLC24A3|ENSG00000185052|c.Audic201207_X042476|JGIv7b.000180104_625689-641024-
PRTG|ENSG00000166450|c.JGIL6RMv1_XeXenL6RMv10048731m|JGIv7b.000003732_316521-327928-
MGLL|ENSG00000074416|c.Ueno2012106cells_X002065|JGIv7b.000277614_3254674-3262466+
ENPP2|ENSG00000136960|c.Taira201203testis_X001689|JGIv7b.000044528_238066-314615-
LEPREL1|ENSG00000090530|c.Taira201203eye_X004622|JGIv7b.000030987_5287345-5396997+
NA|c.UniGene_Xl_S25791235|JGIv7b.000167347_3030259-3046654-
PCDH8|ENSG00000136099|c.Ueno201210brain_X000588|JGIv7b.000014978_8149802-8157471-
CHGA|ENSG00000100604|c.Taira201203st20_X001968|JGIv7b.000039723_1447969-1463935-
EVC2|ENSG00000173040|c.Taira201203kidney_X009550|JGIv7b.000106356_775359-873480-
SH2D4A|ENSG00000104611|c.Taira201203eye_X000897|JGIv7b.000005895_3468730-3513694-
CECR1|ENSG00000093072|c.Ueno201210brain_X003027|JGIv7b.000256647_64055-73977+
FOLR4|ENSG00000183560|c.mgEST_1013086017|JGIv7b.000055171_718073-725637+
KCNH8|ENSG00000183960|c.Taira201203eye_X008651|JGIv7b.000075417_7262699-7308086-
TNC|ENSG00000041982|c.Park201106_X008116|JGIv7b.000034020_617329-681117-
CD81|ENSG00000110651|c.JGIL6RMv1_XeXenL6RMv10053713m|JGIv7b.000074352_6661516-6680109-
GBX2|ENSG00000168505|c.Quigley201112_X001153|JGIv7b.000004321_672715-676765-
FSTL1|ENSG00000163430|c.Quigley201112_X021747|JGIv7b.000347078_545964-562098-
MAPK12|ENSG00000188130|c.Audic201207_X008471|JGIv7b.000013523_3721795-3765523+
PLOD1|ENSG00000083444|c.Taira201203lung_X005405|JGIv7b.000076000_838225-877982+
TNFAIP8L3|ENSG00000183578|c.Taira201203heart_X003135|JGIv7b.000041091_1366975-1394094-
SLC2A13|ENSG00000151229|c.Taira201203stomach_X000898|JGIv7b.000033104_1152813-1214331-
ISL2|ENSG00000159556|c.Taira201203st35_X000565|JGIv7b.000012518_4896998-4914081-
EFCAB4A|ENSG00000177685|c.Taira201203kidney_X003374|JGIv7b.000021980_2211247-2264404+
WDR93|ENSG00000140527|c.Audic201207_X005573|JGIv7b.000009266_8114143-8160116-
NA|c.Audic201207_X037813|JGIv7b.000135348_1079248-1095201+
MEIS1|ENSG00000143995|c.Taira201203pancreas_X000410|JGIv7b.000012020_7855246-7988934+
MGLL|ENSG00000074416|c.Taira201203st35_X000652|JGIv7b.000013523_7987024-8042317+
CAPN2|ENSG00000162909|c.Taira201203ovary_X005684|JGIv7b.000102974_6007365-6034200+
CTBS|ENSG00000117151|c.JGIL6RMv1_XeXenL6RMv10021507m|JGIv7b.000137809_1975525-1983010+
TMEM63C|ENSG00000165548|c.Ismailoglu201203_X004725|JGIv7b.000039723_6187739-6234204-
NOTCH2|ENSG00000134250|c.JGIL6RMv1_XeXenL6RMv10052056m|JGIv7b.000078978_81653-150152-
NA|c.Quigley201207_X001783|JGIv7b.000012518_356693-367013+
SYT7|ENSG00000011347|c.Taira201203brain_X014275|JGIv7b.000183929_2265420-2360589-
CSTB|ENSG00000160213|c.Taira201203st35_X003800|JGIv7b.000347078_184849-187979+
KCTD1|ENSG00000134504|c.JGIL6RMv1_XeXenL6RMv10005963m|JGIv7b.000029621_1936527-1942281+
KCNJ2|ENSG00000123700|c.Taira201203st25_X000677|JGIv7b.000012271_64788-82887-
ACSS2|ENSG00000131069|c.Audic201207_X040469|JGIv7b.000162564_413510-448564-
FAM173A|ENSG00000103254|c.Amin201106_X014853|JGIv7b.000064025_96265-110164+
ISL1|ENSG00000016082|c.JGIL6RMv1_XeXenL6RMv10016290m|JGIv7b.000052441_10744829-10754556+
PITPNC1|ENSG00000154217|c.Quigley201112_X017540|JGIv7b.000163806_4669566-4724034+
KSR1|ENSG00000141068|c.Taira201203skin_X002835|JGIv7b.000078587_161737-272513-
FLRT3|ENSG00000125848|c.Chang2013_X004599|JGIv7b.000012020_10963877-10976849+
MAPK12|ENSG00000188130|c.Audic201207_X017178|JGIv7b.000034527_27604-77212+
CYP2E1|ENSG00000130649|c.Taira201203st30_X000050|JGIv7b.000000678_2016258-2037554+
FAM132A|ENSG00000184163|c.Taira201203lung_X005810|JGIv7b.000088892_476250-525483-
SYT13|ENSG00000019505|c.Quigley201212_X019428|JGIv7b.000043483_2679574-2689605-
HAND2|ENSG00000164107|c.Taira201203st35_X003351|JGIv7b.000205629_751653-756021-
SIDT1|ENSG00000072858|c.JGIL6RMv1_XeXenL6RMv10023936m|JGIv7b.000207208_4305163-4342501-
SIDT1|ENSG00000072858|c.Taira201203eye_X004654|JGIv7b.000031034_170740-216293-
CACNA2D2|ENSG00000007402|c.Taira201203st25_X004406|JGIv7b.000187321_2797762-2988236-
VWA2|ENSG00000165816|c.Ueno201210st30_X000053|JGIv7b.000007045_1907176-1932875+
EEF2K|ENSG00000103319|c.JGIL6RMv1_XeXenL6RMv10019497m|JGIv7b.000183165_221379-290491-
NKX2-3|ENSG00000119919|c.Audic201207_X048893|JGIv7b.000299965_1212656-1216627-
PTCH1|ENSG00000185920|c.Ueno201210st09_X000144|JGIv7b.000013576_1815832-1883569-
CPT1A|ENSG00000110090|c.Amin201106_X023020|JGIv7b.000183929_1857795-1909253+
EGFLAM|ENSG00000164318|c.Taira201203lung_X004345|JGIv7b.000052441_6753205-6821216+
CAPN9|ENSG00000135773|c.JGIL6RMv1_XeXenL6RMv10049611m|JGIv7b.000045174_610325-658341-
TECPR1|ENSG00000205356|c.Taira201203st25_X004722|JGIv7b.000242259_692-3784+
OPN3|ENSG00000054277|c.Quigley201212_X022779|JGIv7b.000050694_4172468-4188038+
NDUFV2|ENSG00000178127|c.Taira201203lung_X007107|JGIv7b.000162564_954036-970963-
PDE1A|ENSG00000115252|c.Quigley201212_X019122|JGIv7b.000043242_1236101-1356688+
ATP11A|ENSG00000068650|c.Taira201203eye_X014350|JGIv7b.000338390_843756-942050+
ARL11|ENSG00000152213|c.Audic201207_X043991|JGIv7b.000200825_5200167-5207371-
PLXNA3|ENSG00000268862|c.Taira201203brain_X014245|JGIv7b.000182899_117954-191047-
ADORA2A|ENSG00000128271|c.XGI_TC419598|JGIv7b.000162663_887148-896750-
PTRF|ENSG00000177469|c.Taira201203eye_X008668|JGIv7b.000075417_7489164-7505547-
COL18A1|ENSG00000182871|c.Ueno201210eye_X000131|JGIv7b.000004321_2014316-2127985-
TBC1D9|ENSG00000109436|c.Taira201203brain_X000457|JGIv7b.000002049_1061406-1099143+
ST5|ENSG00000166444|c.Taira201203intestine_X006413|JGIv7b.000093786_2054385-2107785-
S100A2|ENSG00000196754|c.UniGene_Xl_S19601089|JGIv7b.000046492_1013283-1016277-
AC002365.1|ENSG00000234469|c.Taira201203pancreas_X002612|JGIv7b.000183754_34828-63482-
PRMT5|ENSG00000100462|c.Audic201207_X049717|JGIv7b.000326511_1067099-1084480-
RASSF9|ENSG00000198774|c.Ueno201210brain_X000842|JGIv7b.000025194_3953460-3956064-
ZNF704|ENSG00000164684|c.Chang2013_X034672|JGIv7b.000254613_112967-121651+
ATP8B2|ENSG00000143515|c.Taira201203intestine_X005243|JGIv7b.000062894_79288-125791+
FOCAD|ENSG00000188352|c.Taira201203eye_X009478|JGIv7b.000090041_830716-950679-
TEKT3|ENSG00000125409|c.Quigley201112_X013310|JGIv7b.000081941_1302669-1314978+
GAS1|ENSG00000180447|c.Park201106_X004284|JGIv7b.000013576_1087442-1089832-
IL17RD|ENSG00000144730|c.Quigley201207_X011235|JGIv7b.000177844_221181-278096+
DLX6|ENSG00000006377|c.Audic201207_X008164|JGIv7b.000013265_241064-254294-
MGAT4A|ENSG00000071073|c.Taira201203ovary_X006839|JGIv7b.000169004_939862-991912-
EPS8L1|ENSG00000262878|c.Taira201203intestine_X008889|JGIv7b.000232882_158411-212403+
STMN1|ENSG00000117632|c.JGIL6RMv1_XeXenL6RMv10043333m|JGIv7b.000027891_838309-849341+
TEC|ENSG00000135605|c.XGI_TC417257|JGIv7b.000032657_3229332-3268563+
TRPV6|ENSG00000260119|c.JGIL6RMv1_XeXenL6RMv10007708m|JGIv7b.000230427_53433-105118-
SV2C|ENSG00000122012|c.JGIL6RMv1_XeXenL6RMv10044364m|JGIv7b.000032212_5822670-5860233+
CYTH1|ENSG00000108669|c.Audic201207_X000678|JGIv7b.000000748_26020-55671-
LHFP|ENSG00000183722|c.Ismailoglu201203_X000693|JGIv7b.000005732_11653887-11771522+
LPAR1|ENSG00000198121|c.Park201106_X019046|JGIv7b.000138921_509336-594684+
CEP68|ENSG00000011523|c.Audic201207_X006479|JGIv7b.000012020_7153489-7174294+
SLC39A10|ENSG00000196950|c.Audic201207_X009651|JGIv7b.000014978_2119387-2140106+
MCEE|ENSG00000124370|c.JGIL6RMv1_XeXenL6RMv10015205m|JGIv7b.000038656_970602-978260-
ARHGEF17|ENSG00000110237|c.Ueno201210brain_X002914|JGIv7b.000228305_140352-247388-
TRPV6|ENSG00000260119|c.Park201106_X022549|JGIv7b.000230427_19819-49640+
DNASE1L3|ENSG00000163687|c.JGIL6RMv1_XeXenL6RMv10025938m|JGIv7b.000117532_85165-89493+
HAND2|ENSG00000164107|c.Taira201203st35_X000739|JGIv7b.000014692_7724638-7728877+
HTR3A|ENSG00000166736|c.Audic201207_X018922|JGIv7b.000039730_896445-998185-
DAPK1|ENSG00000196730|c.Taira201203ovary_X001492|JGIv7b.000013576_1230568-1320502+
DNASE1L3|ENSG00000163687|c.Ueno2012102cells_X001539|JGIv7b.000177844_15766-27739+
ISL1|ENSG00000016082|c.JGIL6RMv1_XeXenL6RMv10005416m|JGIv7b.000337825_2981282-2988993+
AQP4|ENSG00000171885|c.Amin201106_X024672|JGIv7b.000234771_2631662-2640644+
NA|c.Taira201203st30_X001734|JGIv7b.000037448_1398829-1402194+
SLC38A5|ENSG00000017483|c.Audic201207_X043204|JGIv7b.000187321_3945612-3991272-
TESC|ENSG00000088992|c.Ismailoglu201203_X010714|JGIv7b.000179290_2387567-2419860+
NUP85|ENSG00000125450|c.Audic201207_X028484|JGIv7b.000071264_1420454-1431735+
ATP4A|ENSG00000105675|c.Quigley201212_X034766|JGIv7b.000102974_19664941-19675516+
ATP10B|ENSG00000118322|c.Quigley201212_X013863|JGIv7b.000025463_1833268-1865494+
LDLRAD3|ENSG00000179241|c.Ueno201210brain_X000839|JGIv7b.000025194_664281-777363+
CYP26A1|ENSG00000095596|c.TeperekTkacz201205_X000583|JGIv7b.000016863_3785916-3790655+
VASN|ENSG00000168140|c.Taira201203st25_X001310|JGIv7b.000023403_2970863-2987443-
AXL|ENSG00000167601|c.Quigley201212_X018463|JGIv7b.000039723_9495896-9548367-
MGST1|ENSG00000008394|c.Park201106_X003095|JGIv7b.000011605_618625-624771-
KCNK1|ENSG00000135750|c.XenBase_76779545|JGIv7b.000163806_1697036-1703724-
ZFP1|ENSG00000184517|c.Park201106_X023370|JGIv7b.000256924_38628-41588-
ARHGEF10L|ENSG00000074964|c.Ueno201210kidney_X001641|JGIv7b.000195950_2066633-2160212-
MAST3|ENSG00000099308|c.XenBase_148238119|JGIv7b.000072621_647333-730704+
PPARG|ENSG00000132170|c.Quigley201212_X027682|JGIv7b.000067738_194360-214328-
KLHDC7A|ENSG00000179023|c.Taira201203kidney_X011787|JGIv7b.000195950_1569180-1571679-
NRD1|ENSG00000078618|c.Taira201203eye_X007125|JGIv7b.000053263_2143941-2194010-
PRDM1|ENSG00000057657|c.Audic201207_X005005|JGIv7b.000008355_3055240-3072107+
CYHR1|ENSG00000187954|c.Ueno2012106cells_X001056|JGIv7b.000059180_49408-62270-
C20orf27|ENSG00000101220|c.Taira201203brain_X014439|JGIv7b.000189728_950314-977387-
SERPINH1|ENSG00000149257|c.Taira201203pancreas_X001429|JGIv7b.000050406_325650-330923+
UGCG|ENSG00000148154|c.Taira201203kidney_X005728|JGIv7b.000046215_68391-111103-
PLEKHG7|ENSG00000187510|c.Audic201207_X003434|JGIv7b.000005925_2191478-2233261-
HIST2H2AB|ENSG00000184270|c.XGI_TC421065|JGIv7b.000013523_7022435-7024519+
PCSK5|ENSG00000099139|c.Taira201203kidney_X007148|JGIv7b.000059883_4764430-4819230+
HECTD3|ENSG00000126107|c.JGIL6RMv1_XeXenL6RMv10044621m|JGIv7b.000325141_768489-803829-
SPRY2|ENSG00000136158|c.Audic201207_X030319|JGIv7b.000078860_6146766-6153564+
C5orf24|ENSG00000181904|c.Chang2013_X022836|JGIv7b.000077019_45252-62595-
PM20D1|ENSG00000162877|c.JGIL6RMv1_XeXenL6RMv10011166m|JGIv7b.000002841_1542993-1577748-
CAPN9|ENSG00000135773|c.Quigley201112_X015756|JGIv7b.000121003_1857977-1892229+
GLIPR2|ENSG00000122694|c.XGI_TC413980|JGIv7b.000046073_3124371-3145541-
STRA6|ENSG00000137868|c.Taira201203st35_X000559|JGIv7b.000012518_2535134-2579120-
CDC42EP3|ENSG00000163171|c.Taira201203st35_X002091|JGIv7b.000061562_752203-775888+
FRMD4A|ENSG00000151474|c.JGIL6RMv1_XeXenL6RMv10031249m|JGIv7b.000012518_13285723-13449235-
PNKD|ENSG00000127838|c.Amin201106_X006554|JGIv7b.000021603_4478323-4526845-
PRKCH|ENSG00000027075|c.Ismailoglu201203_X005346|JGIv7b.000045985_1934926-2037100+
PRTG|ENSG00000166450|c.Taira201203st20_X002777|JGIv7b.000059883_830357-869488-
NA|c.XGI_TC417683|JGIv7b.000135348_1146185-1183027+
FAM107B|ENSG00000065809|c.Chang2013_X012372|JGIv7b.000033104_5616160-5648128+
MGAT3|ENSG00000128268|c.Taira201203spleen_X003539|JGIv7b.000078978_3609381-3721368+
NA|c.Taira201203st25_X003992|JGIv7b.000139674_1695596-1720785-
NFKB1|ENSG00000109320|c.Taira201203heart_X006684|JGIv7b.000167800_609242-675106-
CCNA1|ENSG00000133101|c.Quigley201212_X043616|JGIv7b.000200825_2199521-2208550+
BDNF|ENSG00000176697|c.TXGP201107_X004815|JGIv7b.000056777_955165-1028017-
FGFR1|ENSG00000077782|c.Taira201203heart_X004311|JGIv7b.000059267_1472468-1525041+
NCAM1|ENSG00000149294|c.Taira201203st30_X002589|JGIv7b.000066475_3486126-3636298+
CAPN3|ENSG00000092529|c.Taira201203st25_X003558|JGIv7b.000102974_3782647-3838988-
GBX2|ENSG00000168505|c.Taira201203st12_X000776|JGIv7b.000013787_4460736-4465323+
SYTL1|ENSG00000142765|c.Quigley201212_X005175|JGIv7b.000008834_610194-637569+
LTBP1|ENSG00000049323|c.UniGene_Xl_S13797711|JGIv7b.000007328_1013448-1130836+
PTPRD|ENSG00000153707|c.JGIL6RMv1_XeXenL6RMv10006837m|JGIv7b.000045965_2480702-2577907+
LRAT|ENSG00000121207|c.Taira201203liver_X002121|JGIv7b.000061741_1073687-1083097+
FAM20C|ENSG00000177706|c.Taira201203st25_X000602|JGIv7b.000009994_10671201-10797519-
GDPD1|ENSG00000153982|c.Park201106_X003064|JGIv7b.000011418_48958-54903+
PPP1R12A|ENSG00000058272|c.Taira201203heart_X006898|JGIv7b.000183929_2166588-2188968-
AIFM3|ENSG00000183773|c.Audic201207_X035841|JGIv7b.000112554_2492291-2538355+
CAPN1|ENSG00000014216|c.Park201106_X006145|JGIv7b.000021980_1765148-1853232-
KLHL25|ENSG00000183655|c.Taira201203testis_X000397|JGIv7b.000009266_10706252-10746200+
SWAP70|ENSG00000133789|c.Audic201207_X020144|JGIv7b.000043483_4986110-5013261-
KLHL2|ENSG00000109466|c.TXGP201107_X004118|JGIv7b.000047337_437021-511060+
SCN5A|ENSG00000183873|c.Taira201203heart_X004005|JGIv7b.000052573_12801378-13041820-
CAPN2|ENSG00000162909|c.Taira201203intestine_X003540|JGIv7b.000039723_8984091-9015722-
H1FX|ENSG00000184897|c.Quigley201212_X048092|JGIv7b.000277614_2410817-2418954-
ST3GAL6|ENSG00000064225|c.TeperekTkacz201202_X000911|JGIv7b.000160841_3429210-3519979+
NA|c.Taira201203eye_X007352|JGIv7b.000056777_817325-857032-
TNFRSF21|ENSG00000146072|c.Taira201203brain_X006450|JGIv7b.000041523_6962479-7023125-
AFAP1|ENSG00000196526|c.Ueno201210st09_X000679|JGIv7b.000106356_2236249-2339505-
TRIM62|ENSG00000116525|c.Audic201207_X040068|JGIv7b.000155288_530540-538882-
SELENBP1|ENSG00000143416|c.Ueno201210brain_X001351|JGIv7b.000046492_1419024-1431440+
MFAP3L|ENSG00000198948|c.Taira201203st25_X000936|JGIv7b.000014660_2027742-2047270-
EXOC2|ENSG00000112685|c.Taira201203brain_X009313|JGIv7b.000067052_132055-270951+
C2CD4C|ENSG00000183186|c.Quigley201212_X007188|JGIv7b.000012518_3485092-3489366-
TNFAIP8L3|ENSG00000183578|c.JGIL6RMv1_XeXenL6RMv10027334m|JGIv7b.000000226_1348528-1362030+
WWC3|ENSG00000047644|c.Taira201203eye_X011109|JGIv7b.000137317_3565930-3701359-
ZER1|ENSG00000160445|c.Taira201203st30_X003075|JGIv7b.000091271_311444-333074-
CALD1|ENSG00000122786|c.Taira201203heart_X001690|JGIv7b.000015893_7014155-7137335-
B4GALT5|ENSG00000158470|c.TXGP201107_X001654|JGIv7b.000014557_5206410-5245202+
PHLPP2|ENSG00000040199|c.JGIL6RMv1_XeXenL6RMv10024203m|JGIv7b.000398601_133956-153308-
PDE3A|ENSG00000172572|c.Taira201203lung_X001713|JGIv7b.000014696_156753-166037-
ATP6V0D1|ENSG00000159720|c.Audic201207_X012850|JGIv7b.000022127_1388668-1407978-
FAM43A|ENSG00000185112|c.Taira201203kidney_X004229|JGIv7b.000030987_2730347-2734389+
PNPLA8|ENSG00000135241|c.TXGP201107_X002908|JGIv7b.000030470_2829090-2857949+
MVK|ENSG00000110921|c.Park201106_X019292|JGIv7b.000143664_1391804-1410251-
LPAR5|ENSG00000184574|c.Ueno201210st10_X000467|JGIv7b.000018192_747502-752096-
SERTAD1|ENSG00000197019|c.Chang2013_X017122|JGIv7b.000050079_1829320-1834933+
H1F0|ENSG00000189060|c.JGIL6RMv1_XeXenL6RMv10038798m|JGIv7b.000078978_5486695-5488942-
HNRPLL|ENSG00000143889|c.TXGP201107_X003954|JGIv7b.000045784_5952122-5986541+
ZFYVE28|ENSG00000159733|c.Taira201203ovary_X002372|JGIv7b.000024597_526825-656519+
NGF|ENSG00000134259|c.Audic201207_X046678|JGIv7b.000248633_1004444-1076793-
SIAE|ENSG00000110013|c.JGIL6RMv1_XeXenL6RMv10047960m|JGIv7b.000083106_2521550-2546378+
HAO2|ENSG00000116882|c.JGIL6RMv1_XeXenL6RMv10054175m|JGIv7b.000347078_390838-407234+
MPV17L2|ENSG00000254858|c.Quigley201212_X045561|JGIv7b.000231526_620694-630478-
RDH11|ENSG00000072042|c.Amin201106_X025978|JGIv7b.000280186_101102-107146-
SDR16C5|ENSG00000170786|c.XenBase_49116851|JGIv7b.000058038_3941554-3958160+
FAM83B|ENSG00000168143|c.Taira201203eye_X005294|JGIv7b.000037227_816382-857619-
NHS|ENSG00000188158|c.JGIL6RMv1_XeXenL6RMv10048093m|JGIv7b.000067669_2180859-2203466-
KRT8|ENSG00000170421|c.Quigley201207_X003146|JGIv7b.000021603_1326309-1361542+
ZNF385A|ENSG00000161642|c.Taira201203lung_X000552|JGIv7b.000005732_6022711-6134127+
TET3|ENSG00000187605|c.Taira201203spleen_X005320|JGIv7b.000247724_694713-794994+
SLIT2|ENSG00000145147|c.Taira201203kidney_X002760|JGIv7b.000016001_951273-1015706+
TOR4A|ENSG00000198113|c.TXGP201107_X007120|JGIv7b.000127590_476718-493737+
TNIK|ENSG00000154310|c.Taira201203st30_X002423|JGIv7b.000058517_4290194-4457384-
GPT2|ENSG00000166123|c.Taira201203ovary_X002334|JGIv7b.000024235_960577-981389-
LAMB1|ENSG00000091136|c.Taira201203st10_X001525|JGIv7b.000033104_1247463-1281601+
PPP1R3C|ENSG00000119938|c.Taira201203lung_X002518|JGIv7b.000026472_191082-196085-
TMSB4X|ENSG00000205542|c.Taira201203testis_X004013|JGIv7b.000337436_705199-705711+
FJX1|ENSG00000179431|c.Quigley201212_X019404|JGIv7b.000043483_1928623-1935545+
CAV2|ENSG00000105971|c.JGIL6RMv1_XeXenL6RMv10051128m|JGIv7b.000030470_313875-318708-
KIAA0922|ENSG00000121210|c.Taira201203kidney_X009277|JGIv7b.000099286_1065972-1141818-
HS2ST1|ENSG00000153936|c.Audic201207_X022308|JGIv7b.000047606_3436791-3518291-
SOX11|ENSG00000176887|c.XenBase_2522256|JGIv7b.000043061_5953297-5961782+
ABCB5|ENSG00000004846|c.Taira201203st12_X004073|JGIv7b.000268161_4442-43431-
DISP1|ENSG00000154309|c.Taira201203lung_X002598|JGIv7b.000027161_5738526-5838317+
C17orf105|ENSG00000231256|c.Audic201207_X030062|JGIv7b.000078302_283749-305700+
AIFM3|ENSG00000183773|c.Audic201207_X013849|JGIv7b.000025254_267353-322157-
ARHGAP6|ENSG00000047648|c.JGIL6RMv1_XeXenL6RMv10050447m|JGIv7b.000036864_1304440-1351524+
ABLIM3|ENSG00000173210|c.Taira201203brain_X004028|JGIv7b.000018892_4143101-4268902+
COA1|ENSG00000106603|c.JGIL6RMv1_XeXenL6RMv10028028m|JGIv7b.000005228_3406543-3466022-
SULF1|ENSG00000137573|c.Taira201203egg_X006275|JGIv7b.000150977_393832-485868-
EFHD1|ENSG00000115468|c.JGIL6RMv1_XeXenL6RMv10038658m|JGIv7b.000016807_10123093-10143067-
PSMD9|ENSG00000110801|c.XGI_TC426860|JGIv7b.000184375_128941-138361-
FBXL14|ENSG00000171823|c.Taira201203brain_X012714|JGIv7b.000133756_42392-72382-
TSPAN1|ENSG00000117472|c.Ueno201210kidney_X001802|JGIv7b.000276272_818115-826957+
GBX2|ENSG00000168505|c.Quigley201212_X008777|JGIv7b.000013787_4446415-4458656-
NSUN4|ENSG00000117481|c.Taira201203ovary_X004686|JGIv7b.000069443_1992824-2000221+
ADAD1|ENSG00000164113|c.JGIL6RMv1_XeXenL6RMv10050348m|JGIv7b.000135961_286205-313677+
CLDN1|ENSG00000163347|c.Audic201207_X015812|JGIv7b.000030987_5242739-5252971+
FAM53C|ENSG00000120709|c.Audic201207_X034296|JGIv7b.000100253_2810011-2859361+
SLC43A2|ENSG00000167703|c.Taira201203st30_X003745|JGIv7b.000159212_859610-905713+
FAM96A|ENSG00000166797|c.Amin201106_X014100|JGIv7b.000058049_5796564-5812239-
IGF1R|ENSG00000140443|c.JGIL6RMv1_XeXenL6RMv10044247m|JGIv7b.000058049_2045859-2210998-
NA|c.Park201106_X021903|JGIv7b.000203041_391792-394613-
EHBP1|ENSG00000115504|c.Ueno201210st08_X000141|JGIv7b.000012020_5947558-6242931+
CDC42EP4|ENSG00000179604|c.Chang2013_X002026|JGIv7b.000005370_2732279-2753182+
ATP6V1A|ENSG00000114573|c.XGI_TC417170|JGIv7b.000244467_14684-33194+
FAM115C|ENSG00000170379|c.Taira201203kidney_X001982|JGIv7b.000012518_5141868-5190452-
PLAC8|ENSG00000145287|c.Amin201106_X012743|JGIv7b.000051671_306362-310527+
SH3GL1|ENSG00000141985|c.Amin201106_X013736|JGIv7b.000056125_690486-707097+
SLC25A24|ENSG00000085491|c.Quigley201212_X046229|JGIv7b.000245044_1915282-1942314-
ANXA11|ENSG00000122359|c.Taira201203lung_X007824|JGIv7b.000208112_217696-295877+
IPMK|ENSG00000151151|c.Ismailoglu201203_X002825|JGIv7b.000018192_3248473-3277346-
CFC1B|ENSG00000152093|c.Audic201207_X008783|JGIv7b.000013576_2591522-2608329-
ADRBK2|ENSG00000100077|c.Taira201203st09_X002019|JGIv7b.000044061_2957359-3068478+
ANXA2|ENSG00000182718|c.Taira201203intestine_X007824|JGIv7b.000156846_1196648-1224666-
B4GALT4|ENSG00000121578|c.Taira201203st30_X003653|JGIv7b.000145916_1532348-1560804-
TMEM65|ENSG00000164983|c.Ueno201210lung_X000556|JGIv7b.000110678_2549549-2602040+
ZWINT|ENSG00000122952|c.Taira201203st30_X004731|JGIv7b.000356308_138899-143101+
SRGAP3|ENSG00000196220|c.Taira201203lung_X003212|JGIv7b.000036864_314645-402939-
IRS2|ENSG00000185950|c.Taira201203kidney_X011229|JGIv7b.000167628_3193073-3214684-
MREG|ENSG00000118242|c.XGI_TC419046|JGIv7b.000013787_3627876-3660617-
FIGN|ENSG00000182263|c.Taira201203st20_X000290|JGIv7b.000005732_3547623-3552420-
NEDD9|ENSG00000111859|c.Taira201203heart_X003857|JGIv7b.000051654_212436-234627-
PTPN13|ENSG00000163629|c.Taira201203ovary_X004390|JGIv7b.000058878_1574307-1721704-
USP2|ENSG00000036672|c.Taira201203stomach_X001648|JGIv7b.000078649_2451796-2474515+
DCUN1D5|ENSG00000137692|c.Amin201106_X026856|JGIv7b.000334424_1752530-1777673-
TSSC1|ENSG00000032389|c.Taira201203stomach_X002184|JGIv7b.000142445_37241-155596-
DEXI|ENSG00000182108|c.mgEST_1013095037|JGIv7b.000009994_842417-850225-
FAM89A|ENSG00000182118|c.Amin201106_X002736|JGIv7b.000009528_1887241-1897828+
HOXA3|ENSG00000105997|c.Taira201203st30_X003941|JGIv7b.000178713_2031032-2075688+
GOT2|ENSG00000125166|c.JGIL6RMv1_XeXenL6RMv10021625m|JGIv7b.000015416_938271-963991+
CBR4|ENSG00000145439|c.Chung201110_X002505|JGIv7b.000034527_2203724-2261330-
GAS1|ENSG00000180447|c.Taira201203ovary_X005328|JGIv7b.000086871_2973466-2977335-
IFFO2|ENSG00000169991|c.Quigley201112_X021986|JGIv7b.000374693_176522-223508+
GSTO1|ENSG00000148834|c.Amin201106_X005712|JGIv7b.000016863_1893208-1903846+
IKZF5|ENSG00000095574|c.Ueno201210heart_X000360|JGIv7b.000016863_8066917-8083077-
ANGPTL4|ENSG00000167772|c.Audic201207_X025074|JGIv7b.000054274_3946189-3954947+
IRX2|ENSG00000170561|c.Quigley201212_X025340|JGIv7b.000057559_831454-836972+
CYLD|ENSG00000083799|c.Taira201203testis_X001650|JGIv7b.000043791_283392-300689-
BCL6|ENSG00000113916|c.Taira201203kidney_X012032|JGIv7b.000203280_943584-982370-
CKB|ENSG00000166165|c.mgEST_1013087836|JGIv7b.000236382_3560361-3572841-
ITSN2|ENSG00000198399|c.Taira201203testis_X003303|JGIv7b.000163806_6463943-6476236+
C9orf89|ENSG00000165233|c.JGIL6RMv1_XeXenL6RMv10008248m|JGIv7b.000044863_323483-345135+
ARL4C|ENSG00000188042|c.Amin201106_X004645|JGIv7b.000013787_3990502-3991875-
ADCY6|ENSG00000174233|c.Quigley201207_X001342|JGIv7b.000008129_5782233-5875477-
RHOBTB2|ENSG00000008853|c.JGIL6RMv1_XeXenL6RMv10012407m|JGIv7b.000280186_122731-139387-
WNK1|ENSG00000060237|c.Taira201203muscle_X002532|JGIv7b.000373158_2565150-2689477+
PDLIM7|ENSG00000196923|c.Ueno201210st10_X000134|JGIv7b.000005925_11520189-11590420+
RAD51D|ENSG00000185379|c.XGI_TC421430|JGIv7b.000267344_1554170-1569938+
RHBDF1|ENSG00000007384|c.Taira201203heart_X005904|JGIv7b.000120240_2138231-2209965+
PTPRD|ENSG00000153707|c.Taira201203kidney_X009858|JGIv7b.000114358_620153-876198-
ADAM19|ENSG00000135074|c.Taira201203heart_X002404|JGIv7b.000027038_526105-593857-
KLHDC7A|ENSG00000179023|c.JGIL6RMv1_XeXenL6RMv10052978m|JGIv7b.000036295_119883-125403-
NKX2-3|ENSG00000119919|c.Amin201106_X017470|JGIv7b.000088938_1411493-1416886-
RAPH1|ENSG00000173166|c.Ueno201210intestine_X000465|JGIv7b.000020345_3214119-3312834+
ZNF277|ENSG00000198839|c.Taira201203brain_X005319|JGIv7b.000030470_1660509-1740357-
STAT2|ENSG00000170581|c.Taira201203heart_X001537|JGIv7b.000014978_990754-1020810+
GAD1|ENSG00000128683|c.Taira201203egg_X004079|JGIv7b.000057180_3213225-3238717+
KRT19|ENSG00000171345|c.Taira201203muscle_X001480|JGIv7b.000075417_6779046-6785195-
LRP4|ENSG00000134569|c.Taira201203brain_X006767|JGIv7b.000043483_1503292-1552990+
ESYT3|ENSG00000158220|c.Taira201203ovary_X006693|JGIv7b.000163806_6082273-6101075+
MROH1|ENSG00000260383|c.Park201106_X012975|JGIv7b.000059180_172924-217211-
PPFIBP1|ENSG00000110841|c.Taira201203brain_X000807|JGIv7b.000004165_288514-315448+
GLUL|ENSG00000135821|c.Taira201203testis_X002305|JGIv7b.000069443_8599591-8609811+
BCAM|ENSG00000187244|c.Taira201203st09_X000962|JGIv7b.000015415_1260258-1303697+
CBLB|ENSG00000114423|c.Taira201203brain_X010272|JGIv7b.000078587_1945936-2074474+
NA|c.Taira201203eye_X005893|JGIv7b.000043791_90829-119472-
RNF13|ENSG00000082996|c.JGIL6RMv1_XeXenL6RMv10025475m|JGIv7b.000113187_781299-789694+
OTUB2|ENSG00000089723|c.Ismailoglu201203_X008475|JGIv7b.000096659_2520473-2533113+
ZNF585A|ENSG00000196967|c.Audic201207_X043799|JGIv7b.000197913_349317-357982-
FAM102A|ENSG00000167106|c.Taira201203pancreas_X002788|JGIv7b.000229341_651631-695644-
ITPKB|ENSG00000143772|c.Audic201207_X034583|JGIv7b.000102974_4630869-4729272+
RASEF|ENSG00000165105|c.Taira201203st25_X000571|JGIv7b.000009266_6494061-6533134-
ZNF436|ENSG00000125945|c.Quigley201212_X026087|JGIv7b.000059267_1244227-1256462-
NID2|ENSG00000087303|c.JGIL6RMv1_XeXenL6RMv10049179m|JGIv7b.000236382_1410507-1470129+
HMGA2|ENSG00000149948|c.Taira201203egg_X001296|JGIv7b.000012933_4543925-4563379-
HMG20B|ENSG00000064961|c.Audic201207_X003219|JGIv7b.000005895_181679-209836-
TRPV6|ENSG00000260119|c.Ueno201210st20_X000781|JGIv7b.000230427_124330-144174-
SEMA4A|ENSG00000196189|c.Taira201203lung_X001197|JGIv7b.000012462_1340486-1377026+
SOD3|ENSG00000109610|c.Quigley201112_X004272|JGIv7b.000016001_2754195-2765718+
NA|c.Quigley201112_X001095|JGIv7b.000003737_943400-944398-
KRT19|ENSG00000171345|c.Taira201203heart_X001328|JGIv7b.000013265_3763019-3769557-
GPD2|ENSG00000115159|c.TXGP201107_X002332|JGIv7b.000021603_10981622-11056666+
CPT1A|ENSG00000110090|c.Taira201203ovary_X007052|JGIv7b.000188120_2329203-2375373+
C9orf156|ENSG00000136932|c.Chang2013_X015801|JGIv7b.000046215_595490-606033+
NA|c.Taira201203lung_X002845|JGIv7b.000031469_850326-863258+
DGKA|ENSG00000065357|c.Taira201203lung_X001721|JGIv7b.000014978_1509319-1590921+
RPS6KA1|ENSG00000117676|c.JGIL6RMv1_XeXenL6RMv10013373m|JGIv7b.000195837_193278-218344-
THBS1|ENSG00000137801|c.Taira201203brain_X003140|JGIv7b.000013941_1897992-1911288-
PRDX2|ENSG00000167815|c.XGI_TC424241|JGIv7b.000055171_763313-771105+
FIGN|ENSG00000182263|c.Quigley201212_X019177|JGIv7b.000043242_9402371-9515764+
STT3A|ENSG00000134910|c.Quigley201212_X029924|JGIv7b.000075966_1556480-1576850-
TP63|ENSG00000073282|c.Quigley201212_X015616|JGIv7b.000030987_5413344-5456702-
MXD1|ENSG00000059728|c.Ismailoglu201203_X011807|JGIv7b.000247724_1639722-1660203+
WDR83|ENSG00000123154|c.JGIL6RMv1_XeXenL6RMv10045885m|JGIv7b.000055171_969854-991827-
ETV3|ENSG00000117036|c.Quigley201212_X014148|JGIv7b.000026819_1547457-1607459+
CUL2|ENSG00000108094|c.Audic201207_X011271|JGIv7b.000017434_3728421-3796770-
POMGNT1|ENSG00000085998|c.TeperekTkacz201205_X002414|JGIv7b.000276272_859913-886687-
OTOG|ENSG00000188162|c.Audic201207_X025503|JGIv7b.000056777_493927-547779-
PTPN21|ENSG00000070778|c.Taira201203heart_X003048|JGIv7b.000039723_2974515-3011835+
ANO10|ENSG00000160746|c.Audic201207_X038251|JGIv7b.000137809_866117-887110+
CCPG1|ENSG00000260916|c.Taira201203brain_X008814|JGIv7b.000059883_757971-787167-
SSH2|ENSG00000141298|c.JGIL6RMv1_XeXenL6RMv10008020m|JGIv7b.000151031_668456-731856+
SKIV2L|ENSG00000204351|c.Audic201207_X029186|JGIv7b.000075398_906239-1053393+
ABLIM1|ENSG00000099204|c.Taira201203st30_X001155|JGIv7b.000020641_2269522-2369862+
RANBP3L|ENSG00000164188|c.Taira201203eye_X006809|JGIv7b.000051452_1513208-1555038-
PRSS27|ENSG00000172382|c.Taira201203skin_X003526|JGIv7b.000132609_46128-75477+
HIVEP2|ENSG00000010818|c.Taira201203heart_X004723|JGIv7b.000073014_1181866-1245549+
CACTIN|ENSG00000105298|c.Taira201203intestine_X004803|JGIv7b.000056125_174776-209712+
TMEM56|ENSG00000152078|c.Amin201106_X012311|JGIv7b.000049557_1188641-1211863-
TXLNA|ENSG00000084652|c.JGIL6RMv1_XeXenL6RMv10027692m|JGIv7b.000254539_40931-55052-
C2orf50|ENSG00000150873|c.JGIL6RMv1_XeXenL6RMv10014150m|JGIv7b.000149890_4427378-4432942-
FNIP2|ENSG00000052795|c.JGIL6RMv1_XeXenL6RMv10001274m|JGIv7b.000018892_8985937-9028204+
PLXNB1|ENSG00000164050|c.Taira201203lung_X001531|JGIv7b.000013523_3509601-3656139-
NDST1|ENSG00000070614|c.Chang2013_X007451|JGIv7b.000015893_6339799-6400985+
SFRP2|ENSG00000145423|c.Park201106_X016820|JGIv7b.000099286_970447-983571+
ARID3A|ENSG00000116017|c.Taira201203st30_X000139|JGIv7b.000003032_122933-180526+
ANK3|ENSG00000151150|c.Taira201203eye_X008925|JGIv7b.000079772_1706931-1851064+
SLC27A2|ENSG00000140284|c.Audic201207_X005488|JGIv7b.000009266_3835214-3857897-
RNF130|ENSG00000113269|c.Amin201106_X005361|JGIv7b.000015893_5565587-5709823+
CHAC1|ENSG00000128965|c.Audic201207_X044973|JGIv7b.000218195_2859801-2862953-
SLURP1|ENSG00000126233|c.UniGene_Xl_S35870561|JGIv7b.000043791_20011-23696-
C8orf42|ENSG00000180190|c.Park201106_X007215|JGIv7b.000029016_822808-870044+
ATP1B2|ENSG00000129244|c.Taira201203eye_X012994|JGIv7b.000219390_56007-62778+
CLPP|ENSG00000125656|c.Ueno2012102cells_X000864|JGIv7b.000055171_1465203-1472100-
NOTCH2|ENSG00000134250|c.Taira201203spleen_X001466|JGIv7b.000023165_1523768-1622744+
GMPS|ENSG00000163655|c.TXGP201107_X009845|JGIv7b.000387329_1491701-1508813+
PIK3CB|ENSG00000051382|c.Ueno201210ovary_X000367|JGIv7b.000044494_5066479-5172642+
E2F1|ENSG00000101412|c.Taira201203ovary_X004789|JGIv7b.000071264_2901669-2919971+
CAMKV|ENSG00000164076|c.Taira201203brain_X016950|JGIv7b.000356308_165352-193264-
EGLN3|ENSG00000129521|c.JGIL6RMv1_XeXenL6RMv10000453m|JGIv7b.000050079_5611221-5621058-
WASF1|ENSG00000112290|c.Ueno201210brain_X001412|JGIv7b.000048559_961281-1006501+
DCAF6|ENSG00000143164|c.Taira201203muscle_X002544|JGIv7b.000382976_126754-178081+
SCMH1|ENSG00000010803|c.Audic201207_X007989|JGIv7b.000013204_184498-335912-
A4GNT|ENSG00000118017|c.JGIL6RMv1_XeXenL6RMv10019962m|JGIv7b.000030404_4677-17187-
C17orf75|ENSG00000108666|c.Amin201106_X000963|JGIv7b.000003490_1533558-1540182+
TMEM126A|ENSG00000171202|c.Ueno2012104cells_X001515|JGIv7b.000395611_29285-36150+
ADARB1|ENSG00000197381|c.TXGP201107_X001613|JGIv7b.000013787_750054-805235+
TMEFF1|ENSG00000241697|c.Amin201106_X003021|JGIv7b.000011199_4388360-4521033+
HSD17B3|ENSG00000130948|c.Ueno201210kidney_X001182|JGIv7b.000083691_1882196-1895273+
LIPE|ENSG00000079435|c.JGIL6RMv1_XeXenL6RMv10004979m|JGIv7b.000129797_2493043-2529045+
FAM102B|ENSG00000162636|c.TXGP201107_X008897|JGIv7b.000245044_1938822-1977207+
IFFO2|ENSG00000169991|c.Ismailoglu201203_X010990|JGIv7b.000195950_1157943-1197156+
CEP104|ENSG00000116198|c.Taira201203ovary_X005793|JGIv7b.000107078_761223-832909-
KHDRBS3|ENSG00000131773|c.Amin201106_X010815|JGIv7b.000043791_4717258-4804991-
ANKK1|ENSG00000170209|c.Taira201203skin_X002572|JGIv7b.000066475_3780341-3831303+
TEFM|ENSG00000172171|c.Audic201207_X001944|JGIv7b.000003490_1687206-1694403+
SLC4A11|ENSG00000088836|c.Ueno201210heart_X000036|JGIv7b.000001168_5689279-5772044+
MAB21L3|ENSG00000173212|c.Ueno201210eye_X002106|JGIv7b.000347078_804257-813357+
GCH1|ENSG00000131979|c.Ismailoglu201203_X012156|JGIv7b.000267922_3591479-3617430-
MOGS|ENSG00000115275|c.Park201106_X013453|JGIv7b.000063662_4470-13392+
CAPRIN2|ENSG00000110888|c.Chang2013_X019095|JGIv7b.000054899_753872-782084+
MMP14|ENSG00000157227|c.Audic201207_X008730|JGIv7b.000013576_6205376-6229852+
SEMA6D|ENSG00000137872|c.Taira201203ovary_X000792|JGIv7b.000007479_3360743-3408720-
PKP2|ENSG00000057294|c.Taira201203brain_X000808|JGIv7b.000004165_64435-94773-
DSCC1|ENSG00000136982|c.JGIL6RMv1_XeXenL6RMv10007784m|JGIv7b.000050079_377709-394096-
SCNN1B|ENSG00000168447|c.Ismailoglu201203_X003215|JGIv7b.000023403_5336024-5470528-
IDH3A|ENSG00000166411|c.JGIL6RMv1_XeXenL6RMv10042486m|JGIv7b.000012518_4126114-4144264+
FAM107B|ENSG00000065809|c.Audic201207_X007604|JGIv7b.000012518_13612597-13650359-
GPSM1|ENSG00000160360|c.Taira201203eye_X006185|JGIv7b.000046073_888309-930230-
NA|c.Quigley201112_X012475|JGIv7b.000075398_1733654-1742265+
FLVCR1|ENSG00000162769|c.TXGP201107_X006670|JGIv7b.000102974_11002219-11032551-
FAM69C|ENSG00000187773|c.Taira201203eye_X012865|JGIv7b.000210343_3009237-3063491+
NFX1|ENSG00000086102|c.Park201106_X023483|JGIv7b.000266198_77865-162329+
PRKCB|ENSG00000166501|c.Ueno201210brain_X000040|JGIv7b.000000939_4732275-4868273+
TFE3|ENSG00000068323|c.Audic201207_X044347|JGIv7b.000203041_331006-355135-
APPL2|ENSG00000136044|c.Audic201207_X011384|JGIv7b.000018184_3864392-3896850+
LPAR4|ENSG00000147145|c.Taira201203egg_X005895|JGIv7b.000125180_981800-996372+
WDR11|ENSG00000120008|c.JGIL6RMv1_XeXenL6RMv10004486m|JGIv7b.000007555_9354778-9407925+
OSBPL10|ENSG00000144645|c.Taira201203eye_X006508|JGIv7b.000048114_2756477-2950443-
B3GNT7|ENSG00000156966|c.Taira201203intestine_X001971|JGIv7b.000016004_2394079-2548288-
INO80E|ENSG00000169592|c.Ueno2012102cells_X001594|JGIv7b.000197913_526437-529258+
RHOT1|ENSG00000126858|c.Taira201203st40_X000138|JGIv7b.000003490_1624456-1644657-
RANBP9|ENSG00000010017|c.Taira201203lung_X004280|JGIv7b.000051654_1341939-1386902+
STON2|ENSG00000140022|c.Taira201203pancreas_X001170|JGIv7b.000039723_5203810-5260316+
FRMD4B|ENSG00000114541|c.Taira201203st08_X004706|JGIv7b.000154579_93682-251903+
GOT2|ENSG00000125166|c.Taira201203kidney_X005782|JGIv7b.000046631_4459177-4487259+
HSD17B12|ENSG00000149084|c.JGIL6RMv1_XeXenL6RMv10014420m|JGIv7b.000063696_733790-746081+
FAM73B|ENSG00000148343|c.JGIL6RMv1_XeXenL6RMv10050762m|JGIv7b.000091271_930719-946114-
PRRX1|ENSG00000116132|c.Park201106_X015092|JGIv7b.000078978_412663-586135-
MST1|ENSG00000173531|c.Quigley201212_X042886|JGIv7b.000187321_4992807-5016959+
PC|ENSG00000173599|c.Audic201207_X031861|JGIv7b.000086070_1066221-1294776-
HNRNPM|ENSG00000099783|c.XGI_TC422983|JGIv7b.000044247_260785-294742+
NA|c.Taira201203ovary_X008137|JGIv7b.000310750_27549-46404-
SIGMAR1|ENSG00000147955|c.XGI_TC426513|JGIv7b.000003032_99995-105820+
IL17RD|ENSG00000144730|c.Taira201203st25_X001673|JGIv7b.000033876_403578-455425-
MANBAL|ENSG00000101363|c.Amin201106_X019865|JGIv7b.000125077_1087417-1093785+
ACSL1|ENSG00000151726|c.Taira201203muscle_X000999|JGIv7b.000041523_5275788-5323071-
SYTL2|ENSG00000137501|c.Taira201203skin_X001079|JGIv7b.000018239_1304344-1385985-
GALNT16|ENSG00000100626|c.Amin201106_X025408|JGIv7b.000265107_1796344-1846474+
CSGALNACT1|ENSG00000147408|c.Ismailoglu201203_X000749|JGIv7b.000005895_3207120-3430618+
MBD4|ENSG00000129071|c.TXGP201107_X009067|JGIv7b.000255257_169491-176046-
SPSB3|ENSG00000162032|c.Quigley201212_X042691|JGIv7b.000185603_380238-387708-
ZFYVE28|ENSG00000159733|c.Ismailoglu201203_X000431|JGIv7b.000003467_4645011-4796916-
SMIM8|ENSG00000111850|c.Ueno201210brain_X002323|JGIv7b.000124774_913943-917261-
COL4A3BP|ENSG00000113163|c.JGIL6RMv1_XeXenL6RMv10044367m|JGIv7b.000032212_5504056-5581056-
ZNF385A|ENSG00000161642|c.Audic201207_X037491|JGIv7b.000133382_749735-917613-
SRGAP1|ENSG00000196935|c.Taira201203testis_X001483|JGIv7b.000037038_247240-352275-
MYL9|ENSG00000101335|c.XGI_TC422824|JGIv7b.000050341_376801-386809-
CIC|ENSG00000079432|c.Taira201203lung_X001810|JGIv7b.000015415_3124989-3218472-
ACHE|ENSG00000087085|c.Ueno201210eye_X002158|JGIv7b.000402161_246419-264210+
NXPE3|ENSG00000144815|c.Quigley201212_X038084|JGIv7b.000135348_1352517-1377233-
PRSS8|ENSG00000052344|c.Taira201203st12_X003264|JGIv7b.000132609_112969-147809-
PRIM1|ENSG00000198056|c.UniGene_Xl_S15058529|JGIv7b.000008129_8988100-9003445-
CGN|ENSG00000143375|c.JGIL6RMv1_XeXenL6RMv10012947m|JGIv7b.000046492_1351299-1375152-
MCM3|ENSG00000112118|c.TXGP201107_X008579|JGIv7b.000215439_1169508-1191663-
SH3RF1|ENSG00000154447|c.Ueno201210egg_X000280|JGIv7b.000014660_1688430-1794735-
ZNF510|ENSG00000081386|c.Taira201203kidney_X001671|JGIv7b.000011418_636835-640431+
GTF3C1|ENSG00000077235|c.JGIL6RMv1_XeXenL6RMv10012044m|JGIv7b.000120240_1837163-1900138+
TUSC5|ENSG00000184811|c.JGIL6RMv1_XeXenL6RMv10029844m|JGIv7b.000036364_2029142-2055278+
MAOA|ENSG00000189221|c.Amin201106_X002072|JGIv7b.000007331_1027237-1088588+
POF1B|ENSG00000124429|c.Taira201203pancreas_X002595|JGIv7b.000179492_871109-1004285+
TMEM131|ENSG00000075568|c.Taira201203testis_X000862|JGIv7b.000017127_607845-727520+
PLEKHM2|ENSG00000116786|c.Ueno2012102cells_X000614|JGIv7b.000036295_841557-904015-
GPR155|ENSG00000163328|c.Ismailoglu201203_X000521|JGIv7b.000004321_6158454-6187842+
IAH1|ENSG00000134330|c.Audic201207_X038781|JGIv7b.000142445_2973875-3005209+
CDK10|ENSG00000185324|c.Amin201106_X010223|JGIv7b.000039730_1436626-1451980-
CHPF|ENSG00000123989|c.JGIL6RMv1_XeXenL6RMv10054954m|JGIv7b.000127187_2078062-2108298+
AMOTL2|ENSG00000114019|c.Taira201203kidney_X005476|JGIv7b.000044494_2703213-2717467+
LBH|ENSG00000213626|c.Taira201203st09_X002072|JGIv7b.000045400_82285-96760-
GNE|ENSG00000159921|c.Taira201203spleen_X004468|JGIv7b.000143068_915228-949447+
ANXA2|ENSG00000182718|c.Quigley201112_X001878|JGIv7b.000007197_1291390-1305348+
PLCB4|ENSG00000101333|c.Taira201203skin_X001326|JGIv7b.000027036_8504808-8667091+
TRIM45|ENSG00000134253|c.Taira201203lung_X007465|JGIv7b.000186499_149383-160755+
SHANK2|ENSG00000268430|c.Taira201203ovary_X004871|JGIv7b.000074352_1235911-1518830-
S100A13|ENSG00000189171|c.Ueno201210st15_X000059|JGIv7b.000012462_581985-583536+
PXK|ENSG00000168297|c.Chang2013_X031344|JGIv7b.000177844_48956-104786+
FOLR4|ENSG00000183560|c.XGI_TC429475|JGIv7b.000049557_428536-436650-
UBTD1|ENSG00000165886|c.JGIL6RMv1_XeXenL6RMv10026325m|JGIv7b.000033265_1035702-1084538-
EXD2|ENSG00000081177|c.TXGP201107_X009104|JGIv7b.000265107_1765619-1778847+
ATG9A|ENSG00000198925|c.Audic201207_X041645|JGIv7b.000170011_89642-118223-
TMEM243|ENSG00000135185|c.XGI_TC422861|JGIv7b.000033104_5488282-5498017-
TEX36|ENSG00000175018|c.Audic201207_X010947|JGIv7b.000016863_3880296-3896510-
IGF1R|ENSG00000140443|c.Taira201203ovary_X002318|JGIv7b.000023872_836563-997971+
ENO1|ENSG00000074800|c.Ueno201210st20_X000472|JGIv7b.000066475_375398-386844+
RNF114|ENSG00000124226|c.Quigley201112_X003744|JGIv7b.000014557_4808541-4821027+
BHLHE40|ENSG00000134107|c.Taira201203testis_X003202|JGIv7b.000150991_1666592-1712345+
KIT|ENSG00000157404|c.Ismailoglu201203_X010535|JGIv7b.000167848_70009-85592+
ADAM28|ENSG00000042980|c.Quigley201212_X015268|JGIv7b.000030425_635315-693755+
UBA6|ENSG00000033178|c.Ismailoglu201203_X006652|JGIv7b.000058878_2492310-2563963+
NFIL3|ENSG00000165030|c.Taira201203brain_X014901|JGIv7b.000210663_186391-204172-
CASQ2|ENSG00000118729|c.Taira201203st35_X003812|JGIv7b.000347078_785102-804092-
RND3|ENSG00000115963|c.JGIL6RMv1_XeXenL6RMv10031510m|JGIv7b.000021603_9128421-9149344-
STAMBPL1|ENSG00000138134|c.Taira201203eye_X003436|JGIv7b.000018192_1163410-1186655-
RANBP3L|ENSG00000164188|c.Ismailoglu201203_X006088|JGIv7b.000052441_5879813-5917236+
SIK2|ENSG00000170145|c.TXGP201107_X005829|JGIv7b.000078584_1244351-1351536+
ATP9A|ENSG00000054793|c.TXGP201107_X001646|JGIv7b.000014557_3920941-3970079+
INPP5K|ENSG00000132376|c.Taira201203eye_X010484|JGIv7b.000112554_2173693-2210480-
SKIDA1|ENSG00000180592|c.Audic201207_X024321|JGIv7b.000052573_676458-681183-
NSMAF|ENSG00000035681|c.Chang2013_X019586|JGIv7b.000058038_3271673-3321650+
PDZRN3|ENSG00000121440|c.JGIL6RMv1_XeXenL6RMv10012715m|JGIv7b.000013523_2010565-2026335-
ATP1B2|ENSG00000129244|c.UniGene_Xl_S20966472|JGIv7b.000193015_20057-25615-
LAMA5|ENSG00000130702|c.Taira201203st20_X000871|JGIv7b.000013471_3182333-3261850+
HAO2|ENSG00000116882|c.Ueno201210st25_X000446|JGIv7b.000136690_126536-144816-
RDH16|ENSG00000139547|c.Audic201207_X009616|JGIv7b.000014978_518512-536637+
MREG|ENSG00000118242|c.TXGP201107_X009500|JGIv7b.000310750_60263-76317+
RASAL2|ENSG00000075391|c.Ueno201210intestine_X000941|JGIv7b.000053263_5724488-5894468+
USP43|ENSG00000154914|c.Ueno201210st10_X001314|JGIv7b.000081941_1088689-1121978+
DGAT1|ENSG00000261698|c.JGIL6RMv1_XeXenL6RMv10027521m|JGIv7b.000275079_18570-41176-
FAM126A|ENSG00000122591|c.Ueno2012106cells_X001951|JGIv7b.000222217_887964-945349-
ADCK5|ENSG00000173137|c.Park201106_X014172|JGIv7b.000073936_319905-342451-
UBE2G1|ENSG00000132388|c.Amin201106_X022094|JGIv7b.000166365_2352120-2384341+
SLC20A2|ENSG00000168575|c.Taira201203liver_X002011|JGIv7b.000056125_1476747-1501629-
ATP13A2|ENSG00000159363|c.Ueno201210st25_X000562|JGIv7b.000303743_298121-481523-
MMP3|ENSG00000263313|c.XGI_TC416993|JGIv7b.000006290_526870-547013+
NSFL1C|ENSG00000088833|c.Audic201207_X026674|JGIv7b.000060603_580544-595896-
TBC1D14|ENSG00000132405|c.Ueno2012106cells_X001460|JGIv7b.000106356_1518956-1593061+
LPCAT3|ENSG00000111684|c.Park201106_X018485|JGIv7b.000131666_377707-396133+
ATP9A|ENSG00000054793|c.Taira201203brain_X000493|JGIv7b.000002511_1517442-1570628-
ROBO2|ENSG00000185008|c.Taira201203st20_X004783|JGIv7b.000231676_342102-450304-
TIMM8B|ENSG00000150779|c.Park201106_X000307|JGIv7b.000000222_91236-94584+
PLRG1|ENSG00000171566|c.XGI_TC418893|JGIv7b.000061741_919818-941542-
ACAP3|ENSG00000131584|c.Ueno201210brain_X002782|JGIv7b.000200115_8455-153830-
ARL4C|ENSG00000188042|c.XenBase_83406002|JGIv7b.000004321_313412-316546-
RIF1|ENSG00000080345|c.UniGene_Xl_S60885257|JGIv7b.000004321_14052078-14104109-
SERPINI1|ENSG00000163536|c.Taira201203eye_X007529|JGIv7b.000058517_2943686-2996658+
TSC22D2|ENSG00000196428|c.Ismailoglu201203_X010595|JGIv7b.000172068_3007783-3043696+
HBG2|ENSG00000196565|c.Quigley201212_X036348|JGIv7b.000120240_2355646-2375117-
SLC25A34|ENSG00000162461|c.JGIL6RMv1_XeXenL6RMv10021835m|JGIv7b.000303743_149012-159366-
ATP10B|ENSG00000118322|c.Taira201203egg_X001746|JGIv7b.000015893_1040991-1381154-
SPIRE1|ENSG00000134278|c.Taira201203intestine_X003887|JGIv7b.000044494_844045-948072-
MYO6|ENSG00000196586|c.TXGP201107_X005990|JGIv7b.000080885_877805-998868+
DAPK1|ENSG00000196730|c.XenBase_147903148|JGIv7b.000032519_1358136-1452984-
PLXNB3|ENSG00000268591|c.JGIL6RMv1_XeXenL6RMv10029610m|JGIv7b.000229341_1446393-1474130-
OXNAD1|ENSG00000154814|c.Chang2013_X032073|JGIv7b.000190777_1437667-1468599-
FAM83G|ENSG00000188522|c.Taira201203skin_X001234|JGIv7b.000023403_1012948-1046736-
SHROOM3|ENSG00000138771|c.Taira201203st10_X001066|JGIv7b.000018892_6978229-7020270-
KRT8|ENSG00000170421|c.Quigley201212_X037109|JGIv7b.000127187_2182828-2193722-
LPIN2|ENSG00000101577|c.Ueno201210skin_X000294|JGIv7b.000029621_4683983-4761366-
PTPRS|ENSG00000105426|c.Taira201203eye_X008920|JGIv7b.000079386_42490-357471+
DSP|ENSG00000096696|c.JGIL6RMv1_XeXenL6RMv10045964m|JGIv7b.000057094_277586-416666-
FLNA|ENSG00000269329|c.Chung201110_X001994|JGIv7b.000024596_158153-160517-
GRAMD4|ENSG00000075240|c.JGIL6RMv1_XeXenL6RMv10048867m|JGIv7b.000003286_810975-880759-
SLC4A2|ENSG00000164889|c.Taira201203eye_X012602|JGIv7b.000200659_2154-33748+
PRKCI|ENSG00000163558|c.TXGP201107_X005674|JGIv7b.000074750_7358-60771+
ACSS2|ENSG00000131069|c.Taira201203egg_X002671|JGIv7b.000030581_770425-800453-
RP9|ENSG00000164610|c.Amin201106_X006238|JGIv7b.000019169_2208314-2219527+
TECR|ENSG00000099797|c.Quigley201212_X035898|JGIv7b.000112899_68853-140988-
NXN|ENSG00000167693|c.Audic201207_X049249|JGIv7b.000314296_2035983-2117716-
SLC12A2|ENSG00000064651|c.TXGP201107_X009830|JGIv7b.000386206_174616-234420-
PAF1|ENSG00000006712|c.Ueno2012102cells_X000665|JGIv7b.000039723_7439995-7449325+
PTPRH|ENSG00000080031|c.Ueno201210intestine_X000975|JGIv7b.000056777_1295223-1431087-
CADPS|ENSG00000163618|c.XenBase_49256308|JGIv7b.000035184_1800407-2084825+
ZBTB49|ENSG00000168826|c.XenBase_148235173|JGIv7b.000106356_173127-197671+
TMC5|ENSG00000103534|c.Audic201207_X005818|JGIv7b.000009994_5299979-5344429-
ANXA2|ENSG00000182718|c.Audic201207_X007037|JGIv7b.000012518_1828922-1845341+
OSBPL2|ENSG00000130703|c.mgEST_1013254724|JGIv7b.000014557_762807-816472+
ZNF593|ENSG00000142684|c.JGIL6RMv1_XeXenL6RMv10014791m|JGIv7b.000008834_2053714-2062753-
FREM2|ENSG00000150893|c.Taira201203kidney_X010861|JGIv7b.000158000_94690-205182-
IL11RA|ENSG00000137070|c.Amin201106_X021327|JGIv7b.000151567_153630-205993-
SYTL1|ENSG00000142765|c.Audic201207_X033706|JGIv7b.000098463_1945527-2006519+
TUBB2B|ENSG00000137285|c.Taira201203eye_X012145|JGIv7b.000175714_395230-407192-
ADAP1|ENSG00000105963|c.Audic201207_X030499|JGIv7b.000078978_5596836-5611399+
RAB34|ENSG00000109113|c.Park201106_X008291|JGIv7b.000035361_3567706-3589048+
PDK2|ENSG00000005882|c.UniGene_Xl_S17519118|JGIv7b.000020052_957331-971589-
FUK|ENSG00000157353|c.Ismailoglu201203_X005461|JGIv7b.000046631_3930989-3967528+
AIM1L|ENSG00000176092|c.Taira201203intestine_X000995|JGIv7b.000008834_1196783-1229449+
LBH|ENSG00000213626|c.JGIL6RMv1_XeXenL6RMv10025201m|JGIv7b.000102974_3418115-3431847+
ASPG|ENSG00000166183|c.Audic201207_X017141|JGIv7b.000034509_2299420-2342202+
PHKB|ENSG00000102893|c.Taira201203brain_X004699|JGIv7b.000024235_529167-710266-
FKBP9|ENSG00000122642|c.XenBase_34784602|JGIv7b.000041091_2577136-2594565-
GLB1|ENSG00000170266|c.Amin201106_X001300|JGIv7b.000005228_1724818-1749878-
SCARB1|ENSG00000073060|c.Audic201207_X041239|JGIv7b.000167265_511996-570757-
GJB2|ENSG00000165474|c.Taira201203st40_X002520|JGIv7b.000197913_285035-289472-
FDPS|ENSG00000160752|c.Taira201203heart_X006407|JGIv7b.000154892_9267-12396+
PARVB|ENSG00000188677|c.Ueno201210eye_X001612|JGIv7b.000128184_550620-568537+
IPO5|ENSG00000065150|c.Taira201203st15_X001952|JGIv7b.000086067_2794719-2827556+
TTC39A|ENSG00000085831|c.Quigley201212_X024961|JGIv7b.000055171_189935-206880-
GALNT4|ENSG00000257594|c.XenBase_147907289|JGIv7b.000070754_794116-833753+
MGST2|ENSG00000085871|c.Ueno2012102cells_X000041|JGIv7b.000002049_1651349-1672912-
F2RL2|ENSG00000164220|c.Park201106_X022372|JGIv7b.000220499_2416663-2421976+
TXNDC5|ENSG00000239264|c.Taira201203st08_X003082|JGIv7b.000057094_64680-82380+
PLCB4|ENSG00000101333|c.Taira201203eye_X012151|JGIv7b.000176303_301895-460755+
DHRS7B|ENSG00000109016|c.XGI_TC421130|JGIv7b.000120240_2593264-2604481+
ITGB3|ENSG00000259207|c.Amin201106_X016034|JGIv7b.000075417_165707-186075-
SNAI2|ENSG00000019549|c.Taira201203st20_X000123|JGIv7b.000002511_567992-571993-
FAM169B|ENSG00000185087|c.Audic201207_X001234|JGIv7b.000001187_12060842-12105889-
LEF1|ENSG00000138795|c.XGI_TC417979|JGIv7b.000017836_1464540-1556101+
GDI1|ENSG00000268690|c.Amin201106_X023735|JGIv7b.000203041_99776-110636+
CLCN2|ENSG00000114859|c.TXGP201107_X005782|JGIv7b.000076530_131847-195197-
BIN1|ENSG00000136717|c.Taira201203brain_X013740|JGIv7b.000163806_9264602-9320039+
TATDN3|ENSG00000203705|c.Amin201106_X007694|JGIv7b.000027161_1768269-1780885+
SORT1|ENSG00000134243|c.Audic201207_X043700|JGIv7b.000196263_1521873-1571420-
C17orf85|ENSG00000074356|c.Quigley201212_X021535|JGIv7b.000047533_520341-549370+
NEDD4L|ENSG00000049759|c.Ueno201210eye_X001055|JGIv7b.000051452_4701824-4958089-
RARG|ENSG00000172819|c.Taira201203st40_X002536|JGIv7b.000200825_7510842-7541440-
MAP7|ENSG00000135525|c.Taira201203brain_X015612|JGIv7b.000246860_345226-418965+
TENM3|ENSG00000218336|c.Taira201203kidney_X002503|JGIv7b.000014692_4429626-4499128-
SFRP2|ENSG00000145423|c.Audic201207_X027067|JGIv7b.000061741_534935-544549-
RECQL|ENSG00000004700|c.Ismailoglu201203_X010572|JGIv7b.000171183_20651-33646+
PRKAB2|ENSG00000131791|c.Quigley201212_X030279|JGIv7b.000078978_338258-348998+
ATRAID|ENSG00000138085|c.Taira201203st35_X000128|JGIv7b.000002409_265095-268597+
ITLN1|ENSG00000179914|c.Chung201110_X002998|JGIv7b.000044558_1232772-1249675+
SIRT3|ENSG00000142082|c.Audic201207_X038188|JGIv7b.000137507_1853230-1871470+
KSR1|ENSG00000141068|c.Taira201203kidney_X001691|JGIv7b.000011701_270249-365071-
SHROOM3|ENSG00000138771|c.Taira201203heart_X004291|JGIv7b.000058878_5502767-5562019-
TUFT1|ENSG00000143367|c.Park201106_X003363|JGIv7b.000012462_156695-166577+
REV3L|ENSG00000009413|c.TXGP201107_X009257|JGIv7b.000275342_3285409-3391370+
PTPRO|ENSG00000151490|c.Taira201203brain_X015684|JGIv7b.000250831_115654-160531+
RABEP2|ENSG00000177548|c.Amin201106_X027541|JGIv7b.000395300_22017-29998+
STAT1|ENSG00000115415|c.Taira201203heart_X005909|JGIv7b.000120240_4020113-4067468+
VAV2|ENSG00000160293|c.Taira201203eye_X013453|JGIv7b.000251007_254446-363906+
HYAL2|ENSG00000068001|c.Taira201203st12_X004212|JGIv7b.000315413_1347255-1372933+
CYR61|ENSG00000142871|c.Audic201207_X038301|JGIv7b.000137809_1293436-1296368-
LDHA|ENSG00000134333|c.JGIL6RMv1_XeXenL6RMv10047860m|JGIv7b.000047091_1866872-1869200-
TRIM24|ENSG00000122779|c.Ueno201210intestine_X001350|JGIv7b.000098502_266404-318764-
DAP3|ENSG00000132676|c.Audic201207_X050984|JGIv7b.000387025_40884-48211-
HTR3A|ENSG00000166736|c.Park201106_X008088|JGIv7b.000033905_1225010-1244123+
PKN2|ENSG00000065243|c.Quigley201212_X042404|JGIv7b.000181903_3321168-3397481+
POF1B|ENSG00000124429|c.Audic201207_X050323|JGIv7b.000352511_1268897-1326702-
CNNM2|ENSG00000148842|c.Taira201203st08_X001415|JGIv7b.000020754_592182-689323+
HSD17B12|ENSG00000149084|c.Taira201203intestine_X003792|JGIv7b.000043483_2783989-2848228-
ASL|ENSG00000126522|c.Taira201203stomach_X001635|JGIv7b.000075833_489872-514192-
ITPKA|ENSG00000137825|c.Quigley201212_X033570|JGIv7b.000098382_36996-98124-
FZD5|ENSG00000163251|c.XGI_TC415131|JGIv7b.000052573_5946545-5950560-
KANK1|ENSG00000107104|c.Taira201203ovary_X005773|JGIv7b.000106782_2293540-2395842-
RAB27B|ENSG00000041353|c.Taira201203stomach_X001295|JGIv7b.000052441_369146-408900+
SLC4A1|ENSG00000004939|c.JGIL6RMv1_XeXenL6RMv10029777m|JGIv7b.000014557_9547388-9571367-
GPC4|ENSG00000076716|c.Chang2013_X017576|JGIv7b.000050694_3074068-3137837-
NAPEPLD|ENSG00000161048|c.Taira201203st08_X000856|JGIv7b.000012518_16947065-16957965-
RRP12|ENSG00000052749|c.TeperekTkacz201206_X000123|JGIv7b.000001915_2394768-2448711-
PDCD4|ENSG00000150593|c.mgEST_1013156455|JGIv7b.000280186_263524-280775-
KRT222|ENSG00000264058|c.Audic201207_X008219|JGIv7b.000013265_3538424-3560048-
MCM6|ENSG00000076003|c.Ismailoglu201203_X000619|JGIv7b.000005228_1018242-1073129+
PLEKHA7|ENSG00000166689|c.Ueno201210kidney_X001243|JGIv7b.000093786_622317-707872-
FAM46C|ENSG00000183508|c.TeperekTkacz201206_X005366|JGIv7b.000301768_37606-49865-
PHLDA2|ENSG00000181649|c.Audic201207_X015162|JGIv7b.000029769_1415704-1431153-
GRHL2|ENSG00000083307|c.Quigley201212_X016704|JGIv7b.000034503_515070-574831-
SCEL|ENSG00000136155|c.Ismailoglu201203_X011421|JGIv7b.000221007_1985873-2021574-
SH3GLB2|ENSG00000148341|c.Taira201203brain_X015234|JGIv7b.000229341_54975-72125-
TTC7B|ENSG00000165914|c.Taira201203muscle_X000973|JGIv7b.000039723_2160832-2226730+
LSM14B|ENSG00000149657|c.XGI_TC417393|JGIv7b.000013471_3417420-3428411-
SLC37A4|ENSG00000262676|c.Taira201203kidney_X013115|JGIv7b.000287959_3457273-3484759+
RTN4|ENSG00000115310|c.Ismailoglu201203_X003510|JGIv7b.000027036_6805348-6841454-
TMPRSS2|ENSG00000184012|c.Park201106_X001915|JGIv7b.000006590_845733-880806+
DACT1|ENSG00000165617|c.Taira201203egg_X006008|JGIv7b.000133644_1074197-1080957-
CBFA2T2|ENSG00000078699|c.Taira201203st40_X002915|JGIv7b.000345631_43969-70375-
TOM1|ENSG00000100284|c.Ueno2012102cells_X001770|JGIv7b.000298452_573278-649588+
DLX3|ENSG00000064195|c.Audic201207_X008005|JGIv7b.000013265_221212-229654+
TBC1D8|ENSG00000204634|c.Ueno201210brain_X000682|JGIv7b.000017127_3566429-3625575+
PTP4A3|ENSG00000184489|c.JGIL6RMv1_XeXenL6RMv10040628m|JGIv7b.000043791_2150834-2212380+
PTP4A3|ENSG00000184489|c.Amin201106_X026268|JGIv7b.000296242_949536-1000950+
TUBA1A|ENSG00000167552|c.Ueno201210st10_X000105|JGIv7b.000005375_264521-274523+
RALGPS2|ENSG00000116191|c.TXGP201107_X005443|JGIv7b.000069443_8006712-8127328+
ATP6V1B1|ENSG00000116039|c.XGI_TC419535|JGIv7b.000243760_9507-28540+
GON4L|ENSG00000116580|c.Taira201203spleen_X005185|JGIv7b.000223001_9099-24533-
KIAA1217|ENSG00000120549|c.Taira201203eye_X011593|JGIv7b.000155082_2598064-2852780+
ITPKB|ENSG00000143772|c.XenBase_83405250|JGIv7b.000039723_10057060-10086843-
ARHGEF1|ENSG00000076928|c.JGIL6RMv1_XeXenL6RMv10044424m|JGIv7b.000232882_1785614-1838568+
RPS6KA5|ENSG00000100784|c.Ismailoglu201203_X004674|JGIv7b.000039723_2105799-2148660+
ERLIN2|ENSG00000147475|c.XGI_TC418940|JGIv7b.000036401_1755297-1774051+
ASAP2|ENSG00000151693|c.Taira201203eye_X011299|JGIv7b.000142445_2780177-2930566+
GMPS|ENSG00000163655|c.Taira201203st09_X003088|JGIv7b.000082102_2070125-2098601-
MYADM|ENSG00000179820|c.Quigley201212_X051190|JGIv7b.000402746_2337679-2351055+
KCNJ16|ENSG00000153822|c.Audic201207_X006675|JGIv7b.000012271_133946-166801-
SESTD1|ENSG00000187231|c.Taira201203ovary_X000362|JGIv7b.000004321_3768346-3855277+
TUBGCP2|ENSG00000130640|c.Taira201203st40_X002071|JGIv7b.000112487_583286-722335-
LEPREL4|ENSG00000141696|c.Park201106_X014776|JGIv7b.000075417_6979555-6986585-
NAE1|ENSG00000159593|c.XGI_TC419158|JGIv7b.000088819_1145979-1169185-
LRRK2|ENSG00000188906|c.Chang2013_X001235|JGIv7b.000003286_1781764-1890398+
RDH14|ENSG00000240857|c.Taira201203st20_X001880|JGIv7b.000036586_3439577-3466088+
MCM5|ENSG00000100297|c.JGIL6RMv1_XeXenL6RMv10045457m|JGIv7b.000023165_3886799-3900375-
NHS|ENSG00000188158|c.XGI_TC413608|JGIv7b.000267344_992172-1060227-
IL17D|ENSG00000172458|c.XGI_TC448156|JGIv7b.000071264_2988484-2996007+
GRB10|ENSG00000106070|c.Taira201203ovary_X000430|JGIv7b.000005228_101512-236942+
S100PBP|ENSG00000116497|c.TXGP201107_X009310|JGIv7b.000280543_38939-58886-
IRX2|ENSG00000170561|c.Audic201207_X051352|JGIv7b.000400440_1333319-1338937-
PDP2|ENSG00000172840|c.Quigley201212_X033808|JGIv7b.000098999_1113441-1125890+
ACPP|ENSG00000014257|c.Chung201110_X006966|JGIv7b.000245384_510342-529466+
PRRG1|ENSG00000268431|c.Taira201203brain_X003879|JGIv7b.000017127_5368849-5411780-
TNPO2|ENSG00000105576|c.Ismailoglu201203_X010999|JGIv7b.000196085_560887-605939+
LMO7|ENSG00000136153|c.XenBase_147903150|JGIv7b.000221007_2492469-2587702-
VASH2|ENSG00000143494|c.Taira201203st25_X003561|JGIv7b.000102974_10944307-10980683-
CELSR2|ENSG00000143126|c.Ismailoglu201203_X005984|JGIv7b.000051808_118430-219878+
PTBP3|ENSG00000119314|c.Quigley201212_X014486|JGIv7b.000027161_94075-192956-
MYH9|ENSG00000100345|c.Ueno201210st08_X000345|JGIv7b.000023165_4076352-4130878+
OSBPL3|ENSG00000070882|c.TXGP201107_X008068|JGIv7b.000178713_3228842-3331488+
TSPAN33|ENSG00000158457|c.Ueno201210brain_X000428|JGIv7b.000012518_7902824-7922309+
CFH|ENSG00000000971|c.Taira201203kidney_X012568|JGIv7b.000245044_3631680-3797857-
TRIM37|ENSG00000108395|c.Ueno201210kidney_X001789|JGIv7b.000267344_664727-713838-
LAMB1|ENSG00000091136|c.Taira201203brain_X002628|JGIv7b.000012518_18536798-18570913-
CAPN2|ENSG00000162909|c.Quigley201212_X034818|JGIv7b.000102974_5862132-5901598-
S100A2|ENSG00000196754|c.Quigley201207_X001728|JGIv7b.000012462_611930-614326+
SYT1|ENSG00000067715|c.Audic201207_X023802|JGIv7b.000051988_857320-883888-
ABHD16A|ENSG00000224552|c.Chang2013_X022121|JGIv7b.000075398_1832130-1854040+
RARG|ENSG00000172819|c.TXGP201107_X000448|JGIv7b.000005732_8002606-8146427+
POLR2A|ENSG00000181222|c.TXGP201107_X008622|JGIv7b.000219390_12075-28556-
CHMP5|ENSG00000086065|c.TXGP201107_X000209|JGIv7b.000002585_114722-159247+
DKK1|ENSG00000107984|c.Amin201106_X006050|JGIv7b.000018192_2091993-2097136+
ENOX1|ENSG00000120658|c.Audic201207_X009765|JGIv7b.000014978_6672513-7007294+
TOR1B|ENSG00000136816|c.Ismailoglu201203_X010104|JGIv7b.000154130_293305-303499-
ITPR3|ENSG00000096433|c.Chung201110_X005930|JGIv7b.000151578_1623502-1810215-
BOLA2|ENSG00000183336|c.JGIL6RMv1_XeXenL6RMv10027743m|JGIv7b.000077809_2147-5098-
MEX3B|ENSG00000183496|c.JGIL6RMv1_XeXenL6RMv10001192m|JGIv7b.000009266_5073229-5078324+
PDE4D|ENSG00000113448|c.Quigley201212_X028597|JGIv7b.000072621_915767-1035359-
KRT18|ENSG00000111057|c.JGIL6RMv1_XeXenL6RMv10015106m|JGIv7b.000200825_7074854-7079161+
ATG4D|ENSG00000130734|c.Audic201207_X039564|JGIv7b.000152660_46614-58496-
DLX3|ENSG00000064195|c.Park201106_X014485|JGIv7b.000075417_3051713-3060875+
CCDC102A|ENSG00000135736|c.Taira201203kidney_X002690|JGIv7b.000015416_1695907-1729480+
MFAP3L|ENSG00000198948|c.Taira201203eye_X002790|JGIv7b.000014692_9035673-9059734+
BTBD6|ENSG00000184887|c.Audic201207_X045720|JGIv7b.000230550_1971250-1978061-
RALGAPA2|ENSG00000188559|c.Taira201203egg_X006667|JGIv7b.000180104_13234-245717+
CYP27A1|ENSG00000135929|c.JGIL6RMv1_XeXenL6RMv10046221m|JGIv7b.000060608_201159-211277+
NA|c.Park201106_X012495|JGIv7b.000056777_6077559-6119303+
SH3RF1|ENSG00000154447|c.Audic201207_X009456|JGIv7b.000014692_9300328-9400223+
PTRHD1|ENSG00000184924|c.JGIL6RMv1_XeXenL6RMv10011161m|JGIv7b.000102262_1167144-1172320+
TTLL3|ENSG00000214021|c.Taira201203testis_X000645|JGIv7b.000013523_3843571-3878590-
EYA2|ENSG00000064655|c.Taira201203st40_X000539|JGIv7b.000014557_5892089-6014082-
SLC4A1|ENSG00000004939|c.Taira201203heart_X004901|JGIv7b.000075417_2681653-2708223-
SNX9|ENSG00000130340|c.Taira201203kidney_X009992|JGIv7b.000121003_2425171-2483482-
TTC37|ENSG00000198677|c.Chang2013_X000711|JGIv7b.000001187_4211548-4273545+
KIAA0196|ENSG00000164961|c.Audic201207_X035639|JGIv7b.000110678_2245160-2292863+
UHRF2|ENSG00000147854|c.Taira201203ovary_X007153|JGIv7b.000198928_15286-120216+
RASD2|ENSG00000100302|c.JGIL6RMv1_XeXenL6RMv10023491m|JGIv7b.000023403_3952473-3961420-
SESTD1|ENSG00000187231|c.Chang2013_X014618|JGIv7b.000043242_2479583-2581581+
ARHGEF17|ENSG00000110237|c.Taira201203kidney_X007584|JGIv7b.000068908_2281352-2416744-
SGK3|ENSG00000104205|c.Amin201106_X002910|JGIv7b.000010587_394907-435286+
ZNF41|ENSG00000147124|c.Taira201203brain_X002230|JGIv7b.000011418_476344-569037-
SYTL2|ENSG00000137501|c.Taira201203st15_X003126|JGIv7b.000395611_50889-131524-
ZNF335|ENSG00000198026|c.Taira201203st08_X003706|JGIv7b.000080843_946245-972509-
PRKCA|ENSG00000154229|c.Taira201203muscle_X002019|JGIv7b.000163806_4365116-4470917+
PCDH18|ENSG00000189184|c.Audic201207_X027856|JGIv7b.000068717_2343194-2354240-
PDXDC1|ENSG00000179889|c.Quigley201212_X005700|JGIv7b.000009994_3372948-3429269-
KIF4A|ENSG00000090889|c.Taira201203egg_X003375|JGIv7b.000043874_6277-69394+
SEPN1|ENSG00000162430|c.Taira201203egg_X003704|JGIv7b.000047683_1835906-1849311-
TPM3|ENSG00000143549|c.Taira201203muscle_X000341|JGIv7b.000012462_1022633-1047960-
NAV1|ENSG00000134369|c.Taira201203heart_X005898|JGIv7b.000119271_12038-121222+
DCAF7|ENSG00000136485|c.Amin201106_X016042|JGIv7b.000075417_980700-990607-
FUNDC1|ENSG00000069509|c.JGIL6RMv1_XeXenL6RMv10042125m|JGIv7b.000035524_1873636-1881885+
ARNTL2|ENSG00000029153|c.Taira201203testis_X002331|JGIv7b.000070246_816894-832616-
MMAB|ENSG00000139428|c.JGIL6RMv1_XeXenL6RMv10024730m|JGIv7b.000143664_1410385-1418334+
LIPA|ENSG00000107798|c.Taira201203st25_X003147|JGIv7b.000079772_6036502-6085129-
DBI|ENSG00000155368|c.JGIL6RMv1_XeXenL6RMv10016641m|JGIv7b.000163806_5998458-6005156+
SEPT5|ENSG00000184702|c.Taira201203brain_X006482|JGIv7b.000042960_189963-230248+
HADHA|ENSG00000084754|c.TXGP201107_X000631|JGIv7b.000006752_178273-201824-
PTPRF|ENSG00000142949|c.TXGP201107_X007912|JGIv7b.000167300_494217-673691-
SLC2A12|ENSG00000146411|c.Quigley201112_X001625|JGIv7b.000006529_567962-586153-
MYCL1|ENSG00000116990|c.Ueno201210st15_X000447|JGIv7b.000280543_779899-791068+
KIAA1324|ENSG00000116299|c.Audic201207_X035319|JGIv7b.000107111_43435-95489-
TBC1D8|ENSG00000204634|c.Quigley201212_X030045|JGIv7b.000078302_1754767-1800810+
PIGC|ENSG00000135845|c.Ueno201210eye_X001003|JGIv7b.000047606_4469162-4511728+
MAP3K15|ENSG00000180815|c.Taira201203stomach_X000678|JGIv7b.000021583_8587-97987+
MSI1|ENSG00000135097|c.Audic201207_X035997|JGIv7b.000113816_587116-614564+
RAPH1|ENSG00000173166|c.Ueno201210eye_X001658|JGIv7b.000139113_2702903-2800321-
PCDH7|ENSG00000169851|c.JGIL6RMv1_XeXenL6RMv10042024m|JGIv7b.000016001_4471056-4496983+
SLMAP|ENSG00000163681|c.Taira201203intestine_X003252|JGIv7b.000034527_8635808-8744616+
AK2|ENSG00000004455|c.JGIL6RMv1_XeXenL6RMv10032655m|JGIv7b.000300439_173915-181442-
TMBIM1|ENSG00000135926|c.Chang2013_X020229|JGIv7b.000060608_454439-480198+
TOP1|ENSG00000198900|c.Chang2013_X019520|JGIv7b.000057875_1232602-1307432+
SOWAHA|ENSG00000198944|c.Park201106_X011005|JGIv7b.000048253_6961640-6964621-
SPNS1|ENSG00000169682|c.Taira201203st09_X003787|JGIv7b.000141248_268426-274401-
FAM3D|ENSG00000198643|c.Taira201203kidney_X004655|JGIv7b.000034527_8414457-8441217+
ARHGAP32|ENSG00000134909|c.Ueno201210st09_X000818|JGIv7b.000166674_4168224-4317203+
TYRO3|ENSG00000092445|c.Taira201203eye_X009565|JGIv7b.000091950_1616225-1712648-
TEAD1|ENSG00000187079|c.Amin201106_X020820|JGIv7b.000139674_900537-974830-
RASEF|ENSG00000165105|c.Ismailoglu201203_X008953|JGIv7b.000106789_1732652-1765858+
CDON|ENSG00000064309|c.Taira201203st10_X002798|JGIv7b.000075966_1142475-1197024-
ERGIC3|ENSG00000125991|c.Taira201203testis_X004025|JGIv7b.000345631_812202-830046+
RHBDL1|ENSG00000103269|c.Audic201207_X001997|JGIv7b.000003490_1540426-1562207-
PHYHD1|ENSG00000175287|c.Quigley201207_X012179|JGIv7b.000229341_11519-18859+
ACY3|ENSG00000132744|c.XGI_TC416695|JGIv7b.000267344_2052158-2068973-
PLK3|ENSG00000173846|c.Audic201207_X049533|JGIv7b.000325141_1226916-1240949-
LEPREL2|ENSG00000268828|c.Park201106_X005608|JGIv7b.000018192_331653-352943-
NUP155|ENSG00000113569|c.JGIL6RMv1_XeXenL6RMv10035703m|JGIv7b.000052441_6286770-6336558-
GTF2H4|ENSG00000234370|c.Amin201106_X001457|JGIv7b.000005732_4264630-4286402-
GSAP|ENSG00000186088|c.Chang2013_X005134|JGIv7b.000012518_16713864-16779281+
CHD6|ENSG00000124177|c.Taira201203testis_X002364|JGIv7b.000071264_3631819-3670068+
TESC|ENSG00000088992|c.Audic201207_X013800|JGIv7b.000025254_2414023-2446885+
MEGF8|ENSG00000105429|c.Ueno201210st20_X000651|JGIv7b.000129797_2646801-2701719-
SLC12A2|ENSG00000064651|c.Quigley201112_X021565|JGIv7b.000332973_848571-912928-
GSK3B|ENSG00000082701|c.JGIL6RMv1_XeXenL6RMv10002611m|JGIv7b.000136690_10852-19122+
PLD1|ENSG00000075651|c.Taira201203liver_X002056|JGIv7b.000058517_4550791-4651451-
PPL|ENSG00000118898|c.Quigley201212_X009866|JGIv7b.000015215_1742711-1789299+
NFE2L2|ENSG00000116044|c.Taira201203lung_X003575|JGIv7b.000043242_4421028-4434908-
SLC5A6|ENSG00000138074|c.Ismailoglu201203_X010947|JGIv7b.000191023_379481-421970+
SEC31B|ENSG00000075826|c.Ismailoglu201203_X001511|JGIv7b.000010944_1827876-1887706+
RBFOX2|ENSG00000100320|c.Audic201207_X013033|JGIv7b.000023165_4276061-4348939+
PITPNM2|ENSG00000090975|c.Taira201203spleen_X005801|JGIv7b.000395028_315273-468248+
TRIB2|ENSG00000071575|c.Taira201203st08_X004667|JGIv7b.000149890_3630763-3651560-
WRB|ENSG00000182093|c.JGIL6RMv1_XeXenL6RMv10013723m|JGIv7b.000003881_2197577-2225111+
GALNT1|ENSG00000141429|c.Audic201207_X040069|JGIv7b.000155605_44255-287051-
CCDC149|ENSG00000181982|c.Taira201203st10_X002096|JGIv7b.000047509_753514-814252+
INTS1|ENSG00000164880|c.Audic201207_X005730|JGIv7b.000009994_8069054-8128374+
JAG1|ENSG00000101384|c.Park201106_X003203|JGIv7b.000012020_12876256-12915494+
FUT8|ENSG00000033170|c.Taira201203ovary_X001535|JGIv7b.000013941_1024736-1204819+
MAP3K1|ENSG00000095015|c.Taira201203intestine_X001723|JGIv7b.000014557_8886239-8910012-
MTA2|ENSG00000149480|c.Quigley201212_X015685|JGIv7b.000031469_1534273-1553801+
GLB1L2|ENSG00000149328|c.Chung201110_X004644|JGIv7b.000082610_2172895-2206913+
CNNM3|ENSG00000168763|c.Quigley201212_X046607|JGIv7b.000247724_5406626-5420843+
KLF6|ENSG00000067082|c.JGIL6RMv1_XeXenL6RMv10031990m|JGIv7b.000052573_6679164-6687130+
FCGBP|ENSG00000090920|c.Quigley201212_X042038|JGIv7b.000177800_857-31624-
TOR4A|ENSG00000198113|c.Quigley201212_X020719|JGIv7b.000046073_3237943-3247157-
PDLIM7|ENSG00000196923|c.Taira201203egg_X005514|JGIv7b.000100253_875824-943929-
PLRG1|ENSG00000171566|c.Taira201203st12_X002997|JGIv7b.000099286_571909-592898+
EXOC6B|ENSG00000144036|c.Taira201203lung_X008495|JGIv7b.000298995_188539-263284+
H1F0|ENSG00000189060|c.JGIL6RMv1_XeXenL6RMv10046534m|JGIv7b.000166365_14514-16807-
VPS29|ENSG00000111237|c.Chang2013_X033296|JGIv7b.000219188_1222829-1230122+
MOCS1|ENSG00000124615|c.Ismailoglu201203_X008852|JGIv7b.000102974_1036179-1062309-
RARB|ENSG00000077092|c.JGIL6RMv1_XeXenL6RMv10055446m|JGIv7b.000075417_6179970-6222112+
NMD3|ENSG00000169251|c.Ueno201210testis_X000091|JGIv7b.000058517_1064447-1089558+
EHBP1|ENSG00000115504|c.Taira201203testis_X002939|JGIv7b.000111824_1238025-1399469+
MBLAC2|ENSG00000176055|c.JGIL6RMv1_XeXenL6RMv10029787m|JGIv7b.000001187_6216642-6225001+
SLC26A11|ENSG00000181045|c.Audic201207_X039412|JGIv7b.000150750_1160749-1192175-
NXPE2|ENSG00000204361|c.Quigley201212_X031321|JGIv7b.000083106_58845-77000+
PDP2|ENSG00000172840|c.JGIL6RMv1_XeXenL6RMv10044760m|JGIv7b.000249035_267072-276548+
SPCS1|ENSG00000114902|c.JGIL6RMv1_XeXenL6RMv10001633m|JGIv7b.000162385_51573-53872-
ZSWIM8|ENSG00000214655|c.Taira201203lung_X001902|JGIv7b.000016807_2257946-2308241-
LPGAT1|ENSG00000123684|c.TXGP201107_X002724|JGIv7b.000027161_1317465-1373050-
DDIT4|ENSG00000168209|c.Chang2013_X007708|JGIv7b.000016807_6035714-6037858+
ARHGAP29|ENSG00000137962|c.TXGP201107_X004209|JGIv7b.000047606_455719-524603+
KLHL25|ENSG00000183655|c.Taira201203heart_X002217|JGIv7b.000023872_4377927-4406920-
TMEM246|ENSG00000165152|c.JGIL6RMv1_XeXenL6RMv10049628m|JGIv7b.000044030_74-7836-
RNF135|ENSG00000181481|c.Quigley201212_X001978|JGIv7b.000003490_1665826-1671903-
AUP1|ENSG00000115307|c.JGIL6RMv1_XeXenL6RMv10053314m|JGIv7b.000280186_429070-444860+
UBA2|ENSG00000126261|c.Taira201203st09_X004520|JGIv7b.000249035_398977-427149+
EVC|ENSG00000072840|c.Audic201207_X035052|JGIv7b.000106356_874074-941345+
CPSF1|ENSG00000071894|c.Taira201203kidney_X004973|JGIv7b.000038776_87711-102316-
VWA5A|ENSG00000110002|c.Ueno201210kidney_X001127|JGIv7b.000075698_51977-77968+
PHTF2|ENSG00000006576|c.Quigley201212_X016297|JGIv7b.000033104_2846535-2889362+
CAST|ENSG00000153113|c.Taira201203eye_X011902|JGIv7b.000164049_2863115-2958684-
ZMIZ1|ENSG00000108175|c.Taira201203eye_X006857|JGIv7b.000051945_4509-22530+
MEF2D|ENSG00000116604|c.Amin201106_X007509|JGIv7b.000026819_2461250-2616941-
DNMT1|ENSG00000130816|c.Quigley201212_X027204|JGIv7b.000065085_309827-350024+
SULT6B1|ENSG00000138068|c.Quigley201212_X041823|JGIv7b.000174427_458403-461994+
ATP6V0A1|ENSG00000033627|c.Ueno2012102cells_X000266|JGIv7b.000013265_4423879-4460493+
IKZF2|ENSG00000030419|c.Ueno201210st09_X000205|JGIv7b.000020345_864299-915085+
ATXN3|ENSG00000066427|c.JGIL6RMv1_XeXenL6RMv10019591m|JGIv7b.000096659_1695321-1716775-
APLP2|ENSG00000084234|c.Taira201203liver_X002472|JGIv7b.000083106_2576909-2652582-
MYL6|ENSG00000092841|c.Ueno201210spleen_X000179|JGIv7b.000014978_1994453-2001172+
ATF6|ENSG00000118217|c.Ueno201210spleen_X000519|JGIv7b.000078978_1177452-1268163+
NCLN|ENSG00000125912|c.XenBase_147906147|JGIv7b.000004363_585332-601926-
MKNK2|ENSG00000099875|c.XGI_TC420110|JGIv7b.000072621_2013905-2030206-
FLNA|ENSG00000269329|c.Ueno201210st08_X000821|JGIv7b.000080512_534882-584550+
IARS|ENSG00000196305|c.Taira201203skin_X001648|JGIv7b.000035524_3362946-3414517-
QARS|ENSG00000172053|c.Park201106_X023911|JGIv7b.000277614_995590-1078552+
LRP4|ENSG00000134569|c.Quigley201212_X013452|JGIv7b.000025194_192069-238811+
UBA5|ENSG00000081307|c.XGI_TC420957|JGIv7b.000003267_1184539-1196853+
MYO9A|ENSG00000066933|c.Ueno201210brain_X000418|JGIv7b.000012518_3203331-3275137+
SMS|ENSG00000102172|c.Ismailoglu201203_X009140|JGIv7b.000112554_3708385-3777035-
FOXI1|ENSG00000168269|c.Audic201207_X001856|JGIv7b.000003467_411315-416937-
TDRD3|ENSG00000083544|c.Taira201203st08_X001133|JGIv7b.000014978_10577882-10688039+
TRPM4|ENSG00000130529|c.Taira201203st40_X001452|JGIv7b.000056777_5620992-5698197-
MAP7D1|ENSG00000116871|c.Ueno201210intestine_X001704|JGIv7b.000196571_125454-190444-
INO80E|ENSG00000169592|c.Quigley201212_X029006|JGIv7b.000074488_944415-971346+
SLC7A8|ENSG00000092068|c.Audic201207_X008830|JGIv7b.000013576_5659393-5689598-
KLHL22|ENSG00000099910|c.Taira201203skin_X003137|JGIv7b.000097703_57778-72930+
FGFR1|ENSG00000077782|c.Taira201203kidney_X010131|JGIv7b.000128772_732735-783015-
TUBA1A|ENSG00000167552|c.Taira201203st09_X000734|JGIv7b.000012518_10239290-10242750-
MKRN1|ENSG00000133606|c.Taira201203kidney_X004414|JGIv7b.000033059_66754-80032+
TADA2A|ENSG00000108264|c.Taira201203egg_X000881|JGIv7b.000008834_3010096-3029366-
HNRNPH2|ENSG00000126945|c.Chung201110_X006633|JGIv7b.000203187_266886-278183-
GCN1L1|ENSG00000089154|c.Ismailoglu201203_X004443|JGIv7b.000036586_350934-422154+
SLC30A10|ENSG00000196660|c.Ueno201210st20_X000605|JGIv7b.000102974_7719165-7727938+
ACER3|ENSG00000262970|c.TXGP201107_X009567|JGIv7b.000331151_2941-19921+
RBM45|ENSG00000155636|c.JGIL6RMv1_XeXenL6RMv10040153m|JGIv7b.000004321_4321516-4341504-
CADM4|ENSG00000105767|c.Taira201203lung_X007631|JGIv7b.000197662_452968-532237-
MYO6|ENSG00000196586|c.JGIL6RMv1_XeXenL6RMv10054922m|JGIv7b.000052702_2557401-2703474-
ARFGAP3|ENSG00000242247|c.Ismailoglu201203_X012803|JGIv7b.000363573_42458-61451+
KLHL22|ENSG00000099910|c.Ismailoglu201203_X010300|JGIv7b.000162663_613194-632509-
CCDC23|ENSG00000177868|c.TeperekTkacz201206_X004431|JGIv7b.000155288_520871-528039+
COL18A1|ENSG00000182871|c.Taira201203heart_X003219|JGIv7b.000043242_596974-703625-
PLOD3|ENSG00000106397|c.XenBase_54648178|JGIv7b.000113187_705347-717255+
DLG1|ENSG00000075711|c.Ismailoglu201203_X003885|JGIv7b.000030987_3179952-3296095+
PAPSS2|ENSG00000198682|c.UniGene_Xl_S17527735|JGIv7b.000018192_1417143-1452812-
CD247|ENSG00000198821|c.UniGene_Xl_S21057600|JGIv7b.000145916_1727400-1812497+
CYP11A1|ENSG00000140459|c.Audic201207_X004196|JGIv7b.000007197_1921105-1938718-
FZD2|ENSG00000180340|c.JGIL6RMv1_XeXenL6RMv10049483m|JGIv7b.000075417_2947432-2950426+
ABCD3|ENSG00000117528|c.XenBase_148226101|JGIv7b.000060618_1552284-1590843-
TUSC5|ENSG00000184811|c.Taira201203eye_X011481|JGIv7b.000151031_892668-918570-
SPINT1|ENSG00000166145|c.Ueno201210spleen_X000757|JGIv7b.000218195_3234049-3264210-
STRN|ENSG00000115808|c.TeperekTkacz201206_X004613|JGIv7b.000174427_170779-189294-
PTPRF|ENSG00000142949|c.Taira201203heart_X004568|JGIv7b.000067962_1619555-1824918+
HIAT1|ENSG00000156875|c.Chang2013_X020707|JGIv7b.000063529_305584-335031+
SHROOM2|ENSG00000146950|c.Taira201203eye_X011110|JGIv7b.000137317_3757805-3883406-
TSPAN14|ENSG00000108219|c.Amin201106_X007368|JGIv7b.000025596_439717-474559-
ABCC1|ENSG00000103222|c.TXGP201107_X001030|JGIv7b.000009994_3762929-3842896+
LRRIQ3|ENSG00000162620|c.Quigley201212_X041553|JGIv7b.000169436_130117-160956-
ITGA5|ENSG00000161638|c.UniGene_Xl_S13589820|JGIv7b.000133382_927975-990408-
LRRC58|ENSG00000163428|c.Taira201203egg_X007863|JGIv7b.000347078_538064-544556-
PPARA|ENSG00000186951|c.Audic201207_X028232|JGIv7b.000070246_997262-1014814-
ZNF593|ENSG00000142684|c.Audic201207_X014842|JGIv7b.000027891_531986-548426-
NCAPG|ENSG00000109805|c.Taira201203st08_X001218|JGIv7b.000016001_341676-381107+
CTTN|ENSG00000085733|c.Quigley201212_X036002|JGIv7b.000113759_1115707-1145662-
RHOBTB2|ENSG00000008853|c.Taira201203kidney_X010484|JGIv7b.000139741_91952-138434-
TTC39A|ENSG00000085831|c.Taira201203stomach_X001322|JGIv7b.000053263_1906679-1955715-
RAB3A|ENSG00000105649|c.Amin201106_X024544|JGIv7b.000231526_586366-618557+
SCAPER|ENSG00000140386|c.Taira201203ovary_X001277|JGIv7b.000012518_4727442-4878059+
ELP5|ENSG00000170291|c.Ueno201210st15_X000271|JGIv7b.000066342_143127-148504+
BRD9|ENSG00000028310|c.Audic201207_X037659|JGIv7b.000134022_695046-729068-
WSB1|ENSG00000109046|c.Taira201203st10_X002818|JGIv7b.000078587_347759-363226-
MFSD3|ENSG00000167700|c.Audic201207_X047718|JGIv7b.000272240_33777-39554+
SYTL5|ENSG00000147041|c.Taira201203brain_X012830|JGIv7b.000137317_2937047-3011549-
FGFR1OP|ENSG00000213066|c.Audic201207_X047969|JGIv7b.000275342_374291-428412+
LRRC58|ENSG00000163428|c.JGIL6RMv1_XeXenL6RMv10002613m|JGIv7b.000169011_47675-53538-
SCP2|ENSG00000116171|c.Amin201106_X013271|JGIv7b.000053263_2877805-2893796+
EAF2|ENSG00000145088|c.Taira201203lung_X005699|JGIv7b.000084188_1667105-1678581+
SYNE2|ENSG00000054654|c.JGIL6RMv1_XeXenL6RMv10010494m|JGIv7b.000230550_1639298-1694942+
EXOC3|ENSG00000180104|c.Park201106_X013959|JGIv7b.000070754_933442-955851+
SELO|ENSG00000073169|c.Audic201207_X040050|JGIv7b.000155082_3759238-3787066-
PRPS2|ENSG00000101911|c.XGI_TC427617|JGIv7b.000017127_7965726-7991930+
RAP2B|ENSG00000181467|c.JGIL6RMv1_XeXenL6RMv10046687m|JGIv7b.000082102_2752301-2754626-
MTUS1|ENSG00000129422|c.Taira201203intestine_X007144|JGIv7b.000123719_1626533-1762604+
DOCK7|ENSG00000116641|c.Taira201203st08_X004722|JGIv7b.000155039_2330318-2418149+
EIF4G1|ENSG00000114867|c.TeperekTkacz201206_X003365|JGIv7b.000076530_10721-57682+
ABLIM1|ENSG00000099204|c.Taira201203pancreas_X000272|JGIv7b.000007045_1979560-2064172-
SLC18A1|ENSG00000036565|c.JGIL6RMv1_XeXenL6RMv10023410m|JGIv7b.000316820_85771-100952-
TWF1|ENSG00000151239|c.Audic201207_X015509|JGIv7b.000030470_4017201-4039842-
MPP6|ENSG00000105926|c.JGIL6RMv1_XeXenL6RMv10027935m|JGIv7b.000121633_57476-101052-
TMUB1|ENSG00000164897|c.UniGene_Xl_S27569201|JGIv7b.000160151_199294-203694-
CISD2|ENSG00000145354|c.XenBase_50603705|JGIv7b.000167800_543202-552033-
MAP2K5|ENSG00000137764|c.XGI_TC418356|JGIv7b.000058049_5085473-5173296+
ALAS1|ENSG00000023330|c.Park201106_X019747|JGIv7b.000155038_1473530-1502338-
TBC1D16|ENSG00000167291|c.Amin201106_X001359|JGIv7b.000005370_1697148-1736028-
TRMT1L|ENSG00000121486|c.Park201106_X006337|JGIv7b.000023165_5643513-5669082-
NKX2-5|ENSG00000183072|c.Taira201203heart_X001906|JGIv7b.000018892_1429688-1441612-
DEPTOR|ENSG00000155792|c.Audic201207_X020618|JGIv7b.000044528_456792-533735+
ARIH2|ENSG00000177479|c.Taira201203heart_X001369|JGIv7b.000013523_5719324-5763955+
PTPN9|ENSG00000169410|c.Taira201203egg_X004274|JGIv7b.000059965_1213891-1263845+
PCK2|ENSG00000100889|c.Audic201207_X008827|JGIv7b.000013576_5585402-5598659-
RIT1|ENSG00000143622|c.Quigley201212_X044854|JGIv7b.000220385_15256-25070+
SYNE1|ENSG00000131018|c.JGIL6RMv1_XeXenL6RMv10046228m|JGIv7b.000118142_2131302-2276643+
TIPARP|ENSG00000163659|c.Audic201207_X031248|JGIv7b.000082102_1716560-1754299-
DNASE1L3|ENSG00000163687|c.Ueno201210skin_X000333|JGIv7b.000034527_133739-157194-
ARNTL|ENSG00000133794|c.XenBase_50418073|JGIv7b.000025194_3855366-3870915-
TXLNA|ENSG00000084652|c.Quigley201207_X010952|JGIv7b.000166674_2860105-2875776-
TNFRSF10A|ENSG00000104689|c.Quigley201212_X038737|JGIv7b.000139741_60789-84764+
INPP5A|ENSG00000068383|c.Ueno201210brain_X000287|JGIv7b.000007555_7876580-8192907+
GIT2|ENSG00000139436|c.Amin201106_X020993|JGIv7b.000143664_848784-926434+
OXSR1|ENSG00000172939|c.JGIL6RMv1_XeXenL6RMv10053091m|JGIv7b.000047683_2870745-2937383+
LRIT3|ENSG00000183423|c.Audic201207_X049502|JGIv7b.000325141_1290117-1303210+
NRARP|ENSG00000198435|c.Quigley201112_X007381|JGIv7b.000037448_51310-52352-
HADHA|ENSG00000084754|c.Ueno201210st09_X000860|JGIv7b.000191023_465928-491122+
TRPM7|ENSG00000092439|c.Quigley201212_X005341|JGIv7b.000009266_3673562-3738025+
NA|c.Quigley201212_X000446|JGIv7b.000000211_13256-14846-
SEPT8|ENSG00000164402|c.Taira201203intestine_X002229|JGIv7b.000018892_6868274-6943793-
POLA2|ENSG00000014138|c.Chang2013_X009227|JGIv7b.000021980_1712048-1747289-
ABCC5|ENSG00000114770|c.Taira201203eye_X009166|JGIv7b.000084584_52476-120049-
EFCAB4B|ENSG00000130038|c.Audic201207_X020828|JGIv7b.000045452_812787-852534+
ZNF143|ENSG00000166478|c.Audic201207_X020166|JGIv7b.000043483_5055347-5083207-
TEAD1|ENSG00000187079|c.Quigley201112_X006252|JGIv7b.000029769_142856-222403+
PLXNA3|ENSG00000268862|c.TXGP201107_X008399|JGIv7b.000203041_158870-231307+
RNF208|ENSG00000212864|c.JGIL6RMv1_XeXenL6RMv10055100m|JGIv7b.000046073_3303043-3307780+
PALLD|ENSG00000129116|c.Taira201203heart_X001526|JGIv7b.000014692_9434484-9644053-
SNX31|ENSG00000174226|c.JGIL6RMv1_XeXenL6RMv10046624m|JGIv7b.000062229_614108-640600-
CROT|ENSG00000005469|c.JGIL6RMv1_XeXenL6RMv10008717m|JGIv7b.000023206_555015-580966+
HMG20A|ENSG00000140382|c.JGIL6RMv1_XeXenL6RMv10037436m|JGIv7b.000012518_2326780-2337695-
TMCO3|ENSG00000150403|c.JGIL6RMv1_XeXenL6RMv10021885m|JGIv7b.000338390_1341951-1372672+
TUFT1|ENSG00000143367|c.Audic201207_X021546|JGIv7b.000046492_1332854-1342356-
IQSEC2|ENSG00000268372|c.Ismailoglu201203_X004802|JGIv7b.000041477_484534-500959+
HIP1R|ENSG00000130787|c.JGIL6RMv1_XeXenL6RMv10029682m|JGIv7b.000395028_590215-655711-
ARHGEF18|ENSG00000104880|c.Taira201203intestine_X005541|JGIv7b.000072621_1693466-1743301-
MTMR12|ENSG00000150712|c.Taira201203brain_X008129|JGIv7b.000052441_3224003-3289536-
SCNN1A|ENSG00000111319|c.Quigley201212_X011492|JGIv7b.000018192_798661-823916+
FAM166A|ENSG00000188163|c.JGIL6RMv1_XeXenL6RMv10029640m|JGIv7b.000127590_781818-785275+
DBT|ENSG00000137992|c.Taira201203eye_X012242|JGIv7b.000181903_510528-522866+
BNIP3|ENSG00000176171|c.Chang2013_X003344|JGIv7b.000007555_7345097-7366786-
SMARCAD1|ENSG00000163104|c.Audic201207_X000609|JGIv7b.000000377_88230-156210-
NUDT12|ENSG00000112874|c.Audic201207_X001061|JGIv7b.000001187_2090878-2109505+
TTC7A|ENSG00000068724|c.Taira201203intestine_X006707|JGIv7b.000102974_16515929-16733027+
DEF8|ENSG00000140995|c.Taira201203lung_X008813|JGIv7b.000398601_355751-376252-
PPP3CA|ENSG00000138814|c.Taira201203muscle_X000200|JGIv7b.000007144_521292-652644+
TEF|ENSG00000167074|c.Park201106_X015069|JGIv7b.000078978_4702528-4722117+
SGTA|ENSG00000104969|c.JGIL6RMv1_XeXenL6RMv10051299m|JGIv7b.000054274_1761729-1772660+
MADD|ENSG00000110514|c.JGIL6RMv1_XeXenL6RMv10006196m|JGIv7b.000113759_200036-269638+
UCP2|ENSG00000175567|c.Quigley201212_X045817|JGIv7b.000236338_41104-46559+
R3HCC1|ENSG00000104679|c.Chang2013_X017911|JGIv7b.000051940_328081-337217-
ATP6V1H|ENSG00000047249|c.Quigley201212_X045532|JGIv7b.000230826_2397522-2441903-
HEXDC|ENSG00000169660|c.Ueno201210st20_X000256|JGIv7b.000023403_1894387-1926432+
TPD52L2|ENSG00000101150|c.JGIL6RMv1_XeXenL6RMv10015500m|JGIv7b.000174654_231663-242634+
PDK2|ENSG00000005882|c.XGI_TC450318|JGIv7b.000061124_5068427-5084965-
PLXNA2|ENSG00000076356|c.JGIL6RMv1_XeXenL6RMv10044474m|JGIv7b.000005269_266961-348065-
INPP5A|ENSG00000068383|c.Quigley201212_X010965|JGIv7b.000016863_7538285-7828167+
ABTB1|ENSG00000114626|c.Audic201207_X008630|JGIv7b.000013523_8065511-8099108-
AMOT|ENSG00000126016|c.Ismailoglu201203_X008170|JGIv7b.000086967_2305728-2350541+
CASD1|ENSG00000127995|c.Ueno201210eye_X000556|JGIv7b.000020052_626060-661834+
TIAM1|ENSG00000156299|c.Taira201203skin_X000337|JGIv7b.000006754_2703920-2928894-
WIPI1|ENSG00000070540|c.Ueno2012106cells_X000074|JGIv7b.000003490_354087-372017+
HLTF|ENSG00000071794|c.Quigley201112_X016080|JGIv7b.000130324_1010911-1041110+
NA|c.Quigley201212_X049695|JGIv7b.000337760_160024-179356-
ELOVL5|ENSG00000012660|c.XGI_TC435601|JGIv7b.000087714_379666-410280-
FLRT2|ENSG00000185070|c.Audic201207_X004623|JGIv7b.000007940_474589-521503-
IPO5|ENSG00000065150|c.UniGene_Xl_S14232546|JGIv7b.000078860_2085380-2123989-
RBM34|ENSG00000188739|c.Taira201203lung_X005379|JGIv7b.000075417_5233396-5251942-
TTC22|ENSG00000006555|c.Audic201207_X024799|JGIv7b.000053263_3546136-3573249-
PHTF2|ENSG00000006576|c.Audic201207_X007607|JGIv7b.000012518_16561293-16613600-
NAA35|ENSG00000135040|c.Ueno201210heart_X000268|JGIv7b.000013576_671454-697103+
TSG101|ENSG00000074319|c.TeperekTkacz201206_X002502|JGIv7b.000047091_1853624-1866444+
BECN1|ENSG00000126581|c.Amin201106_X027333|JGIv7b.000378358_1961-5726-
CA2|ENSG00000104267|c.Audic201207_X046058|JGIv7b.000234771_1457064-1477871-
COMT|ENSG00000093010|c.Taira201203eye_X006647|JGIv7b.000050079_4828138-4834000-
RAPGEF5|ENSG00000136237|c.Taira201203brain_X008551|JGIv7b.000057216_4797881-4941046-
CYLD|ENSG00000083799|c.Audic201207_X021092|JGIv7b.000045834_533463-542456+
TMEM63B|ENSG00000137216|c.Ueno201210intestine_X001439|JGIv7b.000111824_6273872-6301611-
MTA2|ENSG00000149480|c.Ismailoglu201203_X000316|JGIv7b.000002589_501794-520161+
NT5DC2|ENSG00000168268|c.Quigley201212_X001611|JGIv7b.000003272_1608440-1690344+
GGCT|ENSG00000006625|c.Taira201203lung_X002889|JGIv7b.000031690_203526-207835-
TRIM67|ENSG00000119283|c.JGIL6RMv1_XeXenL6RMv10026258m|JGIv7b.000034423_2367151-2401456-
AP2A1|ENSG00000196961|c.Ueno201210egg_X001519|JGIv7b.000402746_3434772-3457356+
SQRDL|ENSG00000137767|c.Ueno201210heart_X000156|JGIv7b.000009266_3471095-3514535+
LSP1|ENSG00000130592|c.Taira201203st25_X002410|JGIv7b.000051988_777685-828963-
SLC2A1|ENSG00000117394|c.Taira201203intestine_X007817|JGIv7b.000155288_417810-469979-
AASDHPPT|ENSG00000149313|c.XGI_TC422152|JGIv7b.000104417_854265-886537+
NA|c.Taira201203eye_X013623|JGIv7b.000263386_619056-637984-
ATP2A3|ENSG00000074370|c.Quigley201212_X022238|JGIv7b.000049179_314446-402063+
LMNA|ENSG00000160789|c.JGIL6RMv1_XeXenL6RMv10042565m|JGIv7b.000007479_1315910-1340958+
SLC9A3R1|ENSG00000109062|c.Audic201207_X049409|JGIv7b.000318577_483244-495635-
WFS1|ENSG00000109501|c.XGI_TC414543|JGIv7b.000106356_1154905-1178975+
CCDC129|ENSG00000180347|c.Quigley201207_X006124|JGIv7b.000050464_420730-489870-
DNTTIP1|ENSG00000101457|c.Amin201106_X016771|JGIv7b.000080843_898066-912609-
TIPARP|ENSG00000163659|c.Taira201203testis_X004093|JGIv7b.000387329_1874013-1909090+
MICAL3|ENSG00000243156|c.Taira201203lung_X001875|JGIv7b.000016623_25446-146287-
RRM2|ENSG00000171848|c.Quigley201212_X039525|JGIv7b.000149890_5125931-5132979-
ARFGAP3|ENSG00000242247|c.JGIL6RMv1_XeXenL6RMv10011192m|JGIv7b.000070246_922369-943136-
RPS6KA1|ENSG00000117676|c.Taira201203kidney_X001395|JGIv7b.000008834_980362-1044645-
FLOT1|ENSG00000230143|c.Taira201203st25_X003009|JGIv7b.000075398_2224619-2237471-
ACSL1|ENSG00000151726|c.Taira201203eye_X002775|JGIv7b.000014692_3285340-3333167+
PPP6R1|ENSG00000105063|c.Taira201203ovary_X008393|JGIv7b.000402746_495169-562399-
EPHA2|ENSG00000142627|c.Quigley201112_X011535|JGIv7b.000061932_192989-223729-
TGIF1|ENSG00000177426|c.Ueno2012102cells_X000174|JGIv7b.000008006_1839671-1852980-
RNF115|ENSG00000265491|c.Amin201106_X027718|JGIv7b.000409144_458165-466550-
RFC5|ENSG00000111445|c.Ueno2012106cells_X001797|JGIv7b.000179290_1943364-1972215-
MIA3|ENSG00000154305|c.Taira201203lung_X006232|JGIv7b.000102974_6492478-6548501-
POM121C|ENSG00000135213|c.Taira201203kidney_X011755|JGIv7b.000193569_499903-526293-
NRARP|ENSG00000198435|c.Quigley201112_X008618|JGIv7b.000046073_2694830-2698838+
MPDZ|ENSG00000107186|c.Ismailoglu201203_X005339|JGIv7b.000045965_857536-958336+
TFAP2A|ENSG00000137203|c.Quigley201212_X008167|JGIv7b.000013268_163669-185202+
GTSF1|ENSG00000170627|c.Ismailoglu201203_X009571|JGIv7b.000133382_1099711-1135159-
ADRB2|ENSG00000169252|c.Audic201207_X011809|JGIv7b.000018892_3799857-3804028+
RBM22|ENSG00000086589|c.Taira201203st12_X002263|JGIv7b.000057094_421316-435645+
FRY|ENSG00000073910|c.Ismailoglu201203_X011054|JGIv7b.000200825_501019-705092+
SPTAN1|ENSG00000197694|c.Taira201203st35_X000693|JGIv7b.000014008_262951-292447+
HHLA2|ENSG00000114455|c.Taira201203st25_X003111|JGIv7b.000078587_1513656-1533765-
BOK|ENSG00000176720|c.Audic201207_X050834|JGIv7b.000376454_690766-706740-
USP28|ENSG00000048028|c.Taira201203heart_X004545|JGIv7b.000066475_4589298-4642856-
ABR|ENSG00000159842|c.Ismailoglu201203_X006801|JGIv7b.000060518_1500403-1765004-
ZFP36|ENSG00000128016|c.Taira201203lung_X004136|JGIv7b.000050079_4487130-4491744+
USP12|ENSG00000152484|c.Audic201207_X039040|JGIv7b.000145382_55979-71967-
GBA2|ENSG00000070610|c.Quigley201207_X007461|JGIv7b.000067346_320331-341590+
IREB2|ENSG00000136381|c.Chang2013_X004949|JGIv7b.000012518_4241614-4277423+
KRT19|ENSG00000171345|c.JGIL6RMv1_XeXenL6RMv10001064m|JGIv7b.000075417_6868747-6873173-
UBQLN1|ENSG00000135018|c.Taira201203st35_X000661|JGIv7b.000013576_4429-23533+
CDK5|ENSG00000164885|c.Amin201106_X022398|JGIv7b.000170011_134476-140988+
RAB5A|ENSG00000144566|c.JGIL6RMv1_XeXenL6RMv10037938m|JGIv7b.000078337_837535-868392-
MAGI1|ENSG00000151276|c.Taira201203lung_X003088|JGIv7b.000035184_125739-319025+
KIF3A|ENSG00000131437|c.Taira201203muscle_X000641|JGIv7b.000018892_6796883-6834919-
HNRNPUL1|ENSG00000105323|c.Ismailoglu201203_X005797|JGIv7b.000050079_2467661-2491888+
MRI1|ENSG00000037757|c.JGIL6RMv1_XeXenL6RMv10013333m|JGIv7b.000175714_256171-265631-
ANKRD35|ENSG00000263773|c.Taira201203egg_X006607|JGIv7b.000172102_264981-268619+
KRT18|ENSG00000111057|c.Taira201203st35_X002817|JGIv7b.000127187_2193718-2205237+
GOLM1|ENSG00000135052|c.Audic201207_X032041|JGIv7b.000086871_2625158-2663738-
IKZF2|ENSG00000030419|c.Taira201203st30_X000857|JGIv7b.000013787_2422392-2476002-
DGKQ|ENSG00000145214|c.Ueno201210brain_X000142|JGIv7b.000003586_819337-926612-
VPS18|ENSG00000104142|c.Quigley201112_X020441|JGIv7b.000261090_487869-511991+
SAP30|ENSG00000164105|c.Audic201207_X009505|JGIv7b.000014692_7836613-7847859-
IL17RE|ENSG00000163701|c.Taira201203intestine_X009870|JGIv7b.000373396_286583-325856+
EVPL|ENSG00000167880|c.Quigley201212_X028323|JGIv7b.000071264_787618-815908+
TULP3|ENSG00000078246|c.XGI_TC416665|JGIv7b.000054899_96262-105995+
VIL1|ENSG00000127831|c.Quigley201212_X021858|JGIv7b.000047683_2409706-2543440+
ATP13A3|ENSG00000133657|c.Quigley201212_X015590|JGIv7b.000030987_1960614-1998254-
EPB41L4A|ENSG00000129595|c.Taira201203st10_X000675|JGIv7b.000012879_5291084-5403475+
UVRAG|ENSG00000198382|c.XenBase_147904512|JGIv7b.000091476_769885-836919-
KIAA1432|ENSG00000107036|c.JGIL6RMv1_XeXenL6RMv10001393m|JGIv7b.000106782_206263-267976-
SNX3|ENSG00000112335|c.XGI_TC422883|JGIv7b.000008355_4141055-4159512-
TACC1|ENSG00000147526|c.Taira201203brain_X013980|JGIv7b.000171831_69751-127332-
CHD6|ENSG00000124177|c.Taira201203st08_X005851|JGIv7b.000345631_652463-726307+
PAFAH1B3|ENSG00000079462|c.Taira201203stomach_X000560|JGIv7b.000015415_3107661-3118837+
PPAPDC1B|ENSG00000147535|c.Audic201207_X037127|JGIv7b.000128772_495049-511812-
RANBP9|ENSG00000010017|c.Quigley201212_X005938|JGIv7b.000011136_642005-682269-
CLUH|ENSG00000132361|c.TXGP201107_X006887|JGIv7b.000112554_43704-109292+
DNMT1|ENSG00000130816|c.Ismailoglu201203_X002861|JGIv7b.000018726_1791265-1834376+
COL4A3BP|ENSG00000113163|c.Taira201203st09_X000099|JGIv7b.000001187_12249037-12341089-
ACVR2B|ENSG00000114739|c.JGIL6RMv1_XeXenL6RMv10011755m|JGIv7b.000047683_3882881-3902054-
DTL|ENSG00000143476|c.Chang2013_X010796|JGIv7b.000027161_1431720-1458922+
UBQLN4|ENSG00000160803|c.Taira201203skin_X001772|JGIv7b.000041091_2614486-2630278+
ADAM9|ENSG00000168615|c.Quigley201207_X007100|JGIv7b.000059267_1915277-1976792-
SSRP1|ENSG00000149136|c.Audic201207_X037178|JGIv7b.000129468_8389-74940+
LPGAT1|ENSG00000123684|c.Ismailoglu201203_X008831|JGIv7b.000102974_11486468-11548700+
SRGAP1|ENSG00000196935|c.Ismailoglu201203_X000810|JGIv7b.000005925_994534-1090883-
SLC12A8|ENSG00000221955|c.Taira201203st25_X003247|JGIv7b.000084188_2605705-2625998-
PPP1R3C|ENSG00000119938|c.UniGene_Xl_S20755530|JGIv7b.000044558_808862-813413+
STK17A|ENSG00000164543|c.Chang2013_X001938|JGIv7b.000005228_3330751-3387652+
VPS13C|ENSG00000129003|c.Taira201203ovary_X001326|JGIv7b.000012518_3303250-3435716-
LMO7|ENSG00000136153|c.Audic201207_X030371|JGIv7b.000078860_7746937-7858910-
LEPRE1|ENSG00000117385|c.Chang2013_X026785|JGIv7b.000109184_629730-652931+
GLO1|ENSG00000124767|c.mgEST_1013091148|JGIv7b.000011063_482578-492087+
MKNK2|ENSG00000099875|c.Audic201207_X017410|JGIv7b.000035716_378830-401360-
ZNRF1|ENSG00000186187|c.JGIL6RMv1_XeXenL6RMv10029975m|JGIv7b.000046631_3450051-3484707-
TUBB2B|ENSG00000137285|c.Taira201203brain_X009315|JGIv7b.000067052_868637-874004+
WNK1|ENSG00000060237|c.Taira201203st10_X004399|JGIv7b.000256647_696464-724666-
IL1R1|ENSG00000115594|c.JGIL6RMv1_XeXenL6RMv10045442m|JGIv7b.000017127_3226678-3303046+
ITPK1|ENSG00000100605|c.TXGP201107_X003534|JGIv7b.000039723_1358320-1436890+
FAM83D|ENSG00000101447|c.Audic201207_X021133|JGIv7b.000045834_1525895-1534931-
MYO19|ENSG00000141140|c.Taira201203egg_X007972|JGIv7b.000382976_462343-517876-
PLXNB2|ENSG00000196576|c.Taira201203brain_X004899|JGIv7b.000026505_2905679-3021828+
LIFR|ENSG00000113594|c.Taira201203st09_X002365|JGIv7b.000051452_686249-773167+
SLC27A4|ENSG00000167114|c.TXGP201107_X006291|JGIv7b.000091271_77624-97970+
PLSCR3|ENSG00000187838|c.Taira201203eye_X003124|JGIv7b.000016004_284332-303037+
MFN2|ENSG00000116688|c.Taira201203brain_X011919|JGIv7b.000108577_389256-418397+
SEPT9|ENSG00000184640|c.Taira201203st40_X001945|JGIv7b.000096766_1576324-1617004+
GALNT7|ENSG00000109586|c.Quigley201212_X009368|JGIv7b.000014692_7895884-7980253-
TRAF4|ENSG00000076604|c.Audic201207_X017275|JGIv7b.000035361_3685547-3718641+
NCKAP1|ENSG00000061676|c.Chang2013_X001632|JGIv7b.000004321_2427320-2493141+
SLMO2|ENSG00000101166|c.Taira201203kidney_X009490|JGIv7b.000103958_170193-177113+
CARS|ENSG00000110619|c.Taira201203st30_X001441|JGIv7b.000030003_98336-131116+
ASAH1|ENSG00000104763|c.Ueno201210kidney_X000360|JGIv7b.000014692_1013133-1027615-
TACC3|ENSG00000013810|c.Audic201207_X001811|JGIv7b.000003467_3296788-3325446+
CCDC93|ENSG00000125633|c.Audic201207_X002013|JGIv7b.000003490_2293640-2307093-
MYO5C|ENSG00000128833|c.Audic201207_X005299|JGIv7b.000009266_607927-665594+
ELMO2|ENSG00000062598|c.Audic201207_X030916|JGIv7b.000080843_125217-158397-
MGAT4A|ENSG00000071073|c.Ismailoglu201203_X008702|JGIv7b.000099286_5965724-6020717+
TJP3|ENSG00000105289|c.Quigley201212_X025098|JGIv7b.000056125_42991-105034-
KRT8|ENSG00000170421|c.JGIL6RMv1_XeXenL6RMv10015101m|JGIv7b.000200825_6998824-7008360-
ZFP64|ENSG00000020256|c.Park201106_X004082|JGIv7b.000013471_106482-117308-
TANC1|ENSG00000115183|c.Ueno201210heart_X000639|JGIv7b.000043242_11359547-11496107-
NPEPPS|ENSG00000141279|c.Ueno2012106cells_X001198|JGIv7b.000075417_5140285-5163502+
UBR3|ENSG00000144357|c.TXGP201107_X003773|JGIv7b.000043242_6957682-7067028-
GREB1L|ENSG00000141449|c.Quigley201112_X013620|JGIv7b.000085591_509475-593911+
PI4KA|ENSG00000241973|c.Quigley201212_X033436|JGIv7b.000097703_570029-640174+
KIF2C|ENSG00000142945|c.UniGene_Xl_S13831068|JGIv7b.000179914_40482-74727+
UTP20|ENSG00000120800|c.Ismailoglu201203_X008739|JGIv7b.000100253_3550604-3623534+
LSM14B|ENSG00000149657|c.Ueno2012102cells_X000318|JGIv7b.000014557_667265-677512+
ADAM10|ENSG00000137845|c.Taira201203stomach_X001429|JGIv7b.000059883_2026152-2109602-
TMEM63A|ENSG00000196187|c.Taira201203ovary_X005681|JGIv7b.000102974_5099336-5144493+
ACLY|ENSG00000131473|c.TXGP201107_X005744|JGIv7b.000075417_7017284-7047546-
SULT6B1|ENSG00000138068|c.Audic201207_X016872|JGIv7b.000034423_2599180-2612396+
AP3B1|ENSG00000132842|c.Ueno2012106cells_X001937|JGIv7b.000220499_1517535-1661864+
RPUSD2|ENSG00000166133|c.TXGP201107_X008891|JGIv7b.000243665_54657-59570-
MPDU1|ENSG00000129255|c.Audic201207_X023661|JGIv7b.000051671_82409-91198-
SMC2|ENSG00000136824|c.XGI_TC414107|JGIv7b.000046215_291457-326951+
MDN1|ENSG00000112159|c.Taira201203ovary_X002226|JGIv7b.000022185_733441-858240+
LAMC1|ENSG00000135862|c.TXGP201107_X004682|JGIv7b.000053263_6316856-6396551-
PIM1|ENSG00000137193|c.Park201106_X004157|JGIv7b.000013523_5306892-5317463+
TFCP2|ENSG00000135457|c.Quigley201212_X037658|JGIv7b.000133382_4289520-4343649+
ALAD|ENSG00000148218|c.Taira201203st30_X002025|JGIv7b.000046073_2901759-2906912-
AGRN|ENSG00000188157|c.Taira201203kidney_X007458|JGIv7b.000066475_1563758-1860782+
ALCAM|ENSG00000170017|c.Taira201203skin_X002838|JGIv7b.000078587_2173799-2217317-
XRCC5|ENSG00000079246|c.Ismailoglu201203_X003000|JGIv7b.000021603_188767-211498+
EDC4|ENSG00000038358|c.Quigley201212_X015090|JGIv7b.000030003_511830-580682+
PSEN2|ENSG00000143801|c.JGIL6RMv1_XeXenL6RMv10000417m|JGIv7b.000176005_1277161-1297115-
NA|c.TXGP201107_X003841|JGIv7b.000044061_2350967-2354231+
MPC1|ENSG00000060762|c.JGIL6RMv1_XeXenL6RMv10048585m|JGIv7b.000187686_41610-51785+
SMYD5|ENSG00000135632|c.Amin201106_X007606|JGIv7b.000027038_362319-367172-
SCNN1G|ENSG00000166828|c.UniGene_Xl_S19874640|JGIv7b.000023403_5482801-5498301-
AKR1C3|ENSG00000196139|c.Taira201203ovary_X005583|JGIv7b.000098502_412795-453787+
UHRF2|ENSG00000147854|c.Ueno201210st10_X001063|JGIv7b.000055225_5755-67483-
GALK1|ENSG00000108479|c.Park201106_X013987|JGIv7b.000071264_999271-1010960+
SCEL|ENSG00000136155|c.UniGene_Xl_S20755642|JGIv7b.000078860_7185109-7247554-
MYO5B|ENSG00000167306|c.Taira201203kidney_X005127|JGIv7b.000040963_613943-740658-
ULK2|ENSG00000083290|c.Taira201203st08_X002661|JGIv7b.000047398_2232862-2308569+
RNF222|ENSG00000189051|c.Ueno2012102cells_X001495|JGIv7b.000163806_3351260-3358538+
DHX9|ENSG00000135829|c.Taira201203lung_X005111|JGIv7b.000069443_8455877-8482955-
MRPL45|ENSG00000174100|c.Audic201207_X029760|JGIv7b.000075417_5102861-5140339-
TMSB4X|ENSG00000205542|c.Taira201203st15_X000730|JGIv7b.000017127_8096165-8098414+
AKR1C1|ENSG00000187134|c.Taira201203eye_X014102|JGIv7b.000302407_87179-103021+
PLCB3|ENSG00000149782|c.Ismailoglu201203_X000331|JGIv7b.000002589_2093421-2206138+
N4BP3|ENSG00000145911|c.Quigley201212_X034179|JGIv7b.000100253_2586049-2619307+
TTC39C|ENSG00000168234|c.Taira201203ovary_X005274|JGIv7b.000085591_1367733-1414331+
APBA3|ENSG00000011132|c.Ismailoglu201203_X006434|JGIv7b.000056125_34421-104702+
GRHPR|ENSG00000137106|c.Ueno201210st09_X000708|JGIv7b.000120942_608275-617814-
NA|c.Audic201207_X039022|JGIv7b.000143831_2149138-2153172-
PHKA1|ENSG00000268579|c.Taira201203muscle_X000951|JGIv7b.000036864_2186587-2236582+
TTF2|ENSG00000116830|c.Audic201207_X050181|JGIv7b.000347078_948611-959223-
IQSEC2|ENSG00000268372|c.Ueno201210brain_X002926|JGIv7b.000229341_396895-489566-
HTRA1|ENSG00000166033|c.Chang2013_X008004|JGIv7b.000016863_9214179-9237789+
ZNF608|ENSG00000168916|c.Ismailoglu201203_X012659|JGIv7b.000332973_2041542-2104323+
ANP32A|ENSG00000140350|c.mgEST_1013252008|JGIv7b.000036401_3136217-3154232+
HIP1R|ENSG00000130787|c.Taira201203ovary_X007328|JGIv7b.000211266_71848-134995+
IDH2|ENSG00000182054|c.Taira201203lung_X006310|JGIv7b.000106789_880359-895348-
RNF222|ENSG00000189051|c.Quigley201212_X031086|JGIv7b.000081941_693602-714433-
OSBPL2|ENSG00000130703|c.Quigley201212_X008268|JGIv7b.000013471_3283191-3331633-
THADA|ENSG00000115970|c.Taira201203ovary_X005717|JGIv7b.000102974_14436800-14723358-
USP25|ENSG00000155313|c.Ueno201210intestine_X000266|JGIv7b.000011316_5401139-5480509+
NXPE4|ENSG00000137634|c.Ismailoglu201203_X007979|JGIv7b.000083106_152889-161353+
KCTD2|ENSG00000180901|c.Taira201203eye_X001593|JGIv7b.000009994_9045909-9084360+
C6orf132|ENSG00000188112|c.Taira201203intestine_X004225|JGIv7b.000047533_2822043-2830168-
CNKSR3|ENSG00000153721|c.Audic201207_X020792|JGIv7b.000045174_827010-869749-
RRBP1|ENSG00000125844|c.JGIL6RMv1_XeXenL6RMv10027812m|JGIv7b.000089475_400909-453005-
COX16|ENSG00000133983|c.Amin201106_X018103|JGIv7b.000098382_950895-1008242-
FNBP1|ENSG00000187239|c.Ueno201210st09_X000150|JGIv7b.000014008_382875-493808+
PLEKHA6|ENSG00000143850|c.Ueno201210brain_X002508|JGIv7b.000151578_1015556-1138182-
MACF1|ENSG00000127603|c.Taira201203pancreas_X002982|JGIv7b.000300439_375320-447405+
NARF|ENSG00000141562|c.Taira201203lung_X004942|JGIv7b.000064164_559797-575869+
MTX3|ENSG00000177034|c.Audic201207_X039815|JGIv7b.000154892_104441-110719-
TPRN|ENSG00000176058|c.Taira201203kidney_X010102|JGIv7b.000127590_378988-398870+
SLC35A3|ENSG00000117620|c.Quigley201212_X021722|JGIv7b.000047606_6080753-6099695+
MPP7|ENSG00000150054|c.Chang2013_X008189|JGIv7b.000017434_533381-750108-
MPP7|ENSG00000150054|c.Taira201203brain_X008181|JGIv7b.000052573_2850514-3067961-
PLEKHM2|ENSG00000116786|c.Ueno2012106cells_X002110|JGIv7b.000303743_161905-181501-
FLCN|ENSG00000154803|c.Audic201207_X010006|JGIv7b.000015215_426194-438921-
PFKFB2|ENSG00000123836|c.Quigley201212_X013360|JGIv7b.000024235_5616701-5671436-
ATP13A5|ENSG00000187527|c.Quigley201212_X019464|JGIv7b.000043648_811178-854308+
HAGH|ENSG00000063854|c.Audic201207_X045105|JGIv7b.000219295_1238013-1263534-
ATP2B4|ENSG00000058668|c.Audic201207_X043681|JGIv7b.000196263_204621-322668-
SRRT|ENSG00000087087|c.Ueno201210st12_X000447|JGIv7b.000113187_1043423-1059744+
SUGP1|ENSG00000105705|c.JGIL6RMv1_XeXenL6RMv10025626m|JGIv7b.000163107_8488-31952-
ATP2A3|ENSG00000074370|c.Ismailoglu201203_X010413|JGIv7b.000166365_2616881-2716781+
CAD|ENSG00000084774|c.Quigley201212_X030809|JGIv7b.000080529_122279-155242-
TPD52L2|ENSG00000101150|c.XGI_TC468529|JGIv7b.000254613_166404-174609+
CC2D1A|ENSG00000132024|c.Taira201203eye_X012144|JGIv7b.000175714_129973-158902-
GSG2|ENSG00000177602|c.Ismailoglu201203_X009021|JGIv7b.000109013_144446-168590+
PRKDC|ENSG00000253729|c.XenBase_4126676|JGIv7b.000079166_426812-522782-
UBA2|ENSG00000126261|c.Ueno201210st09_X000655|JGIv7b.000098999_1413270-1438027+
CCDC86|ENSG00000110104|c.Taira201203st30_X000579|JGIv7b.000011978_813071-883980+
ID4|ENSG00000172201|c.Taira201203st30_X000548|JGIv7b.000011136_2893956-2898924+
PFN2|ENSG00000070087|c.XenBase_148233827|JGIv7b.000172068_2802627-2831322-
LETM2|ENSG00000165046|c.Ueno201210st09_X000721|JGIv7b.000128772_624911-644871+
SERINC5|ENSG00000164300|c.Quigley201212_X044932|JGIv7b.000220499_753684-793002+
NUDCD1|ENSG00000120526|c.JGIL6RMv1_XeXenL6RMv10039456m|JGIv7b.000063404_2566251-2648317-
SPTBN1|ENSG00000115306|c.Taira201203kidney_X008720|JGIv7b.000086070_1489482-1606167-
LEO1|ENSG00000166477|c.mgEST_1013254551|JGIv7b.000268638_1017988-1034550+
SCUBE2|ENSG00000175356|c.Taira201203st20_X003479|JGIv7b.000093786_2183247-2225195-
PRKCI|ENSG00000163558|c.Ismailoglu201203_X006607|JGIv7b.000058517_3919257-3974237+
HTT|ENSG00000197386|c.Ueno201210brain_X000120|JGIv7b.000003467_5731792-5866021+
TMEM65|ENSG00000164983|c.Park201106_X022330|JGIv7b.000220448_1934734-1982450-
SFT2D1|ENSG00000198818|c.Chung201110_X001315|JGIv7b.000014467_723598-740192-
FAM83G|ENSG00000188522|c.TXGP201107_X000117|JGIv7b.000000939_6194250-6228039+
RBBP8|ENSG00000101773|c.Taira201203st20_X003343|JGIv7b.000085591_935824-978820+
ATP11C|ENSG00000101974|c.Ueno201210intestine_X000344|JGIv7b.000012933_2736928-2787531-
FRYL|ENSG00000075539|c.Taira201203st25_X001618|JGIv7b.000032657_3068830-3109249+
MIB1|ENSG00000101752|c.Quigley201212_X014953|JGIv7b.000029621_3273730-3327663-
PTPRZ1|ENSG00000106278|c.JGIL6RMv1_XeXenL6RMv10051736m|JGIv7b.000152894_2017216-2127436-
CYP20A1|ENSG00000119004|c.JGIL6RMv1_XeXenL6RMv10042718m|JGIv7b.000139113_2622366-2643178+
GIT1|ENSG00000108262|c.Taira201203eye_X011479|JGIv7b.000151031_2216-93315-
MSH6|ENSG00000116062|c.TXGP201107_X006644|JGIv7b.000102974_17224724-17259394+
ZNF347|ENSG00000197937|c.Quigley201212_X035553|JGIv7b.000109621_350649-372989-
THUMPD1|ENSG00000066654|c.Chang2013_X009728|JGIv7b.000023403_15959312-15967092+
MAP4K5|ENSG00000012983|c.Ueno201210egg_X000836|JGIv7b.000060945_72093-164486+
UBQLN4|ENSG00000160803|c.Chang2013_X010550|JGIv7b.000026819_2815543-2828727-
AMOTL2|ENSG00000114019|c.Quigley201112_X007990|JGIv7b.000043061_117606-130202-
SPRED1|ENSG00000166068|c.Quigley201212_X047357|JGIv7b.000265107_2922302-2977455-
HERC2|ENSG00000263162|c.JGIL6RMv1_XeXenL6RMv10022691m|JGIv7b.000190664_564304-669648-
CHD9|ENSG00000177200|c.Taira201203spleen_X001981|JGIv7b.000033905_2024506-2140741-
ESYT1|ENSG00000139641|c.Ismailoglu201203_X001242|JGIv7b.000008129_7693883-7749257-
IRS1|ENSG00000169047|c.Quigley201212_X032031|JGIv7b.000086967_3621874-3634933+
GRK6|ENSG00000198055|c.JGIL6RMv1_XeXenL6RMv10054450m|JGIv7b.000100253_697793-737034+
KIAA1522|ENSG00000162522|c.Ueno201210eye_X002022|JGIv7b.000280543_76509-104074-
PPARGC1A|ENSG00000109819|c.JGIL6RMv1_XeXenL6RMv10008231m|JGIv7b.000016001_1733392-1762819-
SSUH2|ENSG00000125046|c.JGIL6RMv1_XeXenL6RMv10000372m|JGIv7b.000150991_2791221-2822423-
YIPF1|ENSG00000058799|c.JGIL6RMv1_XeXenL6RMv10039107m|JGIv7b.000293151_23056-36442-
FXR1|ENSG00000114416|c.Ueno201210heart_X000520|JGIv7b.000030987_994369-1025292+
EFTUD1|ENSG00000140598|c.Park201106_X002635|JGIv7b.000009266_4813304-4960708+
GGCX|ENSG00000115486|c.Ismailoglu201203_X011835|JGIv7b.000247724_5813174-5832457-
KAZN|ENSG00000189337|c.Taira201203kidney_X009648|JGIv7b.000109184_1096302-1203649-
PSMB7|ENSG00000136930|c.JGIL6RMv1_XeXenL6RMv10036025m|JGIv7b.000003586_2248580-2282231+
KIF2C|ENSG00000142945|c.TeperekTkacz201202_X001131|JGIv7b.000325141_1374316-1415706-
OCRL|ENSG00000122126|c.Ueno201210st09_X000606|JGIv7b.000086967_1963793-2009808+
IGF2R|ENSG00000197081|c.Ismailoglu201203_X005302|JGIv7b.000045784_3082094-3172602+
TACC2|ENSG00000138162|c.Taira201203heart_X005776|JGIv7b.000109997_308049-430703+
ALS2|ENSG00000003393|c.Taira201203brain_X012916|JGIv7b.000139113_628133-683009-
USP2|ENSG00000036672|c.Taira201203heart_X007894|JGIv7b.000287959_2594811-2650805+
MYO1C|ENSG00000197879|c.Taira201203kidney_X009777|JGIv7b.000112554_2057315-2154581-
PRKACA|ENSG00000072062|c.JGIL6RMv1_XeXenL6RMv10033794m|JGIv7b.000010320_21094-66692-
IRF2BPL|ENSG00000119669|c.Ismailoglu201203_X012393|JGIv7b.000289484_121519-125116+
NCOA5|ENSG00000124160|c.TeperekTkacz201206_X003245|JGIv7b.000072014_589865-613929-
CDK8|ENSG00000132964|c.Audic201207_X043126|JGIv7b.000187321_1768767-1826401-
C19orf43|ENSG00000123144|c.mgEST_1013089788|JGIv7b.000196085_537678-547852+
CST3|ENSG00000101439|c.mgEST_1013088739|JGIv7b.000012020_1357831-1386327+
ENDOU|ENSG00000111405|c.Quigley201212_X002137|JGIv7b.000004165_331535-352652+
KTN1|ENSG00000126777|c.Audic201207_X032902|JGIv7b.000091950_804124-900246-
F8A3|ENSG00000268464|c.Park201106_X022913|JGIv7b.000245044_5418878-5438912+
TUFM|ENSG00000178952|c.XGI_TC446213|JGIv7b.000064025_193714-205146-
MCMBP|ENSG00000197771|c.Ueno2012102cells_X000396|JGIv7b.000020641_364679-375795-
SMARCC1|ENSG00000173473|c.XenBase_148225099|JGIv7b.000053445_593010-644733-
PTPRZ1|ENSG00000106278|c.XGI_TC413459|JGIv7b.000026505_1287344-1400768+
FKBP15|ENSG00000119321|c.Ueno2012106cells_X001575|JGIv7b.000127590_878794-900323+
HERC1|ENSG00000103657|c.Ueno201210brain_X000435|JGIv7b.000012518_3826334-3962960-
MAP2K4|ENSG00000065559|c.Audic201207_X031179|JGIv7b.000081941_3252780-3285246-
FBXO7|ENSG00000100225|c.Audic201207_X048995|JGIv7b.000302407_17857-24861-
ZNF585B|ENSG00000245680|c.Taira201203heart_X001056|JGIv7b.000011418_493706-537196+
PLOD3|ENSG00000106397|c.Amin201106_X005502|JGIv7b.000016004_1998357-2012849+
HIPK1|ENSG00000163349|c.Quigley201207_X004499|JGIv7b.000035524_175798-226577-
CDH1|ENSG00000039068|c.Ueno201210egg_X000783|JGIv7b.000057875_2419255-2450684+
MKRN2|ENSG00000075975|c.Ueno201210st20_X000686|JGIv7b.000141798_80974-90082+
ABHD12|ENSG00000100997|c.Taira201203brain_X010962|JGIv7b.000089475_937380-989243+
EIF2B5|ENSG00000145191|c.Audic201207_X014983|JGIv7b.000029016_1809364-1827238-
MVP|ENSG00000013364|c.Audic201207_X006306|JGIv7b.000011418_157101-166473-
GGA1|ENSG00000100083|c.Audic201207_X041074|JGIv7b.000166365_194642-224658-
IRF2BPL|ENSG00000119669|c.Audic201207_X018736|JGIv7b.000039723_6323491-6329551-
TLL2|ENSG00000095587|c.Taira201203st30_X002751|JGIv7b.000074352_753601-768123-
PER3|ENSG00000049246|c.Taira201203ovary_X005337|JGIv7b.000087017_228794-261206-
APMAP|ENSG00000101474|c.Audic201207_X006433|JGIv7b.000012020_788851-812104+
MYC|ENSG00000136997|c.XGI_TC417276|JGIv7b.000110678_1415080-1418693-
DOCK1|ENSG00000150760|c.Taira201203ovary_X000821|JGIv7b.000007555_4514741-4784532+
OTOF|ENSG00000115155|c.Quigley201112_X006409|JGIv7b.000030581_177303-265551-
PPARGC1A|ENSG00000109819|c.Taira201203ovary_X003700|JGIv7b.000047509_1768257-1836161+
ARHGAP27|ENSG00000159314|c.Taira201203spleen_X003096|JGIv7b.000061180_213314-266977+
NDRG2|ENSG00000165795|c.Taira201203ovary_X007943|JGIv7b.000272406_1837440-1889383+
FXYD3|ENSG00000089356|c.mgEST_1013251433|JGIv7b.000019916_18854-33417+
PALM3|ENSG00000187867|c.Ueno201210ovary_X000744|JGIv7b.000175714_1842-18568+
FCGBP|ENSG00000090920|c.JGIL6RMv1_XeXenL6RMv10026131m|JGIv7b.000085128_1034845-1064342+
PRKCD|ENSG00000163932|c.JGIL6RMv1_XeXenL6RMv10035168m|JGIv7b.000107347_2981764-3040081-
SLC18A2|ENSG00000165646|c.Taira201203skin_X003671|JGIv7b.000139741_1404743-1432556+
KIAA1324|ENSG00000116299|c.Taira201203brain_X000561|JGIv7b.000002841_379771-427210+
SLC18A2|ENSG00000165646|c.Audic201207_X020903|JGIv7b.000045741_12701-91837-
ATAD5|ENSG00000176208|c.TXGP201107_X007831|JGIv7b.000163806_5162476-5181144-
BECN1|ENSG00000126581|c.Ismailoglu201203_X005269|JGIv7b.000045765_84230-95153+
MAP1B|ENSG00000131711|c.Taira201203ovary_X006361|JGIv7b.000143068_15678-39544-
MYH10|ENSG00000133026|c.Ismailoglu201203_X011245|JGIv7b.000208071_8519059-8691885+
TFCP2|ENSG00000135457|c.Taira201203ovary_X000480|JGIv7b.000005732_3038575-3076985-
ACP5|ENSG00000102575|c.Ismailoglu201203_X005785|JGIv7b.000049557_1109913-1131693+
ATP6V0A1|ENSG00000033627|c.Ueno201210st20_X000514|JGIv7b.000075417_7513960-7564095+
SCN5A|ENSG00000183873|c.Quigley201212_X021874|JGIv7b.000047683_3550091-3772246+
ARHGEF16|ENSG00000130762|c.Quigley201212_X023518|JGIv7b.000052341_5204807-5252534+
ARHGAP32|ENSG00000134909|c.Quigley201212_X029912|JGIv7b.000075966_233937-391054-
ZMAT4|ENSG00000165061|c.Ueno201210egg_X000043|JGIv7b.000003467_237797-261316-
DAPK3|ENSG00000167657|c.Ismailoglu201203_X007055|JGIv7b.000066916_344721-360272+
LY9|ENSG00000122224|c.Park201106_X009201|JGIv7b.000041091_3483515-3504714+
EXT1|ENSG00000182197|c.JGIL6RMv1_XeXenL6RMv10022771m|JGIv7b.000264180_638403-676870+
OGFR|ENSG00000060491|c.Taira201203testis_X000972|JGIv7b.000020985_572391-580252+
OXSR1|ENSG00000172939|c.Taira201203brain_X008220|JGIv7b.000052573_13435322-13489922-
RBMS1|ENSG00000153250|c.Taira201203lung_X000422|JGIv7b.000004321_11135477-11239505+
DLG5|ENSG00000151208|c.Audic201207_X023003|JGIv7b.000050094_1594938-1802226-
PLEKHG3|ENSG00000126822|c.Taira201203st10_X002515|JGIv7b.000061444_384063-466985+
TPM3|ENSG00000143549|c.Taira201203skin_X001976|JGIv7b.000046492_715687-743544+
PREP|ENSG00000085377|c.Taira201203muscle_X000246|JGIv7b.000008630_3350924-3440550-
SLC25A1|ENSG00000100075|c.Ueno201210egg_X001062|JGIv7b.000097703_463043-493036-
SMO|ENSG00000128602|c.Ismailoglu201203_X001792|JGIv7b.000012518_7942673-7971001+
IKBKAP|ENSG00000070061|c.Audic201207_X025405|JGIv7b.000056125_1210348-1320341-
PKP3|ENSG00000184363|c.Chang2013_X021897|JGIv7b.000074352_6487489-6549677+
ATP6V1G1|ENSG00000136888|c.XGI_TC423447|JGIv7b.000080512_610674-615396-
USP32|ENSG00000170832|c.Taira201203spleen_X004926|JGIv7b.000187496_122950-233270-
KIF21A|ENSG00000139116|c.Taira201203brain_X000613|JGIv7b.000003286_1511117-1588188-
GPCPD1|ENSG00000125772|c.Taira201203st08_X004173|JGIv7b.000102974_20703056-20808659-
SUGP1|ENSG00000105705|c.Quigley201212_X028245|JGIv7b.000070461_1707209-1735279-
FAM49B|ENSG00000153310|c.Audic201207_X045190|JGIv7b.000220448_3886054-3996499-
HP1BP3|ENSG00000127483|c.Quigley201112_X018100|JGIv7b.000175822_18694-28456-
NADKD1|ENSG00000152620|c.Chang2013_X017773|JGIv7b.000051452_1477396-1504989-
HEXIM1|ENSG00000186834|c.Ismailoglu201203_X002261|JGIv7b.000014557_8833337-8835233+
RNF112|ENSG00000128482|c.Chang2013_X027272|JGIv7b.000117539_282084-305738+
PIM3|ENSG00000198355|c.Quigley201212_X039731|JGIv7b.000152894_17327-23415-
SMARCAL1|ENSG00000138375|c.Chang2013_X009007|JGIv7b.000021603_277463-306359+
ANAPC2|ENSG00000176248|c.Quigley201207_X009892|JGIv7b.000127590_62192-71853+
CYB5B|ENSG00000103018|c.JGIL6RMv1_XeXenL6RMv10030651m|JGIv7b.000202158_2989882-3005893+
PTPN12|ENSG00000127947|c.Quigley201212_X016270|JGIv7b.000033104_2755759-2810347+
TNIP1|ENSG00000145901|c.Taira201203st08_X005075|JGIv7b.000187759_113413-179583+
FAM3A|ENSG00000268160|c.XGI_TC420293|JGIv7b.000392913_80148-98658+
ARRB2|ENSG00000141480|c.JGIL6RMv1_XeXenL6RMv10048234m|JGIv7b.000402161_309311-336616+
NCKAP1|ENSG00000061676|c.Ueno201210st10_X000808|JGIv7b.000043242_1017684-1099293+
EFCAB14|ENSG00000159658|c.Taira201203egg_X007574|JGIv7b.000276272_1637656-1653939-
VGLL4|ENSG00000144560|c.Quigley201212_X038225|JGIv7b.000135961_491953-534843-
PRDX5|ENSG00000126432|c.Taira201203kidney_X004283|JGIv7b.000031469_2336205-2343747+
ATAD2|ENSG00000156802|c.Taira201203kidney_X012235|JGIv7b.000220448_1529970-1590071-
AC012313.1|ENSG00000269855|c.Audic201207_X007826|JGIv7b.000012933_4049740-4056397+
ANKIB1|ENSG00000001629|c.Ueno201210kidney_X001358|JGIv7b.000112411_1683148-1779862+
CHP1|ENSG00000187446|c.XenBase_148236366|JGIv7b.000218195_2686150-2715482-
SCYL3|ENSG00000000457|c.Park201106_X015030|JGIv7b.000078978_983944-1012713+
EEF2|ENSG00000167658|c.Ueno2012102cells_X001460|JGIv7b.000152942_213614-223910-
RHOT1|ENSG00000126858|c.JGIL6RMv1_XeXenL6RMv10016600m|JGIv7b.000163806_5107714-5136651-
FURIN|ENSG00000140564|c.Quigley201212_X005375|JGIv7b.000009266_6785284-6897454+
NPC1|ENSG00000141458|c.Audic201207_X031788|JGIv7b.000085591_1116337-1164046-
GPR4|ENSG00000177464|c.JGIL6RMv1_XeXenL6RMv10018951m|JGIv7b.000039723_10400525-10429995-
TRIM39|ENSG00000230308|c.Taira201203st10_X003525|JGIv7b.000133382_3192949-3210597-
TRIM39|ENSG00000230308|c.Taira201203st35_X003829|JGIv7b.000353868_14873-16039-
KIAA1324L|ENSG00000164659|c.JGIL6RMv1_XeXenL6RMv10009242m|JGIv7b.000033104_5396372-5433588-
NA|c.Taira201203st25_X003710|JGIv7b.000114423_53920-60154+
ACER3|ENSG00000262970|c.JGIL6RMv1_XeXenL6RMv10047165m|JGIv7b.000068908_2505063-2543571-
HEXIM1|ENSG00000186834|c.Chang2013_X022244|JGIv7b.000075417_1864943-1866827+
LETM1|ENSG00000168924|c.Ismailoglu201203_X003293|JGIv7b.000024597_1168280-1211417+
PHC2|ENSG00000134686|c.Chang2013_X035330|JGIv7b.000271293_32965-46446-
PLS3|ENSG00000102024|c.Taira201203brain_X007861|JGIv7b.000050694_1612119-1658758+
FAM110A|ENSG00000125898|c.Park201106_X019426|JGIv7b.000147859_293011-300216+
SULF2|ENSG00000196562|c.Taira201203st30_X000876|JGIv7b.000014557_5574368-5698739+
BCL2L13|ENSG00000099968|c.TXGP201107_X009866|JGIv7b.000388571_385983-414554+
ARFGEF1|ENSG00000066777|c.JGIL6RMv1_XeXenL6RMv10016263m|JGIv7b.000010587_510393-605464-
CCNB1|ENSG00000134057|c.Ueno201210st09_X000953|JGIv7b.000276272_1626330-1634980+
NCOA1|ENSG00000084676|c.Taira201203testis_X001938|JGIv7b.000051558_26436-150829+
RYBP|ENSG00000163602|c.Ismailoglu201203_X004270|JGIv7b.000034527_839734-890734+
EFHD1|ENSG00000115468|c.Audic201207_X020605|JGIv7b.000044494_7072789-7097126-
HIST2H2AB|ENSG00000184270|c.JGIL6RMv1_XeXenL6RMv10023237m|JGIv7b.000261090_60374-61978+
NTAN1|ENSG00000157045|c.Chang2013_X004143|JGIv7b.000009994_3357238-3405103+
CAST|ENSG00000153113|c.Quigley201212_X001097|JGIv7b.000001187_3714161-3797565-
LGALS4|ENSG00000171747|c.Audic201207_X022972|JGIv7b.000050079_3622122-3636783-
MBTPS2|ENSG00000012174|c.Audic201207_X035895|JGIv7b.000112554_3792136-3823809-
CAPRIN1|ENSG00000135387|c.Quigley201212_X028790|JGIv7b.000074352_1899362-1934838+
PGD|ENSG00000142657|c.Taira201203testis_X002057|JGIv7b.000057114_730746-751790-
TMEM43|ENSG00000170876|c.Taira201203egg_X007395|JGIv7b.000255257_1380787-1401389-
FARP2|ENSG00000006607|c.TeperekTkacz201205_X000569|JGIv7b.000016807_10440042-10470281+
SLC22A23|ENSG00000137266|c.Taira201203ovary_X007964|JGIv7b.000274508_1627648-1729699+
RNF13|ENSG00000082996|c.Park201106_X005133|JGIv7b.000016004_2052965-2069347+
CD82|ENSG00000085117|c.Chang2013_X014805|JGIv7b.000043483_2385636-2412986+
AQR|ENSG00000021776|c.Ismailoglu201203_X012050|JGIv7b.000265107_3889879-3937844+
SLC25A13|ENSG00000004864|c.Taira201203brain_X013096|JGIv7b.000145462_174252-271629-
MORC3|ENSG00000159256|c.Ismailoglu201203_X000482|JGIv7b.000003881_1182007-1217061+
CABIN1|ENSG00000099991|c.Ismailoglu201203_X010284|JGIv7b.000162663_466376-559975+
ZNF624|ENSG00000197566|c.Taira201203lung_X001111|JGIv7b.000011418_579758-631359+
HNRNPH1|ENSG00000169045|c.JGIL6RMv1_XeXenL6RMv10008334m|JGIv7b.000089040_382479-395226-
EPHB4|ENSG00000196411|c.Ueno201210st09_X000698|JGIv7b.000113187_1609952-1638572+
SDHAF2|ENSG00000167985|c.XGI_TC439425|JGIv7b.000306440_17776-28616-
GCA|ENSG00000115271|c.JGIL6RMv1_XeXenL6RMv10044681m|JGIv7b.000043242_9956956-9971733-
ATP6V1H|ENSG00000047249|c.Chang2013_X019617|JGIv7b.000058038_5115559-5165090+
NCOA1|ENSG00000084676|c.Taira201203lung_X006200|JGIv7b.000102262_1139539-1341029-
CLUH|ENSG00000132361|c.Taira201203kidney_X004835|JGIv7b.000036586_3549369-3584732+
GTPBP2|ENSG00000172432|c.Taira201203eye_X010460|JGIv7b.000111824_6867996-6879442+
KIAA1598|ENSG00000187164|c.JGIL6RMv1_XeXenL6RMv10025471m|JGIv7b.000020641_1332604-1411667-
CPT1A|ENSG00000110090|c.XGI_TC417354|JGIv7b.000056777_4868157-4907630+
GPD1|ENSG00000167588|c.Audic201207_X043995|JGIv7b.000200825_5762908-5790585-
ZNF585B|ENSG00000245680|c.Taira201203ovary_X002532|JGIv7b.000027115_38106-131457+
ALDH4A1|ENSG00000159423|c.Ueno2012102cells_X001582|JGIv7b.000195950_1224872-1239140+
COPB1|ENSG00000129083|c.XGI_TC415132|JGIv7b.000047091_139835-158307-
PFKFB1|ENSG00000158571|c.XGI_TC417038|JGIv7b.000159399_28278-80545-
PPP2R1A|ENSG00000105568|c.Quigley201112_X005235|JGIv7b.000022415_214029-245196+
MYZAP|ENSG00000263155|c.Taira201203heart_X004333|JGIv7b.000059883_1589003-1634520+
TRAF2|ENSG00000127191|c.Ismailoglu201203_X009442|JGIv7b.000127590_974332-995852+
CCDC124|ENSG00000007080|c.Ueno201210liver_X000360|JGIv7b.000070461_3284039-3312986-
SENP3|ENSG00000161956|c.JGIL6RMv1_XeXenL6RMv10019650m|JGIv7b.000019026_37543-55923-
RAB27A|ENSG00000069974|c.Taira201203lung_X004767|JGIv7b.000059883_700804-734957-
NCOA2|ENSG00000140396|c.XGI_TC413726|JGIv7b.000010587_1472322-1565822-
CYFIP1|ENSG00000068793|c.Taira201203st10_X004385|JGIv7b.000255785_237052-301333+
DLG1|ENSG00000075711|c.Taira201203st08_X004537|JGIv7b.000136959_251472-381199+
VRK1|ENSG00000100749|c.Quigley201212_X033161|JGIv7b.000096659_3690630-3713412+
USP47|ENSG00000170242|c.Taira201203muscle_X001658|JGIv7b.000093786_3984063-4037046+
AHCY|ENSG00000101444|c.Ueno201210ovary_X000373|JGIv7b.000045782_422578-436472-
PLEKHA8|ENSG00000106086|c.Quigley201212_X042169|JGIv7b.000178713_495569-527528-
PPIF|ENSG00000108179|c.Chang2013_X017902|JGIv7b.000051940_1236337-1246206+
FERMT1|ENSG00000101311|c.Quigley201212_X034903|JGIv7b.000102974_21004143-21045486-
RFC1|ENSG00000035928|c.Park201106_X005122|JGIv7b.000016001_6578113-6620766-
TBC1D23|ENSG00000036054|c.TXGP201107_X001126|JGIv7b.000011316_6623626-6699822+
F11R|ENSG00000158769|c.Audic201207_X011227|JGIv7b.000017193_179499-189029+
HOXA1|ENSG00000105991|c.Quigley201212_X033933|JGIv7b.000099185_793086-795245+
ABR|ENSG00000159842|c.Taira201203egg_X003028|JGIv7b.000036364_1736823-1966829-
PTK2B|ENSG00000120899|c.Quigley201212_X023210|JGIv7b.000051558_452809-543924+
PGM2|ENSG00000169299|c.Amin201106_X005480|JGIv7b.000016001_6002957-6025137+
DRG1|ENSG00000185721|c.JGIL6RMv1_XeXenL6RMv10007031m|JGIv7b.000162663_1409750-1418646-
PLEKHM1|ENSG00000257339|c.Ueno201210st08_X000224|JGIv7b.000014557_6291306-6314213+
HK2|ENSG00000159399|c.Taira201203st25_X000373|JGIv7b.000005925_10944050-10982129-
DSE|ENSG00000111817|c.Taira201203st25_X000081|JGIv7b.000000873_1804686-1836569+
CRY2|ENSG00000121671|c.JGIL6RMv1_XeXenL6RMv10043972m|JGIv7b.000043483_192599-225988+
DIP2B|ENSG00000066084|c.Ueno201210kidney_X001441|JGIv7b.000133382_3060033-3188256+
GOLM1|ENSG00000135052|c.Quigley201212_X006696|JGIv7b.000012518_76668-87512+
ELF2|ENSG00000109381|c.Audic201207_X034184|JGIv7b.000099286_6607393-6666927-
EML4|ENSG00000143924|c.Taira201203brain_X000524|JGIv7b.000002589_446013-497972+
DSE|ENSG00000111817|c.Audic201207_X048017|JGIv7b.000275342_1164625-1197785-
PATL1|ENSG00000166889|c.XenBase_49118938|JGIv7b.000044030_291607-337913+
MCM6|ENSG00000076003|c.Quigley201207_X003184|JGIv7b.000021603_4577179-4587521-
CTNNB1|ENSG00000168036|c.Quigley201112_X021683|JGIv7b.000343399_647709-665167+
FZD8|ENSG00000177283|c.Taira201203st10_X001013|JGIv7b.000017434_3975841-3978325-
NLRP1|ENSG00000091592|c.Taira201203pancreas_X001764|JGIv7b.000074488_1259792-1270488+
POLR2A|ENSG00000181222|c.Taira201203muscle_X000784|JGIv7b.000025469_23301-49351-
PRPF39|ENSG00000185246|c.Audic201207_X033334|JGIv7b.000096659_6743090-6762330-
CAND1|ENSG00000111530|c.TeperekTkacz201206_X002742|JGIv7b.000052352_2256231-2281695-
RPTOR|ENSG00000141564|c.Ismailoglu201203_X010053|JGIv7b.000150750_465852-678872-
AFAP1L2|ENSG00000169129|c.Taira201203heart_X000691|JGIv7b.000007045_1934655-1973649-
SMARCA2|ENSG00000080503|c.Taira201203st09_X003512|JGIv7b.000106782_1771881-1886037-
FDX1|ENSG00000137714|c.Park201106_X018625|JGIv7b.000133669_2708509-2729596-
C14orf79|ENSG00000140104|c.Audic201207_X046147|JGIv7b.000236382_5061690-5076186+
HERPUD1|ENSG00000051108|c.Taira201203st10_X002542|JGIv7b.000062355_1247890-1254980+
CD81|ENSG00000110651|c.Amin201106_X012853|JGIv7b.000051988_331554-356888-
LLGL2|ENSG00000073350|c.Ueno201210st10_X001954|JGIv7b.000227943_292046-319833+
FAM192A|ENSG00000172775|c.Audic201207_X027191|JGIv7b.000062355_1489591-1499866+
MYH9|ENSG00000100345|c.XGI_TC415698|JGIv7b.000245044_6922609-6980694-
GLUL|ENSG00000135821|c.Park201106_X010382|JGIv7b.000046073_2194900-2200460-
CCDC58|ENSG00000160124|c.JGIL6RMv1_XeXenL6RMv10023951m|JGIv7b.000207208_4121748-4127091-
ARHGEF7|ENSG00000102606|c.Taira201203heart_X006671|JGIv7b.000167628_3725345-3821337+
POR|ENSG00000262569|c.Park201106_X023504|JGIv7b.000267344_2174927-2219220+
CDCA7|ENSG00000144354|c.Taira201203intestine_X000451|JGIv7b.000004321_6551325-6565697-
HK2|ENSG00000159399|c.Taira201203kidney_X009318|JGIv7b.000100253_1460768-1495385+
ZNF462|ENSG00000148143|c.JGIL6RMv1_XeXenL6RMv10045832m|JGIv7b.000061609_2579319-2602852+
SUPT16H|ENSG00000092201|c.Taira201203brain_X016063|JGIv7b.000272406_382629-402497+
STAG2|ENSG00000101972|c.XenBase_54038590|JGIv7b.000022011_1943-66645+
FAM195B|ENSG00000225663|c.JGIL6RMv1_XeXenL6RMv10031030m|JGIv7b.000027557_24832-43277+
DNM1L|ENSG00000087470|c.Ueno201210spleen_X000824|JGIv7b.000294734_44638-75814+
CSNK1A1|ENSG00000113712|c.Taira201203intestine_X003566|JGIv7b.000040421_2656553-2694395-
ASCC2|ENSG00000100325|c.Chang2013_X001003|JGIv7b.000002511_1728973-1751764-
DICER1|ENSG00000100697|c.Taira201203ovary_X003139|JGIv7b.000039723_496288-542069+
ITGA3|ENSG00000005884|c.Taira201203intestine_X001485|JGIv7b.000013265_169277-200939-
ADD1|ENSG00000087274|c.Quigley201212_X001741|JGIv7b.000003467_5286677-5346141+
PXN|ENSG00000089159|c.Taira201203st20_X001877|JGIv7b.000036586_283059-321600+
ABCF1|ENSG00000204574|c.Audic201207_X029208|JGIv7b.000075398_2327606-2358265+
CDK16|ENSG00000102225|c.Taira201203eye_X010819|JGIv7b.000127590_342412-348194-
DDX4|ENSG00000152670|c.Taira201203ovary_X006585|JGIv7b.000157205_591184-646964-
DDIT4|ENSG00000168209|c.mgEST_1013155840|JGIv7b.000010944_3439009-3442132+
STAG1|ENSG00000118007|c.Taira201203testis_X001270|JGIv7b.000030404_673932-783806+
RBMS1|ENSG00000153250|c.JGIL6RMv1_XeXenL6RMv10037554m|JGIv7b.000043242_10716545-10820138+
MAP7D2|ENSG00000184368|c.Taira201203st25_X004366|JGIv7b.000184579_309326-406178-
FMO5|ENSG00000131781|c.Taira201203intestine_X008265|JGIv7b.000181903_1555335-1567472+
PSPC1|ENSG00000121390|c.Quigley201207_X000959|JGIv7b.000006290_1255562-1326785-
CDK17|ENSG00000059758|c.Quigley201212_X011380|JGIv7b.000018184_3642439-3740955+
CBLB|ENSG00000114423|c.Taira201203st35_X001761|JGIv7b.000049179_1900516-1992166-
GREB1L|ENSG00000141449|c.Taira201203egg_X002576|JGIv7b.000029621_3385027-3463584-
SYTL4|ENSG00000102362|c.Quigley201212_X035583|JGIv7b.000110275_206542-234974+
ZYX|ENSG00000159840|c.Quigley201207_X004532|JGIv7b.000036295_812906-827448-
PDCD4|ENSG00000150593|c.Taira201203stomach_X000671|JGIv7b.000020641_3742550-3772778+
DNAJC2|ENSG00000105821|c.Amin201106_X003803|JGIv7b.000012518_16973860-16995925-
TPRG1L|ENSG00000158109|c.XGI_TC420687|JGIv7b.000052341_5575339-5583634+
CEP350|ENSG00000135837|c.Taira201203spleen_X003248|JGIv7b.000069443_9484295-9518953-
SNPH|ENSG00000101298|c.TXGP201107_X005144|JGIv7b.000060603_545652-553424+
PTBP3|ENSG00000119314|c.Taira201203spleen_X001601|JGIv7b.000025212_225562-324329-
ARFGEF1|ENSG00000066777|c.Ueno201210spleen_X000448|JGIv7b.000058038_105351-200885+
SLC3A2|ENSG00000168003|c.Taira201203brain_X005497|JGIv7b.000031469_1688299-1699014-
LRRC31|ENSG00000114248|c.Audic201207_X026078|JGIv7b.000058517_3753233-3774134-
TGIF2|ENSG00000118707|c.TXGP201107_X007088|JGIv7b.000125077_855646-864917-
AGAP3|ENSG00000133612|c.Taira201203st09_X000216|JGIv7b.000004321_500712-644730+
RRM1|ENSG00000167325|c.Amin201106_X017135|JGIv7b.000085380_382094-393775-
AKAP9|ENSG00000127914|c.Taira201203egg_X004413|JGIv7b.000061124_3326312-3412910+
PALM3|ENSG00000187867|c.Quigley201212_X043426|JGIv7b.000196085_413574-455681-
ATP6V0C|ENSG00000185883|c.XGI_TC428762|JGIv7b.000000939_2385517-2396566+
SETBP1|ENSG00000152217|c.Taira201203st09_X004052|JGIv7b.000169907_765277-899887-
SLC38A10|ENSG00000157637|c.Taira201203liver_X000245|JGIv7b.000005370_292506-377241+
GOLIM4|ENSG00000173905|c.Audic201207_X026068|JGIv7b.000058517_3116941-3180933-
CECR5|ENSG00000069998|c.Ueno2012102cells_X001420|JGIv7b.000141798_53961-66972+
KIAA0319L|ENSG00000142687|c.TeperekTkacz201205_X002146|JGIv7b.000196571_990422-1053930+
FZD2|ENSG00000180340|c.Quigley201212_X007788|JGIv7b.000013265_127154-130172+
NDRG2|ENSG00000165795|c.Ismailoglu201203_X012811|JGIv7b.000363773_432983-471269-
LIN28A|ENSG00000131914|c.Quigley201207_X003821|JGIv7b.000027891_110176-132433-
NIPAL1|ENSG00000163293|c.Ueno201210intestine_X000638|JGIv7b.000032657_3272475-3294691-
PQLC2|ENSG00000040487|c.Taira201203st12_X003707|JGIv7b.000195950_946599-954897-
NUP160|ENSG00000030066|c.Taira201203ovary_X004877|JGIv7b.000074352_2340895-2389579-
SLC22A23|ENSG00000137266|c.Quigley201212_X027571|JGIv7b.000067052_705682-800199+
DNAJC5|ENSG00000101152|c.Amin201106_X016712|JGIv7b.000080529_41627-59039+
WWP1|ENSG00000123124|c.Audic201207_X046047|JGIv7b.000234771_1144119-1289621-
RABGAP1|ENSG00000011454|c.Taira201203spleen_X000176|JGIv7b.000003272_28729-155232-
TNK2|ENSG00000061938|c.TXGP201107_X008463|JGIv7b.000203280_219246-310577-
SPTBN1|ENSG00000115306|c.Taira201203intestine_X003014|JGIv7b.000031469_1078663-1135233+
CLUH|ENSG00000132361|c.Ismailoglu201203_X008622|JGIv7b.000098500_666034-757582-
SZT2|ENSG00000198198|c.Taira201203ovary_X004662|JGIv7b.000067962_610410-729718+
ITPKB|ENSG00000143772|c.Chung201110_X001843|JGIv7b.000021980_611005-665833+
NAP1L1|ENSG00000187109|c.Ueno201210spleen_X000282|JGIv7b.000030470_6912523-6944188+
CLDN1|ENSG00000163347|c.Quigley201112_X008501|JGIv7b.000045774_479646-489524-
ZFAT|ENSG00000066827|c.Chang2013_X014951|JGIv7b.000043791_5354477-5405034+
ZDHHC23|ENSG00000184307|c.Chang2013_X028058|JGIv7b.000132381_119831-126614+
PFKFB4|ENSG00000114268|c.JGIL6RMv1_XeXenL6RMv10028404m|JGIv7b.000035524_3988399-4032942+
CTNS|ENSG00000040531|c.Ismailoglu201203_X006792|JGIv7b.000060518_390422-411333+
NOC4L|ENSG00000184967|c.Quigley201212_X018990|JGIv7b.000042960_2468307-2478342-
PBX1|ENSG00000185630|c.Audic201207_X022338|JGIv7b.000047606_5461249-5556269-
STX3|ENSG00000166900|c.Taira201203heart_X004513|JGIv7b.000064233_18871-47461-
GAPVD1|ENSG00000165219|c.Ismailoglu201203_X008276|JGIv7b.000089755_764422-807430-
FAM135A|ENSG00000082269|c.Taira201203st25_X001171|JGIv7b.000019259_2276094-2341011+
LPAR6|ENSG00000139679|c.Chang2013_X006927|JGIv7b.000014978_4976702-4979622+
PTK7|ENSG00000112655|c.Ueno2012106cells_X001494|JGIv7b.000111824_6696524-6730983+
TTLL12|ENSG00000100304|c.Ueno201210st10_X002105|JGIv7b.000294734_115935-128739-
ENC1|ENSG00000171617|c.Audic201207_X016273|JGIv7b.000032212_5171032-5189109-
ARAP3|ENSG00000120318|c.Taira201203kidney_X006274|JGIv7b.000051206_706746-801036-
RIMKLB|ENSG00000166532|c.Chang2013_X002877|JGIv7b.000007045_4006511-4031036-
TSC2|ENSG00000103197|c.Taira201203muscle_X000055|JGIv7b.000000939_5741366-5812649-
HSP90AB1|ENSG00000096384|c.Ueno201210st08_X000962|JGIv7b.000111824_6185292-6192878+
ENO1|ENSG00000074800|c.Taira201203liver_X003117|JGIv7b.000154389_4203268-4219193-
WFDC2|ENSG00000101443|c.Quigley201112_X018501|JGIv7b.000187321_2337925-2345788-
MTMR6|ENSG00000139505|c.JGIL6RMv1_XeXenL6RMv10006690m|JGIv7b.000006290_3226686-3254337-
CA2|ENSG00000104267|c.Amin201106_X006697|JGIv7b.000022127_1566780-1592383-
ZNF84|ENSG00000218497|c.Taira201203eye_X008450|JGIv7b.000074488_1335501-1343597-
CIR1|ENSG00000138433|c.Amin201106_X010490|JGIv7b.000043242_5077205-5099543+
ATP6V1B2|ENSG00000147416|c.JGIL6RMv1_XeXenL6RMv10007826m|JGIv7b.000139741_1133127-1160822-
TARS|ENSG00000113407|c.Chang2013_X018181|JGIv7b.000052441_3765267-3814597+
DAGLA|ENSG00000134780|c.Taira201203st25_X003267|JGIv7b.000086347_241092-271642-
USP47|ENSG00000170242|c.Taira201203st25_X001352|JGIv7b.000025194_4303340-4347559-
TXNIP|ENSG00000117289|c.Taira201203st30_X003385|JGIv7b.000115163_522863-528408-
TBC1D1|ENSG00000065882|c.Taira201203ovary_X001800|JGIv7b.000016001_6063336-6169874+
SLC16A12|ENSG00000152779|c.Audic201207_X032332|JGIv7b.000088938_526752-568803+
C20orf27|ENSG00000101220|c.JGIL6RMv1_XeXenL6RMv10041960m|JGIv7b.000027038_1112587-1136330-
DAAM1|ENSG00000100592|c.Ueno201210brain_X002372|JGIv7b.000133644_757330-884843-
IRG1|ENSG00000102794|c.Quigley201212_X033094|JGIv7b.000094770_38299-44565+
EXOSC8|ENSG00000120699|c.Taira201203skin_X004110|JGIv7b.000200825_2426286-2504884+
REPS2|ENSG00000169891|c.Quigley201112_X020528|JGIv7b.000267344_1174195-1245614-
ZNF326|ENSG00000162664|c.Audic201207_X050867|JGIv7b.000380348_782202-795231-
ANAPC1|ENSG00000153107|c.Ismailoglu201203_X008249|JGIv7b.000089475_327235-394223+
RRP1B|ENSG00000160208|c.JGIL6RMv1_XeXenL6RMv10054196m|JGIv7b.000347078_673668-682174-
PYGO1|ENSG00000171016|c.JGIL6RMv1_XeXenL6RMv10048734m|JGIv7b.000003732_296496-306639-
SGK223|ENSG00000182319|c.Quigley201212_X026265|JGIv7b.000059965_252074-286533+
VPS35|ENSG00000069329|c.Park201106_X006514|JGIv7b.000024235_1049405-1088524+
CCDC43|ENSG00000180329|c.Taira201203ovary_X004925|JGIv7b.000075417_2334338-2340727+
KRT8|ENSG00000170421|c.Taira201203heart_X000524|JGIv7b.000005732_8521584-8531398+
GNB3|ENSG00000111664|c.Quigley201112_X013169|JGIv7b.000079772_5446576-5470832+
ATRN|ENSG00000088812|c.Taira201203st30_X000087|JGIv7b.000001168_5378478-5465836-
FNIP2|ENSG00000052795|c.Taira201203kidney_X010669|JGIv7b.000150743_871284-907092-
GJB6|ENSG00000121742|c.Audic201207_X003604|JGIv7b.000006290_1462347-1475531-
CAMK2G|ENSG00000148660|c.XGI_TC435668|JGIv7b.000016807_1606082-1763211+
TFCP2L1|ENSG00000115112|c.XGI_TC430674|JGIv7b.000084188_2306726-2328071-
RIPK4|ENSG00000183421|c.Ismailoglu201203_X000874|JGIv7b.000006590_637212-658895+
RAB43|ENSG00000172780|c.Ueno201210st12_X000276|JGIv7b.000051010_56494-61683-
OSBP|ENSG00000110048|c.TXGP201107_X001151|JGIv7b.000011978_364042-432008+
CAND1|ENSG00000111530|c.Taira201203st30_X004338|JGIv7b.000237412_1804651-1828728-
ITGAV|ENSG00000138448|c.TXGP201107_X006987|JGIv7b.000120240_3356979-3425401-
FUT3|ENSG00000171124|c.Audic201207_X035568|JGIv7b.000109526_188566-204482+
MTERFD2|ENSG00000122085|c.Taira201203ovary_X003428|JGIv7b.000044494_7655898-7669007-
CAMK1|ENSG00000134072|c.Amin201106_X004387|JGIv7b.000013523_2627240-2742361-
MAN1A1|ENSG00000111885|c.Quigley201212_X003515|JGIv7b.000006529_2981007-3134336+
VGLL4|ENSG00000144560|c.Quigley201212_X037134|JGIv7b.000127590_288741-291201+
NOTCH1|ENSG00000148400|c.Ueno201210st08_X000571|JGIv7b.000046073_728921-771836+
SKIDA1|ENSG00000180592|c.Quigley201112_X017183|JGIv7b.000155082_1394864-1398756-
TBC1D15|ENSG00000121749|c.Taira201203testis_X001949|JGIv7b.000052352_706648-752205-
LIMS1|ENSG00000169756|c.Amin201106_X016342|JGIv7b.000078302_2622624-2683956+
BAG6|ENSG00000234651|c.Ueno2012104cells_X000212|JGIv7b.000012933_5453031-5480012+
ADRM1|ENSG00000130706|c.Ueno2012106cells_X000328|JGIv7b.000014557_823836-839588+
DCP2|ENSG00000172795|c.Quigley201212_X050389|JGIv7b.000373399_605497-639592+
ZNF420|ENSG00000197050|c.Ueno201210egg_X000649|JGIv7b.000045548_153904-524114+
ZNF395|ENSG00000186918|c.Ueno201210st08_X000919|JGIv7b.000102262_1730211-1762763+
RBMS2|ENSG00000076067|c.Taira201203heart_X001572|JGIv7b.000014978_741316-815694-
DDB1|ENSG00000167986|c.Park201106_X021383|JGIv7b.000188120_2534041-2558761-
SF3A1|ENSG00000099995|c.Taira201203st12_X004100|JGIv7b.000272406_2662950-2680594+
ARHGEF3|ENSG00000163947|c.Taira201203stomach_X000908|JGIv7b.000033876_218331-395020-
UBA1|ENSG00000271310|c.Audic201207_X044223|JGIv7b.000203041_350470-378846+
GCN1L1|ENSG00000089154|c.Taira201203egg_X005761|JGIv7b.000113816_745716-796200+
DOPEY2|ENSG00000142197|c.JGIL6RMv1_XeXenL6RMv10003229m|JGIv7b.000003881_1047609-1104789+
MGRN1|ENSG00000102858|c.Taira201203lung_X008750|JGIv7b.000375872_70012-82023+
AQP11|ENSG00000178301|c.Taira201203intestine_X010002|JGIv7b.000395611_265859-271206-
PGM3|ENSG00000013375|c.JGIL6RMv1_XeXenL6RMv10005703m|JGIv7b.000146478_442133-458747-
CDCA7|ENSG00000144354|c.Taira201203st15_X001226|JGIv7b.000043242_5510990-5522166-
CBS|ENSG00000160200|c.Chung201110_X007579|JGIv7b.000347078_1039779-1052252+
ITGA5|ENSG00000161638|c.Taira201203kidney_X000770|JGIv7b.000005732_5883567-5952452+
AKAP1|ENSG00000121057|c.Quigley201212_X006141|JGIv7b.000011701_655335-684369+
MYO9B|ENSG00000099331|c.TXGP201107_X005503|JGIv7b.000070461_2603334-2692908-
NA|c.Chang2013_X036024|JGIv7b.000293841_203483-206579+
SLC25A13|ENSG00000004864|c.Taira201203ovary_X004511|JGIv7b.000061124_5364427-5455348-
HSPA4|ENSG00000170606|c.Ueno201210brain_X000712|JGIv7b.000018892_7205932-7234408+
NUDT4|ENSG00000173598|c.JGIL6RMv1_XeXenL6RMv10013279m|JGIv7b.000005925_1998575-2026098-
AGPS|ENSG00000018510|c.Taira201203st10_X000180|JGIv7b.000004321_5653040-5795446+
PDLIM3|ENSG00000154553|c.Taira201203stomach_X002519|JGIv7b.000210089_89635-135282+
UTP14A|ENSG00000156697|c.Chang2013_X029336|JGIv7b.000149581_4328867-4363043+
HP1BP3|ENSG00000127483|c.Ueno201210muscle_X000350|JGIv7b.000090056_249-6853-
EXT1|ENSG00000182197|c.Audic201207_X049183|JGIv7b.000312531_158276-193945-
RBMS2|ENSG00000076067|c.Quigley201212_X004803|JGIv7b.000008129_8802957-8876465+
HSP90AB1|ENSG00000096384|c.Audic201207_X047104|JGIv7b.000256136_247938-252047-
RHOB|ENSG00000143878|c.UniGene_Xl_S29750496|JGIv7b.000197721_3029398-3031760-
ATP2B1|ENSG00000070961|c.Amin201106_X009569|JGIv7b.000037038_2307780-2385749+
USO1|ENSG00000138768|c.Taira201203egg_X006481|JGIv7b.000165627_250026-290699+
XAB2|ENSG00000076924|c.Audic201207_X041680|JGIv7b.000171831_584564-601421+
PYGB|ENSG00000100994|c.XGI_TC413640|JGIv7b.000089475_991387-1026681-
ATG2A|ENSG00000110046|c.Taira201203brain_X004362|JGIv7b.000021980_658347-711557-
CAMK2G|ENSG00000148660|c.TeperekTkacz201202_X000738|JGIv7b.000087668_329147-519673-
TNRC18|ENSG00000182095|c.Taira201203egg_X005822|JGIv7b.000120240_3092971-3164038-
NDUFS8|ENSG00000110717|c.Taira201203st35_X001432|JGIv7b.000039604_796315-825697+
PCNX|ENSG00000100731|c.JGIL6RMv1_XeXenL6RMv10024473m|JGIv7b.000098382_1221909-1282695+
ENDOD1|ENSG00000149218|c.Taira201203brain_X012696|JGIv7b.000133669_69615-85052+
CHSY1|ENSG00000131873|c.Quigley201212_X051282|JGIv7b.000404817_112024-144348-
ARIH1|ENSG00000166233|c.TeperekTkacz201205_X000385|JGIv7b.000012518_3072182-3101427-
PPP2R2A|ENSG00000221914|c.Taira201203eye_X007605|JGIv7b.000059755_356989-392836-
G3BP1|ENSG00000145907|c.JGIL6RMv1_XeXenL6RMv10001534m|JGIv7b.000137507_2722379-2747195+
PMEL|ENSG00000185664|c.Taira201203ovary_X000884|JGIv7b.000008129_8025103-8038002+
BRCA1|ENSG00000012048|c.Taira201203ovary_X008282|JGIv7b.000360123_271853-327551+
ETNK1|ENSG00000139163|c.Quigley201112_X003894|JGIv7b.000014822_63133-81428+
GCM1|ENSG00000137270|c.Quigley201212_X032133|JGIv7b.000087714_339283-360042-
QKI|ENSG00000112531|c.Park201106_X020787|JGIv7b.000175404_564650-669581+
TJP2|ENSG00000119139|c.TeperekTkacz201205_X001210|JGIv7b.000051003_205316-235785+
PSME4|ENSG00000068878|c.Taira201203heart_X005653|JGIv7b.000102974_19519054-19607721-
PROM1|ENSG00000007062|c.Quigley201212_X041691|JGIv7b.000171879_547287-615138-
DNAJC3|ENSG00000102580|c.Taira201203st20_X001108|JGIv7b.000016004_155314-167031-
AVL9|ENSG00000105778|c.Audic201207_X011996|JGIv7b.000019169_2322044-2365458-
PDF|ENSG00000258429|c.Chung201110_X003775|JGIv7b.000057875_2793435-2803710-
SRRT|ENSG00000087087|c.TeperekTkacz201205_X000557|JGIv7b.000016004_2379970-2393399+
IDH3B|ENSG00000101365|c.Taira201203st30_X004531|JGIv7b.000280186_64471-75492+
NXF1|ENSG00000162231|c.Audic201207_X016039|JGIv7b.000031469_1714786-1746141-
CTH|ENSG00000116761|c.Audic201207_X045374|JGIv7b.000222206_303486-322097-
CAPN2|ENSG00000162909|c.Quigley201212_X034612|JGIv7b.000102974_5924021-6000732+
ERBB3|ENSG00000065361|c.Taira201203eye_X002852|JGIv7b.000014978_1779868-1844741+
FAR1|ENSG00000197601|c.Ismailoglu201203_X007417|JGIv7b.000074352_2403314-2464327-
FBP1|ENSG00000165140|c.Ismailoglu201203_X004049|JGIv7b.000032519_1303663-1312408+
ATP6V0D1|ENSG00000159720|c.Amin201106_X008896|JGIv7b.000033905_1698479-1752667-
FUT6|ENSG00000156413|c.XenBase_37654689|JGIv7b.000054194_528825-547468-
SPTLC1|ENSG00000090054|c.XGI_TC414809|JGIv7b.000013576_5119799-5156033-
SNX22|ENSG00000157734|c.Audic201207_X004120|JGIv7b.000007197_359773-388354+
TP73|ENSG00000078900|c.Taira201203testis_X002628|JGIv7b.000087017_102608-155949+
MMS19|ENSG00000155229|c.Chang2013_X012423|JGIv7b.000033265_1096922-1155231+
PTK2|ENSG00000169398|c.Taira201203eye_X005884|JGIv7b.000043791_2696266-2913247+
MTHFD2|ENSG00000065911|c.Taira201203ovary_X007668|JGIv7b.000247724_848387-864292+
ECE1|ENSG00000117298|c.JGIL6RMv1_XeXenL6RMv10018800m|JGIv7b.000036295_1355808-1371133+
ELOVL7|ENSG00000164181|c.Quigley201112_X017330|JGIv7b.000160877_5996-26907-
CAPNS1|ENSG00000126247|c.Quigley201212_X027752|JGIv7b.000068269_401242-403264-
ORAI1|ENSG00000182500|c.Chang2013_X033307|JGIv7b.000219188_1658038-1668924+
PRRC2B|ENSG00000130723|c.Taira201203brain_X010571|JGIv7b.000081122_1260060-1344463-
DSC2|ENSG00000134755|c.Quigley201212_X044652|JGIv7b.000215439_629964-662831-
MVP|ENSG00000013364|c.Ueno201210brain_X001299|JGIv7b.000045548_751136-768366+
GNA14|ENSG00000156049|c.Audic201207_X032024|JGIv7b.000086871_318633-385936-
TULP4|ENSG00000130338|c.Taira201203st08_X004404|JGIv7b.000121003_2173892-2313743-
KIAA0368|ENSG00000136813|c.Amin201106_X011429|JGIv7b.000046215_333944-399414-
PCK2|ENSG00000100889|c.Audic201207_X049685|JGIv7b.000326511_335735-417227-
MARK2|ENSG00000072518|c.Quigley201207_X000409|JGIv7b.000002589_1126703-1224599+
MIEN1|ENSG00000141741|c.Taira201203st12_X000377|JGIv7b.000007479_2034361-2035111-
MED23|ENSG00000112282|c.Ueno201210brain_X002180|JGIv7b.000102277_1391594-1437612-
PSMD12|ENSG00000197170|c.Audic201207_X040907|JGIv7b.000163806_4655130-4665944-
FAM129B|ENSG00000136830|c.JGIL6RMv1_XeXenL6RMv10033446m|JGIv7b.000137944_1866-16307+
SAR1A|ENSG00000079332|c.JGIL6RMv1_XeXenL6RMv10012875m|JGIv7b.000016807_5574676-5590328+
BAHCC1|ENSG00000171282|c.Taira201203kidney_X013326|JGIv7b.000316503_264613-313330-
PSMD11|ENSG00000108671|c.Quigley201212_X029562|JGIv7b.000075417_2100155-2120612-
TFCP2L1|ENSG00000115112|c.Quigley201212_X040807|JGIv7b.000163806_6617512-6642087+
NAA10|ENSG00000268281|c.Audic201207_X001682|JGIv7b.000003272_1724418-1739121+
DOCK7|ENSG00000116641|c.Taira201203st25_X004952|JGIv7b.000293151_209707-285464-
CDC42BPA|ENSG00000143776|c.Ismailoglu201203_X003051|JGIv7b.000021980_321609-383888-
SSFA2|ENSG00000138434|c.Taira201203st25_X001999|JGIv7b.000043242_1386512-1439665-
PLAA|ENSG00000137055|c.Taira201203testis_X002294|JGIv7b.000068934_1910447-1931668+
SLC26A6|ENSG00000225697|c.Chang2013_X006062|JGIv7b.000013523_6626278-6658314+
G3BP2|ENSG00000138757|c.Ismailoglu201203_X010407|JGIv7b.000165627_210731-233636-
POR|ENSG00000262569|c.Taira201203brain_X007449|JGIv7b.000047398_2649457-2684898-
EXTL3|ENSG00000012232|c.Ueno201210egg_X000119|JGIv7b.000007103_748918-793164+
GRK6|ENSG00000198055|c.Audic201207_X003541|JGIv7b.000005925_11771828-11809739-
KCTD2|ENSG00000180901|c.XGI_TC446416|JGIv7b.000023403_10838300-10868279-
GNB3|ENSG00000111664|c.Taira201203st35_X000890|JGIv7b.000018192_296592-319908-
BCAP31|ENSG00000267977|c.XenBase_83405586|JGIv7b.000215393_20717-38185-
FAM160A1|ENSG00000164142|c.Ueno201210skin_X000429|JGIv7b.000047288_693415-793035-
UTP11L|ENSG00000183520|c.Taira201203st10_X000698|JGIv7b.000013204_1198741-1209321+
GMPPA|ENSG00000144591|c.Amin201106_X006494|JGIv7b.000021603_3159453-3168437+
FHOD1|ENSG00000135723|c.Ueno201210st09_X000407|JGIv7b.000046631_3327869-3416684+
PPL|ENSG00000118898|c.Quigley201212_X033253|JGIv7b.000096766_1245549-1293034+
ANO5|ENSG00000171714|c.JGIL6RMv1_XeXenL6RMv10022219m|JGIv7b.000025194_4881755-4905272+
PI4KB|ENSG00000143393|c.Taira201203kidney_X006716|JGIv7b.000056098_2345-17379+
CAPNS1|ENSG00000126247|c.JGIL6RMv1_XeXenL6RMv10020113m|JGIv7b.000039723_7023346-7047008-
LETM1|ENSG00000168924|c.Audic201207_X001869|JGIv7b.000003467_4022122-4066309-
PTPN18|ENSG00000072135|c.Audic201207_X044356|JGIv7b.000203041_406281-423934-
MTHFD1|ENSG00000100714|c.Park201106_X022558|JGIv7b.000230550_1782207-1818006+
IDE|ENSG00000119912|c.Taira201203testis_X000346|JGIv7b.000007555_3012190-3074118-
ALDH3A2|ENSG00000072210|c.Taira201203intestine_X009208|JGIv7b.000267344_2669983-2688182-
FBP1|ENSG00000165140|c.Park201106_X004287|JGIv7b.000013576_1385721-1393524-
TPX2|ENSG00000088325|c.JGIL6RMv1_XeXenL6RMv10004825m|JGIv7b.000060603_1638-54890-
TXNRD3|ENSG00000197763|c.TXGP201107_X000715|JGIv7b.000007281_1543138-1575167+
PTPRA|ENSG00000132670|c.UniGene_Xl_S13589294|JGIv7b.000001168_4138091-4223282+
GRN|ENSG00000030582|c.XGI_TC437966|JGIv7b.000075417_2771366-2801374+
SFPQ|ENSG00000116560|c.Amin201106_X008320|JGIv7b.000030711_2180146-2209254-
TMF1|ENSG00000144747|c.Taira201203intestine_X007758|JGIv7b.000154579_449501-496251+
STARD3|ENSG00000131748|c.Audic201207_X029502|JGIv7b.000075417_5603159-5613305+
NBEAL1|ENSG00000144426|c.Ismailoglu201203_X009845|JGIv7b.000139113_1185985-1282425+
CDH26|ENSG00000124215|c.Quigley201212_X024302|JGIv7b.000053223_277006-322333+
STAG2|ENSG00000101972|c.Taira201203st12_X000388|JGIv7b.000007546_3532485-3600243+
RGP1|ENSG00000107185|c.Ueno2012106cells_X000050|JGIv7b.000003032_79980-89531-
ABCF3|ENSG00000161204|c.Amin201106_X007861|JGIv7b.000029016_1649121-1688378-
RIMKLB|ENSG00000166532|c.Audic201207_X037252|JGIv7b.000131666_605734-634325+
ADPGK|ENSG00000159322|c.Amin201106_X014647|JGIv7b.000061562_86247-147502-
CTR9|ENSG00000198730|c.Ueno201210brain_X000844|JGIv7b.000025194_4695592-4718656-
FAM120C|ENSG00000184083|c.Taira201203spleen_X003586|JGIv7b.000080512_109958-154166+
EEF1B2|ENSG00000114942|c.JGIL6RMv1_XeXenL6RMv10033711m|JGIv7b.000120240_6952291-6956907-
TM9SF4|ENSG00000101337|c.Taira201203testis_X000612|JGIv7b.000013265_4616908-4627442+
RAB3C|ENSG00000152932|c.Amin201106_X013645|JGIv7b.000055171_459804-478717-
CENPE|ENSG00000138778|c.Taira201203ovary_X000094|JGIv7b.000000243_5313564-5373514+
SMARCD2|ENSG00000108604|c.Taira201203egg_X001546|JGIv7b.000014557_7545051-7558333-
CALM3|ENSG00000160014|c.JGIL6RMv1_XeXenL6RMv10011044m|JGIv7b.000039723_2279228-2288683-
CLDN4|ENSG00000189143|c.Quigley201212_X004333|JGIv7b.000007440_996537-999435-
PURB|ENSG00000146676|c.Chang2013_X034403|JGIv7b.000247724_5668583-5676375+
DDX21|ENSG00000165732|c.Taira201203st25_X003317|JGIv7b.000089040_100417-116057+
CSNK2A2|ENSG00000070770|c.mgEST_1013254732|JGIv7b.000015416_1131153-1156908-
MGAT2|ENSG00000168282|c.Quigley201212_X047069|JGIv7b.000256136_766114-773298+
FRRS1|ENSG00000156869|c.JGIL6RMv1_XeXenL6RMv10005052m|JGIv7b.000053263_7960902-7993283+
PLXNA2|ENSG00000076356|c.Quigley201212_X021549|JGIv7b.000047533_4308509-4504801+
LPCAT3|ENSG00000111684|c.Quigley201212_X011503|JGIv7b.000018192_48730-69863-
IPO7|ENSG00000205339|c.JGIL6RMv1_XeXenL6RMv10044111m|JGIv7b.000025194_3745315-3767568-
CTR9|ENSG00000198730|c.Taira201203liver_X002598|JGIv7b.000093786_3588946-3599070+
HM13|ENSG00000101294|c.Quigley201212_X029803|JGIv7b.000075417_7720286-7728182-
ATP8B1|ENSG00000081923|c.Quigley201212_X023165|JGIv7b.000051452_5019805-5076597+
SLC25A1|ENSG00000100075|c.Ueno2012102cells_X000702|JGIv7b.000043729_699607-721342+
ADD3|ENSG00000148700|c.Ueno201210brain_X000740|JGIv7b.000020641_4571957-4611210-
ISCU|ENSG00000136003|c.Chang2013_X028993|JGIv7b.000143664_1781740-1796841+
DAAM1|ENSG00000100592|c.Ueno201210testis_X000068|JGIv7b.000045985_859799-979082+
ACTN1|ENSG00000072110|c.Taira201203st25_X004526|JGIv7b.000203041_2723833-2797710+
IER5|ENSG00000162783|c.Chung201110_X003630|JGIv7b.000053263_7195493-7198049-
FKBP1A|ENSG00000088832|c.Chang2013_X029280|JGIv7b.000147859_363125-367112-
CDC5L|ENSG00000096401|c.Quigley201207_X010681|JGIv7b.000155263_200264-255906+
VAPB|ENSG00000124164|c.Quigley201207_X003132|JGIv7b.000020985_229333-247119-
ACTN4|ENSG00000130402|c.XGI_TC413971|JGIv7b.000050079_3642717-3698929-
NA|c.Quigley201207_X009691|JGIv7b.000118142_3092861-3094087+
BCAS2|ENSG00000116752|c.Audic201207_X024946|JGIv7b.000053445_515692-521479+
EIF5AL1|ENSG00000253626|c.Taira201203muscle_X001315|JGIv7b.000058994_2960682-2971356+
RSL24D1|ENSG00000137876|c.Taira201203st35_X002037|JGIv7b.000059883_685931-696833-
GORASP2|ENSG00000115806|c.JGIL6RMv1_XeXenL6RMv10017309m|JGIv7b.000004321_7587214-7603233+
TMED2|ENSG00000086598|c.Ueno201210kidney_X001698|JGIv7b.000211266_508470-517819+
KLF5|ENSG00000102554|c.Chung201110_X002584|JGIv7b.000036864_2576653-2596633+
SEC61B|ENSG00000106803|c.Taira201203st10_X003549|JGIv7b.000134022_1109957-1115276-
GFPT1|ENSG00000198380|c.Audic201207_X046601|JGIv7b.000247724_2427527-2460875+
EMC1|ENSG00000127463|c.Quigley201212_X050547|JGIv7b.000374693_42719-64888+
SRSF5|ENSG00000100650|c.Quigley201212_X033551|JGIv7b.000098382_474126-479230+
RPRD1B|ENSG00000101413|c.TeperekTkacz201206_X002638|JGIv7b.000050341_693980-727115+
EIF4G2|ENSG00000110321|c.Quigley201212_X013486|JGIv7b.000025194_4672567-4691107+
LTN1|ENSG00000198862|c.Taira201203heart_X000643|JGIv7b.000006590_7623224-7684788+
PAAF1|ENSG00000175575|c.UniGene_Xl_S19874747|JGIv7b.000096659_3171551-3185733-
WBP11|ENSG00000084463|c.Chang2013_X036533|JGIv7b.000315413_143506-161507+
HDGF|ENSG00000143321|c.Taira201203brain_X006412|JGIv7b.000041091_3993653-4015329+
PSMD6|ENSG00000163636|c.Chang2013_X012890|JGIv7b.000035184_1203815-1214450+
PDCD11|ENSG00000148843|c.Ueno201210testis_X000113|JGIv7b.000079796_139189-188279+
RBM25|ENSG00000119707|c.Taira201203lung_X005927|JGIv7b.000091950_2725415-2779758-
LRP6|ENSG00000070018|c.Taira201203st08_X005961|JGIv7b.000388571_123522-201646-
SEC61A1|ENSG00000058262|c.Audic201207_X008629|JGIv7b.000013523_7861337-7873362-
FAM43A|ENSG00000185112|c.XGI_TC415700|JGIv7b.000043648_220435-225545-
TYW1|ENSG00000198874|c.Audic201207_X031645|JGIv7b.000084303_196942-266627+
UBXN2A|ENSG00000173960|c.Taira201203muscle_X002180|JGIv7b.000197721_875253-893684-
PRPF40A|ENSG00000196504|c.Ismailoglu201203_X000535|JGIv7b.000004321_13608244-13648529+
SALL2|ENSG00000165821|c.JGIL6RMv1_XeXenL6RMv10028333m|JGIv7b.000272406_220151-233325+
MCTS1|ENSG00000232119|c.Chang2013_X003168|JGIv7b.000007546_366583-381819+
WDR33|ENSG00000136709|c.JGIL6RMv1_XeXenL6RMv10038627m|JGIv7b.000016807_10875711-10935035+
SRSF9|ENSG00000111786|c.Quigley201212_X036014|JGIv7b.000113816_539262-543080+
ESRP1|ENSG00000104413|c.Taira201203eye_X004973|JGIv7b.000034503_4030486-4082558-
SSR1|ENSG00000124783|c.Chang2013_X024202|JGIv7b.000086880_9528-19921+
PPP2R5E|ENSG00000154001|c.Chung201110_X003073|JGIv7b.000045985_2656840-2709357-
RAD21|ENSG00000164754|c.Quigley201212_X047228|JGIv7b.000264180_1008940-1035702+
U2AF2|ENSG00000063244|c.JGIL6RMv1_XeXenL6RMv10051227m|JGIv7b.000052341_2747773-2767248-
UBN2|ENSG00000157741|c.TXGP201107_X008905|JGIv7b.000245044_6233135-6264003+
RPL37|ENSG00000145592|c.JGIL6RMv1_XeXenL6RMv10016321m|JGIv7b.000052441_8137657-8143762-
LAP3|ENSG00000002549|c.Audic201207_X049025|JGIv7b.000302805_18784-30691-
TMEM168|ENSG00000146802|c.Taira201203egg_X002640|JGIv7b.000030470_1548272-1572488+
UBE2D4|ENSG00000078967|c.JGIL6RMv1_XeXenL6RMv10050606m|JGIv7b.000018192_3306445-3327296+
TMEM9B|ENSG00000175348|c.TXGP201107_X006377|JGIv7b.000093786_2152338-2165249-
PRCC|ENSG00000143294|c.XGI_TC415390|JGIv7b.000026819_909738-922228+
NIPBL|ENSG00000164190|c.XGI_TC423738|JGIv7b.000052441_6077433-6172003+
DKFZP686D09174|ENSG00000256646|c.JGIL6RMv1_XeXenL6RMv10010387m|JGIv7b.000001301_681968-696358-
TOMM40|ENSG00000130204|c.XenBase_148227525|JGIv7b.000129797_1893151-1910152-
RS1|ENSG00000102104|c.XGI_TC421446|JGIv7b.000193569_479391-495082+
PPP4R1|ENSG00000154845|c.Quigley201212_X042369|JGIv7b.000181837_456522-488913+
SEC24C|ENSG00000176986|c.Taira201203eye_X003149|JGIv7b.000016807_2510882-2552869+
ACBD3|ENSG00000182827|c.Taira201203st10_X001331|JGIv7b.000027161_6778939-6799114-
SCAMP2|ENSG00000140497|c.Audic201207_X004190|JGIv7b.000007197_868946-895988-
C16orf72|ENSG00000182831|c.Ueno2012104cells_X001039|JGIv7b.000120240_56092-72259-
PPP2CA|ENSG00000113575|c.Amin201106_X005963|JGIv7b.000017836_1584915-1597587-
PSMB1|ENSG00000008018|c.Chang2013_X012554|JGIv7b.000034423_1803058-1811589+
SDE2|ENSG00000143751|c.Ueno201210st08_X000406|JGIv7b.000027161_6696454-6705409-
DDX54|ENSG00000123064|c.Audic201207_X047903|JGIv7b.000272406_3441960-3455677-
BSG|ENSG00000172270|c.JGIL6RMv1_XeXenL6RMv10021116m|JGIv7b.000046215_2650976-2667823-
ZSWIM5|ENSG00000162415|c.Ueno2012102cells_X001536|JGIv7b.000175714_234323-250264-
UBAC1|ENSG00000130560|c.XenBase_62471528|JGIv7b.000037448_2014601-2034751-
SMIM14|ENSG00000163683|c.Taira201203kidney_X002774|JGIv7b.000016001_6737601-6755164-
RBMX|ENSG00000147274|c.Quigley201212_X007619|JGIv7b.000012933_1866551-1878443-
TAF3|ENSG00000165632|c.Taira201203st20_X000742|JGIv7b.000012518_11264318-11317033+
PSMD14|ENSG00000115233|c.mgEST_1013089293|JGIv7b.000004321_10741195-10798874-
GRASP|ENSG00000161835|c.Taira201203lung_X000877|JGIv7b.000008129_5229252-5255054+
REEP5|ENSG00000129625|c.JGIL6RMv1_XeXenL6RMv10049212m|JGIv7b.000373399_582140-612711-
TBX2|ENSG00000121068|c.Quigley201212_X038310|JGIv7b.000137317_720082-735502+
SON|ENSG00000159140|c.Chang2013_X001573|JGIv7b.000003881_44347-79871+
TM9SF3|ENSG00000077147|c.Quigley201212_X040242|JGIv7b.000159240_503034-526411+
FARSA|ENSG00000179115|c.Taira201203skin_X002117|JGIv7b.000049557_796350-812837-
SERP1|ENSG00000120742|c.Ismailoglu201203_X010607|JGIv7b.000172068_3078403-3084385-
LGALSL|ENSG00000119862|c.Audic201207_X006472|JGIv7b.000012020_6768525-6793799+
DERL1|ENSG00000136986|c.Taira201203st30_X004211|JGIv7b.000220448_1375714-1384810-
PDIA3|ENSG00000167004|c.Amin201106_X018916|JGIv7b.000106789_1878320-1894173-
SAR1A|ENSG00000079332|c.JGIL6RMv1_XeXenL6RMv10047268m|JGIv7b.000010944_3078886-3092305+
SLC39A9|ENSG00000029364|c.UniGene_Xl_S19656515|JGIv7b.000203041_2609120-2636562-
ARL6IP6|ENSG00000177917|c.Ueno201210ovary_X000212|JGIv7b.000021603_9867492-9903244+
CDC34|ENSG00000099804|c.XGI_TC433895|JGIv7b.000063529_361669-369681+
SGSM3|ENSG00000100359|c.Ueno201210eye_X001317|JGIv7b.000078978_4560988-4596593+
STK38L|ENSG00000211455|c.Quigley201212_X028146|JGIv7b.000070246_836952-854274-
NOL7|ENSG00000225921|c.Quigley201212_X005857|JGIv7b.000011136_629477-636981+
ARHGAP5|ENSG00000100852|c.Quigley201212_X050821|JGIv7b.000389081_301269-364023+
HNRNPD|ENSG00000138668|c.JGIL6RMv1_XeXenL6RMv10001865m|JGIv7b.000058878_1977073-1995812-
SLC22A5|ENSG00000197375|c.Taira201203st12_X001028|JGIv7b.000018892_8572850-8601844+
BMS1|ENSG00000165733|c.Taira201203st12_X003285|JGIv7b.000134539_900660-929079+
ACIN1|ENSG00000100813|c.Taira201203eye_X002520|JGIv7b.000013576_6500058-6558176-
RRP1B|ENSG00000160208|c.Quigley201212_X041513|JGIv7b.000169011_370656-377215-
DCTN6|ENSG00000104671|c.UniGene_Xl_S20119091|JGIv7b.000058878_4212913-4234243-
TNFAIP1|ENSG00000262447|c.XenBase_147905743|JGIv7b.000112554_558239-580730-
RPL22|ENSG00000116251|c.Chang2013_X024272|JGIv7b.000087017_2959043-2974584+
SPTBN1|ENSG00000115306|c.Ueno201210egg_X001086|JGIv7b.000102974_19800152-19951860+
CCNL1|ENSG00000163660|c.JGIL6RMv1_XeXenL6RMv10041397m|JGIv7b.000082102_1481928-1509919+
TCERG1|ENSG00000113649|c.Quigley201212_X018534|JGIv7b.000040421_3004967-3054263-
SF3B1|ENSG00000115524|c.TeperekTkacz201202_X000300|JGIv7b.000026364_5031008-5061672-
ESRP1|ENSG00000104413|c.Quigley201212_X026920|JGIv7b.000062229_233496-288598+
DAD1|ENSG00000129562|c.mgEST_1013088094|JGIv7b.000029869_581368-587007-
HSP90B1|ENSG00000166598|c.Quigley201212_X011399|JGIv7b.000018184_4884139-4896849+
TMED9|ENSG00000184840|c.Audic201207_X003498|JGIv7b.000005925_9932204-9937828-
AFF4|ENSG00000072364|c.Ueno201210egg_X000364|JGIv7b.000018892_7111589-7170848-
EP300|ENSG00000100393|c.Ueno201210testis_X000046|JGIv7b.000023165_3535673-3590934+
VPS37B|ENSG00000139722|c.Audic201207_X044812|JGIv7b.000211266_135517-148923-
KPNA3|ENSG00000102753|c.XGI_TC417844|JGIv7b.000200825_5141613-5172247+
SUGP2|ENSG00000064607|c.Audic201207_X028337|JGIv7b.000070461_1255646-1298604-
ATP5F1|ENSG00000116459|c.XGI_TC423149|JGIv7b.000159212_523948-535053+
CNOT6L|ENSG00000138767|c.Chang2013_X019894|JGIv7b.000058878_5144013-5182724+
KPNA3|ENSG00000102753|c.Quigley201112_X001417|JGIv7b.000005732_10214633-10248064-
USP10|ENSG00000103194|c.Taira201203st25_X004509|JGIv7b.000202158_1927354-1963285+
ZNF300|ENSG00000145908|c.Ismailoglu201203_X009740|JGIv7b.000136952_197093-233485+
ATP6AP2|ENSG00000182220|c.TXGP201107_X000731|JGIv7b.000007331_150884-172245+
RAB5A|ENSG00000144566|c.Amin201106_X009272|JGIv7b.000036134_1781857-1821616-
RAB2A|ENSG00000104388|c.Ueno201210kidney_X000937|JGIv7b.000058038_2734043-2790746-
MYH10|ENSG00000133026|c.Ismailoglu201203_X007947|JGIv7b.000081941_760991-816762-
FUBP3|ENSG00000107164|c.Taira201203egg_X005251|JGIv7b.000091271_1240646-1290368+
CHIC2|ENSG00000109220|c.JGIL6RMv1_XeXenL6RMv10042869m|JGIv7b.000031653_2062132-2081792+
NYX|ENSG00000188937|c.XenBase_51703558|JGIv7b.000007331_574223-585975+
NA|c.JGIL6RMv1_XeXenL6RMv10050962m|JGIv7b.000001187_9546294-9553021-
CACFD1|ENSG00000260502|c.JGIL6RMv1_XeXenL6RMv10017686m|JGIv7b.000046073_1629841-1639101-
DDX46|ENSG00000145833|c.Amin201106_X005423|JGIv7b.000015893_4151390-4201812-
C14orf166|ENSG00000087302|c.UniGene_Xl_S21989574|JGIv7b.000267922_4045606-4058512-
HCFC1|ENSG00000268768|c.Quigley201212_X030750|JGIv7b.000080512_904539-941409-
TOMM6|ENSG00000214736|c.Ueno2012102cells_X001588|JGIv7b.000196263_628110-632226+
SMAP2|ENSG00000084070|c.Quigley201212_X048297|JGIv7b.000285865_307841-327293-
PRR5|ENSG00000186654|c.Taira201203st30_X004580|JGIv7b.000294734_615533-654018+
USP10|ENSG00000103194|c.Taira201203st08_X003104|JGIv7b.000057875_1709279-1816764+
NUP88|ENSG00000108559|c.Audic201207_X006368|JGIv7b.000011701_116274-142275+
HNRNPAB|ENSG00000197451|c.Quigley201212_X022058|JGIv7b.000048253_250330-264357+
NAA15|ENSG00000164134|c.Ueno2012104cells_X000966|JGIv7b.000099286_6518317-6564828-
USP14|ENSG00000101557|c.Taira201203kidney_X008690|JGIv7b.000085591_342500-372262-
PICK1|ENSG00000100151|c.Chang2013_X029477|JGIv7b.000150991_321282-352212+
FCN1|ENSG00000085265|c.Audic201207_X022392|JGIv7b.000047683_3058901-3134745+
RPLP2|ENSG00000177600|c.Ueno201210ovary_X000392|JGIv7b.000047533_4685141-4690604-
RPN1|ENSG00000163902|c.Ueno2012106cells_X002063|JGIv7b.000277614_2467551-2479332+
MYH10|ENSG00000133026|c.Ismailoglu201203_X010344|JGIv7b.000163806_3259812-3313830+
NIP7|ENSG00000132603|c.Taira201203st10_X004078|JGIv7b.000202158_2954425-2959465+
XRN2|ENSG00000088930|c.Chung201110_X000945|JGIv7b.000012020_2422751-2484134+
DDOST|ENSG00000244038|c.Ueno2012104cells_X001452|JGIv7b.000307846_536869-546264+
H3F3A|ENSG00000163041|c.Taira201203st12_X000516|JGIv7b.000009994_9616140-9620719-
COL9A2|ENSG00000049089|c.Taira201203st25_X004926|JGIv7b.000285865_334982-385091+
NCOA5|ENSG00000124160|c.Ismailoglu201203_X008450|JGIv7b.000094404_276893-297542+
C16orf45|ENSG00000166780|c.Chung201110_X004597|JGIv7b.000081941_828789-836182-
TLE1|ENSG00000196781|c.Quigley201212_X002461|JGIv7b.000004363_734973-765116+
ZC3H4|ENSG00000130749|c.Ueno201210kidney_X000828|JGIv7b.000050079_1070239-1093424+
RPS7|ENSG00000171863|c.Chang2013_X028907|JGIv7b.000142445_267303-280362+
SDF4|ENSG00000078808|c.XGI_TC416124|JGIv7b.000313737_167270-207082-
UPK2|ENSG00000110375|c.Quigley201212_X048402|JGIv7b.000287959_3356198-3386162+
VGLL4|ENSG00000144560|c.Ueno201210intestine_X001062|JGIv7b.000067738_378138-430146+
SNRNP40|ENSG00000060688|c.TeperekTkacz201206_X000901|JGIv7b.000013204_797777-807475+
TMED2|ENSG00000086598|c.JGIL6RMv1_XeXenL6RMv10029651m|JGIv7b.000395028_99072-108113-
PCBD1|ENSG00000166228|c.Ueno201210egg_X000503|JGIv7b.000032511_602646-608701-
EIF4G2|ENSG00000110321|c.Ismailoglu201203_X008443|JGIv7b.000093786_3619295-3667004-
CHD2|ENSG00000173575|c.Quigley201212_X005439|JGIv7b.000009266_11820154-11876284+
RBM39|ENSG00000131051|c.Ismailoglu201203_X012726|JGIv7b.000345631_1225623-1241904+
ABCE1|ENSG00000164163|c.Ismailoglu201203_X008698|JGIv7b.000099286_4634825-4675964+
ZNF326|ENSG00000162664|c.Ismailoglu201203_X005664|JGIv7b.000047606_2430343-2452963-
ERBB2IP|ENSG00000112851|c.Taira201203st08_X002301|JGIv7b.000041523_1210749-1336519+
KIAA0247|ENSG00000100647|c.Quigley201212_X044147|JGIv7b.000203041_2588629-2604660-
H2AFZ|ENSG00000164032|c.Quigley201212_X041328|JGIv7b.000167800_1360951-1365454+
HNRPDL|ENSG00000152795|c.JGIL6RMv1_XeXenL6RMv10001854m|JGIv7b.000058878_2007697-2013395-
RPL14|ENSG00000188846|c.XenBase_148227831|JGIv7b.000027351_546294-554262+
ZFPL1|ENSG00000162300|c.Taira201203liver_X001054|JGIv7b.000021980_405715-412989-
MAPK1|ENSG00000100030|c.XGI_TC421749|JGIv7b.000097703_950375-988122+
KANSL1|ENSG00000120071|c.TeperekTkacz201206_X002820|JGIv7b.000053445_651465-686171-
SSR1|ENSG00000124783|c.XGI_TC418841|JGIv7b.000057094_438528-451574+
H3F3A|ENSG00000163041|c.Taira201203brain_X004604|JGIv7b.000023403_10391623-10395074+
NIPAL3|ENSG00000001461|c.Ismailoglu201203_X009551|JGIv7b.000133047_559980-580409-
FNBP4|ENSG00000109920|c.Quigley201212_X028906|JGIv7b.000074352_2684513-2708318-
USMG5|ENSG00000173915|c.JGIL6RMv1_XeXenL6RMv10009915m|JGIv7b.000079796_138341-145477-
RAD21|ENSG00000164754|c.Taira201203lung_X007101|JGIv7b.000160942_6328339-6355221-
ZDHHC14|ENSG00000175048|c.Audic201207_X020719|JGIv7b.000045174_27818-74525+
IMPDH2|ENSG00000178035|c.Audic201207_X048172|JGIv7b.000277614_1134001-1159957+
B4GALT3|ENSG00000158850|c.Quigley201112_X008719|JGIv7b.000046492_135408-147825-
CWC15|ENSG00000261974|c.Amin201106_X013361|JGIv7b.000053422_683268-699593-
SEC23B|ENSG00000101310|c.Taira201203lung_X007381|JGIv7b.000180104_1152868-1203255+
TAF13|ENSG00000197780|c.Quigley201212_X048967|JGIv7b.000307556_53148-56617-
TRIM69|ENSG00000185880|c.Taira201203ovary_X004166|JGIv7b.000054653_932-13136+
GORASP2|ENSG00000115806|c.JGIL6RMv1_XeXenL6RMv10027252m|JGIv7b.000043242_6691182-6702748+
SEC22A|ENSG00000121542|c.mgEST_1013089390|JGIv7b.000163806_6986592-7002977-
ETV3|ENSG00000117036|c.Chang2013_X014268|JGIv7b.000041091_3521026-3559652-
INIP|ENSG00000148153|c.Amin201106_X007267|JGIv7b.000025212_488553-499691-
ATAD3A|ENSG00000197785|c.Taira201203egg_X005883|JGIv7b.000122517_1514305-1552304-
FZD3|ENSG00000104290|c.Quigley201212_X003990|JGIv7b.000007103_594527-646425+
MED13L|ENSG00000123066|c.Ueno201210egg_X001432|JGIv7b.000272406_3537347-3625549+
CTBP1|ENSG00000159692|c.Ismailoglu201203_X000823|JGIv7b.000005925_9454532-9470398-
NXT2|ENSG00000101888|c.Audic201207_X018004|JGIv7b.000037038_196027-198968-
CDT1|ENSG00000167513|c.Taira201203st25_X003311|JGIv7b.000088819_1362990-1376444+
SLC25A25|ENSG00000148339|c.Taira201203brain_X015216|JGIv7b.000229341_725869-749167+
KIAA0907|ENSG00000132680|c.Quigley201212_X018638|JGIv7b.000041091_1314960-1330339+
EIF5|ENSG00000100664|c.JGIL6RMv1_XeXenL6RMv10000347m|JGIv7b.000236382_3486454-3495707+
MICALL1|ENSG00000100139|c.Ueno201210kidney_X001830|JGIv7b.000298452_450922-495388-
WIPF2|ENSG00000171475|c.Taira201203st10_X002761|JGIv7b.000075417_6108133-6121631+
SLIRP|ENSG00000119705|c.Amin201106_X010040|JGIv7b.000039723_5950530-5960351-
[truncated: 485 more rows]

## Sheet: core_mcc_not_Chung_Kwon
id
AAED1|ENSG00000158122|c.UniGene_Xl_S38675532|JGIv7b.000032519_354005-361068-
AASS|ENSG00000008311|c.Taira201203brain_X004915|JGIv7b.000026505_1407547-1444502-
ABCA8|ENSG00000141338|c.Quigley201212_X039363|JGIv7b.000147859_10172-81245-
ACYP1|ENSG00000119640|c.XenBase_50415081|JGIv7b.000289484_23381-32711-
ADH1B|ENSG00000196616|c.Taira201203liver_X002142|JGIv7b.000063529_1936016-1954809+
AGBL3|ENSG00000146856|c.Quigley201112_X015743|JGIv7b.000120511_1154799-1170671-
AGBL5|ENSG00000084693|c.Chang2013_X028335|JGIv7b.000134683_907297-944464-
AGBL5|ENSG00000084693|c.TXGP201107_X003408|JGIv7b.000036600_807822-838522+
ALG6|ENSG00000088035|c.TXGP201107_X007638|JGIv7b.000155039_2029002-2054689-
ALKBH7|ENSG00000125652|c.Amin201106_X013666|JGIv7b.000055171_1437319-1448272-
ALMS1|ENSG00000116127|c.Taira201203egg_X006767|JGIv7b.000189728_223040-229145-
ALMS1|ENSG00000116127|c.Taira201203st25_X001409|JGIv7b.000027038_176685-183058-
ANAPC10|ENSG00000164162|c.JGIL6RMv1_XeXenL6RMv10012411m|JGIv7b.000190940_47776-90769+
ANK2|ENSG00000145362|c.JGIL6RMv1_XeXenL6RMv10005424m|JGIv7b.000000243_579541-688738+
ANKRD45|ENSG00000183831|c.JGIL6RMv1_XeXenL6RMv10008412m|JGIv7b.000047606_3910136-3920625+
ANKRD53|ENSG00000144031|c.Taira201203testis_X003722|JGIv7b.000243760_50157-57628-
ANKRD60|ENSG00000124227|c.JGIL6RMv1_XeXenL6RMv10032414m|JGIv7b.000061874_1183391-1211659-
ANKRD66|ENSG00000230062|c.Quigley201207_X005002|JGIv7b.000041523_7375754-7388573-
ARHGAP27|ENSG00000159314|c.Taira201203skin_X000818|JGIv7b.000014557_6326866-6386022+
ARL2BP|ENSG00000102931|c.XGI_TC422181|JGIv7b.000033905_3874492-3885266+
ARL2|ENSG00000213465|c.JGIL6RMv1_XeXenL6RMv10036857m|JGIv7b.000021980_875453-882581+
ARL3|ENSG00000138175|c.Audic201207_X012325|JGIv7b.000020754_229724-262347-
ARL3|ENSG00000138175|c.UniGene_Xl_S22511967|JGIv7b.000016863_821691-845011-
ARMC2|ENSG00000118690|c.Taira201203egg_X007561|JGIv7b.000275342_4612571-4673013-
ARMC9|ENSG00000135931|c.XenBase_55250554|JGIv7b.000293841_583128-659502-
ATP2C2|ENSG00000064270|c.Taira201203brain_X008578|JGIv7b.000057875_1573179-1644501+
B9D2|ENSG00000123810|c.Park201106_X008957|JGIv7b.000039723_9341434-9344109+
BBS12|ENSG00000181004|c.JGIL6RMv1_XeXenL6RMv10035682m|JGIv7b.000088765_2644833-2650537-
BBS1|ENSG00000174483|c.JGIL6RMv1_XeXenL6RMv10015312m|JGIv7b.000146669_270157-410559-
BBS2|ENSG00000125124|c.Taira201203testis_X002220|JGIv7b.000062355_1191227-1208104-
BBS5|ENSG00000251569|c.JGIL6RMv1_XeXenL6RMv10027230m|JGIv7b.000043242_7169188-7180532-
BBS9|ENSG00000122507|c.UniGene_Xl_S21504309|JGIv7b.000019169_2006009-2144537-
BDH1|ENSG00000161267|c.Taira201203kidney_X010368|JGIv7b.000136959_155323-170104-
BORA|ENSG00000136122|c.Taira201203st12_X002673|JGIv7b.000078860_8550116-8569651-
BSPRY|ENSG00000119411|c.Audic201207_X021309|JGIv7b.000046073_2884194-2888439+
BTBD17|ENSG00000204347|c.Taira201203brain_X000996|JGIv7b.000005370_1245009-1388045-
BTG3|ENSG00000154640|c.Amin201106_X021722|JGIv7b.000160841_3387681-3397411-
C11orf1|ENSG00000262176|c.Audic201207_X030165|JGIv7b.000078584_1530392-1534394+
C11orf74|ENSG00000166352|c.Taira201203testis_X001139|JGIv7b.000025194_903344-916712+
C11orf88|ENSG00000183644|c.Audic201207_X030164|JGIv7b.000078584_1152214-1179321+
C14orf79|ENSG00000140104|c.Chung201110_X006832|JGIv7b.000230550_2801635-2816922-
C15orf26|ENSG00000156206|c.XenBase_148226451|JGIv7b.000009266_7706192-7712216-
C16orf46|ENSG00000166455|c.Quigley201212_X027034|JGIv7b.000062355_224720-231146-
C17orf98|ENSG00000214556|c.Audic201207_X040043|JGIv7b.000155082_2251688-2256541-
C18orf54|ENSG00000166845|c.Quigley201207_X004929|JGIv7b.000040738_1087301-1099995+
C19orf44|ENSG00000105072|c.Ismailoglu201203_X008318|JGIv7b.000090041_5824040-5831999-
C1orf158|ENSG00000157330|c.UniGene_Xl_S18975398|JGIv7b.000109184_1808585-1813979-
C1orf192|ENSG00000188931|c.XenBase_76779637|JGIv7b.000012462_2698157-2704657-
C21orf2|ENSG00000160226|c.XGI_TC420170|JGIv7b.000006875_1300541-1319306+
C22orf23|ENSG00000128346|c.Quigley201112_X013134|JGIv7b.000078978_5035166-5041736-
C2orf50|ENSG00000150873|c.JGIL6RMv1_XeXenL6RMv10006664m|JGIv7b.000142445_4074277-4079984+
C3orf14|ENSG00000114405|c.JGIL6RMv1_XeXenL6RMv10018330m|JGIv7b.000035184_2195692-2203602-
C4orf45|ENSG00000164123|c.XenBase_114107818|JGIv7b.000061741_2747985-2768585-
C5orf48|ENSG00000196900|c.Audic201207_X007678|JGIv7b.000012879_478390-484885+
C6orf120|ENSG00000185127|c.Audic201207_X042050|JGIv7b.000176005_642632-644601-
C6orf165|ENSG00000213204|c.Quigley201212_X047902|JGIv7b.000275342_1491964-1506876-
C6orf170|ENSG00000146350|c.XenBase_62533195|JGIv7b.000174427_352487-377650-
C9orf135|ENSG00000204711|c.Taira201203testis_X001915|JGIv7b.000051003_486354-504628+
CAPS2|ENSG00000180881|c.Ismailoglu201203_X010223|JGIv7b.000159943_732018-768901-
CAPSL|ENSG00000152611|c.Taira201203testis_X001924|JGIv7b.000051452_1788812-1800844+
CAPSL|ENSG00000152611|c.Taira201203testis_X001961|JGIv7b.000052441_5646723-5664035-
CASZ1|ENSG00000130940|c.Taira201203heart_X004175|JGIv7b.000057114_422672-530902+
CASZ1|ENSG00000130940|c.XGI_TC413710|JGIv7b.000027067_536037-598156+
CBY1|ENSG00000100211|c.UniGene_Xl_S19874542|JGIv7b.000078978_3042815-3051163-
CCDC112|ENSG00000164221|c.Quigley201212_X050433|JGIv7b.000373399_1486639-1505692-
CCDC11|ENSG00000172361|c.Quigley201207_X010394|JGIv7b.000143831_711889-730648-
CCDC13|ENSG00000244607|c.Quigley201212_X021856|JGIv7b.000047683_650211-674610+
CCDC142|ENSG00000135637|c.Ueno201210intestine_X001887|JGIv7b.000280186_282292-293841+
CCDC148|ENSG00000153237|c.Quigley201212_X019196|JGIv7b.000043242_11704114-11793039+
CCDC14|ENSG00000175455|c.JGIL6RMv1_XeXenL6RMv10030857m|JGIv7b.000084188_1443773-1479916+
CCDC151|ENSG00000198003|c.Taira201203testis_X001871|JGIv7b.000049557_1343168-1355591+
CCDC158|ENSG00000163749|c.Taira201203st08_X003153|JGIv7b.000058878_5794589-5832418-
CCDC160|ENSG00000203952|c.Audic201207_X023147|JGIv7b.000050694_3511837-3515127+
CCDC169|ENSG00000242715|c.XGI_TC423876|JGIv7b.000091366_686716-735966-
CCDC171|ENSG00000164989|c.Quigley201207_X008795|JGIv7b.000090041_3182033-3215040-
CCDC175|ENSG00000151838|c.Taira201203testis_X001767|JGIv7b.000045985_1024119-1053945-
CCDC177|ENSG00000267909|c.Quigley201207_X009346|JGIv7b.000102974_6160885-6163573-
CCDC180|ENSG00000197816|c.Quigley201207_X008331|JGIv7b.000081122_431797-467461+
CCDC181|ENSG00000117477|c.Quigley201212_X004207|JGIv7b.000007331_1958115-1970430+
CCDC18|ENSG00000122483|c.JGIL6RMv1_XeXenL6RMv10012853m|JGIv7b.000060618_2019935-2057632-
CCDC18|ENSG00000122483|c.Taira201203ovary_X003734|JGIv7b.000047606_1004819-1089798-
CCDC24|ENSG00000159214|c.Audic201207_X049568|JGIv7b.000325141_2380558-2437733-
CCDC30|ENSG00000186409|c.Taira201203egg_X005695|JGIv7b.000109184_784487-847529-
CCDC34|ENSG00000109881|c.JGIL6RMv1_XeXenL6RMv10042264m|JGIv7b.000051988_1359243-1389383-
CCDC41|ENSG00000173588|c.Taira201203kidney_X000837|JGIv7b.000005925_1681582-1705379+
CCDC42B|ENSG00000186710|c.JGIL6RMv1_XeXenL6RMv10041759m|JGIv7b.000044061_646658-656700+
CCDC61|ENSG00000104983|c.Audic201207_X023468|JGIv7b.000050694_6080759-6097036-
CCDC64B|ENSG00000162069|c.Ueno201210eye_X001666|JGIv7b.000141145_501461-510534-
CCDC66|ENSG00000180376|c.Ismailoglu201203_X004155|JGIv7b.000033876_108382-133660+
CCDC67|ENSG00000165325|c.Quigley201112_X016991|JGIv7b.000151039_908944-963273-
CCDC77|ENSG00000120647|c.TeperekTkacz201206_X002936|JGIv7b.000058790_332316-348708+
CCDC89|ENSG00000179071|c.Taira201203st08_X001135|JGIv7b.000014978_200205-204371-
CCDC92|ENSG00000119242|c.JGIL6RMv1_XeXenL6RMv10008357m|JGIv7b.000089040_1487326-1504407-
CCDC92|ENSG00000119242|c.Taira201203kidney_X012147|JGIv7b.000211266_568272-584887-
CCDC96|ENSG00000173013|c.Quigley201207_X010439|JGIv7b.000146311_2974177-2980332-
CCNO|ENSG00000152669|c.JGIL6RMv1_XeXenL6RMv10005823m|JGIv7b.000337825_4721591-4728052-
CCP110|ENSG00000103540|c.Quigley201212_X005623|JGIv7b.000009994_5409900-5445357+
CCP110|ENSG00000103540|c.Quigley201212_X013195|JGIv7b.000023403_14172568-14207590-
CCT4|ENSG00000115484|c.Taira201203st20_X000644|JGIv7b.000012020_5654600-5665725-
CDK20|ENSG00000156345|c.Ueno2012102cells_X000793|JGIv7b.000050079_4769485-4772635-
CDK7|ENSG00000262841|c.Quigley201112_X019478|JGIv7b.000220499_730864-747238+
CDKN1A|ENSG00000124762|c.Ismailoglu201203_X007683|JGIv7b.000076824_143161-167519-
CEACAM19|ENSG00000186567|c.Taira201203brain_X003509|JGIv7b.000015415_1960350-2005234+
CECR5|ENSG00000069998|c.Audic201207_X023541|JGIv7b.000051010_47815-57994+
CELF5|ENSG00000161082|c.Taira201203brain_X000917|JGIv7b.000004363_506645-572622-
CENPJ|ENSG00000151849|c.Taira201203st15_X002330|JGIv7b.000133669_2460766-2477383+
CEP120|ENSG00000168944|c.JGIL6RMv1_XeXenL6RMv10052321m|JGIv7b.000373399_4562864-4617051-
CEP135|ENSG00000174799|c.Quigley201212_X016186|JGIv7b.000032657_1225335-1262738-
CEP152|ENSG00000103995|c.Quigley201212_X004337|JGIv7b.000007479_2818059-2866058+
CEP152|ENSG00000103995|c.Taira201203testis_X000408|JGIv7b.000009266_2778434-2887692-
CEP290|ENSG00000198707|c.JGIL6RMv1_XeXenL6RMv10010892m|JGIv7b.000018184_75197-158944+
CEP350|ENSG00000135837|c.Quigley201207_X006636|JGIv7b.000053263_7512701-7611786-
CEP41|ENSG00000106477|c.XenBase_117558238|JGIv7b.000012518_8368686-8388748-
CEP41|ENSG00000106477|c.XGI_TC414623|JGIv7b.000104110_466270-495825+
CEP44|ENSG00000164118|c.XenBase_148228256|JGIv7b.000014692_7353952-7370034-
CEP70|ENSG00000114107|c.Taira201203st10_X000152|JGIv7b.000003490_2687732-2702573-
CEP76|ENSG00000101624|c.XenBase_50415151|JGIv7b.000044494_955783-969852-
CEP78|ENSG00000148019|c.Taira201203egg_X002567|JGIv7b.000029017_593970-621834+
CEP89|ENSG00000121289|c.Ismailoglu201203_X008658|JGIv7b.000098999_3168439-3246769+
CEP95|ENSG00000263046|c.JGIL6RMv1_XeXenL6RMv10051916m|JGIv7b.000003490_1278519-1291181-
CEP97|ENSG00000182504|c.JGIL6RMv1_XeXenL6RMv10055678m|JGIv7b.000049179_749323-764371+
CERKL|ENSG00000188452|c.Quigley201112_X008014|JGIv7b.000043242_1590198-1646782+
CETN2|ENSG00000268512|c.JGIL6RMv1_XeXenL6RMv10035683m|JGIv7b.000088765_2650400-2661947+
CETN3|ENSG00000153140|c.Quigley201212_X015967|JGIv7b.000032212_46109-57961+
CFC1B|ENSG00000152093|c.JGIL6RMv1_XeXenL6RMv10005952m|JGIv7b.000012020_15815207-15828431+
CHAC2|ENSG00000143942|c.Amin201106_X007550|JGIv7b.000027036_6469466-6532674+
CHFR|ENSG00000072609|c.Ueno201210st10_X000801|JGIv7b.000042960_1445393-1473148-
CHST8|ENSG00000124302|c.Quigley201112_X014519|JGIv7b.000098382_119076-123249-
CLIC3|ENSG00000169583|c.Audic201207_X018133|JGIv7b.000037448_425588-432334-
CLMP|ENSG00000166250|c.Taira201203intestine_X005795|JGIv7b.000076000_1022509-1089548-
CLUAP1|ENSG00000103351|c.Quigley201212_X000611|JGIv7b.000000939_3610782-3651555+
CMYA5|ENSG00000164309|c.Taira201203muscle_X002243|JGIv7b.000220499_902349-941330-
CNTROB|ENSG00000170037|c.Taira201203st25_X005151|JGIv7b.000370670_60337-90565-
CNTROB|ENSG00000170037|c.Ueno201210egg_X000866|JGIv7b.000063696_35675-61091-
COMMD1|ENSG00000173163|c.XenBase_51258291|JGIv7b.000012020_5670365-5720834+
COPS5|ENSG00000121022|c.Quigley201212_X025506|JGIv7b.000058038_225780-283393+
CROCC|ENSG00000058453|c.Quigley201112_X008332|JGIv7b.000044494_7452266-7562476+
CROCC|ENSG00000058453|c.Taira201203eye_X014126|JGIv7b.000303743_265623-295434+
CSPP1|ENSG00000104218|c.Taira201203brain_X008616|JGIv7b.000058038_225779-271531-
CYB5D1|ENSG00000182224|c.UniGene_Xl_S22511815|JGIv7b.000083691_1480950-1486837-
CYP2J2|ENSG00000134716|c.Taira201203intestine_X006815|JGIv7b.000106782_2587969-2597767-
DAW1|ENSG00000123977|c.Chang2013_X007755|JGIv7b.000016807_7732417-7773491+
DEPDC1B|ENSG00000035499|c.Ismailoglu201203_X011192|JGIv7b.000203651_523595-545465+
DGKD|ENSG00000077044|c.Ueno201210st30_X000121|JGIv7b.000016807_10678108-10741288+
DIP2A|ENSG00000160305|c.Chang2013_X014671|JGIv7b.000043242_113900-172742-
DKFZP686J19100|ENSG00000166473|c.JGIL6RMv1_XeXenL6RMv10017015m|JGIv7b.000039730_1309002-1370020+
DNAAF2|ENSG00000165506|c.Quigley201112_X020554|JGIv7b.000267922_1371146-1376753+
DNAAF3|ENSG00000167646|c.TXGP201107_X004483|JGIv7b.000052341_2148801-2197736-
DNAJB13|ENSG00000187726|c.Chang2013_X032373|JGIv7b.000198991_591373-602097-
DOPEY1|ENSG00000083097|c.Ismailoglu201203_X010008|JGIv7b.000146478_325659-375955-
DRC1|ENSG00000157856|c.Quigley201112_X021833|JGIv7b.000352190_436104-456712+
DYNC2LI1|ENSG00000138036|c.Taira201203ovary_X002519|JGIv7b.000027036_1941401-1971169+
DYNLL2|ENSG00000121083|c.JGIL6RMv1_XeXenL6RMv10042969m|JGIv7b.000113816_508606-510472-
DYNLT1|ENSG00000146425|c.Taira201203heart_X006146|JGIv7b.000135448_11704-25275-
DYX1C1|ENSG00000256061|c.XenBase_148233781|JGIv7b.000059883_795156-808836-
ECE2|ENSG00000145194|c.Taira201203brain_X005193|JGIv7b.000029682_99496-132704+
EFCAB12|ENSG00000172771|c.Taira201203kidney_X012748|JGIv7b.000255257_153889-167740-
EFCAB1|ENSG00000034239|c.Taira201203brain_X005102|JGIv7b.000027351_467624-474258-
EFCAB2|ENSG00000203666|c.Audic201207_X018994|JGIv7b.000040539_558557-565724-
EFCAB5|ENSG00000176927|c.Taira201203testis_X001440|JGIv7b.000036364_2317087-2363946+
EIF4E3|ENSG00000163412|c.UniGene_Xl_S19656749|JGIv7b.000013523_1381682-1393288-
EIF4ENIF1|ENSG00000184708|c.Audic201207_X040533|JGIv7b.000162663_1382976-1399168+
ELOVL4|ENSG00000118402|c.Audic201207_X024460|JGIv7b.000052702_1582352-1619761+
ELOVL6|ENSG00000170522|c.Quigley201112_X004357|JGIv7b.000016807_2741322-2756340+
ENKD1|ENSG00000124074|c.XenBase_114107779|JGIv7b.000030483_1642122-1657583-
ENKUR|ENSG00000151023|c.JGIL6RMv1_XeXenL6RMv10000896m|JGIv7b.000155082_3135877-3152535-
ENY2|ENSG00000120533|c.JGIL6RMv1_XeXenL6RMv10020167m|JGIv7b.000160942_3584066-3588557+
EPHX1|ENSG00000143819|c.UniGene_Xl_S20119107|JGIv7b.000102974_5153737-5174793-
FAIM|ENSG00000158234|c.Ueno2012102cells_X001117|JGIv7b.000084188_3093176-3101955-
FAM149A|ENSG00000109794|c.Taira201203ovary_X001639|JGIv7b.000014692_2536324-2599706-
FAM154B|ENSG00000188659|c.Audic201207_X005520|JGIv7b.000009266_4804567-4813272-
FAM161B|ENSG00000156050|c.Quigley201112_X016382|JGIv7b.000135961_214598-226652-
FAM169A|ENSG00000198780|c.Ueno201210eye_X001142|JGIv7b.000058049_1995431-2024453-
FAM174A|ENSG00000174132|c.Quigley201212_X040979|JGIv7b.000164049_2041874-2050753-
FAM177A1|ENSG00000151327|c.Amin201106_X025404|JGIv7b.000265107_1397790-1409483+
FAM188B|ENSG00000106125|c.Quigley201207_X005848|JGIv7b.000047683_1747682-1825843-
FAM221A|ENSG00000188732|c.JGIL6RMv1_XeXenL6RMv10027941m|JGIv7b.000121633_470897-482765-
FAM227B|ENSG00000166262|c.Audic201207_X005471|JGIv7b.000009266_3031492-3188645-
FAM92B|ENSG00000153789|c.Audic201207_X003176|JGIv7b.000005765_469395-495588-
FANK1|ENSG00000203780|c.Audic201207_X004496|JGIv7b.000007555_3691805-3834083+
FBN1|ENSG00000166147|c.Ueno201210spleen_X000101|JGIv7b.000009266_2586802-2717288-
FBXO15|ENSG00000141665|c.Ismailoglu201203_X003169|JGIv7b.000023301_3021516-3052986-
FBXO16|ENSG00000214050|c.Taira201203brain_X011598|JGIv7b.000102262_2041723-2083771-
FBXO36|ENSG00000153832|c.Chang2013_X015165|JGIv7b.000044494_3883167-3896304-
FBXO8|ENSG00000164117|c.TXGP201107_X001690|JGIv7b.000014692_7366966-7417297+
FBXW9|ENSG00000132004|c.Amin201106_X023462|JGIv7b.000196085_614578-623935+
FDXR|ENSG00000161513|c.JGIL6RMv1_XeXenL6RMv10003438m|JGIv7b.000071264_1773590-1784864+
FDXR|ENSG00000161513|c.Ueno2012102cells_X001791|JGIv7b.000318577_345700-371534+
FGD3|ENSG00000127084|c.Taira201203kidney_X006374|JGIv7b.000052170_1669901-1757740+
FLJ27352|ENSG00000261652|c.Audic201207_X002097|JGIv7b.000003732_278380-281033+
FLJ27352|ENSG00000261652|c.JGIL6RMv1_XeXenL6RMv10046069m|JGIv7b.000059883_787185-793837+
FMR1|ENSG00000268103|c.Quigley201212_X010022|JGIv7b.000015436_2499320-2535694+
FOPNL|ENSG00000133393|c.Chang2013_X004220|JGIv7b.000009994_3745254-3755831-
FOXJ1|ENSG00000129654|c.Audic201207_X028421|JGIv7b.000071264_620223-626121+
FOXJ1|ENSG00000129654|c.Chang2013_X026328|JGIv7b.000106323_1172378-1178192+
FOXJ1|ENSG00000129654|c.Quigley201112_X005434|JGIv7b.000023403_2905232-2912271-
FOXN4|ENSG00000139445|c.Chung201110_X002935|JGIv7b.000044061_1820555-1834747-
FOXN4|ENSG00000139445|c.Quigley201212_X039049|JGIv7b.000143664_1564919-1577883+
FUZ|ENSG00000010361|c.Quigley201112_X006262|JGIv7b.000029769_1255025-1294715+
GAS8|ENSG00000141013|c.XenBase_68534799|JGIv7b.000398601_259795-275269-
GGT6|ENSG00000167741|c.Park201106_X013630|JGIv7b.000067346_7767-18718+
GINS3|ENSG00000181938|c.Audic201207_X021684|JGIv7b.000046631_4715436-4738509+
GZF1|ENSG00000125812|c.Audic201207_X034716|JGIv7b.000102974_20725120-20732956+
HEATR2|ENSG00000164818|c.Quigley201112_X005409|JGIv7b.000023403_10086898-10121942+
HEATR2|ENSG00000164818|c.XenBase_116487532|JGIv7b.000009994_9932015-9969156-
HEATR6|ENSG00000068097|c.Audic201207_X035341|JGIv7b.000107111_302328-332876-
HES1|ENSG00000114315|c.JGIL6RMv1_XeXenL6RMv10001368m|JGIv7b.000043648_488242-491835-
HES1|ENSG00000114315|c.JGIL6RMv1_XeXenL6RMv10038392m|JGIv7b.000030987_2402981-2405745+
HESX1|ENSG00000163666|c.UniGene_Xl_S13589749|JGIv7b.000177844_181426-184575+
HOMER2|ENSG00000103942|c.Amin201106_X002681|JGIv7b.000009266_4152090-4239298-
HSP90AA1|ENSG00000080824|c.Taira201203st25_X001722|JGIv7b.000034509_889476-900690-
HYLS1|ENSG00000198331|c.Taira201203st12_X002936|JGIv7b.000096766_1957945-1971339+
HYLS1|ENSG00000198331|c.Taira201203stomach_X002064|JGIv7b.000122740_520952-521895+
IFT20|ENSG00000262866|c.XenBase_148233859|JGIv7b.000098500_207736-218882-
IFT43|ENSG00000119650|c.Amin201106_X010062|JGIv7b.000039723_6423476-6433722-
IFT46|ENSG00000118096|c.Taira201203brain_X015868|JGIv7b.000261090_627-23380+
IFT46|ENSG00000118096|c.Taira201203brain_X016321|JGIv7b.000287959_3026128-3048297+
IFT52|ENSG00000101052|c.Audic201207_X036859|JGIv7b.000125077_510766-530723-
IFT57|ENSG00000114446|c.Amin201106_X016365|JGIv7b.000078587_1501791-1513356+
IFT74|ENSG00000096872|c.Audic201207_X042922|JGIv7b.000185879_776464-825237+
INPP5E|ENSG00000148384|c.Quigley201212_X017874|JGIv7b.000037448_2479166-2492803-
INTU|ENSG00000164066|c.Quigley201212_X027763|JGIv7b.000068717_155253-200478+
IQCC|ENSG00000160051|c.JGIL6RMv1_XeXenL6RMv10027689m|JGIv7b.000254539_15615-23746-
IQCD|ENSG00000166578|c.Audic201207_X047905|JGIv7b.000272406_3468029-3480243-
IQCH|ENSG00000103599|c.Taira201203testis_X002104|JGIv7b.000058049_4992682-5060409+
IQCK|ENSG00000174628|c.Chung201110_X000841|JGIv7b.000009994_5515349-5637718+
IRAK1BP1|ENSG00000146243|c.XenBase_189217758|JGIv7b.000052702_1908192-1911329-
IRF4|ENSG00000137265|c.JGIL6RMv1_XeXenL6RMv10009117m|JGIv7b.000129797_445659-458055+
IVNS1ABP|ENSG00000116679|c.XGI_TC415671|JGIv7b.000245044_5055662-5103021-
KATNB1|ENSG00000140854|c.JGIL6RMv1_XeXenL6RMv10009097m|JGIv7b.000137809_217208-248817-
KBTBD8|ENSG00000163376|c.Chang2013_X037040|JGIv7b.000335264_557942-572733+
KCNA4|ENSG00000182255|c.JGIL6RMv1_XeXenL6RMv10048507m|JGIv7b.000074352_5118057-5122784+
KCNMB3|ENSG00000171121|c.TXGP201107_X005019|JGIv7b.000058994_36459-54094+
KIAA0513|ENSG00000135709|c.Taira201203brain_X015184|JGIv7b.000227593_1307747-1369274-
KIAA0753|ENSG00000198920|c.Quigley201112_X001289|JGIv7b.000005269_3581667-3614155-
KIAA0895|ENSG00000164542|c.Quigley201212_X037809|JGIv7b.000134022_56905-73706+
KIAA1009|ENSG00000135315|c.Quigley201207_X003243|JGIv7b.000022185_475528-508730-
KIAA1407|ENSG00000163617|c.XenBase_47506964|JGIv7b.000132381_132938-147886-
KIAA1549L|ENSG00000110427|c.JGIL6RMv1_XeXenL6RMv10053776m|JGIv7b.000051988_3868535-3917923+
KIAA1731|ENSG00000166004|c.Taira201203lung_X008235|JGIv7b.000257100_153838-212726+
KIAA1875|ENSG00000179698|c.Taira201203testis_X004019|JGIv7b.000338510_35969-78134-
KIF17|ENSG00000117245|c.Ismailoglu201203_X012195|JGIv7b.000271293_67349-91344+
KIF24|ENSG00000186638|c.Taira201203ovary_X008075|JGIv7b.000293433_8191-46796+
KIF2A|ENSG00000068796|c.Audic201207_X033972|JGIv7b.000099008_526396-584889-
KIF2A|ENSG00000068796|c.XGI_TC416355|JGIv7b.000160877_605458-654574+
KIF3A|ENSG00000131437|c.JGIL6RMv1_XeXenL6RMv10030410m|JGIv7b.000048253_7098573-7143489+
KIF3B|ENSG00000101350|c.Quigley201212_X007887|JGIv7b.000013265_4635243-4645449+
KIF3B|ENSG00000101350|c.Taira201203heart_X004882|JGIv7b.000075417_7804817-7815627+
KIFAP3|ENSG00000075945|c.Ueno201210st10_X000508|JGIv7b.000023165_750484-826123-
KIT|ENSG00000157404|c.Taira201203intestine_X003048|JGIv7b.000031653_1827255-1866311-
KIT|ENSG00000157404|c.Taira201203lung_X002929|JGIv7b.000032657_1734171-1767962-
KLHDC8A|ENSG00000162873|c.JGIL6RMv1_XeXenL6RMv10016200m|JGIv7b.000138050_1416528-1431552+
KLHDC9|ENSG00000162755|c.Audic201207_X006956|JGIv7b.000012462_1213031-1218102-
KRT36|ENSG00000126337|c.JGIL6RMv1_XeXenL6RMv10040850m|JGIv7b.000013265_3697715-3704710-
LDLRAD2|ENSG00000187942|c.Taira201203st25_X001749|JGIv7b.000036295_1160251-1170909+
LEKR1|ENSG00000197980|c.Quigley201112_X022067|JGIv7b.000387329_1998951-2076166+
LGALSL|ENSG00000119862|c.Amin201106_X004648|JGIv7b.000013941_857283-865162+
LGMN|ENSG00000100600|c.JGIL6RMv1_XeXenL6RMv10023130m|JGIv7b.000039723_1519773-1540599+
LPAR3|ENSG00000171517|c.Quigley201212_X013267|JGIv7b.000024235_1566583-1581574+
LRGUK|ENSG00000155530|c.Audic201207_X007535|JGIv7b.000012518_8770950-8802874-
LRRC27|ENSG00000148814|c.Chang2013_X003299|JGIv7b.000007555_7695665-7726273+
LRRC36|ENSG00000159708|c.Chung201110_X003150|JGIv7b.000046631_3107708-3120093-
LRRC45|ENSG00000169683|c.Quigley201212_X027644|JGIv7b.000067463_29998-107659+
LRRC48|ENSG00000171962|c.Audic201207_X033361|JGIv7b.000096766_233848-256155+
LRRC56|ENSG00000161328|c.Quigley201112_X015287|JGIv7b.000109526_339867-371079+
LRRC69|ENSG00000214954|c.JGIL6RMv1_XeXenL6RMv10050744m|JGIv7b.000100704_1248757-1265993-
LRRC6|ENSG00000129295|c.Ismailoglu201203_X005106|JGIv7b.000043791_6389473-6444821+
LRRC73|ENSG00000204052|c.Taira201203testis_X000468|JGIv7b.000011063_18611-27740+
LRRCC1|ENSG00000133739|c.TXGP201107_X002364|JGIv7b.000022127_1739135-1777320-
LRRIQ1|ENSG00000133640|c.Taira201203ovary_X002007|JGIv7b.000018184_615297-702558-
LZTFL1|ENSG00000163818|c.JGIL6RMv1_XeXenL6RMv10030010m|JGIv7b.000134022_845846-879838-
MAP2|ENSG00000078018|c.Ueno201210eye_X000560|JGIv7b.000020345_2086851-2172832-
MAP3K19|ENSG00000176601|c.Quigley201112_X005089|JGIv7b.000021603_2338966-2361041-
MAP9|ENSG00000164114|c.XGI_TC415606|JGIv7b.000061741_1386149-1435171-
MAPK15|ENSG00000181085|c.Ismailoglu201203_X007375|JGIv7b.000073936_105202-123179+
MAPKBP1|ENSG00000137802|c.Taira201203ovary_X007222|JGIv7b.000203041_5710697-5789922+
MCIDAS|ENSG00000234602|c.Chung201110_X003550|JGIv7b.000052441_12586078-12589763-
MCM4|ENSG00000104738|c.XGI_TC415413|JGIv7b.000230826_897528-914999+
MDM1|ENSG00000111554|c.Chung201110_X006898|JGIv7b.000237412_1533427-1558748+
MEIG1|ENSG00000197889|c.Chung201110_X001040|JGIv7b.000012518_13746772-13748703+
MEIG1|ENSG00000197889|c.XGI_TC423158|JGIv7b.000033104_5501763-5505375-
MEIS2|ENSG00000134138|c.Quigley201112_X009556|JGIv7b.000050079_3218961-3256201+
MEP1B|ENSG00000141434|c.Taira201203brain_X014956|JGIv7b.000215439_1126986-1169675+
MIIP|ENSG00000116691|c.Audic201207_X040433|JGIv7b.000161503_21905-42251+
MKS1|ENSG00000011143|c.Chang2013_X003112|JGIv7b.000007440_308894-327981+
MSRB2|ENSG00000148450|c.Taira201203brain_X008158|JGIv7b.000052573_1427141-1442836+
MSRB2|ENSG00000148450|c.Taira201203brain_X013447|JGIv7b.000155082_2228190-2252620+
MTMR11|ENSG00000014914|c.JGIL6RMv1_XeXenL6RMv10019818m|JGIv7b.000115163_927771-973217-
MXD3|ENSG00000213347|c.Quigley201112_X014750|JGIv7b.000100253_1088804-1096167+
MYB|ENSG00000118513|c.JGIL6RMv1_XeXenL6RMv10005077m|JGIv7b.000039762_790228-811646-
MYCBP|ENSG00000214114|c.JGIL6RMv1_XeXenL6RMv10010828m|JGIv7b.000013204_2211646-2218162-
MYPOP|ENSG00000176182|c.Taira201203st09_X002334|JGIv7b.000050694_6013168-6020575+
MZT1|ENSG00000204899|c.Chang2013_X033481|JGIv7b.000221007_3256290-3262760+
NA|c.Amin201106_X006390|JGIv7b.000020641_3774360-3776510-
NA|c.Audic201207_X049489|JGIv7b.000325141_724630-741293+
NA|c.Ismailoglu201203_X003519|JGIv7b.000027036_10162567-10231141-
NA|c.Ismailoglu201203_X005550|JGIv7b.000047457_1246405-1283404+
NA|c.Ismailoglu201203_X009731|JGIv7b.000135961_599782-657416-
NA|c.JGIL6RMv1_XeXenL6RMv10023112m|JGIv7b.000039723_933166-945741-
NA|c.JGIL6RMv1_XeXenL6RMv10030879m|JGIv7b.000001915_568788-586084+
NA|c.JGIL6RMv1_XeXenL6RMv10032304m|JGIv7b.000007045_981833-982541+
NA|c.JGIL6RMv1_XeXenL6RMv10054080m|JGIv7b.000023403_732999-768579+
NA|c.Quigley201207_X012974|JGIv7b.000287959_4289752-4296900-
NA|c.Quigley201212_X006081|JGIv7b.000011418_32219-34122-
NA|c.Quigley201212_X011464|JGIv7b.000018184_4859103-4884009-
NA|c.Quigley201212_X019890|JGIv7b.000044494_3644672-3657121-
NA|c.Quigley201212_X037124|JGIv7b.000127590_161671-168385+
NCS1|ENSG00000107130|c.UniGene_Xl_S20756166|JGIv7b.000091655_316353-350592-
NEK11|ENSG00000114670|c.Quigley201112_X020112|JGIv7b.000245384_5452-131344+
NEK2|ENSG00000117650|c.XGI_TC417829|JGIv7b.000027161_1288099-1300967-
NELL2|ENSG00000184613|c.XenBase_148232041|JGIv7b.000030470_4149077-4277750-
NFE2L3|ENSG00000050344|c.Taira201203skin_X003165|JGIv7b.000099185_1337578-1357924-
NFE2L3|ENSG00000050344|c.Taira201203st09_X004099|JGIv7b.000178713_2674678-2699025-
NIPAL1|ENSG00000163293|c.Taira201203stomach_X000865|JGIv7b.000031653_3265014-3291395-
NIT2|ENSG00000114021|c.Chang2013_X030028|JGIv7b.000160841_4215337-4234176+
NLRC3|ENSG00000167984|c.Taira201203spleen_X000091|JGIv7b.000000939_3650948-3669722-
NME6|ENSG00000172113|c.Audic201207_X007103|JGIv7b.000012518_5666886-5675271+
NME7|ENSG00000143156|c.Audic201207_X017380|JGIv7b.000035524_1101051-1194422-
NME7|ENSG00000143156|c.Chang2013_X003079|JGIv7b.000007331_1981091-2044822+
NOXRED1|ENSG00000165555|c.Quigley201207_X004814|JGIv7b.000039723_6043778-6052197-
NPHP1|ENSG00000144061|c.TeperekTkacz201205_X002512|JGIv7b.000367411_49294-94108+
NPHS2|ENSG00000116218|c.Taira201203st40_X001401|JGIv7b.000053263_7845744-7856313+
NRDE2|ENSG00000119720|c.Ismailoglu201203_X004679|JGIv7b.000039723_2313276-2335985+
NSUN7|ENSG00000179299|c.Taira201203ovary_X002748|JGIv7b.000031653_5502397-5528904-
NSUN7|ENSG00000179299|c.XenBase_169642139|JGIv7b.000016001_7118307-7246164+
OSCP1|ENSG00000116885|c.Audic201207_X048822|JGIv7b.000298574_205654-225739+
PACRGL|ENSG00000163138|c.TXGP201107_X001878|JGIv7b.000016001_1033686-1051478+
PAK1|ENSG00000149269|c.JGIL6RMv1_XeXenL6RMv10019442m|JGIv7b.000068908_6502-41829+
PAK1IP1|ENSG00000111845|c.Quigley201207_X009214|JGIv7b.000100253_467994-477431-
PANK2|ENSG00000125779|c.JGIL6RMv1_XeXenL6RMv10032583m|JGIv7b.000109418_40332-52282+
PAQR5|ENSG00000137819|c.Audic201207_X017584|JGIv7b.000036401_2979427-2990376-
PAQR8|ENSG00000170915|c.Taira201203brain_X001452|JGIv7b.000007103_2260398-2293853-
PDHB|ENSG00000168291|c.Taira201203brain_X013112|JGIv7b.000145781_156272-170388+
PEX11A|ENSG00000166821|c.Chang2013_X003938|JGIv7b.000009266_8160470-8169266+
PFN4|ENSG00000176732|c.JGIL6RMv1_XeXenL6RMv10037071m|JGIv7b.000197721_598529-625573+
PHOSPHO2|ENSG00000144362|c.JGIL6RMv1_XeXenL6RMv10027237m|JGIv7b.000043242_7106111-7111154-
PIBF1|ENSG00000083535|c.Chang2013_X033484|JGIv7b.000221007_3138952-3236976-
PIH1D1|ENSG00000104872|c.XenBase_148236642|JGIv7b.000056777_252908-262389-
PIH1D2|ENSG00000150773|c.Quigley201212_X030137|JGIv7b.000078584_1760733-1768257-
PIH1D3|ENSG00000080572|c.Audic201207_X017741|JGIv7b.000036864_827347-880837-
PLK4|ENSG00000142731|c.Quigley201212_X027768|JGIv7b.000068717_247417-269714+
PLK4|ENSG00000142731|c.Taira201203st09_X003176|JGIv7b.000088765_926891-945604-
POC1A|ENSG00000164087|c.Ueno2012104cells_X001132|JGIv7b.000150991_229007-259041-
POC5|ENSG00000152359|c.Taira201203egg_X007145|JGIv7b.000220499_2774498-2800584+
POFUT2|ENSG00000186866|c.Taira201203ovary_X002099|JGIv7b.000020345_2240665-2252524+
POFUT2|ENSG00000186866|c.Taira201203st09_X000848|JGIv7b.000013787_843448-855467-
POMT2|ENSG00000009830|c.Chang2013_X013872|JGIv7b.000039723_6135557-6162278+
PPIL6|ENSG00000185250|c.UniGene_Xl_S22511941|JGIv7b.000008355_4703244-4716782-
PPP1R42|ENSG00000178125|c.Audic201207_X025706|JGIv7b.000058038_286277-306247+
PPP4R4|ENSG00000119698|c.Taira201203brain_X006295|JGIv7b.000039723_821630-901812-
PRR18|ENSG00000176381|c.Quigley201112_X003726|JGIv7b.000014467_710182-711409-
PTPLB|ENSG00000206527|c.Ismailoglu201203_X010353|JGIv7b.000163806_6105523-6130007+
PTPRN|ENSG00000270122|c.Taira201203eye_X010783|JGIv7b.000127187_1049455-1082664+
PURG|ENSG00000172733|c.Quigley201212_X003008|JGIv7b.000005895_5058568-5067630+
RAB11FIP4|ENSG00000131242|c.Taira201203brain_X013773|JGIv7b.000163806_5277366-5322014-
RABL5|ENSG00000128581|c.Quigley201212_X023409|JGIv7b.000051976_15087-23528+
RCBTB2|ENSG00000136161|c.XGI_TC418397|JGIv7b.000008129_4997967-5096126-
RFX1|ENSG00000132005|c.Taira201203spleen_X004979|JGIv7b.000196085_356485-382541-
RFX3|ENSG00000080298|c.Ismailoglu201203_X008931|JGIv7b.000106782_1063218-1240878+
RHPN1|ENSG00000158106|c.Audic201207_X037807|JGIv7b.000135348_77324-121883+
RLN3|ENSG00000171136|c.Taira201203intestine_X009360|JGIv7b.000275988_169036-172558-
RNF219|ENSG00000152193|c.Chang2013_X023003|JGIv7b.000078860_6710244-6724001+
RNF25|ENSG00000163481|c.Ismailoglu201203_X008541|JGIv7b.000096766_1897161-1935482-
RP2|ENSG00000102218|c.Ismailoglu201203_X011971|JGIv7b.000255785_73225-86781-
RSPH1|ENSG00000160188|c.Quigley201207_X008871|JGIv7b.000093091_6968-17882+
RSPH4A|ENSG00000111834|c.Audic201207_X023264|JGIv7b.000050694_6043269-6050185+
RTTN|ENSG00000176225|c.Taira201203egg_X002210|JGIv7b.000023301_2048937-2135881-
RUVBL1|ENSG00000175792|c.Amin201106_X004357|JGIv7b.000013523_7809504-7842113+
RUVBL2|ENSG00000183207|c.Ueno201210egg_X001199|JGIv7b.000139674_1787321-1801883+
RXFP1|ENSG00000171509|c.Ueno201210eye_X001198|JGIv7b.000061741_2495167-2613089+
SAMD15|ENSG00000100583|c.Ismailoglu201203_X004697|JGIv7b.000039723_6034041-6039130+
SCCPDH|ENSG00000143653|c.Taira201203intestine_X003191|JGIv7b.000034423_1111087-1135309+
SCCPDH|ENSG00000143653|c.UniGene_Xl_S20966771|JGIv7b.000176005_1517647-1536898-
SCLT1|ENSG00000151466|c.JGIL6RMv1_XeXenL6RMv10048573m|JGIv7b.000088765_616189-686498+
SCLT1|ENSG00000151466|c.Taira201203st25_X002828|JGIv7b.000068717_523775-595608-
SERTAD4|ENSG00000082497|c.Taira201203st35_X001147|JGIv7b.000027161_759332-783396-
SGPP2|ENSG00000163082|c.Audic201207_X010771|JGIv7b.000016807_11248764-11278402-
SGSM1|ENSG00000167037|c.JGIL6RMv1_XeXenL6RMv10027116m|JGIv7b.000044061_2562801-2603378+
SIX3|ENSG00000138083|c.JGIL6RMv1_XeXenL6RMv10027859m|JGIv7b.000102974_15477577-15483295+
SLC26A5|ENSG00000170615|c.Taira201203ovary_X001349|JGIv7b.000012518_17008881-17053433-
SLC2A10|ENSG00000197496|c.Chang2013_X006558|JGIv7b.000014557_6190606-6204044-
SLC30A1|ENSG00000170385|c.JGIL6RMv1_XeXenL6RMv10034561m|JGIv7b.000102974_11581122-11589909+
SLC7A7|ENSG00000155465|c.Taira201203st40_X000520|JGIv7b.000013576_6614820-6637209+
SLX1A|ENSG00000132207|c.Ueno201210ovary_X000552|JGIv7b.000077809_21-8852+
SMC1B|ENSG00000077935|c.Taira201203testis_X002776|JGIv7b.000097607_35730-82428-
SOCS5|ENSG00000171150|c.Ismailoglu201203_X003490|JGIv7b.000027036_3489064-3510361+
SOX7|ENSG00000171056|c.Chung201110_X000593|JGIv7b.000007103_1539795-1544597-
SOX7|ENSG00000171056|c.Taira201203eye_X010098|JGIv7b.000102262_3078058-3084084-
SP7|ENSG00000170374|c.Quigley201212_X002807|JGIv7b.000005732_7794803-7812810+
SPAG1|ENSG00000104450|c.JGIL6RMv1_XeXenL6RMv10030474m|JGIv7b.000062229_420787-444550+
SPAG1|ENSG00000104450|c.Taira201203kidney_X004608|JGIv7b.000034503_3882562-3939559-
SPATA6L|ENSG00000106686|c.XGI_TC420201|JGIv7b.000106782_624754-654736+
SPDYA|ENSG00000163806|c.mgEST_1013156593|JGIv7b.000021980_494497-503231+
SPEF1|ENSG00000101222|c.TXGP201107_X008278|JGIv7b.000189728_999115-1004377-
SPICE1|ENSG00000163611|c.Taira201203testis_X003061|JGIv7b.000132381_92843-119420-
SPTLC3|ENSG00000172296|c.Quigley201207_X009590|JGIv7b.000111824_5066125-5122298-
SPTLC3|ENSG00000172296|c.Taira201203intestine_X001226|JGIv7b.000012020_11924454-12029054-
SRPK2|ENSG00000135250|c.TeperekTkacz201206_X000851|JGIv7b.000012518_17478438-17545308-
SSBP2|ENSG00000145687|c.Taira201203lung_X000192|JGIv7b.000001187_9372042-9499683+
SSNA1|ENSG00000176101|c.JGIL6RMv1_XeXenL6RMv10007745m|JGIv7b.000127590_60483-62126-
STIL|ENSG00000123473|c.Quigley201212_X048022|JGIv7b.000276272_1864863-1944300-
STX10|ENSG00000104915|c.JGIL6RMv1_XeXenL6RMv10000871m|JGIv7b.000049557_77169-82178-
STYXL1|ENSG00000262263|c.XGI_TC421881|JGIv7b.000267344_2105552-2117934-
SURF4|ENSG00000148248|c.Chang2013_X019148|JGIv7b.000055171_1355488-1361824+
SYT10|ENSG00000110975|c.Quigley201212_X028114|JGIv7b.000070246_738588-752044+
TBC1D19|ENSG00000109680|c.UniGene_Xl_S23233559|JGIv7b.000016001_3398545-3451493+
TBCEL|ENSG00000154114|c.TXGP201107_X009381|JGIv7b.000287959_871741-924737-
TCHP|ENSG00000139437|c.JGIL6RMv1_XeXenL6RMv10024742m|JGIv7b.000143664_931146-954698-
TCP11L2|ENSG00000166046|c.Audic201207_X034409|JGIv7b.000100253_3172133-3190849-
TCP11L2|ENSG00000166046|c.Quigley201112_X001476|JGIv7b.000005925_9192350-9240770+
TCTE1|ENSG00000146221|c.Audic201207_X047106|JGIv7b.000256136_519961-526764-
TCTEX1D1|ENSG00000152760|c.Quigley201212_X042393|JGIv7b.000181903_526065-568324+
TCTEX1D2|ENSG00000213123|c.Amin201106_X023876|JGIv7b.000203280_435808-445692-
TCTN1|ENSG00000204852|c.Audic201207_X013917|JGIv7b.000025254_4448678-4484674-
TCTN2|ENSG00000168778|c.mgEST_1013105180|JGIv7b.000395028_21083-36405-
TECR|ENSG00000099797|c.Audic201207_X041908|JGIv7b.000175133_876134-917184+
TEKT4|ENSG00000260842|c.Audic201207_X013262|JGIv7b.000023403_196249-229104-
TEX26|ENSG00000175664|c.Audic201207_X022785|JGIv7b.000049688_330147-349778+
THEGL|ENSG00000249693|c.JGIL6RMv1_XeXenL6RMv10016839m|JGIv7b.000063529_70379-91425-
TMEM107|ENSG00000179029|c.Ueno201210st15_X000404|JGIv7b.000193742_322280-330580-
TMEM11|ENSG00000178307|c.Audic201207_X023998|JGIv7b.000052341_2775058-2788531-
TMEM138|ENSG00000149483|c.JGIL6RMv1_XeXenL6RMv10002173m|JGIv7b.000183929_2219598-2225563-
TMEM216|ENSG00000187049|c.Taira201203egg_X001487|JGIv7b.000013921_182195-185891+
TMEM218|ENSG00000150433|c.XGI_TC466608|JGIv7b.000083106_1295404-1310033-
TMEM237|ENSG00000155755|c.XenBase_163916116|JGIv7b.000139113_2354457-2369006-
TMEM53|ENSG00000126106|c.Audic201207_X049504|JGIv7b.000325141_1478748-1482145+
TMEM80|ENSG00000177042|c.Quigley201212_X012557|JGIv7b.000021980_1134859-1142288-
TPGS1|ENSG00000141933|c.Taira201203st08_X002597|JGIv7b.000046215_2716443-2720982-
TPGS2|ENSG00000134779|c.Audic201207_X030157|JGIv7b.000078378_83597-102221-
TRAPPC1|ENSG00000170043|c.JGIL6RMv1_XeXenL6RMv10029991m|JGIv7b.000063696_60986-71883+
TSC22D1|ENSG00000102804|c.Taira201203heart_X000845|JGIv7b.000008129_3621427-3675896-
TTC12|ENSG00000149292|c.Audic201207_X027542|JGIv7b.000066475_3672719-3736805+
TTC16|ENSG00000167094|c.Quigley201207_X003866|JGIv7b.000029682_170251-186448+
TTC26|ENSG00000105948|c.Audic201207_X046363|JGIv7b.000245044_6200119-6229603+
TTC29|ENSG00000137473|c.Taira201203kidney_X011724|JGIv7b.000190940_1119252-1263033-
TTC30B|ENSG00000196659|c.Chang2013_X001209|JGIv7b.000003267_1213334-1243683+
TTC34|ENSG00000215912|c.JGIL6RMv1_XeXenL6RMv10018158m|JGIv7b.000052341_4321492-4373245-
TTC34|ENSG00000215912|c.XGI_TC417963|JGIv7b.000208071_7322534-7366303+
TTC40|ENSG00000171811|c.Taira201203ovary_X000831|JGIv7b.000007555_816523-951118-
TTC8|ENSG00000165533|c.Ismailoglu201203_X004722|JGIv7b.000039723_2810167-2840312-
TTLL10|ENSG00000162571|c.Quigley201112_X011766|JGIv7b.000066475_2256032-2286714+
TTLL1|ENSG00000100271|c.Taira201203ovary_X005555|JGIv7b.000097607_538475-545869+
TTLL1|ENSG00000100271|c.Taira201203st30_X002667|JGIv7b.000070246_979249-984063-
TTLL4|ENSG00000135912|c.Taira201203testis_X000998|JGIv7b.000021603_3595909-3628926+
TTLL5|ENSG00000119685|c.Quigley201207_X004826|JGIv7b.000039723_6436272-6488028-
TUBA1A|ENSG00000167552|c.mgEST_1013155827|JGIv7b.000127187_1109513-1113080-
TUBE1|ENSG00000264528|c.Audic201207_X047978|JGIv7b.000275342_3057731-3078086+
TUBGCP4|ENSG00000137822|c.Quigley201212_X005366|JGIv7b.000009266_5922114-5952319+
TXN|ENSG00000136810|c.Taira201203lung_X006818|JGIv7b.000138921_950005-963167+
UAP1L1|ENSG00000197355|c.Park201106_X008667|JGIv7b.000037448_622849-627872+
UBE2C|ENSG00000175063|c.Audic201207_X033129|JGIv7b.000094404_639363-645805+
UBE2U|ENSG00000177414|c.Audic201207_X039969|JGIv7b.000155039_1633330-1662686-
UNC119B|ENSG00000175970|c.Quigley201212_X040552|JGIv7b.000162663_1618726-1631543-
UNC119B|ENSG00000175970|c.Taira201203st09_X003594|JGIv7b.000113816_368821-380751-
USH1G|ENSG00000182040|c.TXGP201107_X005538|JGIv7b.000071264_1735262-1756068+
USP21|ENSG00000143258|c.Quigley201212_X006502|JGIv7b.000012462_1794038-1819808+
USP3|ENSG00000140455|c.Ismailoglu201203_X011888|JGIv7b.000253809_958042-987773+
VWA3B|ENSG00000168658|c.Quigley201212_X011092|JGIv7b.000017127_562066-595030-
WARS|ENSG00000140105|c.Audic201207_X046194|JGIv7b.000236382_2199757-2219390-
WDPCP|ENSG00000143951|c.Quigley201212_X006331|JGIv7b.000012020_6287620-6423510-
WDR16|ENSG00000166596|c.UniGene_Xl_S28473498|JGIv7b.000163806_2998260-3007049-
WDR31|ENSG00000148225|c.XGI_TC459840|JGIv7b.000127590_829175-871522+
WDR34|ENSG00000119333|c.Audic201207_X009068|JGIv7b.000014008_293716-299854-
WDR60|ENSG00000126870|c.TXGP201107_X004597|JGIv7b.000052573_8402441-8438143-
WDR65|ENSG00000243710|c.Quigley201112_X011878|JGIv7b.000067962_366951-394495+
WDR67|ENSG00000156787|c.Quigley201212_X044860|JGIv7b.000220448_1384894-1419615+
WDR90|ENSG00000161996|c.Quigley201212_X033399|JGIv7b.000096766_938987-965679-
WEE2|ENSG00000263042|c.Taira201203st10_X003433|JGIv7b.000120511_759109-767168-
WRAP73|ENSG00000116213|c.XGI_TC419337|JGIv7b.000087017_5984-43081-
XYLT2|ENSG00000015532|c.JGIL6RMv1_XeXenL6RMv10039767m|JGIv7b.000318577_545694-553026+
ZBTB18|ENSG00000179456|c.Quigley201212_X045851|JGIv7b.000236382_4756059-4764569+
ZDHHC1|ENSG00000159714|c.Ueno201210egg_X000650|JGIv7b.000045681_8460-34250+
ZDHHC2|ENSG00000104219|c.Chung201110_X004870|JGIv7b.000093416_5595952-5596627+
ZDHHC2|ENSG00000104219|c.JGIL6RMv1_XeXenL6RMv10053753m|JGIv7b.000041523_8649444-8654182+
ZDHHC2|ENSG00000104219|c.Quigley201212_X032840|JGIv7b.000093416_5997119-5997963+
ZMYND12|ENSG00000066185|c.Audic201207_X035515|JGIv7b.000109184_870320-884313+
ZNF474|ENSG00000164185|c.Audic201207_X007761|JGIv7b.000012879_2085162-2098126-
ZNF474|ENSG00000164185|c.Quigley201212_X050414|JGIv7b.000373399_3933865-3939691+
ZNF605|ENSG00000196458|c.Taira201203testis_X002932|JGIv7b.000110275_168179-173208-
