# Supplementary material for: Rfx2 Stabilizes Foxj1 Binding at Chromatin Loops to Enable Multiciliated Cell Gene Expression
Source: PLoS Genet. 2017 Jan 19;13(1):e1006538. doi: 10.1371/journal.pgen.1006538 (PMC5245798; doi:10.1371/journal.pgen.1006538)
Supplement: S13 Table — Listed, in three tables, are genes found in common between these two datasets and genes unique to either. As these data derived from X. laevis and M. musculus, we converted genes from both studies to human Ensembl annotations to facilitate cross-species comparisons. (XLSX) [file pgen.1006538.s032.xlsx]

## Sheet: Hoh_and_core_mcc
Ensembl Gene ID	Associated Gene Name
ENSG00000004838	ZMYND10
ENSG00000005448	WDR54
ENSG00000032742	IFT88
ENSG00000034239	EFCAB1
ENSG00000048342	CC2D2A
ENSG00000064199	SPA17
ENSG00000068885	IFT80
ENSG00000075945	KIFAP3
ENSG00000077327	SPAG6
ENSG00000078674	PCM1
ENSG00000080298	RFX3
ENSG00000081870	HSPB11
ENSG00000087903	RFX2
ENSG00000088727	KIF9
ENSG00000092850	TEKT2
ENSG00000096093	EFHC1
ENSG00000096872	IFT74
ENSG00000100027	YPEL1
ENSG00000100211	CBY1
ENSG00000100218	RSPH14
ENSG00000100228	RAB36
ENSG00000100271	TTLL1
ENSG00000100503	NIN
ENSG00000101624	CEP76
ENSG00000103494	RPGRIP1L
ENSG00000103599	IQCH
ENSG00000103995	CEP152
ENSG00000104450	SPAG1
ENSG00000105948	TTC26
ENSG00000105982	RNF32
ENSG00000106012	IQCE
ENSG00000106992	AK1
ENSG00000109680	TBC1D19
ENSG00000109794	FAM149A
ENSG00000109881	CCDC34
ENSG00000111554	MDM1
ENSG00000111837	MAK
ENSG00000114446	IFT57
ENSG00000114670	NEK11
ENSG00000116127	ALMS1
ENSG00000116151	MORN1
ENSG00000118307	CASC1
ENSG00000118513	MYB
ENSG00000118965	WDR35
ENSG00000119242	CCDC92
ENSG00000119640	ACYP1
ENSG00000119698	PPP4R4
ENSG00000119977	TCTN3
ENSG00000122417	ODF2L
ENSG00000122483	CCDC18
ENSG00000122507	BBS9
ENSG00000122970	IFT81
ENSG00000123473	STIL
ENSG00000126870	WDR60
ENSG00000128581	IFT22
ENSG00000129295	LRRC6
ENSG00000129654	FOXJ1
ENSG00000130413	STK33
ENSG00000131044	TTLL9
ENSG00000131242	RAB11FIP4
ENSG00000131437	KIF3A
ENSG00000132122	SPATA6
ENSG00000133101	CCNA1
ENSG00000133665	DYDC2
ENSG00000136449	MYCBPAP
ENSG00000137460	FHDC1
ENSG00000137494	ANKRD42
ENSG00000137821	LRRC49
ENSG00000138036	DYNC2LI1
ENSG00000138400	MDH1B
ENSG00000138587	MNS1
ENSG00000138686	BBS7
ENSG00000138769	CDKL2
ENSG00000139437	TCHP
ENSG00000139445	FOXN4
ENSG00000139537	CCDC65
ENSG00000140463	BBS4
ENSG00000140481	CCDC33
ENSG00000141013	GAS8
ENSG00000141519	CCDC40
ENSG00000142731	PLK4
ENSG00000143156	NME7
ENSG00000143653	SCCPDH
ENSG00000144395	CCDC150
ENSG00000145075	CCDC39
ENSG00000145491	ROPN1L
ENSG00000146221	TCTE1
ENSG00000148019	CEP78
ENSG00000149483	TMEM138
ENSG00000149548	CCDC15
ENSG00000150667	FSIP1
ENSG00000150773	PIH1D2
ENSG00000151849	CENPJ
ENSG00000152669	CCNO
ENSG00000152763	WDR78
ENSG00000153832	FBXO36
ENSG00000155530	LRGUK
ENSG00000155749	ALS2CR12
ENSG00000155761	SPAG17
ENSG00000156042	CFAP70
ENSG00000156050	FAM161B
ENSG00000157404	KIT
ENSG00000157423	HYDIN
ENSG00000157796	WDR19
ENSG00000158062	UBXN11
ENSG00000158163	DZIP1L
ENSG00000159708	LRRC36
ENSG00000159714	ZDHHC1
ENSG00000160188	RSPH1
ENSG00000161328	LRRC56
ENSG00000162543	UBXN10
ENSG00000162643	WDR63
ENSG00000162755	KLHDC9
ENSG00000162814	SPATA17
ENSG00000163001	CFAP36
ENSG00000163138	PACRGL
ENSG00000163482	STK36
ENSG00000163576	EFHB
ENSG00000163879	DNALI1
ENSG00000163913	IFT122
ENSG00000164953	TMEM67
ENSG00000165115	KIF27
ENSG00000165309	ARMC3
ENSG00000165383	LRRC18
ENSG00000166046	TCP11L2
ENSG00000166165	CKB
ENSG00000167094	TTC16
ENSG00000167131	CCDC103
ENSG00000167552	TUBA1A
ENSG00000168944	CEP120
ENSG00000169402	RSPH10B2
ENSG00000169908	TM4SF1
ENSG00000170264	FAM161A
ENSG00000171517	LPAR3
ENSG00000171757	LRRC34
ENSG00000171962	DRC3
ENSG00000172361	CFAP53
ENSG00000173013	CCDC96
ENSG00000173588	CEP83
ENSG00000174799	CEP135
ENSG00000175267	VWA3A
ENSG00000175455	CCDC14
ENSG00000175792	RUVBL1
ENSG00000175970	UNC119B
ENSG00000176155	CCDC57
ENSG00000176225	RTTN
ENSG00000176381	PRR18
ENSG00000179029	TMEM107
ENSG00000179071	CCDC89
ENSG00000181085	MAPK15
ENSG00000182504	CEP97
ENSG00000183207	RUVBL2
ENSG00000185681	MORN5
ENSG00000187726	DNAJB13
ENSG00000188659	SAXO2
ENSG00000189350	FAM179A
ENSG00000198003	CCDC151
ENSG00000198553	KCNRG
ENSG00000203780	FANK1
ENSG00000213123	TCTEX1D2
ENSG00000213471	TTLL13P
ENSG00000214050	FBXO16
ENSG00000214114	MYCBP
ENSG00000243667	WDR92
ENSG00000243710	CFAP57
ENSG00000251569	RP11-724O16.1
ENSG00000256061	DYX1C1

## Sheet: Hoh_not_core_mcc
Ensembl Gene ID	Associated Gene Name
ENSG00000001561	ENPP4
ENSG00000002919	SNX11
ENSG00000003249	DBNDD1
ENSG00000006016	CRLF1
ENSG00000006047	YBX2
ENSG00000006534	ALDH3B1
ENSG00000006712	PAF1
ENSG00000009765	IYD
ENSG00000019549	SNAI2
ENSG00000022267	FHL1
ENSG00000025039	RRAGD
ENSG00000025156	HSF2
ENSG00000036672	USP2
ENSG00000042317	SPATA7
ENSG00000042493	CAPG
ENSG00000050165	DKK3
ENSG00000064218	DMRT3
ENSG00000064666	CNN2
ENSG00000064703	DDX20
ENSG00000064787	BCAS1
ENSG00000066629	EML1
ENSG00000067836	ROGDI
ENSG00000068120	COASY
ENSG00000070087	PFN2
ENSG00000070610	GBA2
ENSG00000070669	ASNS
ENSG00000070718	AP3M2
ENSG00000070882	OSBPL3
ENSG00000072041	SLC6A15
ENSG00000073756	PTGS2
ENSG00000075420	FNDC3B
ENSG00000076382	SPAG5
ENSG00000077152	UBE2T
ENSG00000078177	N4BP2
ENSG00000078401	EDN1
ENSG00000078549	ADCYAP1R1
ENSG00000079156	OSBPL6
ENSG00000082512	TRAF5
ENSG00000085117	CD82
ENSG00000090273	NUDC
ENSG00000092607	TBX15
ENSG00000094880	CDC23
ENSG00000095637	SORBS1
ENSG00000100124	ANKRD54
ENSG00000100234	TIMP3
ENSG00000100395	L3MBTL2
ENSG00000100426	ZBED4
ENSG00000100490	CDKL1
ENSG00000102230	PCYT1B
ENSG00000103460	TOX3
ENSG00000103534	TMC5
ENSG00000103876	FAH
ENSG00000104290	FZD3
ENSG00000104760	FGL1
ENSG00000104808	DHDH
ENSG00000104973	MED25
ENSG00000105516	DBP
ENSG00000105784	RUNDC3B
ENSG00000105894	PTN
ENSG00000106415	GLCCI1
ENSG00000106633	GCK
ENSG00000107242	PIP5K1B
ENSG00000108406	DHX40
ENSG00000108423	TUBD1
ENSG00000108590	MED31
ENSG00000108671	PSMD11
ENSG00000108924	HLF
ENSG00000109062	SLC9A3R1
ENSG00000109861	CTSC
ENSG00000110092	CCND1
ENSG00000110321	EIF4G2
ENSG00000110422	HIPK3
ENSG00000112685	EXOC2
ENSG00000113716	HMGXB3
ENSG00000114026	OGG1
ENSG00000114805	PLCH1
ENSG00000114956	DGUOK
ENSG00000115290	GRB14
ENSG00000115380	EFEMP1
ENSG00000115468	EFHD1
ENSG00000115657	ABCB6
ENSG00000115963	RND3
ENSG00000116030	SUMO1
ENSG00000116044	NFE2L2
ENSG00000116096	SPR
ENSG00000116138	DNAJC16
ENSG00000116497	S100PBP
ENSG00000116793	PHTF1
ENSG00000117480	FAAH
ENSG00000117984	CTSD
ENSG00000118523	CTGF
ENSG00000120075	HOXB5
ENSG00000120647	CCDC77
ENSG00000120708	TGFBI
ENSG00000121671	CRY2
ENSG00000121966	CXCR4
ENSG00000122085	MTERF4
ENSG00000122543	OCM
ENSG00000123064	DDX54
ENSG00000123130	ACOT9
ENSG00000123213	NLN
ENSG00000123384	LRP1
ENSG00000123684	LPGAT1
ENSG00000123975	CKS2
ENSG00000123983	ACSL3
ENSG00000124116	WFDC3
ENSG00000124215	CDH26
ENSG00000125375	ATP5S
ENSG00000125388	GRK4
ENSG00000125746	EML2
ENSG00000125798	FOXA2
ENSG00000126453	BCL2L12
ENSG00000126785	RHOJ
ENSG00000128040	SPINK2
ENSG00000128791	TWSG1
ENSG00000129007	CALML4
ENSG00000129116	PALLD
ENSG00000129493	HEATR5A
ENSG00000131174	COX7B
ENSG00000131470	PSMC3IP
ENSG00000131697	NPHP4
ENSG00000131746	TNS4
ENSG00000132436	FIGNL1
ENSG00000133302	SLF1
ENSG00000133639	BTG1
ENSG00000134107	BHLHE40
ENSG00000134198	TSPAN2
ENSG00000134215	VAV3
ENSG00000134278	SPIRE1
ENSG00000134291	TMEM106C
ENSG00000134321	RSAD2
ENSG00000134326	CMPK2
ENSG00000134533	RERG
ENSG00000135002	RFK
ENSG00000135127	BICDL1
ENSG00000135346	CGA
ENSG00000135924	DNAJB2
ENSG00000135932	CAB39
ENSG00000136098	NEK3
ENSG00000136997	MYC
ENSG00000137573	SULF1
ENSG00000137707	BTG4
ENSG00000137825	ITPKA
ENSG00000137948	BRDT
ENSG00000138068	SULT6B1
ENSG00000138078	PREPL
ENSG00000138180	CEP55
ENSG00000138207	RBP4
ENSG00000138413	IDH1
ENSG00000138639	ARHGAP24
ENSG00000138640	FAM13A
ENSG00000138744	NAAA
ENSG00000140284	SLC27A2
ENSG00000140416	TPM1
ENSG00000140945	CDH13
ENSG00000140961	OSGIN1
ENSG00000140968	IRF8
ENSG00000141295	SCRN2
ENSG00000142082	SIRT3
ENSG00000143369	ECM1
ENSG00000143479	DYRK3
ENSG00000143554	SLC27A3
ENSG00000143816	WNT9A
ENSG00000144061	NPHP1
ENSG00000144115	THNSL2
ENSG00000144642	RBMS3
ENSG00000144746	ARL6IP5
ENSG00000144847	IGSF11
ENSG00000145414	NAF1
ENSG00000145623	OSMR
ENSG00000145685	LHFPL2
ENSG00000145907	G3BP1
ENSG00000146072	TNFRSF21
ENSG00000146215	CRIP3
ENSG00000146376	ARHGAP18
ENSG00000146648	EGFR
ENSG00000148344	PTGES
ENSG00000148400	NOTCH1
ENSG00000148429	USP6NL
ENSG00000148925	BTBD10
ENSG00000148926	ADM
ENSG00000149476	TKFC
ENSG00000150977	RILPL2
ENSG00000151276	MAGI1
ENSG00000151655	ITIH2
ENSG00000152078	TMEM56
ENSG00000152661	GJA1
ENSG00000152784	PRDM8
ENSG00000153113	CAST
ENSG00000153904	DDAH1
ENSG00000154153	FAM134B
ENSG00000154217	PITPNC1
ENSG00000154319	FAM167A
ENSG00000154889	MPPE1
ENSG00000155893	PXYLP1
ENSG00000156313	RPGR
ENSG00000156804	FBXO32
ENSG00000156876	SASS6
ENSG00000156976	EIF4A2
ENSG00000157551	KCNJ15
ENSG00000158092	NCK1
ENSG00000158201	ABHD3
ENSG00000159176	CSRP1
ENSG00000159593	NAE1
ENSG00000159685	CHCHD6
ENSG00000159720	ATP6V0D1
ENSG00000160014	CALM3
ENSG00000160202	CRYAA
ENSG00000162704	ARPC5
ENSG00000162909	CAPN2
ENSG00000163032	VSNL1
ENSG00000163349	HIPK1
ENSG00000163590	PPM1L
ENSG00000164164	OTUD4
ENSG00000164284	GRPEL2
ENSG00000164647	STEAP1
ENSG00000164691	TAGAP
ENSG00000164985	PSIP1
ENSG00000165476	REEP3
ENSG00000165730	STOX1
ENSG00000165891	E2F7
ENSG00000165996	HACD1
ENSG00000166033	HTRA1
ENSG00000166407	LMO1
ENSG00000166454	ATMIN
ENSG00000166710	B2M
ENSG00000166734	CASC4
ENSG00000167065	DUSP18
ENSG00000167460	TPM4
ENSG00000167588	GPD1
ENSG00000167658	EEF2
ENSG00000167900	TK1
ENSG00000168280	KIF5C
ENSG00000168297	PXK
ENSG00000168306	ACOX2
ENSG00000168484	SFTPC
ENSG00000169302	STK32A
ENSG00000169594	BNC1
ENSG00000169604	ANTXR1
ENSG00000169607	CKAP2L
ENSG00000169783	LINGO1
ENSG00000169855	ROBO1
ENSG00000169914	OTUD3
ENSG00000170456	DENND5B
ENSG00000171160	MORN4
ENSG00000171174	RBKS
ENSG00000171798	KNDC1
ENSG00000172009	THOP1
ENSG00000172346	CSDC2
ENSG00000172375	C2CD2L
ENSG00000173456	RNF26
ENSG00000173467	AGR3
ENSG00000173848	NET1
ENSG00000173905	GOLIM4
ENSG00000174738	NR1D2
ENSG00000174915	PTDSS2
ENSG00000175348	TMEM9B
ENSG00000176919	C8G
ENSG00000177000	MTHFR
ENSG00000177697	CD151
ENSG00000178053	MLF1
ENSG00000178177	LCORL
ENSG00000180210	F2
ENSG00000182093	WRB
ENSG00000182199	SHMT2
ENSG00000182568	SATB1
ENSG00000182923	CEP63
ENSG00000182985	CADM1
ENSG00000183873	SCN5A
ENSG00000184261	KCNK12
ENSG00000184731	FAM110C
ENSG00000184979	USP18
ENSG00000185070	FLRT2
ENSG00000185156	MFSD6L
ENSG00000185621	LMLN
ENSG00000185650	ZFP36L1
ENSG00000187097	ENTPD5
ENSG00000187866	FAM122A
ENSG00000188372	ZP3
ENSG00000188747	NOXA1
ENSG00000189433	GJB4
ENSG00000196199	MPHOSPH8
ENSG00000196878	LAMB3
ENSG00000197321	SVIL
ENSG00000197565	COL4A6
ENSG00000197584	KCNMB2
ENSG00000197894	ADH5
ENSG00000198336	MYL4
ENSG00000198467	TPM2
ENSG00000198576	ARC
ENSG00000198826	ARHGAP11A
ENSG00000203867	RBM20
ENSG00000204219	TCEA3
ENSG00000205221	VIT
ENSG00000205302	SNX2
ENSG00000205542	TMSB4X
ENSG00000206562	METTL6
ENSG00000211452	DIO1
ENSG00000213066	FGFR1OP
ENSG00000213901	SLC23A3
ENSG00000236765	DXO
ENSG00000241878	PISD
ENSG00000242441	GTF2A1L
ENSG00000256525	POLG2

## Sheet: core_mcc_not_Hoh
Ensembl Gene ID	Associated Gene Name
ENSG00000001460	STPG1
ENSG00000001629	ANKIB1
ENSG00000006607	FARP2
ENSG00000007174	DNAH9
ENSG00000008086	CDKL5
ENSG00000008226	DLEC1
ENSG00000008277	ADAM22
ENSG00000008311	AASS
ENSG00000009709	PAX7
ENSG00000009830	POMT2
ENSG00000010361	FUZ
ENSG00000011143	MKS1
ENSG00000014914	MTMR11
ENSG00000015285	WAS
ENSG00000015532	XYLT2
ENSG00000035499	DEPDC1B
ENSG00000043591	ADRB1
ENSG00000044459	CNTLN
ENSG00000047578	KIAA0556
ENSG00000050344	NFE2L3
ENSG00000055332	EIF2AK2
ENSG00000058453	CROCC
ENSG00000059378	PARP12
ENSG00000060140	STYK1
ENSG00000064270	ATP2C2
ENSG00000066185	ZMYND12
ENSG00000067057	PFKP
ENSG00000068097	HEATR6
ENSG00000068796	KIF2A
ENSG00000069998	CECR5
ENSG00000070761	CFAP20
ENSG00000072609	CHFR
ENSG00000077044	DGKD
ENSG00000077935	SMC1B
ENSG00000078018	MAP2
ENSG00000078902	TOLLIP
ENSG00000079335	CDC14A
ENSG00000079974	RABL2B
ENSG00000080572	PIH1D3
ENSG00000080823	MOK
ENSG00000080824	HSP90AA1
ENSG00000080845	DLGAP4
ENSG00000082497	SERTAD4
ENSG00000083097	DOPEY1
ENSG00000083535	PIBF1
ENSG00000083799	CYLD
ENSG00000084693	AGBL5
ENSG00000084764	MAPRE3
ENSG00000085433	WDR47
ENSG00000085831	TTC39A
ENSG00000086288	NME8
ENSG00000088035	ALG6
ENSG00000088854	C20orf194
ENSG00000089091	DZANK1
ENSG00000089101	CFAP61
ENSG00000091482	SMPX
ENSG00000092020	PPP2R3C
ENSG00000099625	CBARP
ENSG00000099797	TECR
ENSG00000099810	MTAP
ENSG00000100242	SUN2
ENSG00000100246	DNAL4
ENSG00000100360	IFT27
ENSG00000100578	KIAA0586
ENSG00000100583	SAMD15
ENSG00000100600	LGMN
ENSG00000100629	CEP128
ENSG00000101052	IFT52
ENSG00000101222	SPEF1
ENSG00000101350	KIF3B
ENSG00000101890	GUCY2F
ENSG00000102218	RP2
ENSG00000102781	KATNAL1
ENSG00000102804	TSC22D1
ENSG00000102890	ELMO3
ENSG00000102931	ARL2BP
ENSG00000103351	CLUAP1
ENSG00000103479	RBL2
ENSG00000103540	CCP110
ENSG00000103942	HOMER2
ENSG00000104218	CSPP1
ENSG00000104219	ZDHHC2
ENSG00000104427	ZC2HC1A
ENSG00000104738	MCM4
ENSG00000104872	PIH1D1
ENSG00000104915	STX10
ENSG00000104983	CCDC61
ENSG00000105072	C19orf44
ENSG00000105792	CFAP69
ENSG00000105974	CAV1
ENSG00000106125	FAM188B
ENSG00000106477	CEP41
ENSG00000106686	SPATA6L
ENSG00000107130	NCS1
ENSG00000107890	ANKRD26
ENSG00000109171	SLAIN2
ENSG00000109771	LRP2BP
ENSG00000110274	CEP164
ENSG00000110318	CEP126
ENSG00000110427	KIAA1549L
ENSG00000110975	SYT10
ENSG00000111834	RSPH4A
ENSG00000111845	PAK1IP1
ENSG00000111879	FAM184A
ENSG00000112539	C6orf118
ENSG00000112981	NME5
ENSG00000113838	TBCCD1
ENSG00000114021	NIT2
ENSG00000114107	CEP70
ENSG00000114315	HES1
ENSG00000114405	C3orf14
ENSG00000114841	DNAH1
ENSG00000114904	NEK4
ENSG00000115423	DNAH6
ENSG00000115484	CCT4
ENSG00000116198	CEP104
ENSG00000116213	WRAP73
ENSG00000116218	NPHS2
ENSG00000116679	IVNS1ABP
ENSG00000116691	MIIP
ENSG00000116717	GADD45A
ENSG00000116885	OSCP1
ENSG00000117155	SSX2IP
ENSG00000117245	KIF17
ENSG00000117477	CCDC181
ENSG00000117650	NEK2
ENSG00000118096	IFT46
ENSG00000118402	ELOVL4
ENSG00000118492	ADGB
ENSG00000118690	ARMC2
ENSG00000118997	DNAH7
ENSG00000119333	WDR34
ENSG00000119397	CNTRL
ENSG00000119401	TRIM32
ENSG00000119411	BSPRY
ENSG00000119636	BBOF1
ENSG00000119650	IFT43
ENSG00000119661	DNAL1
ENSG00000119685	TTLL5
ENSG00000119720	NRDE2
ENSG00000119862	LGALSL
ENSG00000120262	CCDC170
ENSG00000120533	ENY2
ENSG00000121022	COPS5
ENSG00000121289	CEP89
ENSG00000122735	DNAI1
ENSG00000123416	TUBA1B
ENSG00000123810	B9D2
ENSG00000123977	DAW1
ENSG00000124074	ENKD1
ENSG00000124194	GDAP1L1
ENSG00000124227	ANKRD60
ENSG00000124237	C20orf85
ENSG00000124302	CHST8
ENSG00000124490	CRISP2
ENSG00000124762	CDKN1A
ENSG00000125124	BBS2
ENSG00000125285	SOX21
ENSG00000125409	TEKT3
ENSG00000125652	ALKBH7
ENSG00000125779	PANK2
ENSG00000125812	GZF1
ENSG00000126106	TMEM53
ENSG00000126337	KRT36
ENSG00000126773	PCNX4
ENSG00000127084	FGD3
ENSG00000127399	LRRC61
ENSG00000127528	KLF2
ENSG00000128346	C22orf23
ENSG00000128408	RIBC2
ENSG00000128591	FLNC
ENSG00000128881	TTBK2
ENSG00000130363	RSPH3
ENSG00000130695	CEP85
ENSG00000130940	CASZ1
ENSG00000131951	LRRC9
ENSG00000132004	FBXW9
ENSG00000132005	RFX1
ENSG00000132207	SLX1A
ENSG00000132321	IQCA1
ENSG00000132623	ANKEF1
ENSG00000132938	MTUS2
ENSG00000133393	FOPNL
ENSG00000133640	LRRIQ1
ENSG00000133739	LRRCC1
ENSG00000133794	ARNTL
ENSG00000134121	CHL1
ENSG00000134138	MEIS2
ENSG00000134716	CYP2J2
ENSG00000134779	TPGS2
ENSG00000135049	AGTPBP1
ENSG00000135205	CCDC146
ENSG00000135250	SRPK2
ENSG00000135315	CEP162
ENSG00000135338	LCA5
ENSG00000135637	CCDC142
ENSG00000135709	KIAA0513
ENSG00000135837	CEP350
ENSG00000135912	TTLL4
ENSG00000135926	TMBIM1
ENSG00000135931	ARMC9
ENSG00000135951	TSGA10
ENSG00000136122	BORA
ENSG00000136161	RCBTB2
ENSG00000136810	TXN
ENSG00000136918	WDR38
ENSG00000136933	RABEPK
ENSG00000137098	SPAG8
ENSG00000137198	GMPR
ENSG00000137265	IRF4
ENSG00000137285	TUBB2B
ENSG00000137473	TTC29
ENSG00000137601	NEK1
ENSG00000137802	MAPKBP1
ENSG00000137819	PAQR5
ENSG00000137822	TUBGCP4
ENSG00000137941	TTLL7
ENSG00000138002	IFT172
ENSG00000138083	SIX3
ENSG00000138175	ARL3
ENSG00000139405	RITA1
ENSG00000139436	GIT2
ENSG00000139714	MORN3
ENSG00000139865	TTC6
ENSG00000140057	AK7
ENSG00000140104	C14orf79
ENSG00000140105	WARS
ENSG00000140455	USP3
ENSG00000140854	KATNB1
ENSG00000141338	ABCA8
ENSG00000141434	MEP1B
ENSG00000141577	CEP131
ENSG00000141665	FBXO15
ENSG00000141933	TPGS1
ENSG00000142185	TRPM2
ENSG00000142609	CFAP74
ENSG00000143258	USP21
ENSG00000143819	EPHX1
ENSG00000143942	CHAC2
ENSG00000143951	WDPCP
ENSG00000144031	ANKRD53
ENSG00000144362	PHOSPHO2
ENSG00000144504	ANKMY1
ENSG00000144591	GMPPA
ENSG00000144843	ADPRH
ENSG00000145194	ECE2
ENSG00000145362	ANK2
ENSG00000145687	SSBP2
ENSG00000146038	DCDC2
ENSG00000146243	IRAK1BP1
ENSG00000146350	TBC1D32
ENSG00000146425	DYNLT1
ENSG00000146856	AGBL3
ENSG00000148225	WDR31
ENSG00000148248	SURF4
ENSG00000148384	INPP5E
ENSG00000148450	MSRB2
ENSG00000148814	LRRC27
ENSG00000149269	PAK1
ENSG00000149292	TTC12
ENSG00000150433	TMEM218
ENSG00000150594	ADRA2A
ENSG00000150628	SPATA4
ENSG00000150873	C2orf50
ENSG00000151023	ENKUR
ENSG00000151150	ANK3
ENSG00000151327	FAM177A1
ENSG00000151466	SCLT1
ENSG00000151575	TEX9
ENSG00000151687	ANKAR
ENSG00000151838	CCDC175
ENSG00000152093	CFC1B
ENSG00000152193	RNF219
ENSG00000152213	ARL11
ENSG00000152359	POC5
ENSG00000152582	SPEF2
ENSG00000152611	CAPSL
ENSG00000152760	TCTEX1D1
ENSG00000152779	SLC16A12
ENSG00000152936	LMNTD1
ENSG00000153140	CETN3
ENSG00000153237	CCDC148
ENSG00000153347	FAM81B
ENSG00000153558	FBXL2
ENSG00000153789	FAM92B
ENSG00000154027	AK5
ENSG00000154099	DNAAF1
ENSG00000154114	TBCEL
ENSG00000154240	CEP112
ENSG00000154479	CCDC173
ENSG00000154640	BTG3
ENSG00000155085	AK9
ENSG00000155465	SLC7A7
ENSG00000155755	TMEM237
ENSG00000155875	SAXO1
ENSG00000156172	C8orf37
ENSG00000156206	CFAP161
ENSG00000156345	CDK20
ENSG00000156381	ANKRD9
ENSG00000156509	FBXO43
ENSG00000156787	TBC1D31
ENSG00000157330	C1orf158
ENSG00000157856	DRC1
ENSG00000157869	RAB28
ENSG00000158023	WDR66
ENSG00000158106	RHPN1
ENSG00000158113	LRRC43
ENSG00000158122	AAED1
ENSG00000158234	FAIM
ENSG00000158428	CATIP
ENSG00000158850	B4GALT3
ENSG00000159079	C21orf59
ENSG00000159214	CCDC24
ENSG00000159314	ARHGAP27
ENSG00000159588	CCDC17
ENSG00000159625	DRC7
ENSG00000159648	TEPP
ENSG00000159788	RGS12
ENSG00000160051	IQCC
ENSG00000160191	PDE9A
ENSG00000160226	C21orf2
ENSG00000160298	C21orf58
ENSG00000160299	PCNT
ENSG00000160305	DIP2A
ENSG00000160345	C9orf116
ENSG00000160401	CFAP157
ENSG00000160813	PPP1R35
ENSG00000160838	LRRC71
ENSG00000161040	FBXL13
ENSG00000161082	CELF5
ENSG00000161267	BDH1
ENSG00000161513	FDXR
ENSG00000161996	WDR90
ENSG00000162004	CCDC78
ENSG00000162009	SSTR5
ENSG00000162069	BICDL2
ENSG00000162148	PPP1R32
ENSG00000162373	BEND5
ENSG00000162398	LEXM
ENSG00000162571	TTLL10
ENSG00000162592	CCDC27
ENSG00000162779	AXDND1
ENSG00000162873	KLHDC8A
ENSG00000162929	KIAA1841
ENSG00000162994	CLHC1
ENSG00000163006	CCDC138
ENSG00000163071	SPATA18
ENSG00000163075	CFAP221
ENSG00000163082	SGPP2
ENSG00000163263	C1orf189
ENSG00000163293	NIPAL1
ENSG00000163376	KBTBD8
ENSG00000163412	EIF4E3
ENSG00000163481	RNF25
ENSG00000163611	SPICE1
ENSG00000163617	CCDC191
ENSG00000163666	HESX1
ENSG00000163749	CCDC158
ENSG00000163762	TM4SF18
ENSG00000163806	SPDYA
ENSG00000163818	LZTFL1
ENSG00000163885	CFAP100
ENSG00000164045	CDC25A
ENSG00000164066	INTU
ENSG00000164087	POC1A
ENSG00000164114	MAP9
ENSG00000164117	FBXO8
ENSG00000164118	CEP44
ENSG00000164123	C4orf45
ENSG00000164162	ANAPC10
ENSG00000164185	ZNF474
ENSG00000164221	CCDC112
ENSG00000164287	CDC20B
ENSG00000164309	CMYA5
ENSG00000164323	CFAP97
ENSG00000164379	FOXQ1
ENSG00000164542	KIAA0895
ENSG00000164627	KIF6
ENSG00000164675	IQUB
ENSG00000164746	C7orf57
ENSG00000164818	DNAAF5
ENSG00000164989	CCDC171
ENSG00000165084	C8orf34
ENSG00000165175	MID1IP1
ENSG00000165325	CCDC67
ENSG00000165474	GJB2
ENSG00000165506	DNAAF2
ENSG00000165533	TTC8
ENSG00000165555	NOXRED1
ENSG00000165698	SPACA9
ENSG00000165923	AGBL2
ENSG00000166004	CEP295
ENSG00000166220	TBATA
ENSG00000166250	CLMP
ENSG00000166262	FAM227B
ENSG00000166323	C11orf65
ENSG00000166352	C11orf74
ENSG00000166359	WDR88
ENSG00000166435	XRRA1
ENSG00000166455	C16orf46
ENSG00000166473	PKD1L2
ENSG00000166578	IQCD
ENSG00000166596	CFAP52
ENSG00000166821	PEX11A
ENSG00000166845	C18orf54
ENSG00000167037	SGSM1
ENSG00000167103	PIP5KL1
ENSG00000167216	KATNAL2
ENSG00000167553	TUBA1C
ENSG00000167646	DNAAF3
ENSG00000167741	GGT6
ENSG00000167858	TEKT1
ENSG00000168014	C2CD3
ENSG00000168026	TTC21A
ENSG00000168038	ULK4
ENSG00000168291	PDHB
ENSG00000168589	DYNLRB2
ENSG00000168658	VWA3B
ENSG00000168778	TCTN2
ENSG00000169064	ZBBX
ENSG00000169314	C22orf15
ENSG00000169583	CLIC3
ENSG00000169683	LRRC45
ENSG00000170037	CNTROB
ENSG00000170043	TRAPPC1
ENSG00000170324	FRMPD2
ENSG00000170374	SP7
ENSG00000170385	SLC30A1
ENSG00000170502	NUDT9
ENSG00000170522	ELOVL6
ENSG00000170577	SIX2
ENSG00000170615	SLC26A5
ENSG00000170915	PAQR8
ENSG00000171056	SOX7
ENSG00000171121	KCNMB3
ENSG00000171136	RLN3
ENSG00000171150	SOCS5
ENSG00000171509	RXFP1
ENSG00000171595	DNAI2
ENSG00000171695	LKAAEAR1
ENSG00000171811	CFAP46
ENSG00000171931	FBXW10
ENSG00000172113	NME6
ENSG00000172296	SPTLC3
ENSG00000172426	RSPH9
ENSG00000172733	PURG
ENSG00000172771	EFCAB12
ENSG00000173093	CCDC63
ENSG00000173163	COMMD1
ENSG00000173226	IQCB1
ENSG00000173557	C2orf70
ENSG00000173947	PIFO
ENSG00000173988	LRRC63
ENSG00000174007	CEP19
ENSG00000174132	FAM174A
ENSG00000174233	ADCY6
ENSG00000174483	BBS1
ENSG00000174628	IQCK
ENSG00000174776	WDR49
ENSG00000175063	UBE2C
ENSG00000175664	TEX26
ENSG00000175697	GPR156
ENSG00000176029	C11orf16
ENSG00000176101	SSNA1
ENSG00000176105	YES1
ENSG00000176170	SPHK1
ENSG00000176182	MYPOP
ENSG00000176454	LPCAT4
ENSG00000176597	B3GNT5
ENSG00000176601	MAP3K19
ENSG00000176732	PFN4
ENSG00000176927	EFCAB5
ENSG00000177042	TMEM80
ENSG00000177414	UBE2U
ENSG00000177542	SLC25A22
ENSG00000177706	FAM20C
ENSG00000177947	ODF3
ENSG00000177994	C2orf73
ENSG00000178125	PPP1R42
ENSG00000178307	TMEM11
ENSG00000178645	C10orf53
ENSG00000178965	ERICH3
ENSG00000179133	C10orf67
ENSG00000179299	NSUN7
ENSG00000179456	ZBTB18
ENSG00000179698	WDR97
ENSG00000179902	C1orf194
ENSG00000180376	CCDC66
ENSG00000180881	CAPS2
ENSG00000181004	BBS12
ENSG00000181378	CFAP65
ENSG00000181938	GINS3
ENSG00000182040	USH1G
ENSG00000182224	CYB5D1
ENSG00000182255	KCNA4
ENSG00000182329	KIAA2012
ENSG00000182362	YBEY
ENSG00000182957	SPATA13
ENSG00000183137	CEP57L1
ENSG00000183273	CCDC60
ENSG00000183644	C11orf88
ENSG00000183690	EFHC2
ENSG00000183831	ANKRD45
ENSG00000183833	MAATS1
ENSG00000183914	DNAH2
ENSG00000184613	NELL2
ENSG00000184708	EIF4ENIF1
ENSG00000184949	FAM227A
ENSG00000185052	SLC24A3
ENSG00000185055	EFCAB10
ENSG00000185127	C6orf120
ENSG00000185250	PPIL6
ENSG00000185264	TEX33
ENSG00000185523	SPATA45
ENSG00000186326	RGS9BP
ENSG00000186409	CCDC30
ENSG00000186471	AKAP14
ENSG00000186567	CEACAM19
ENSG00000186638	KIF24
ENSG00000186710	CFAP73
ENSG00000186866	POFUT2
ENSG00000186889	TMEM17
ENSG00000186908	ZDHHC17
ENSG00000186976	EFCAB6
ENSG00000187049	TMEM216
ENSG00000187105	HEATR4
ENSG00000187288	CIDEC
ENSG00000187492	CDHR4
ENSG00000187535	IFT140
ENSG00000187695	RP11-723O4.6
ENSG00000187860	CCDC157
ENSG00000187862	TTC24
ENSG00000187905	LRRC74B
ENSG00000187942	LDLRAD2
ENSG00000188010	MORN2
ENSG00000188229	TUBB4B
ENSG00000188306	LRRIQ4
ENSG00000188316	ENO4
ENSG00000188452	CERKL
ENSG00000188732	FAM221A
ENSG00000188878	FBF1
ENSG00000188931	CFAP126
ENSG00000189157	FAM47E
ENSG00000196118	CCDC189
ENSG00000196152	ZNF79
ENSG00000196169	KIF19
ENSG00000196363	WDR5
ENSG00000196458	ZNF605
ENSG00000196542	SPTSSB
ENSG00000196616	ADH1B
ENSG00000196659	TTC30B
ENSG00000196900	TEX43
ENSG00000196981	WDR5B
ENSG00000197168	NEK5
ENSG00000197355	UAP1L1
ENSG00000197496	SLC2A10
ENSG00000197603	C5orf42
ENSG00000197653	DNAH10
ENSG00000197748	CFAP43
ENSG00000197816	CCDC180
ENSG00000197889	MEIG1
ENSG00000197977	ELOVL2
ENSG00000197980	LEKR1
ENSG00000198089	SFI1
ENSG00000198331	HYLS1
ENSG00000198520	C1orf228
ENSG00000198707	CEP290
ENSG00000198780	FAM169A
ENSG00000198848	CES1
ENSG00000198920	KIAA0753
ENSG00000203666	EFCAB2
ENSG00000203952	CCDC160
ENSG00000203965	EFCAB7
ENSG00000204052	LRRC73
ENSG00000204104	TRAF3IP1
ENSG00000204347	BTBD17
ENSG00000204711	C9orf135
ENSG00000204852	TCTN1
ENSG00000204899	MZT1
ENSG00000204977	TRIM13
ENSG00000205111	CDKL4
ENSG00000205129	C4orf47
ENSG00000205838	TTC23L
ENSG00000205858	LRRC72
ENSG00000206527	HACD2
ENSG00000206530	CFAP44
ENSG00000213085	CFAP45
ENSG00000213204	RP3-382I10.7
ENSG00000213347	MXD3
ENSG00000213465	ARL2
ENSG00000214376	VSTM5
ENSG00000214595	EML6
ENSG00000214954	LRRC69
ENSG00000215187	FAM166B
ENSG00000215912	TTC34
ENSG00000219626	FAM228B
ENSG00000222046	DCDC2B
ENSG00000230062	ANKRD66
ENSG00000230873	STMND1
ENSG00000230989	HSBP1
ENSG00000231256	C17orf105
ENSG00000233493	TMEM238
ENSG00000234469	CLDN34
ENSG00000234602	MCIDAS
ENSG00000236980	C3orf84
ENSG00000237330	RNF223
ENSG00000239605	C2orf61
ENSG00000240720	LRRD1
ENSG00000242715	CCDC169
ENSG00000244607	CCDC13
ENSG00000248712	CCDC153
ENSG00000249481	SPATS1
ENSG00000249693	THEGL
ENSG00000250305	KIAA1456
ENSG00000255181	CCDC166
ENSG00000257987	LINC00935
ENSG00000261652	C15orf65
ENSG00000263042	WEE2
ENSG00000267909	CCDC177
c.Amin201106_X006390
c.Audic201207_X049489
c.Ismailoglu201203_X003519
c.Ismailoglu201203_X005550
c.Ismailoglu201203_X009731
c.JGIL6RMv1_XeXenL6RMv10020794m
c.JGIL6RMv1_XeXenL6RMv10023112m
c.JGIL6RMv1_XeXenL6RMv10030879m
c.JGIL6RMv1_XeXenL6RMv10032304m
c.JGIL6RMv1_XeXenL6RMv10054080m
c.Quigley201207_X012974
c.Quigley201212_X006081
c.Quigley201212_X011464
c.Quigley201212_X019890
c.Quigley201212_X037124
c.Taira201203brain_X010161
