# Supplementary material for: Rfx2 Stabilizes Foxj1 Binding at Chromatin Loops to Enable Multiciliated Cell Gene Expression
Source: PLoS Genet. 2017 Jan 19;13(1):e1006538. doi: 10.1371/journal.pgen.1006538 (PMC5245798; doi:10.1371/journal.pgen.1006538)
Supplement: S14 Table — Listed is a group of genes found in genomics regins with poor correlation coefficients in 3D conformation data between wild-type and Multicilin-injected epithelial progenitors. (XLSX) [file pgen.1006538.s033.xlsx]

## Sheet: 188-1_vs_2.corrDiff_annot.txt
PeakID (cmd=annotatePeaks.pl 188-1_vs_2.corrDiff.txt /home/iquigley/genome/laevis/XL_9.1/XENLA_JGIv91_dna_final.fa -gtf /home/iquigley/genome/laevis/XL_9.1/XL_JGVv18_TJ_v91.gtf)	Chr	Start	End	Strand	Peak Score	Focus Ratio/Region Size	Annotation	Detailed Annotation	Distance to TSS	Nearest PromoterID	Entrez ID	Nearest Unigene	Nearest Refseq	Nearest Ensembl	Gene Name	Gene Alias	Gene Description	Gene Type
chr9_10S-7800000	chr9_10S	7800000	7850000	+	0.022849	NA	TTS (unnamed|CTGF|90|Xelaev18046135m.mrna1)	NA	-8072	LOC100491885.S|P2RY1|82|Xelaev18046137m.mrna1
chr3S-70150000	chr3S	70150000	70200000	+	0.094717	NA	intron (hgf.S|HGF|96|Xelaev18020954m.mrna1, intron 1 of 17)	NA	2094	hgf.S|HGF|96|Xelaev18020954m.mrna1
chr8L-103250000	chr8L	103250000	103300000	+	0.103563	NA	intron (ctss.L|CTSS|100|Xelaev18040358m.mrna1, intron 4 of 7)	NA	11375	ctss.L|CTSS|100|Xelaev18040358m.mrna1
chr1L-125850000	chr1L	125850000	125900000	+	0.105466	NA	Intergenic	NA	-41316	rfx3.L|RFX3|100|Xelaev18006836m.mrna1
chr1L-125800000	chr1L	125800000	125850000	+	0.105715	NA	intron (unnamed|GLIS3|100|Xelaev18006835m.mrna1, intron 10 of 10)	NA	-91316	rfx3.L|RFX3|100|Xelaev18006836m.mrna1
chr7L-43250000	chr7L	43250000	43300000	+	0.136036	NA	exon (LOC733728.L|TGFA|53|Xelaev18034922m.mrna1, exon 6 of 8)	NA	-10327	LOC101731705.L|TBATA|86|Xelaev18034923m.mrna1
chr4L-115550000	chr4L	115550000	115600000	+	0.142706	NA	intron (unnamed|LGALS1|91|Xelaev18023713m.mrna1, intron 3 of 3)	NA	-9152	unnamed|LGALS1|85|Xelaev18023712m.mrna1
chr9_10L-51600000	chr9_10L	51600000	51650000	+	0.158527	NA	intron (speg.L|SPEG|48|Xelaev18044481m.mrna1, intron 3 of 39)	NA	49961	unnamed|NA|00|Xelaev18044482m.mrna1
chr8L-103200000	chr8L	103200000	103250000	+	0.184223	NA	intron (unnamed|CTSK|95|Xelaev18040355m.mrna1, intron 3 of 7)	NA	7196	unnamed|CTSK|95|Xelaev18040355m.mrna1
chr9_10S-7750000	chr9_10S	7750000	7800000	+	0.193116	NA	Intergenic	NA	-10398	ada.2.S|ADA|96|Xelaev18046134m.mrna1
chr1S-23200000	chr1S	23200000	23250000	+	0.200182	NA	Intergenic	NA	-56236	unnamed|NA|00|Xelaev18008980m.mrna1
chr1L-26000000	chr1L	26000000	26050000	+	0.203748	NA	Intergenic	NA	-22346	unnamed|NA|00|Xelaev18005194m.mrna1
chr9_10L-93750000	chr9_10L	93750000	93800000	+	0.213172	NA	Intergenic	NA	91016	unnamed|UMOD|91|Xelaev18045222m.mrna1
chr1S-23150000	chr1S	23150000	23200000	+	0.217115	NA	Intergenic	NA	-6236	unnamed|NA|00|Xelaev18008980m.mrna1
chr8L-30650000	chr8L	30650000	30700000	+	0.251624	NA	intron (apln.L|APLN|77|Xelaev18038823m.mrna1, intron 1 of 2)	NA	12103	apln.L|APLN|77|Xelaev18038823m.mrna1
chr3L-79150000	chr3L	79150000	79200000	+	0.255586	NA	intron (unnamed|SND1|98|Xelaev18017927m.mrna1, intron 13 of 23)	NA	120436	lrrc4.L|LRRC4|100|Xelaev18017928m.mrna1
chr3S-2000000	chr3S	2000000	2050000	+	0.266292	NA	Intergenic	NA	-22410	nup50.S|NUP50|100|Xelaev18019746m.mrna1
chr9_10L-51550000	chr9_10L	51550000	51600000	+	0.268033	NA	promoter-TSS (unnamed|NA|00|Xelaev18044482m.mrna1)	NA	-39	unnamed|NA|00|Xelaev18044482m.mrna1
chr3L-94000000	chr3L	94000000	94050000	+	0.273406	NA	intron (fbn1.L|FBN1|84|Xelaev18018230m.mrna1, intron 8 of 65)	NA	48746	fbn1.L|FBN1|84|Xelaev18018230m.mrna1
chr5L-48350000	chr5L	48350000	48400000	+	0.282482	NA	intron (Xetrov90013456m.L|SYNE1|96|Xelaev18026741m.mrna1, intron 95 of 135)	NA	152535	Xetrov90013456m.L|SYNE1|96|Xelaev18026741m.mrna1
chr9_10L-67900000	chr9_10L	67900000	67950000	+	0.283488	NA	intron (Xetrov90024229m.L|NA|00|Xelaev18044732m.mrna1, intron 1 of 1)	NA	13156	Xetrov90024229m.L|NA|00|Xelaev18044732m.mrna1
chr9_10L-93800000	chr9_10L	93800000	93850000	+	0.291729	NA	intron (unnamed|UMOD|91|Xelaev18045222m.mrna1, intron 23 of 42)	NA	41016	unnamed|UMOD|91|Xelaev18045222m.mrna1
chr9_10L-62450000	chr9_10L	62450000	62500000	+	0.292591	NA	intron (fign-like.L|FIGN|61|Xelaev18044632m.mrna1, intron 3 of 3)	NA	61324	fign-like.L|FIGN|61|Xelaev18044632m.mrna1
chr1S-23100000	chr1S	23100000	23150000	+	0.295	NA	intron (pcdh7.S|PCDH7|74|Xelaev18008979m.mrna1, intron 2 of 2)	NA	6305	pcdh7.S|PCDH7|74|Xelaev18008979m.mrna1
chr3L-79100000	chr3L	79100000	79150000	+	0.301875	NA	intron (unnamed|SND1|98|Xelaev18017927m.mrna1, intron 15 of 23)	NA	70436	lrrc4.L|LRRC4|100|Xelaev18017928m.mrna1
chr1L-125500000	chr1L	125500000	125550000	+	0.304569	NA	exon (slc1a1.L|SLC1A1|101|Xelaev18006833m.mrna1, exon 12 of 12)	NA	44145	slc1a1.L|SLC1A1|101|Xelaev18006833m.mrna1
chr9_10S-65050000	chr9_10S	65050000	65100000	+	0.315478	NA	Intergenic	NA	91621	znf804a.S|ZNF804A|42|Xelaev18047248m.mrna1
chr1L-76800000	chr1L	76800000	76850000	+	0.319777	NA	Intergenic	NA	-24995	fras1.L|FRAS1|102|Xelaev18005869m.mrna1
chr4L-77900000	chr4L	77900000	77950000	+	0.319821	NA	intron (tie1.L|TIE1|38|Xelaev18023044m.mrna1, intron 22 of 22)	NA	-3797	Xetrov90011722m.L|MPL|92|Xelaev18023045m.mrna1
chr1S-19700000	chr1S	19700000	19750000	+	0.322445	NA	intron (slit2.S|SLIT2|98|Xelaev18008960m.mrna1, intron 4 of 35)	NA	100994	slit2.S|SLIT2|98|Xelaev18008960m.mrna1
chr3L-36200000	chr3L	36200000	36250000	+	0.324051	NA	intron (cpeb4-like.L|CPEB4|100|Xelaev18017247m.mrna1, intron 2 of 7)	NA	30084	cpeb4-like.L|CPEB4|100|Xelaev18017247m.mrna1
chr8L-30700000	chr8L	30700000	30750000	+	0.324425	NA	Intergenic	NA	62103	apln.L|APLN|77|Xelaev18038823m.mrna1
chr9_10S-12950000	chr9_10S	12950000	13000000	+	0.328564	NA	Intergenic	NA	-5102	LOC101731830.S|BCAR3|82|Xelaev18046223m.mrna1
chr3S-77500000	chr3S	77500000	77550000	+	0.328809	NA	Intergenic	NA	3110	cped1.S|CPED1|9|Xelaev18021056m.mrna1
chr1L-125550000	chr1L	125550000	125600000	+	0.331269	NA	Intergenic	NA	-5855	slc1a1.L|SLC1A1|101|Xelaev18006833m.mrna1
chr9_10L-74550000	chr9_10L	74550000	74600000	+	0.331605	NA	Intergenic	NA	84678	Xetrov90024060m.L|SPAG16|25|Xelaev18044860m.mrna1
chr5L-48300000	chr5L	48300000	48350000	+	0.332339	NA	intron (Xetrov90013456m.L|SYNE1|96|Xelaev18026741m.mrna1, intron 59 of 135)	NA	102535	Xetrov90013456m.L|SYNE1|96|Xelaev18026741m.mrna1
chr3S-2350000	chr3S	2350000	2400000	+	0.337497	NA	Intergenic	NA	-1866	unnamed|MPPED1|92|Xelaev18019758m.mrna1
chr2L-92100000	chr2L	92100000	92150000	+	0.337849	NA	intron (acy3.L|ACY3|91|Xelaev18012690m.mrna1, intron 2 of 5)	NA	1708	acy3.L|ACY3|91|Xelaev18012690m.mrna1
chr4L-97100000	chr4L	97100000	97150000	+	0.339721	NA	Intergenic	NA	49878	unnamed|LMO4|100|Xelaev18023360m.mrna1
chr6S-107550000	chr6S	107550000	107600000	+	0.343773	NA	Intergenic	NA	-47185	sdc2.S|SDC2|102|Xelaev18033900m.mrna1
chr1L-76750000	chr1L	76750000	76800000	+	0.344488	NA	Intergenic	NA	-4479	mrpl1.L|MRPL1|100|Xelaev18005868m.mrna1
chr5L-139000000	chr5L	139000000	139050000	+	0.347196	NA	intron (greb1.L|GREB1|100|Xelaev18028057m.mrna1, intron 12 of 30)	NA	30581	greb1.L|GREB1|100|Xelaev18028057m.mrna1
chr9_10L-93700000	chr9_10L	93700000	93750000	+	0.348097	NA	Intergenic	NA	-77186	gpr139.L|GPR139|88|Xelaev18045221m.mrna1
chr9_10L-93400000	chr9_10L	93400000	93450000	+	0.34918	NA	intron (iqck.L|IQCK|82|Xelaev18045216m.mrna1, intron 7 of 8)	NA	34275	unnamed|NA|00|Xelaev18045217m.mrna1
chr2L-124850000	chr2L	124850000	124900000	+	0.351074	NA	Intergenic	NA	101945	unnamed|NDFIP2|72|Xelaev18013174m.mrna1
chr5S-43800000	chr5S	43800000	43850000	+	0.351425	NA	intron (tulp4.S|TULP4|102|Xelaev18029054m.mrna1, intron 1 of 13)	NA	26090	tulp4.S|TULP4|102|Xelaev18029054m.mrna1
chr8S-58400000	chr8S	58400000	58450000	+	0.352017	NA	Intergenic	NA	-18347	unnamed|NA|00|Xelaev18042147m.mrna1
chr9_10L-93500000	chr9_10L	93500000	93550000	+	0.354803	NA	Intergenic	NA	23579	unnamed|NA|00|Xelaev18045219m.mrna1
chr9_10S-79700000	chr9_10S	79700000	79750000	+	0.357979	NA	intron (clec16a.S|CLEC16A|82|Xelaev18047488m.mrna1, intron 22 of 24)	NA	9076	unnamed|NA|00|Xelaev18047489m.mrna1
chr9_10S-90650000	chr9_10S	90650000	90700000	+	0.362054	NA	intron (unnamed|CRYM|98|Xelaev18047637m.mrna1, intron 6 of 7)	NA	14640	unnamed|CRYM|98|Xelaev18047637m.mrna1
chr6S-118100000	chr6S	118100000	118150000	+	0.364296	NA	Intergenic	NA	24700	trib1.S|TRIB1|75|Xelaev18034005m.mrna1
chr3S-36950000	chr3S	36950000	37000000	+	0.366771	NA	intron (pcsk6.S|PCSK6|85|Xelaev18020450m.mrna1, intron 1 of 20)	NA	21602	pcsk6.S|PCSK6|85|Xelaev18020450m.mrna1
chr5S-26850000	chr5S	26850000	26900000	+	0.374122	NA	exon (plcb1.S|PLCB1|100|Xelaev18028818m.mrna1, exon 27 of 33)	NA	-97477	plcb4-like.S|PLCB4|101|Xelaev18028820m.mrna1
chr3L-72550000	chr3L	72550000	72600000	+	0.374338	NA	Intergenic	NA	58022	ccdc3-like.1.L|CCDC3|90|Xelaev18017831m.mrna1
chr6L-50150000	chr6L	50150000	50200000	+	0.374705	NA	intron (unnamed|NEK11|96|Xelaev18031126m.mrna1, intron 1 of 14)	NA	1212	unnamed|NEK11|96|Xelaev18031126m.mrna1
chr4S-83950000	chr4S	83950000	84000000	+	0.375686	NA	Intergenic	NA	20755	unnamed|KRT78|16|Xelaev18025491m.mrna1
chr3L-96250000	chr3L	96250000	96300000	+	0.376697	NA	intron (eftud1-like.L|EFTUD1|101|Xelaev18018281m.mrna1, intron 15 of 19)	NA	105192	eftud1-like.L|EFTUD1|101|Xelaev18018281m.mrna1
chr5L-112650000	chr5L	112650000	112700000	+	0.377199	NA	intron (unnamed|NA|00|Xelaev18027662m.mrna1, intron 3 of 9)	NA	69819	LOC100170445.L|PQLC2|97|Xelaev18027663m.mrna1
chr6S-96500000	chr6S	96500000	96550000	+	0.377909	NA	Intergenic	NA	-83431	LOC100492224-like.S|C8orf34|66|Xelaev18033782m.mrna1
chr9_10S-79750000	chr9_10S	79750000	79800000	+	0.377948	NA	Intergenic	NA	-40924	unnamed|NA|00|Xelaev18047489m.mrna1
chr4L-39200000	chr4L	39200000	39250000	+	0.379745	NA	intron (rbl2-like.L|RBL2|96|Xelaev18022506m.mrna1, intron 4 of 21)	NA	14950	rbl2-like.L|RBL2|96|Xelaev18022506m.mrna1
chr4L-95150000	chr4L	95150000	95200000	+	0.380374	NA	intron (unnamed|EVI5|95|Xelaev18023332m.mrna1, intron 20 of 21)	NA	-47770	gfi1.L|GFI1|100|Xelaev18023333m.mrna1
chr4L-97150000	chr4L	97150000	97200000	+	0.380662	NA	promoter-TSS (unnamed|LMO4|100|Xelaev18023360m.mrna1)	NA	-122	unnamed|LMO4|100|Xelaev18023360m.mrna1
chr4L-56650000	chr4L	56650000	56700000	+	0.380733	NA	Intergenic	NA	-31057	kctd15.L|KCTD15|90|Xelaev18022727m.mrna1
chr9_10S-90850000	chr9_10S	90850000	90900000	+	0.381174	NA	intron (dnah3.S|DNAH3|99|Xelaev18047641m.mrna1, intron 6 of 60)	NA	-23874	unnamed|NA|00|Xelaev18047642m.mrna1
chr3S-40750000	chr3S	40750000	40800000	+	0.382366	NA	Intergenic	NA	46899	fam174b-like.S|FAM174B|52|Xelaev18020484m.mrna1
chr9_10S-70300000	chr9_10S	70300000	70350000	+	0.383622	NA	intron (unnamed|C3orf70|98|Xelaev18047330m.mrna1, intron 2 of 2)	NA	57752	unnamed|C3orf70|98|Xelaev18047330m.mrna1
chr9_10L-51950000	chr9_10L	51950000	52000000	+	0.384068	NA	intron (asic4.L|ASIC4|81|Xelaev18044490m.mrna1, intron 1 of 9)	NA	10392	asic4.L|ASIC4|81|Xelaev18044490m.mrna1
chr4L-73400000	chr4L	73400000	73450000	+	0.384994	NA	intron (pde4b.L|PDE4B|87|Xelaev18022979m.mrna1, intron 5 of 14)	NA	51171	pde4b.L|PDE4B|87|Xelaev18022979m.mrna1
chr1L-167600000	chr1L	167600000	167650000	+	0.38698	NA	intron (osbp2.L|OSBP2|81|Xelaev18007922m.mrna1, intron 11 of 13)	NA	-20419	LOC100493526-like.L|NA|00|Xelaev18007923m.mrna1
chr9_10L-62500000	chr9_10L	62500000	62550000	+	0.388084	NA	intron (fign-like.L|FIGN|61|Xelaev18044632m.mrna1, intron 2 of 3)	NA	11324	fign-like.L|FIGN|61|Xelaev18044632m.mrna1
chr6S-35350000	chr6S	35350000	35400000	+	0.388625	NA	Intergenic	NA	-13617	colq-like.S|COLQ|100|Xelaev18033096m.mrna1
chr7L-69550000	chr7L	69550000	69600000	+	0.388798	NA	Intergenic	NA	-7055	vsig2.L|VSIG2|91|Xelaev18035311m.mrna1
chr3S-70200000	chr3S	70200000	70250000	+	0.391234	NA	intron (hgf.S|HGF|96|Xelaev18020954m.mrna1, intron 9 of 17)	NA	52094	hgf.S|HGF|96|Xelaev18020954m.mrna1
chr9_10L-22100000	chr9_10L	22100000	22150000	+	0.39802	NA	Intergenic	NA	-63501	LOC100489217-like.L|ST6GALNAC2|79|Xelaev18043722m.mrna1
chr3L-93950000	chr3L	93950000	94000000	+	0.398358	NA	exon (fbn1.L|FBN1|84|Xelaev18018230m.mrna1, exon 38 of 66)	NA	52242	unnamed|DUT|70|Xelaev18018228m.mrna1
chr1S-44700000	chr1S	44700000	44750000	+	0.400273	NA	intron (pet112.Sp|GATB|33|Xelaev18900742.mrna1, intron 3 of 15)	NA	9939	pet112.Sp|GATB|33|Xelaev18900742.mrna1
chr3S-36900000	chr3S	36900000	36950000	+	0.400479	NA	Intergenic	NA	-3952	plekho2.S|PLEKHO2|35|Xelaev18020449m.mrna1
chr6S-117950000	chr6S	117950000	118000000	+	0.401247	NA	Intergenic	NA	-53590	kiaa0196.S|KIAA0196|99|Xelaev18034002m.mrna1
chr2S-101550000	chr2S	101550000	101600000	+	0.402261	NA	Intergenic	NA	-36064	fgf14.S|FGF14|73|Xelaev18015632m.mrna1
chr3L-94650000	chr3L	94650000	94700000	+	0.402477	NA	intron (atp8b4.L|ATP8B4|98|Xelaev18018240m.mrna1, intron 7 of 27)	NA	71463	atp8b4.L|ATP8B4|98|Xelaev18018240m.mrna1
chr4L-77950000	chr4L	77950000	78000000	+	0.40384	NA	promoter-TSS (unnamed|NA|00|Xelaev18023047m.mrna1)	NA	-452	unnamed|NA|00|Xelaev18023047m.mrna1
chr2S-23150000	chr2S	23150000	23200000	+	0.404306	NA	intron (c2cd2.S|C2CD2|100|Xelaev18014360m.mrna1, intron 1 of 13)	NA	3428	c2cd2.S|C2CD2|100|Xelaev18014360m.mrna1
chr2L-144700000	chr2L	144700000	144750000	+	0.405349	NA	intron (LOC100487395.L|FIGN|101|Xelaev18013500m.mrna1, intron 1 of 2)	NA	6650	LOC100487395.L|FIGN|101|Xelaev18013500m.mrna1
chr5L-48750000	chr5L	48750000	48800000	+	0.408774	NA	intron (stxbp5-like.1.L|STXBP5|100|Xelaev18026746m.mrna1, intron 9 of 27)	NA	94899	zbtb2.L|ZBTB2|100|Xelaev18026745m.mrna1
chr1L-33650000	chr1L	33650000	33700000	+	0.409139	NA	Intergenic	NA	-32441	dlc1.L|DLC1|70|Xelaev18005309m.mrna1
chr1L-202700000	chr1L	202700000	202750000	+	0.410289	NA	intron (unnamed|SPEF2|49|Xelaev18008369m.mrna1, intron 35 of 36)	NA	-21079	il7r.L|IL7R|71|Xelaev18008368m.mrna1
chr4L-55200000	chr4L	55200000	55250000	+	0.410326	NA	Intergenic	NA	-85254	unnamed|NA|00|Xelaev18022701m.mrna1
chr6S-17650000	chr6S	17650000	17700000	+	0.411142	NA	Intergenic	NA	-55379	armc4.S|ARMC4|101|Xelaev18032888m.mrna1
chr5L-49100000	chr5L	49100000	49150000	+	0.411294	NA	intron (adgb.L|ADGB|86|Xelaev18026747m.mrna1, intron 1 of 35)	NA	5076	adgb.L|ADGB|86|Xelaev18026747m.mrna1
chr7L-41350000	chr7L	41350000	41400000	+	0.411945	NA	Intergenic	NA	-25442	unnamed|H2AFY2|100|Xelaev18034907m.mrna1
chr1S-23250000	chr1S	23250000	23300000	+	0.41235	NA	Intergenic	NA	-30354	unnamed|NA|00|Xelaev18008981m.mrna1
chr9_10S-9700000	chr9_10S	9700000	9750000	+	0.412452	NA	intron (ptpn1.S|PTPN1|100|Xelaev18046175m.mrna1, intron 4 of 8)	NA	30965	ptpn1.S|PTPN1|100|Xelaev18046175m.mrna1
chr7L-77850000	chr7L	77850000	77900000	+	0.412961	NA	Intergenic	NA	-9434	unnamed|NA|00|Xelaev18035500m.mrna1
chr9_10L-51900000	chr9_10L	51900000	51950000	+	0.414123	NA	Intergenic	NA	-39608	asic4.L|ASIC4|81|Xelaev18044490m.mrna1
chr3S-2300000	chr3S	2300000	2350000	+	0.414288	NA	exon (efcab6.S|EFCAB6|100|Xelaev18019757m.mrna1, exon 27 of 31)	NA	48134	unnamed|MPPED1|92|Xelaev18019758m.mrna1
chr9_10S-57250000	chr9_10S	57250000	57300000	+	0.415939	NA	intron (fign-like.S|FIGN|61|Xelaev18047138m.mrna1, intron 2 of 3)	NA	52422	fign-like.S|FIGN|61|Xelaev18047138m.mrna1
chr1L-167550000	chr1L	167550000	167600000	+	0.417255	NA	intron (osbp2.L|OSBP2|81|Xelaev18007922m.mrna1, intron 3 of 13)	NA	-70419	LOC100493526-like.L|NA|00|Xelaev18007923m.mrna1
chr9_10S-64700000	chr9_10S	64700000	64750000	+	0.418661	NA	intron (frzb.S|FRZB|91|Xelaev18047243m.mrna1, intron 1 of 5)	NA	4035	frzb.S|FRZB|91|Xelaev18047243m.mrna1
chr3L-79250000	chr3L	79250000	79300000	+	0.420207	NA	intron (unnamed|SND1|98|Xelaev18017927m.mrna1, intron 10 of 23)	NA	66095	unnamed|SND1|98|Xelaev18017927m.mrna1
chr7L-73000000	chr7L	73000000	73050000	+	0.420328	NA	Intergenic	NA	-25564	pvrl1-like.2.L|PVRL1|64|Xelaev18035382m.mrna1
chr5L-48700000	chr5L	48700000	48750000	+	0.422787	NA	intron (stxbp5-like.1.L|STXBP5|100|Xelaev18026746m.mrna1, intron 22 of 27)	NA	44899	zbtb2.L|ZBTB2|100|Xelaev18026745m.mrna1
chr6L-111600000	chr6L	111600000	111650000	+	0.423158	NA	exon (dsc3.L|DSC2|98|Xelaev18031955m.mrna1, exon 11 of 16)	NA	23640	dsc3.L|DSC2|98|Xelaev18031955m.mrna1
chr9_10S-83750000	chr9_10S	83750000	83800000	+	0.424143	NA	intron (gprc5b-like.S|GPRC5B|94|Xelaev18047537m.mrna1, intron 1 of 3)	NA	8529	gprc5b-like.S|GPRC5B|94|Xelaev18047537m.mrna1
chr8S-9650000	chr8S	9650000	9700000	+	0.424878	NA	Intergenic	NA	-25098	unnamed|NA|00|Xelaev18041155m.mrna1
chr7L-69500000	chr7L	69500000	69550000	+	0.424956	NA	intron (esam.L|ESAM|107|Xelaev18035310m.mrna1, intron 3 of 6)	NA	-57055	vsig2.L|VSIG2|91|Xelaev18035311m.mrna1
chr1S-78950000	chr1S	78950000	79000000	+	0.425177	NA	exon (mpnd.S|MPND|85|Xelaev18009666m.mrna1, exon 3 of 13)	NA	13601	mpnd.S|MPND|85|Xelaev18009666m.mrna1
chr2L-124800000	chr2L	124800000	124850000	+	0.425846	NA	Intergenic	NA	73740	unnamed|NA|00|Xelaev18013173m.mrna1
chr9_10L-68650000	chr9_10L	68650000	68700000	+	0.426311	NA	intron (chn1.L|CHN1|100|Xelaev18044749m.mrna1, intron 5 of 12)	NA	23060	chn1.L|CHN1|100|Xelaev18044749m.mrna1
chr9_10L-74600000	chr9_10L	74600000	74650000	+	0.426772	NA	Intergenic	NA	34678	Xetrov90024060m.L|SPAG16|25|Xelaev18044860m.mrna1
chr5S-131000000	chr5S	131000000	131050000	+	0.427019	NA	Intergenic	NA	51797	Xetrov90026110m.S|RP1L1|18|Xelaev18030203m.mrna1
chr1L-95600000	chr1L	95600000	95650000	+	0.427124	NA	Intergenic	NA	60502	unnamed|ARRDC2|100|Xelaev18006204m.mrna1
chr4S-81700000	chr4S	81700000	81750000	+	0.427492	NA	Intergenic	NA	-9522	hiat1.S|HIAT1|100|Xelaev18025462m.mrna1
chr3L-94400000	chr3L	94400000	94450000	+	0.429144	NA	intron (fam227b.L|FAM227B|95|Xelaev18018236m.mrna1, intron 9 of 14)	NA	-44942	unnamed|FGF7|91|Xelaev18018238m.mrna1
chr9_10L-66500000	chr9_10L	66500000	66550000	+	0.430531	NA	intron (dnah11-like.2.L|DNAH11|97|Xelaev18044708m.mrna1, intron 33 of 80)	NA	61054	dnah11-like.2.L|DNAH11|97|Xelaev18044708m.mrna1
chr9_10L-60850000	chr9_10L	60850000	60900000	+	0.430968	NA	intron (unnamed|LY75|65|Xelaev18044613m.mrna1, intron 5 of 31)	NA	8174	unnamed|LY75|65|Xelaev18044613m.mrna1
chr2S-137100000	chr2S	137100000	137150000	+	0.433431	NA	Intergenic	NA	35435	hsph1.S|HSPH1|95|Xelaev18016180m.mrna1
chr5L-146800000	chr5L	146800000	146850000	+	0.434151	NA	Intergenic	NA	-63569	Xetrov90015232m.L|PTCHD4|104|Xelaev18028132m.mrna1
chr2S-35900000	chr2S	35900000	35950000	+	0.434372	NA	exon (sgsm2.S|SGSM2|100|Xelaev18014600m.mrna1, exon 10 of 23)	NA	114284	mnt.S|MNT|78|Xelaev18014601m.mrna1
chr4L-97400000	chr4L	97400000	97450000	+	0.434683	NA	intron (sh3glb1.L|SH3GLB1|99|Xelaev18023365m.mrna1, intron 6 of 8)	NA	22856	sh3glb1.L|SH3GLB1|99|Xelaev18023365m.mrna1
chr6L-112750000	chr6L	112750000	112800000	+	0.437505	NA	intron (ccdc178.L|CCDC178|22|Xelaev18031978m.mrna1, intron 14 of 18)	NA	-23184	LOC101733839.L|ZNF512B|15|Xelaev18031979m.mrna1
chr9_10S-12900000	chr9_10S	12900000	12950000	+	0.437804	NA	Intergenic	NA	-31454	LOC101731777.S|C20orf85|100|Xelaev18046222m.mrna1
chr2L-156600000	chr2L	156600000	156650000	+	0.438103	NA	intron (fry.L|FRY|100|Xelaev18013722m.mrna1, intron 1 of 61)	NA	22870	fry.L|FRY|100|Xelaev18013722m.mrna1
chr6L-26400000	chr6L	26400000	26450000	+	0.438112	NA	intron (unnamed|ADAM22|102|Xelaev18030825m.mrna1, intron 1 of 30)	NA	237	unnamed|ADAM22|102|Xelaev18030825m.mrna1
chr7L-97000000	chr7L	97000000	97050000	+	0.439486	NA	promoter-TSS (ttc34.L|TTC34|99|Xelaev18035822m.mrna1)	NA	-160	ttc34.L|TTC34|99|Xelaev18035822m.mrna1
chr6L-14850000	chr6L	14850000	14900000	+	0.439735	NA	Intergenic	NA	-29666	LOC101734054.L|DCST1|96|Xelaev18030694m.mrna1
chr3S-1200000	chr3S	1200000	1250000	+	0.439746	NA	intron (rassf8.S|RASSF8|100|Xelaev18019714m.mrna1, intron 1 of 4)	NA	1785	rassf8.S|RASSF8|100|Xelaev18019714m.mrna1
chr3S-36650000	chr3S	36650000	36700000	+	0.439762	NA	TTS (cilp.S|CILP|93|Xelaev18020442m.mrna1)	NA	10814	cilp.S|CILP|93|Xelaev18020442m.mrna1
chr8L-66000000	chr8L	66000000	66050000	+	0.440025	NA	Intergenic	NA	-61324	gsc.L|GSC|100|Xelaev18039577m.mrna1
chr3S-48050000	chr3S	48050000	48100000	+	0.440589	NA	Intergenic	NA	19197	gatm.S|GATM|99|Xelaev18020595m.mrna1
chr9_10S-64650000	chr9_10S	64650000	64700000	+	0.441216	NA	intron (dnajc10-like.S|DNAJC10|95|Xelaev18047242m.mrna1, intron 10 of 22)	NA	19189	dnajc10-like.S|DNAJC10|95|Xelaev18047242m.mrna1
chr8L-66050000	chr8L	66050000	66100000	+	0.442731	NA	Intergenic	NA	-55198	unnamed|NA|00|Xelaev18039580m.mrna1
chr7L-3850000	chr7L	3850000	3900000	+	0.443251	NA	Intergenic	NA	-5701	unnamed|NA|00|Xelaev18034274m.mrna1
chr9_10L-93550000	chr9_10L	93550000	93600000	+	0.443627	NA	Intergenic	NA	-26421	unnamed|NA|00|Xelaev18045219m.mrna1
chr4S-58500000	chr4S	58500000	58550000	+	0.444609	NA	Intergenic	NA	-21067	pde4b.S|PDE4B|71|Xelaev18025114m.mrna1
chr3L-96300000	chr3L	96300000	96350000	+	0.444795	NA	Intergenic	NA	92038	unnamed|NA|00|Xelaev18018282m.mrna1
chr2S-139700000	chr2S	139700000	139750000	+	0.445469	NA	Intergenic	NA	88580	amer2.S|AMER2|98|Xelaev18016223m.mrna1
chr3L-79200000	chr3L	79200000	79250000	+	0.44549	NA	intron (unnamed|SND1|98|Xelaev18017927m.mrna1, intron 11 of 23)	NA	116095	unnamed|SND1|98|Xelaev18017927m.mrna1
chr1S-19550000	chr1S	19550000	19600000	+	0.445601	NA	Intergenic	NA	-49006	slit2.S|SLIT2|98|Xelaev18008960m.mrna1
chr1L-174050000	chr1L	174050000	174100000	+	0.446309	NA	Intergenic	NA	-46264	unnamed|NA|00|Xelaev18007997m.mrna1
chr8S-19800000	chr8S	19800000	19850000	+	0.446397	NA	Intergenic	NA	14508	unnamed|NA|00|Xelaev18041290m.mrna1
chr3S-2050000	chr3S	2050000	2100000	+	0.44707	NA	Intergenic	NA	-8100	unnamed|NA|00|Xelaev18019748m.mrna1
chr9_10S-21000000	chr9_10S	21000000	21050000	+	0.449106	NA	Intergenic	NA	-49105	cbx4.S|CBX4|104|Xelaev18046425m.mrna1
chr7L-96650000	chr7L	96650000	96700000	+	0.449467	NA	Intergenic	NA	-5354	unnamed|NA|00|Xelaev18035819m.mrna1
chr4S-70950000	chr4S	70950000	71000000	+	0.451131	NA	intron (lrp8.S|LRP8|94|Xelaev18025291m.mrna1, intron 16 of 18)	NA	-9475	magoh.S|MAGOH|100|Xelaev18025290m.mrna1
chr4L-37950000	chr4L	37950000	38000000	+	0.451263	NA	Intergenic	NA	-55325	smpd3-like.L|SMPD3|101|Xelaev18022478m.mrna1
chr9_10L-51800000	chr9_10L	51800000	51850000	+	0.451524	NA	Intergenic	NA	-66136	racgap1.2.L|RACGAP1|101|Xelaev18044488m.mrna1
chr5S-21100000	chr5S	21100000	21150000	+	0.45164	NA	Intergenic	NA	104059	Xetrov90013148m.S|CAMKMT|59|Xelaev18028745m.mrna1
chr5S-133050000	chr5S	133050000	133100000	+	0.451839	NA	Intergenic	NA	-15125	unnamed|CHRNA2|92|Xelaev18030233m.mrna1
chr1L-126050000	chr1L	126050000	126100000	+	0.451862	NA	intron (rfx3.L|RFX3|100|Xelaev18006836m.mrna1, intron 11 of 17)	NA	-21242	unnamed|NA|00|Xelaev18006837m.mrna1
chr7L-69600000	chr7L	69600000	69650000	+	0.451864	NA	intron (spa17.L|SPA17|101|Xelaev18035312m.mrna1, intron 6 of 7)	NA	38419	spa17.L|SPA17|101|Xelaev18035312m.mrna1
chr1L-173050000	chr1L	173050000	173100000	+	0.452033	NA	intron (sema6a.L|SEMA6A|100|Xelaev18007980m.mrna1, intron 1 of 18)	NA	50989	sema6a.L|SEMA6A|100|Xelaev18007980m.mrna1
chr9_10L-66450000	chr9_10L	66450000	66500000	+	0.452186	NA	intron (dnah11-like.2.L|DNAH11|97|Xelaev18044708m.mrna1, intron 55 of 80)	NA	76969	cdca7.L|CDCA7|96|Xelaev18044707m.mrna1
chr1S-45950000	chr1S	45950000	46000000	+	0.453662	NA	intron (unnamed|ARHGAP10|100|Xelaev18009241m.mrna1, intron 12 of 22)	NA	53015	unnamed|ARHGAP10|100|Xelaev18009241m.mrna1
chr4L-3600000	chr4L	3600000	3650000	+	0.453964	NA	intron (slc17a6.L|SLC17A6|69|Xelaev18021762m.mrna1, intron 1 of 9)	NA	6556	slc17a6.L|SLC17A6|69|Xelaev18021762m.mrna1
chr9_10L-67500000	chr9_10L	67500000	67550000	+	0.45402	NA	Intergenic	NA	-8346	hnrnpa3.L|HNRNPA3|48|Xelaev18044730m.mrna1
chr3S-61800000	chr3S	61800000	61850000	+	0.454044	NA	Intergenic	NA	-21239	unnamed|SND1|98|Xelaev18020858m.mrna1
chr9_10S-79650000	chr9_10S	79650000	79700000	+	0.455673	NA	intron (clec16a.S|CLEC16A|82|Xelaev18047488m.mrna1, intron 16 of 24)	NA	46390	clec16a.S|CLEC16A|82|Xelaev18047488m.mrna1
chr3S-47900000	chr3S	47900000	47950000	+	0.456838	NA	intron (pde8a.S|PDE8A|103|Xelaev18020592m.mrna1, intron 19 of 21)	NA	-3309	unnamed|NA|00|Xelaev18020591m.mrna1
chr5S-131050000	chr5S	131050000	131100000	+	0.457365	NA	Intergenic	NA	101797	Xetrov90026110m.S|RP1L1|18|Xelaev18030203m.mrna1
chr9_10S-70250000	chr9_10S	70250000	70300000	+	0.459431	NA	Intergenic	NA	-64742	rpe.S|RPE|100|Xelaev18047329m.mrna1
chr4S-65450000	chr4S	65450000	65500000	+	0.459954	NA	intron (eri3.S|ERI3|64|Xelaev18025216m.mrna1, intron 6 of 7)	NA	58687	eri3.S|ERI3|64|Xelaev18025216m.mrna1
chr4L-3550000	chr4L	3550000	3600000	+	0.461206	NA	Intergenic	NA	-32043	unnamed|GAS2|100|Xelaev18021761m.mrna1
chr4L-76200000	chr4L	76200000	76250000	+	0.461291	NA	Intergenic	NA	18181	jun.L|JUN|100|Xelaev18023019m.mrna1
chr7L-30450000	chr7L	30450000	30500000	+	0.462583	NA	intron (myof.L|MYOF|100|Xelaev18034732m.mrna1, intron 5 of 53)	NA	41296	myof.L|MYOF|100|Xelaev18034732m.mrna1
chr9_10L-93450000	chr9_10L	93450000	93500000	+	0.462728	NA	intron (gprc5b-like.L|GPRC5B|94|Xelaev18045218m.mrna1, intron 3 of 3)	NA	21521	gprc5b-like.L|GPRC5B|94|Xelaev18045218m.mrna1
chr5S-45750000	chr5S	45750000	45800000	+	0.463828	NA	Intergenic	NA	-217504	unnamed|QKI|100|Xelaev18029074m.mrna1
chr7L-77800000	chr7L	77800000	77850000	+	0.464704	NA	Intergenic	NA	-12877	pih1d2.L|PIH1D2|100|Xelaev18035498m.mrna1
chr9_10L-10900000	chr9_10L	10900000	10950000	+	0.465201	NA	Intergenic	NA	-24814	unnamed|NA|00|Xelaev18043446m.mrna1
chr9_10S-71750000	chr9_10S	71750000	71800000	+	0.465488	NA	intron (LOC100127872.Sp|FTCDNL1|112|Xelaev18900006.mrna1, intron 7 of 12)	NA	19787	LOC100127872.Sp|FTCDNL1|112|Xelaev18900006.mrna1
chr4L-129350000	chr4L	129350000	129400000	+	0.465525	NA	intron (unnamed|TPRA1|88|Xelaev18023986m.mrna1, intron 7 of 8)	NA	15658	unnamed|TPRA1|88|Xelaev18023986m.mrna1
chr6L-112800000	chr6L	112800000	112850000	+	0.465586	NA	Intergenic	NA	-1845	ccdc178.L|CCDC178|22|Xelaev18031978m.mrna1
chr9_10S-7850000	chr9_10S	7850000	7900000	+	0.465614	NA	intron (arhgap27-like.S|ARHGAP27|73|Xelaev18046139m.mrna1, intron 8 of 16)	NA	3157	unnamed|NA|00|Xelaev18046140m.mrna1
chr3S-90200000	chr3S	90200000	90250000	+	0.466173	NA	Intergenic	NA	-18375	unnamed|DCN|102|Xelaev18021241m.mrna1
chr8S-9600000	chr8S	9600000	9650000	+	0.466388	NA	Intergenic	NA	24902	unnamed|NA|00|Xelaev18041155m.mrna1
chr3S-53800000	chr3S	53800000	53850000	+	0.467167	NA	Intergenic	NA	-26142	LOC100493611-like.S|CHRNA7|84|Xelaev18020684m.mrna1
chr4L-122000000	chr4L	122000000	122050000	+	0.467266	NA	intron (dnah1.L|DNAH1|97|Xelaev18023867m.mrna1, intron 46 of 77)	NA	46090	unnamed|BAP1|98|Xelaev18023866m.mrna1
chr9_10L-67850000	chr9_10L	67850000	67900000	+	0.467274	NA	Intergenic	NA	21961	Xetrov90028254m.L|HIST2H2AB|80|Xelaev18044731m.mrna1
chr5S-29100000	chr5S	29100000	29150000	+	0.468074	NA	intron (Xetrov90013284m.Sp|CFAP61|26|Xelaev18900259.mrna1, intron 23 of 32)	NA	-64678	insm1.S|INSM1|55|Xelaev18028851m.mrna1
chr6S-26800000	chr6S	26800000	26850000	+	0.468086	NA	intron (glcci1.S|GLCCI1|74|Xelaev18032997m.mrna1, intron 4 of 7)	NA	24838	glcci1.S|GLCCI1|74|Xelaev18032997m.mrna1
chr3S-2500000	chr3S	2500000	2550000	+	0.469446	NA	intron (scube1.S|SCUBE1|79|Xelaev18019759m.mrna1, intron 17 of 33)	NA	72680	dnm1l.S|DNM1L|100|Xelaev18019761m.mrna1
chr4S-96150000	chr4S	96150000	96200000	+	0.469674	NA	intron (kctd17.S|KCTD17|52|Xelaev18025722m.mrna1, intron 3 of 5)	NA	7947	kctd17.S|KCTD17|52|Xelaev18025722m.mrna1
chr4L-17450000	chr4L	17450000	17500000	+	0.469986	NA	intron (LOC100490391-like.L|CPT1A|99|Xelaev18022051m.mrna1, intron 4 of 18)	NA	17527	LOC100490391-like.L|CPT1A|99|Xelaev18022051m.mrna1
chr4L-88150000	chr4L	88150000	88200000	+	0.472545	NA	Intergenic	NA	-1887	zbtb37.L|ZBTB37|102|Xelaev18023234m.mrna1
chr4L-22350000	chr4L	22350000	22400000	+	0.47319	NA	Intergenic	NA	10451	unnamed|ZFP36L1|25|Xelaev18022133m.mrna1
chr4L-95800000	chr4L	95800000	95850000	+	0.473498	NA	Intergenic	NA	50113	znf644.L|ZNF644|98|Xelaev18023346m.mrna1
chr7L-56950000	chr7L	56950000	57000000	+	0.473573	NA	Intergenic	NA	-3299	drgx-like.L|DRGX|101|Xelaev18035155m.mrna1
chr7L-77950000	chr7L	77950000	78000000	+	0.473997	NA	Intergenic	NA	-26641	unnamed|NA|00|Xelaev18035503m.mrna1
chr6L-106100000	chr6L	106100000	106150000	+	0.474963	NA	intron (zbtb14.L|ZBTB14|101|Xelaev18031866m.mrna1, intron 1 of 2)	NA	2680	zbtb14.L|ZBTB14|101|Xelaev18031866m.mrna1
chr2S-89000000	chr2S	89000000	89050000	+	0.475052	NA	Intergenic	NA	50153	unnamed|NA|00|Xelaev18015464m.mrna1
chr2L-158250000	chr2L	158250000	158300000	+	0.475527	NA	intron (Xetrov90006708m.L|MTUS2|24|Xelaev18013744m.mrna1, intron 2 of 3)	NA	37775	Xetrov90006708m.L|MTUS2|24|Xelaev18013744m.mrna1
chr2S-34800000	chr2S	34800000	34850000	+	0.475668	NA	Intergenic	NA	-70802	cux1.S|CUX1|100|Xelaev18014587m.mrna1
chr4L-135350000	chr4L	135350000	135400000	+	0.475843	NA	Intergenic	NA	-10541	pdzrn3-like.2.L|PDZRN3|100|Xelaev18024083m.mrna1
chr4S-24350000	chr4S	24350000	24400000	+	0.475881	NA	Intergenic	NA	193297	unnamed|NA|00|Xelaev18024689m.mrna1
chr2S-59100000	chr2S	59100000	59150000	+	0.476328	NA	Intergenic	NA	-2044	slc26a9.S|SLC26A9|90|Xelaev18014966m.mrna1
chr4L-144050000	chr4L	144050000	144100000	+	0.476401	NA	Intergenic	NA	512809	unnamed|NA|00|Xelaev18024158m.mrna1
chr5S-130750000	chr5S	130750000	130800000	+	0.476462	NA	intron (pinx1.Sp|PINX1|39|Xelaev18900750.mrna1, intron 5 of 20)	NA	27549	unnamed|NA|00|Xelaev18030199m.mrna1
chr5S-130700000	chr5S	130700000	130750000	+	0.476621	NA	intron (pinx1.Sp|PINX1|39|Xelaev18900750.mrna1, intron 3 of 20)	NA	36327	unnamed|XKR6|98|Xelaev18030198m.mrna1
chr9_10S-31250000	chr9_10S	31250000	31300000	+	0.477118	NA	Intergenic	NA	-75320	tox2.S|TOX2|95|Xelaev18046635m.mrna1
chr9_10L-66650000	chr9_10L	66650000	66700000	+	0.477239	NA	intron (ola1.L|OLA1|87|Xelaev18044712m.mrna1, intron 7 of 9)	NA	-21854	unnamed|NA|00|Xelaev18044711m.mrna1
chr8L-73850000	chr8L	73850000	73900000	+	0.478319	NA	intron (dync1h1.L|DYNC1H1|99|Xelaev18039698m.mrna1, intron 69 of 77)	NA	30594	hsp90aa1.1.L|HSP90AA1|85|Xelaev18039699m.mrna1
chr4L-14900000	chr4L	14900000	14950000	+	0.478527	NA	Intergenic	NA	20718	unnamed|LIN7C|100|Xelaev18021984m.mrna1
chr7L-56750000	chr7L	56750000	56800000	+	0.479224	NA	promoter-TSS (lrrc18.L|LRRC18|94|Xelaev18035150m.mrna1)	NA	-143	lrrc18.L|LRRC18|94|Xelaev18035150m.mrna1
chr7L-13350000	chr7L	13350000	13400000	+	0.479341	NA	intron (unnamed|STYK1|100|Xelaev18034513m.mrna1, intron 1 of 9)	NA	-5289	unnamed|SYCE3|98|Xelaev18034512m.mrna1
chr9_10S-13100000	chr9_10S	13100000	13150000	+	0.480302	NA	Intergenic	NA	-8931	unnamed|GATA5|103|Xelaev18046225m.mrna1
chr9_10L-10550000	chr9_10L	10550000	10600000	+	0.480828	NA	intron (MGC147314.L|OPN5|76|Xelaev18043439m.mrna1, intron 1 of 5)	NA	14162	MGC147314.L|OPN5|76|Xelaev18043439m.mrna1
chr3S-49550000	chr3S	49550000	49600000	+	0.480918	NA	exon (sema6d.S|SEMA6D|101|Xelaev18020623m.mrna1, exon 17 of 17)	NA	20224	sema6d.S|SEMA6D|101|Xelaev18020623m.mrna1
chr5L-152050000	chr5L	152050000	152100000	+	0.480984	NA	intron (unnamed|MSRA|89|Xelaev18028245m.mrna1, intron 5 of 6)	NA	111380	Xetrov90026110m.L|RP1L1|8|Xelaev18028244m.mrna1
chr6S-115550000	chr6S	115550000	115600000	+	0.481684	NA	intron (unnamed|ENPP2|101|Xelaev18033973m.mrna1, intron 13 of 24)	NA	45482	unnamed|ENPP2|101|Xelaev18033973m.mrna1
chr1L-19850000	chr1L	19850000	19900000	+	0.481811	NA	intron (rab28.L|RAB28|100|Xelaev18005135m.mrna1, intron 5 of 6)	NA	-10888	unnamed|NA|00|Xelaev18005134m.mrna1
chr3L-59400000	chr3L	59400000	59450000	+	0.481838	NA	intron (unnamed|CAV1|101|Xelaev18017637m.mrna1, intron 1 of 2)	NA	2495	unnamed|CAV1|101|Xelaev18017637m.mrna1
chr8S-20000000	chr8S	20000000	20050000	+	0.482311	NA	Intergenic	NA	16566	unnamed|NA|00|Xelaev18041292m.mrna1
chr1S-77600000	chr1S	77600000	77650000	+	0.482355	NA	intron (unnamed|SPPL2B|84|Xelaev18009628m.mrna1, intron 13 of 14)	NA	37540	unnamed|SPPL2B|84|Xelaev18009628m.mrna1
chr1L-202750000	chr1L	202750000	202800000	+	0.482401	NA	intron (unnamed|SPEF2|49|Xelaev18008369m.mrna1, intron 11 of 36)	NA	48636	unnamed|SPEF2|49|Xelaev18008369m.mrna1
chr4L-95100000	chr4L	95100000	95150000	+	0.482665	NA	intron (unnamed|EVI5|95|Xelaev18023332m.mrna1, intron 5 of 21)	NA	49933	unnamed|EVI5|95|Xelaev18023332m.mrna1
chr8L-30750000	chr8L	30750000	30800000	+	0.483037	NA	Intergenic	NA	82001	ocrl.L|OCRL|99|Xelaev18038824m.mrna1
chr5S-45500000	chr5S	45500000	45550000	+	0.483272	NA	intron (LOC100127543.S|PACRG|87|Xelaev18029072m.mrna1, intron 2 of 4)	NA	213915	LOC100127543.S|PACRG|87|Xelaev18029072m.mrna1
chr2S-138150000	chr2S	138150000	138200000	+	0.484496	NA	intron (pan3.S|PAN3|95|Xelaev18016200m.mrna1, intron 4 of 17)	NA	15164	pan3.S|PAN3|95|Xelaev18016200m.mrna1
chr4L-115500000	chr4L	115500000	115550000	+	0.484948	NA	promoter-TSS (adap1.L|ADAP1|90|Xelaev18023708m.mrna1)	NA	-406	adap1.L|ADAP1|90|Xelaev18023708m.mrna1
chr1S-46650000	chr1S	46650000	46700000	+	0.485095	NA	intron (slc10a7.S|SLC10A7|94|Xelaev18009249m.mrna1, intron 7 of 11)	NA	57172	lsm6.S|LSM6|100|Xelaev18009250m.mrna1
chr9_10L-89950000	chr9_10L	89950000	90000000	+	0.48521	NA	Intergenic	NA	-21210	unnamed|NA|00|Xelaev18045160m.mrna1
chr7S-62950000	chr7S	62950000	63000000	+	0.485765	NA	Intergenic	NA	-3539	LOC100145450.S|ZNF783|26|Xelaev18037532m.mrna1
chr6L-116300000	chr6L	116300000	116350000	+	0.485792	NA	Intergenic	NA	19068	tmem68.L|TMEM68|100|Xelaev18032025m.mrna1
chr2L-112100000	chr2L	112100000	112150000	+	0.48621	NA	Intergenic	NA	-1484	ube3a.L|UBE3A|99|Xelaev18013011m.mrna1
chr9_10S-70550000	chr9_10S	70550000	70600000	+	0.486244	NA	Intergenic	NA	9447	ctla4.S|CTLA4|56|Xelaev18047335m.mrna1
chr9_10S-66100000	chr9_10S	66100000	66150000	+	0.486498	NA	Intergenic	NA	-4058	unnamed|COL6A3|70|Xelaev18047271m.mrna1
chr1L-168950000	chr1L	168950000	169000000	+	0.486684	NA	intron (slc12a2.L|SLC12A2|94|Xelaev18007946m.mrna1, intron 24 of 26)	NA	39980	unnamed|NA|00|Xelaev18007945m.mrna1
chr6L-9700000	chr6L	9700000	9750000	+	0.4883	NA	intron (exog.L|EXOG|41|Xelaev18030646m.mrna1, intron 3 of 3)	NA	3526	exog.L|EXOG|41|Xelaev18030646m.mrna1
chr4L-75500000	chr4L	75500000	75550000	+	0.48832	NA	Intergenic	NA	-3718	unnamed|NFIA|91|Xelaev18023010m.mrna1
chr6L-22050000	chr6L	22050000	22100000	+	0.488327	NA	intron (gad2.L|GAD2|100|Xelaev18030764m.mrna1, intron 3 of 14)	NA	2440	gad2.L|GAD2|100|Xelaev18030764m.mrna1
chr4L-39100000	chr4L	39100000	39150000	+	0.488729	NA	Intergenic	NA	-37234	tppp3.L|TPPP3|64|Xelaev18022504m.mrna1
chr9_10S-13150000	chr9_10S	13150000	13200000	+	0.490921	NA	Intergenic	NA	41069	unnamed|GATA5|103|Xelaev18046225m.mrna1
chr5S-130800000	chr5S	130800000	130850000	+	0.490951	NA	intron (pinx1.Sp|PINX1|39|Xelaev18900750.mrna1, intron 5 of 20)	NA	-9970	unnamed|NA|00|Xelaev18030201m.mrna1
chr1L-134400000	chr1L	134400000	134450000	+	0.491114	NA	Intergenic	NA	12292	znf367.L|ZNF367|95|Xelaev18006960m.mrna1
chr9_10S-83700000	chr9_10S	83700000	83750000	+	0.491121	NA	Intergenic	NA	58529	gprc5b-like.S|GPRC5B|94|Xelaev18047537m.mrna1
chr8L-108550000	chr8L	108550000	108600000	+	0.491372	NA	intron (unnamed|FCRL4|55|Xelaev18040529m.mrna1, intron 6 of 10)	NA	29007	unnamed|FCRL4|55|Xelaev18040529m.mrna1
chr8S-8550000	chr8S	8550000	8600000	+	0.492539	NA	intron (unnamed|PPP2R5E|100|Xelaev18041141m.mrna1, intron 2 of 13)	NA	10537	unnamed|PPP2R5E|100|Xelaev18041141m.mrna1
chr2S-21850000	chr2S	21850000	21900000	+	0.493023	NA	TTS (unnamed|ERG|99|Xelaev18014340m.mrna1)	NA	31090	unnamed|ERG|99|Xelaev18014340m.mrna1
chr9_10S-97200000	chr9_10S	97200000	97250000	+	0.493779	NA	intron (LOC100494894.S|CACNA1H|96|Xelaev18047758m.mrna1, intron 4 of 32)	NA	-20481	unnamed|NA|00|Xelaev18047759m.mrna1
chr4S-49350000	chr4S	49350000	49400000	+	0.495046	NA	Intergenic	NA	-5266	unnamed|NDRG4|100|Xelaev18024991m.mrna1
chr6S-28450000	chr6S	28450000	28500000	+	0.495154	NA	Intergenic	NA	10780	unnamed|NA|00|Xelaev18033009m.mrna1
chr4L-39150000	chr4L	39150000	39200000	+	0.495383	NA	promoter-TSS (unnamed|NA|00|Xelaev18022505m.mrna1)	NA	-539	unnamed|NA|00|Xelaev18022505m.mrna1
chr9_10L-51750000	chr9_10L	51750000	51800000	+	0.495393	NA	Intergenic	NA	-16136	racgap1.2.L|RACGAP1|101|Xelaev18044488m.mrna1
chr3S-3800000	chr3S	3800000	3850000	+	0.495819	NA	intron (unnamed|CNOT4|38|Xelaev18019807m.mrna1, intron 1 of 12)	NA	16802	unnamed|CNOT4|38|Xelaev18019807m.mrna1
chr1L-38400000	chr1L	38400000	38450000	+	0.49589	NA	Intergenic	NA	-10342	cdkn2aip.L|CDKN2AIP|26|Xelaev18005385m.mrna1
chr5S-28800000	chr5S	28800000	28850000	+	0.495914	NA	Intergenic	NA	-23854	LOC100496329.S|NA|00|Xelaev18028847m.mrna1
chr9_10S-95600000	chr9_10S	95600000	95650000	+	0.496016	NA	intron (cacng3.S|CACNG3|100|Xelaev18047732m.mrna1, intron 1 of 3)	NA	31697	cacng3.S|CACNG3|100|Xelaev18047732m.mrna1
chr4L-98250000	chr4L	98250000	98300000	+	0.496133	NA	Intergenic	NA	-24111	unnamed|FASLG|64|Xelaev18023383m.mrna1
chr4L-90950000	chr4L	90950000	91000000	+	0.496363	NA	intron (cacna1e.L|CACNA1E|60|Xelaev18023270m.mrna1, intron 2 of 46)	NA	60813	cacna1e.L|CACNA1E|60|Xelaev18023270m.mrna1
chr6L-70050000	chr6L	70050000	70100000	+	0.496454	NA	intron (dnah5.L|DNAH5|99|Xelaev18031383m.mrna1, intron 17 of 78)	NA	59202	dnah5.L|DNAH5|99|Xelaev18031383m.mrna1
chr6L-67850000	chr6L	67850000	67900000	+	0.496504	NA	intron (LOC100485488.L|AHRR|92|Xelaev18031360m.mrna1, intron 1 of 7)	NA	1380	LOC100485488.L|AHRR|92|Xelaev18031360m.mrna1
chr9_10L-22150000	chr9_10L	22150000	22200000	+	0.496533	NA	Intergenic	NA	-13501	LOC100489217-like.L|ST6GALNAC2|79|Xelaev18043722m.mrna1
chr5S-20700000	chr5S	20700000	20750000	+	0.496577	NA	intron (lrpprc.S|LRPPRC|86|Xelaev18028741m.mrna1, intron 8 of 33)	NA	10482	lrpprc.S|LRPPRC|86|Xelaev18028741m.mrna1
chr7L-71100000	chr7L	71100000	71150000	+	0.496577	NA	Intergenic	NA	-8744	sorl1.L|SORL1|100|Xelaev18035364m.mrna1
chr1L-37050000	chr1L	37050000	37100000	+	0.496592	NA	intron (tlr3.L|TLR3|97|Xelaev18005345m.mrna1, intron 4 of 4)	NA	-12478	unnamed|NA|00|Xelaev18005344m.mrna1
chr1L-66200000	chr1L	66200000	66250000	+	0.496899	NA	Intergenic	NA	29380	unnamed|NA|00|Xelaev18005707m.mrna1
chr1L-38450000	chr1L	38450000	38500000	+	0.497204	NA	exon (cldn24.L|CLDN22|75|Xelaev18005387m.mrna1, exon 1 of 1)	NA	1723	cldn24.L|CLDN22|75|Xelaev18005387m.mrna1
chr8S-3250000	chr8S	3250000	3300000	+	0.497278	NA	Intergenic	NA	44872	foxa1.S|FOXA1|100|Xelaev18041048m.mrna1
chr9_10L-52000000	chr9_10L	52000000	52050000	+	0.49747	NA	intron (asic4.L|ASIC4|81|Xelaev18044490m.mrna1, intron 1 of 9)	NA	60392	asic4.L|ASIC4|81|Xelaev18044490m.mrna1
chr5L-150250000	chr5L	150250000	150300000	+	0.497547	NA	Intergenic	NA	69733	unnamed|NA|00|Xelaev18028208m.mrna1
chr5S-109300000	chr5S	109300000	109350000	+	0.49808	NA	Intergenic	NA	-64157	unnamed|RBP1|77|Xelaev18029942m.mrna1
chr3S-39200000	chr3S	39200000	39250000	+	0.498299	NA	Intergenic	NA	-39832	nr2f2.S|NR2F2|100|Xelaev18020473m.mrna1
chr1S-169950000	chr1S	169950000	170000000	+	0.498523	NA	intron (unnamed|NEDD4L|100|Xelaev18011058m.mrna1, intron 28 of 31)	NA	68228	alpk2.S|ALPK2|18|Xelaev18011057m.mrna1
chr8L-108500000	chr8L	108500000	108550000	+	0.4987	NA	Intergenic	NA	18171	unnamed|FCRL4|55|Xelaev18040528m.mrna1
chr7L-95900000	chr7L	95900000	95950000	+	0.499074	NA	intron (cdh23-like.2.L|MEGF6|102|Xelaev18035815m.mrna1, intron 3 of 38)	NA	67299	cdh23-like.2.L|MEGF6|102|Xelaev18035815m.mrna1
chr3L-40300000	chr3L	40300000	40350000	+	0.499642	NA	intron (cdhr2.L|CDHR2|100|Xelaev18017325m.mrna1, intron 16 of 32)	NA	34592	unnamed|NA|00|Xelaev18017324m.mrna1
chr4L-58050000	chr4L	58050000	58100000	+	0.499841	NA	Intergenic	NA	10618	LOC100491544.L|RGS9BP|91|Xelaev18022746m.mrna1
chr3S-86150000	chr3S	86150000	86200000	+	0.500269	NA	Intergenic	NA	-1841	zfc3h1-like.S|ZFC3H1|94|Xelaev18021158m.mrna1
chr9_10S-6950000	chr9_10S	6950000	7000000	+	0.501012	NA	intron (LOC100497800-like.Sp|NA|00|Xelaev18900126.mrna1, intron 9 of 11)	NA	-1822	tlk2.S|TLK2|73|Xelaev18046115m.mrna1
chr2L-143700000	chr2L	143700000	143750000	+	0.501388	NA	intron (avil.L|AVIL|100|Xelaev18013472m.mrna1, intron 1 of 19)	NA	8160	avil.L|AVIL|100|Xelaev18013472m.mrna1
chr5S-44500000	chr5S	44500000	44550000	+	0.501477	NA	intron (scaf8.S|SCAF8|27|Xelaev18029068m.mrna1, intron 2 of 18)	NA	25263	scaf8.S|SCAF8|27|Xelaev18029068m.mrna1
chr9_10S-65100000	chr9_10S	65100000	65150000	+	0.501596	NA	Intergenic	NA	-46876	col18a1.S|COL18A1|18|Xelaev18047249m.mrna1
chr2S-139850000	chr2S	139850000	139900000	+	0.501902	NA	intron (LOC100485539-like.S|RP11-307N16.6|100|Xelaev18016224m.mrna1, intron 2 of 11)	NA	9042	LOC100485539-like.S|RP11-307N16.6|100|Xelaev18016224m.mrna1
chr4L-108000000	chr4L	108000000	108050000	+	0.502593	NA	intron (gprc5a.L|GPRC5A|97|Xelaev18023565m.mrna1, intron 1 of 3)	NA	441	gprc5a.L|GPRC5A|97|Xelaev18023565m.mrna1
chr6L-14800000	chr6L	14800000	14850000	+	0.502757	NA	intron (wdr60.L|WDR60|60|Xelaev18030693m.mrna1, intron 20 of 22)	NA	20334	LOC101734054.L|DCST1|96|Xelaev18030694m.mrna1
chr3S-53750000	chr3S	53750000	53800000	+	0.503291	NA	intron (unnamed|MYO1E|100|Xelaev18020683m.mrna1, intron 2 of 28)	NA	14867	unnamed|MYO1E|100|Xelaev18020683m.mrna1
chr3S-101400000	chr3S	101400000	101450000	+	0.50334	NA	intron (jakmip2.S|JAKMIP2|100|Xelaev18021409m.mrna1, intron 3 of 21)	NA	-55182	unnamed|RPL26|100|Xelaev18021410m.mrna1
chr3L-92250000	chr3L	92250000	92300000	+	0.503503	NA	Intergenic	NA	-38475	mapk6.L|MAPK6|100|Xelaev18018204m.mrna1
chr6S-96450000	chr6S	96450000	96500000	+	0.503555	NA	Intergenic	NA	-117497	cpa6.S|CPA6|94|Xelaev18033781m.mrna1
chr3S-37550000	chr3S	37550000	37600000	+	0.503765	NA	intron (adamts17-like.S|ADAMTS17|97|Xelaev18020458m.mrna1, intron 5 of 23)	NA	-35847	cers3.S|CERS2|88|Xelaev18020457m.mrna1
chr3S-37000000	chr3S	37000000	37050000	+	0.503943	NA	intron (pcsk6.S|PCSK6|85|Xelaev18020450m.mrna1, intron 11 of 20)	NA	-40595	unnamed|SNRPA1|100|Xelaev18020451m.mrna1
chr4L-119300000	chr4L	119300000	119350000	+	0.504029	NA	intron (usp4.L|USP4|65|Xelaev18023800m.mrna1, intron 12 of 21)	NA	26602	usp4.L|USP4|65|Xelaev18023800m.mrna1
chr3S-3700000	chr3S	3700000	3750000	+	0.504088	NA	Intergenic	NA	4172	unnamed|NA|00|Xelaev18019802m.mrna1
chr3L-19000000	chr3L	19000000	19050000	+	0.504218	NA	intron (Xetrov90007307m.L|ATP10B|94|Xelaev18016987m.mrna1, intron 1 of 22)	NA	24321	Xetrov90007307m.L|ATP10B|94|Xelaev18016987m.mrna1
chr3S-5100000	chr3S	5100000	5150000	+	0.504262	NA	intron (unnamed|MICAL3|49|Xelaev18019851m.mrna1, intron 1 of 31)	NA	6458	unnamed|MICAL3|49|Xelaev18019851m.mrna1
chr9_10L-72350000	chr9_10L	72350000	72400000	+	0.504286	NA	Intergenic	NA	8635	Xetrov90024097m.L|NA|00|Xelaev18044826m.mrna1
chr2L-107450000	chr2L	107450000	107500000	+	0.504395	NA	intron (sh3rf3.L|SH3RF3|66|Xelaev18012914m.mrna1, intron 1 of 7)	NA	5595	sh3rf3.L|SH3RF3|66|Xelaev18012914m.mrna1
chr4L-55900000	chr4L	55900000	55950000	+	0.504599	NA	exon (cdh16-like.1.L|CDH16|98|Xelaev18022711m.mrna1, exon 4 of 17)	NA	8976	cdh16-like.1.L|CDH16|98|Xelaev18022711m.mrna1
chr3L-126100000	chr3L	126100000	126150000	+	0.504625	NA	intron (akap8l.L|AKAP8L|43|Xelaev18018891m.mrna1, intron 1 of 11)	NA	5728	akap8l.L|AKAP8L|43|Xelaev18018891m.mrna1
chr2L-27400000	chr2L	27400000	27450000	+	0.504718	NA	intron (unnamed|FILIP1L|97|Xelaev18011601m.mrna1, intron 5 of 5)	NA	-85059	tbc1d23-like.L|TBC1D23|97|Xelaev18011602m.mrna1
chr2L-37000000	chr2L	37000000	37050000	+	0.504893	NA	intron (prkx-like.L|PRKX|87|Xelaev18011747m.mrna1, intron 1 of 8)	NA	20492	prkx-like.L|PRKX|87|Xelaev18011747m.mrna1
chr7L-95850000	chr7L	95850000	95900000	+	0.505213	NA	intron (cdh23-like.2.L|MEGF6|102|Xelaev18035815m.mrna1, intron 1 of 38)	NA	17299	cdh23-like.2.L|MEGF6|102|Xelaev18035815m.mrna1
chr1S-44750000	chr1S	44750000	44800000	+	0.50556	NA	intron (pet112.Sp|GATB|33|Xelaev18900742.mrna1, intron 12 of 15)	NA	59939	pet112.Sp|GATB|33|Xelaev18900742.mrna1
chr8L-73900000	chr8L	73900000	73950000	+	0.505619	NA	intron (unnamed|WDR20|98|Xelaev18039700m.mrna1, intron 1 of 2)	NA	7635	unnamed|WDR20|98|Xelaev18039700m.mrna1
chr9_10S-31200000	chr9_10S	31200000	31250000	+	0.506001	NA	Intergenic	NA	-35659	unnamed|SPRTN|37|Xelaev18046634m.mrna1
chr8S-93200000	chr8S	93200000	93250000	+	0.506092	NA	intron (Xetrov90022298m.S|MEF2D|70|Xelaev18042779m.mrna1, intron 7 of 11)	NA	5078	Xetrov90006958m.S|DAZ3|20|Xelaev18042780m.mrna1
chr7S-25200000	chr7S	25200000	25250000	+	0.50643	NA	Intergenic	NA	15277	LOC100498368-like.S|PCDH8|63|Xelaev18037046m.mrna1
chr6L-58600000	chr6L	58600000	58650000	+	0.506461	NA	intron (Xetrov90016332m.L|COBL|28|Xelaev18031229m.mrna1, intron 9 of 12)	NA	-125483	unnamed|NA|00|Xelaev18031228m.mrna1
chr6L-113100000	chr6L	113100000	113150000	+	0.506517	NA	promoter-TSS (Xetrov90016771m.L|NA|00|Xelaev18031983m.mrna1)	NA	-988	Xetrov90016771m.L|NA|00|Xelaev18031983m.mrna1
chr3L-78100000	chr3L	78100000	78150000	+	0.506762	NA	Intergenic	NA	-5442	LOC101731768.L|PRRT4|67|Xelaev18017922m.mrna1
chr2S-78650000	chr2S	78650000	78700000	+	0.506773	NA	Intergenic	NA	20110	rad51c-like.2.S|RAD51C|22|Xelaev18015343m.mrna1
chr4S-65500000	chr4S	65500000	65550000	+	0.507065	NA	intron (eri3.S|ERI3|64|Xelaev18025216m.mrna1, intron 7 of 7)	NA	101480	dmap1.Sp|DMAP1|58|Xelaev18900485.mrna1
chr1L-49700000	chr1L	49700000	49750000	+	0.507086	NA	intron (lrba.L|LRBA|99|Xelaev18005498m.mrna1, intron 39 of 55)	NA	14859	unnamed|NA|00|Xelaev18005500m.mrna1
chr6L-9750000	chr6L	9750000	9800000	+	0.507319	NA	Intergenic	NA	-1167	unnamed|NA|00|Xelaev18030649m.mrna1
chr5L-112600000	chr5L	112600000	112650000	+	0.508199	NA	intron (unnamed|NA|00|Xelaev18027662m.mrna1, intron 1 of 9)	NA	24463	unnamed|NA|00|Xelaev18027662m.mrna1
chr9_10L-96050000	chr9_10L	96050000	96100000	+	0.508779	NA	intron (micall2.L|MICALL2|30|Xelaev18045244m.mrna1, intron 4 of 17)	NA	25107	micall2.L|MICALL2|30|Xelaev18045244m.mrna1
chr9_10L-51650000	chr9_10L	51650000	51700000	+	0.509032	NA	exon (unnamed|TUBA1A|88|Xelaev18044483m.mrna1, exon 3 of 4)	NA	3752	unnamed|TUBA1A|88|Xelaev18044483m.mrna1
chr9_10S-13550000	chr9_10S	13550000	13600000	+	0.509538	NA	TTS (unnamed|PSMA7|92|Xelaev18046236m.mrna1)	NA	8878	unnamed|PSMA7|92|Xelaev18046236m.mrna1
chr5S-72950000	chr5S	72950000	73000000	+	0.509617	NA	intron (myo6-like.S|MYO6|70|Xelaev18029448m.mrna1, intron 12 of 35)	NA	71196	myo6-like.S|MYO6|70|Xelaev18029448m.mrna1
chr9_10S-64850000	chr9_10S	64850000	64900000	+	0.510184	NA	Intergenic	NA	42265	unnamed|NUP35|103|Xelaev18047247m.mrna1
chr9_10S-79600000	chr9_10S	79600000	79650000	+	0.510626	NA	Intergenic	NA	-3610	clec16a.S|CLEC16A|82|Xelaev18047488m.mrna1
chr1L-53250000	chr1L	53250000	53300000	+	0.511226	NA	Intergenic	NA	-21722	unnamed|NA|00|Xelaev18005546m.mrna1
chr7L-88350000	chr7L	88350000	88400000	+	0.511919	NA	intron (unnamed|WNT4|96|Xelaev18035683m.mrna1, intron 2 of 4)	NA	4246	unnamed|WNT4|96|Xelaev18035683m.mrna1
chr7L-69450000	chr7L	69450000	69500000	+	0.512761	NA	intron (esam.L|ESAM|107|Xelaev18035310m.mrna1, intron 1 of 6)	NA	8256	esam.L|ESAM|107|Xelaev18035310m.mrna1
chr9_10S-84200000	chr9_10S	84200000	84250000	+	0.513159	NA	Intergenic	NA	-11460	unnamed|NA|00|Xelaev18047540m.mrna1
chr1L-76850000	chr1L	76850000	76900000	+	0.513284	NA	intron (fras1.L|FRAS1|102|Xelaev18005869m.mrna1, intron 2 of 72)	NA	25005	fras1.L|FRAS1|102|Xelaev18005869m.mrna1
chr3L-36550000	chr3L	36550000	36600000	+	0.513471	NA	Intergenic	NA	-31909	unnamed|NKX2-5|35|Xelaev18017249m.mrna1
chr3L-71700000	chr3L	71700000	71750000	+	0.513615	NA	intron (unnamed|KIAA1324L|96|Xelaev18017810m.mrna1, intron 10 of 21)	NA	-13679	unnamed|NA|00|Xelaev18017809m.mrna1
chr5L-48250000	chr5L	48250000	48300000	+	0.513653	NA	intron (Xetrov90013456m.L|SYNE1|96|Xelaev18026741m.mrna1, intron 23 of 135)	NA	52535	Xetrov90013456m.L|SYNE1|96|Xelaev18026741m.mrna1
chr4L-95850000	chr4L	95850000	95900000	+	0.513667	NA	Intergenic	NA	-31132	unnamed|NA|00|Xelaev18023347m.mrna1
chr4L-55150000	chr4L	55150000	55200000	+	0.51378	NA	Intergenic	NA	-135254	unnamed|NA|00|Xelaev18022701m.mrna1
chr6L-6450000	chr6L	6450000	6500000	+	0.513901	NA	TTS (LOC100488168.L|CYP8B1|101|Xelaev18030592m.mrna1)	NA	-13778	LOC100488015.L|CYP8B1|78|Xelaev18030591m.mrna1
chr9_10S-70450000	chr9_10S	70450000	70500000	+	0.513909	NA	intron (ehhadh.S|EHHADH|100|Xelaev18047331m.mrna1, intron 5 of 6)	NA	6570	ehhadh.S|EHHADH|100|Xelaev18047331m.mrna1
chr4L-37650000	chr4L	37650000	37700000	+	0.514057	NA	Intergenic	NA	-3224	slc7a6.L|SLC7A6|96|Xelaev18022475m.mrna1
chr3S-72750000	chr3S	72750000	72800000	+	0.514099	NA	exon (slc2a13.S|SLC2A13|100|Xelaev18021005m.mrna1, exon 10 of 10)	NA	22369	LOC100170619.S|NA|00|Xelaev18021006m.mrna1
chr8S-12100000	chr8S	12100000	12150000	+	0.514457	NA	Intergenic	NA	-10933	LOC100494909.S|NA|00|Xelaev18041197m.mrna1
chr8L-71950000	chr8L	71950000	72000000	+	0.514674	NA	intron (ptger2.L|PTGER2|97|Xelaev18039665m.mrna1, intron 1 of 1)	NA	13021	ptger2.L|PTGER2|97|Xelaev18039665m.mrna1
chr7L-70650000	chr7L	70650000	70700000	+	0.514752	NA	exon (srpr-like.L|SRPR|102|Xelaev18035353m.mrna1, exon 14 of 14)	NA	16323	srpr-like.L|SRPR|102|Xelaev18035353m.mrna1
chr2S-143750000	chr2S	143750000	143800000	+	0.514949	NA	promoter-TSS (unnamed|SLN|93|Xelaev18016283m.mrna1)	NA	-508	unnamed|SLN|93|Xelaev18016283m.mrna1
chr1S-19600000	chr1S	19600000	19650000	+	0.515135	NA	intron (slit2.S|SLIT2|98|Xelaev18008960m.mrna1, intron 1 of 35)	NA	994	slit2.S|SLIT2|98|Xelaev18008960m.mrna1
chr2S-139650000	chr2S	139650000	139700000	+	0.515331	NA	Intergenic	NA	38580	amer2.S|AMER2|98|Xelaev18016223m.mrna1
chr3S-37450000	chr3S	37450000	37500000	+	0.51543	NA	intron (cers3.S|CERS2|88|Xelaev18020457m.mrna1, intron 6 of 11)	NA	-19395	asb7.S|ASB7|100|Xelaev18020456m.mrna1
chr1S-29900000	chr1S	29900000	29950000	+	0.516286	NA	Intergenic	NA	-6758	LOC100488302-like.S|KIAA1456|103|Xelaev18009084m.mrna1
chr3L-72750000	chr3L	72750000	72800000	+	0.516451	NA	intron (cdc123.L|CDC123|101|Xelaev18017833m.mrna1, intron 7 of 13)	NA	25175	cdc123.L|CDC123|101|Xelaev18017833m.mrna1
chr4S-66150000	chr4S	66150000	66200000	+	0.516608	NA	Intergenic	NA	-23369	mast2.S|MAST2|83|Xelaev18025225m.mrna1
chr5L-113550000	chr5L	113550000	113600000	+	0.516681	NA	Intergenic	NA	-49510	kcnab1.L|KCNAB1|93|Xelaev18027673m.mrna1
chr3S-3750000	chr3S	3750000	3800000	+	0.517038	NA	intron (unnamed|NUP205|72|Xelaev18019805m.mrna1, intron 26 of 37)	NA	-15715	unnamed|NA|00|Xelaev18019804m.mrna1
chr2L-59150000	chr2L	59150000	59200000	+	0.517346	NA	Intergenic	NA	45174	Xetrov90004776m.L|UMOD|43|Xelaev18012119m.mrna1
chr5S-78700000	chr5S	78700000	78750000	+	0.517525	NA	Intergenic	NA	-4498	unnamed|ELMSAN1|11|Xelaev18029513m.mrna1
chr9_10L-51850000	chr9_10L	51850000	51900000	+	0.517697	NA	Intergenic	NA	-89608	asic4.L|ASIC4|81|Xelaev18044490m.mrna1
chr8S-10900000	chr8S	10900000	10950000	+	0.517732	NA	Intergenic	NA	22011	bag5.S|BAG5|92|Xelaev18041170m.mrna1
chr1L-61700000	chr1L	61700000	61750000	+	0.517768	NA	Intergenic	NA	-1850	casp6.L|CASP6|94|Xelaev18005653m.mrna1
chr7L-67050000	chr7L	67050000	67100000	+	0.517826	NA	Intergenic	NA	-56364	tmem45b.L|TMEM45B|101|Xelaev18035284m.mrna1
chr5S-45450000	chr5S	45450000	45500000	+	0.517892	NA	intron (LOC100127543.S|PACRG|87|Xelaev18029072m.mrna1, intron 2 of 4)	NA	163915	LOC100127543.S|PACRG|87|Xelaev18029072m.mrna1
chr1L-190700000	chr1L	190700000	190750000	+	0.517912	NA	intron (Xetrov90003504m.L|MAST4|34|Xelaev18008218m.mrna1, intron 5 of 26)	NA	109548	cd180.L|CD180|98|Xelaev18008217m.mrna1
chr3S-49050000	chr3S	49050000	49100000	+	0.518484	NA	Intergenic	NA	-2135	unnamed|NA|00|Xelaev18020617m.mrna1
chr3S-37500000	chr3S	37500000	37550000	+	0.518563	NA	intron (cers3.S|CERS2|88|Xelaev18020457m.mrna1, intron 1 of 11)	NA	-14088	adamts17-like.S|ADAMTS17|97|Xelaev18020458m.mrna1
chr7L-30700000	chr7L	30700000	30750000	+	0.518574	NA	Intergenic	NA	-7565	MGC147576.L|FRA10AC1|100|Xelaev18034739m.mrna1
chr5S-62650000	chr5S	62650000	62700000	+	0.518814	NA	TTS (unnamed|NA|00|Xelaev18029321m.mrna1)	NA	1725	unnamed|NA|00|Xelaev18029321m.mrna1
chr9_10L-66550000	chr9_10L	66550000	66600000	+	0.518983	NA	intron (dnah11-like.2.L|DNAH11|97|Xelaev18044708m.mrna1, intron 8 of 80)	NA	11054	dnah11-like.2.L|DNAH11|97|Xelaev18044708m.mrna1
chr3L-100100000	chr3L	100100000	100150000	+	0.519236	NA	Intergenic	NA	-17484	rlbp1.L|RLBP1|100|Xelaev18018360m.mrna1
chr5S-109450000	chr5S	109450000	109500000	+	0.519412	NA	intron (sphkap.S|SPHKAP|51|Xelaev18029943m.mrna1, intron 3 of 11)	NA	74796	sphkap.S|SPHKAP|51|Xelaev18029943m.mrna1
chr3S-43700000	chr3S	43700000	43750000	+	0.519574	NA	intron (ticrr.S|TICRR|69|Xelaev18020508m.mrna1, intron 3 of 21)	NA	19152	ticrr.S|TICRR|69|Xelaev18020508m.mrna1
chr7L-10900000	chr7L	10900000	10950000	+	0.519732	NA	intron (Xetrov90017479m.L|FAM13A|21|Xelaev18034465m.mrna1, intron 6 of 7)	NA	41046	Xetrov90017479m.L|FAM13A|21|Xelaev18034465m.mrna1
chr2S-58350000	chr2S	58350000	58400000	+	0.520487	NA	intron (tmcc2.S|TMCC2|104|Xelaev18014949m.mrna1, intron 2 of 5)	NA	18457	tmcc2.S|TMCC2|104|Xelaev18014949m.mrna1
chr6S-17700000	chr6S	17700000	17750000	+	0.520605	NA	Intergenic	NA	-5379	armc4.S|ARMC4|101|Xelaev18032888m.mrna1
chr5S-9750000	chr5S	9750000	9800000	+	0.520829	NA	Intergenic	NA	-30050	unnamed|NA|00|Xelaev18028592m.mrna1
chr7L-10800000	chr7L	10800000	10850000	+	0.52119	NA	intron (LOC101730440.L|FAM13C|93|Xelaev18034464m.mrna1, intron 2 of 11)	NA	28829	LOC101730440.L|FAM13C|93|Xelaev18034464m.mrna1
chr3S-72200000	chr3S	72200000	72250000	+	0.521243	NA	intron (gpr22.S|GPR22|98|Xelaev18020990m.mrna1, intron 2 of 2)	NA	4678	gpr22.S|GPR22|98|Xelaev18020990m.mrna1
chr9_10S-24050000	chr9_10S	24050000	24100000	+	0.521363	NA	Intergenic	NA	-8413	unnamed|SYNGR1|92|Xelaev18046482m.mrna1
chr9_10L-39450000	chr9_10L	39450000	39500000	+	0.521525	NA	intron (unnamed|ZNF300|23|Xelaev18044150m.mrna1, intron 4 of 6)	NA	4560	unnamed|ZNF300|23|Xelaev18044150m.mrna1
chr9_10S-71700000	chr9_10S	71700000	71750000	+	0.521602	NA	intron (LOC100127872.Sp|FTCDNL1|112|Xelaev18900006.mrna1, intron 9 of 12)	NA	-67648	satb2.S|SATB2|96|Xelaev18047353m.mrna1
chr1L-88350000	chr1L	88350000	88400000	+	0.521665	NA	intron (tmprss9.L|TMPRSS9|104|Xelaev18006070m.mrna1, intron 5 of 19)	NA	18334	tmprss9.L|TMPRSS9|104|Xelaev18006070m.mrna1
chr4L-97900000	chr4L	97900000	97950000	+	0.521703	NA	Intergenic	NA	35326	unnamed|NA|00|Xelaev18023378m.mrna1
chr3S-48850000	chr3S	48850000	48900000	+	0.521843	NA	Intergenic	NA	-14972	cops2.S|COPS2|94|Xelaev18020612m.mrna1
chr2L-6600000	chr2L	6600000	6650000	+	0.522136	NA	intron (ildr2.L|ILDR2|100|Xelaev18011332m.mrna1, intron 1 of 9)	NA	-15554	unnamed|NA|00|Xelaev18011333m.mrna1
chr3L-18950000	chr3L	18950000	19000000	+	0.522302	NA	Intergenic	NA	-25679	Xetrov90007307m.L|ATP10B|94|Xelaev18016987m.mrna1
chr3S-49650000	chr3S	49650000	49700000	+	0.522594	NA	Intergenic	NA	-79776	sema6d.S|SEMA6D|101|Xelaev18020623m.mrna1
chr3S-72800000	chr3S	72800000	72850000	+	0.522637	NA	exon (abcd2-like.S|ABCD2|100|Xelaev18021007m.mrna1, exon 10 of 10)	NA	24956	abcd2-like.S|ABCD2|100|Xelaev18021007m.mrna1
chr8L-84500000	chr8L	84500000	84550000	+	0.522884	NA	Intergenic	NA	-18344	Xetrov90021648m.L|COX16|95|Xelaev18039904m.mrna1
chr5L-49850000	chr5L	49850000	49900000	+	0.5229	NA	intron (unnamed|TRIM67|63|Xelaev18026764m.mrna1, intron 1 of 5)	NA	7263	unnamed|TRIM67|63|Xelaev18026764m.mrna1
chr6S-66150000	chr6S	66150000	66200000	+	0.52335	NA	intron (Xetrov90016159m.S|GMDS|98|Xelaev18033438m.mrna1, intron 7 of 10)	NA	121135	unnamed|NA|00|Xelaev18033439m.mrna1
chr6L-50200000	chr6L	50200000	50250000	+	0.52383	NA	intron (unnamed|NEK11|96|Xelaev18031126m.mrna1, intron 7 of 14)	NA	51212	unnamed|NEK11|96|Xelaev18031126m.mrna1
chr9_10S-99200000	chr9_10S	99200000	99250000	+	0.523906	NA	intron (myo15a-like.2.S|MYO15A|37|Xelaev18047787m.mrna1, intron 40 of 60)	NA	-34291	alkbh5.S|ALKBH5|100|Xelaev18047788m.mrna1
chr1S-77650000	chr1S	77650000	77700000	+	0.523951	NA	intron (tmprss9.S|TMPRSS9|104|Xelaev18009630m.mrna1, intron 1 of 19)	NA	6229	tmprss9.S|TMPRSS9|104|Xelaev18009630m.mrna1
chr4L-98600000	chr4L	98600000	98650000	+	0.524318	NA	promoter-TSS (myoc.L|MYOC|104|Xelaev18023392m.mrna1)	NA	-361	myoc.L|MYOC|104|Xelaev18023392m.mrna1
chr4L-90150000	chr4L	90150000	90200000	+	0.5248	NA	intron (unnamed|RALGPS2|100|Xelaev18023252m.mrna1, intron 19 of 19)	NA	-21471	fam20b.L|FAM20B|93|Xelaev18023254m.mrna1
chr6S-96550000	chr6S	96550000	96600000	+	0.524814	NA	Intergenic	NA	-33431	LOC100492224-like.S|C8orf34|66|Xelaev18033782m.mrna1
chr6S-14800000	chr6S	14800000	14850000	+	0.524916	NA	intron (pard3.S|PARD3|101|Xelaev18032860m.mrna1, intron 1 of 25)	NA	47009	pard3.S|PARD3|101|Xelaev18032860m.mrna1
chr8S-58350000	chr8S	58350000	58400000	+	0.52492	NA	Intergenic	NA	-1723	apln.S|APLN|77|Xelaev18042146m.mrna1
chr7L-101700000	chr7L	101700000	101750000	+	0.525542	NA	intron (grik5-like.2.L|GRIK5|82|Xelaev18035958m.mrna1, intron 13 of 20)	NA	-57957	LOC101730884.L|ATP1A3|80|Xelaev18035957m.mrna1
chr1S-62200000	chr1S	62200000	62250000	+	0.525714	NA	Intergenic	NA	35887	unnamed|NA|00|Xelaev18009417m.mrna1
chr9_10S-70350000	chr9_10S	70350000	70400000	+	0.526246	NA	intron (unnamed|C3orf70|98|Xelaev18047330m.mrna1, intron 1 of 2)	NA	7752	unnamed|C3orf70|98|Xelaev18047330m.mrna1
chr1L-173000000	chr1L	173000000	173050000	+	0.526321	NA	intron (sema6a.L|SEMA6A|100|Xelaev18007980m.mrna1, intron 1 of 18)	NA	989	sema6a.L|SEMA6A|100|Xelaev18007980m.mrna1
chr4L-77850000	chr4L	77850000	77900000	+	0.52642	NA	exon (lrrc19.L|C1orf210|77|Xelaev18023043m.mrna1, exon 3 of 6)	NA	2074	lrrc19.L|C1orf210|77|Xelaev18023043m.mrna1
chr9_10S-57300000	chr9_10S	57300000	57350000	+	0.526662	NA	exon (fign-like.S|FIGN|61|Xelaev18047138m.mrna1, exon 2 of 4)	NA	2422	fign-like.S|FIGN|61|Xelaev18047138m.mrna1
chr6S-44300000	chr6S	44300000	44350000	+	0.527371	NA	TTS (cdv3.S|CDV3|66|Xelaev18033191m.mrna1)	NA	14107	cdv3.S|CDV3|66|Xelaev18033191m.mrna1
chr6S-23950000	chr6S	23950000	24000000	+	0.527675	NA	Intergenic	NA	70825	unnamed|NA|00|Xelaev18032957m.mrna1
chr1L-125600000	chr1L	125600000	125650000	+	0.527848	NA	intron (unnamed|GLIS3|100|Xelaev18006835m.mrna1, intron 1 of 10)	NA	11912	unnamed|GLIS3|100|Xelaev18006835m.mrna1
chr2L-107700000	chr2L	107700000	107750000	+	0.527882	NA	intron (edar.L|EDAR|97|Xelaev18012916m.mrna1, intron 1 of 11)	NA	11705	edar.L|EDAR|97|Xelaev18012916m.mrna1
chr4L-37900000	chr4L	37900000	37950000	+	0.528102	NA	Intergenic	NA	-5325	smpd3-like.L|SMPD3|101|Xelaev18022478m.mrna1
chr9_10S-20950000	chr9_10S	20950000	21000000	+	0.528267	NA	intron (tbc1d16.S|TBC1D16|70|Xelaev18046424m.mrna1, intron 3 of 11)	NA	28999	tbc1d16.S|TBC1D16|70|Xelaev18046424m.mrna1
chr1L-76900000	chr1L	76900000	76950000	+	0.528342	NA	intron (fras1.L|FRAS1|102|Xelaev18005869m.mrna1, intron 2 of 72)	NA	75005	fras1.L|FRAS1|102|Xelaev18005869m.mrna1
chr5L-41350000	chr5L	41350000	41400000	+	0.528427	NA	Intergenic	NA	-34769	map4k3.L|MAP4K3|100|Xelaev18026669m.mrna1
chr2L-92500000	chr2L	92500000	92550000	+	0.528477	NA	intron (ywhag.L|YWHAG|100|Xelaev18012695m.mrna1, intron 1 of 1)	NA	977	ywhag.L|YWHAG|100|Xelaev18012695m.mrna1
chr5L-48150000	chr5L	48150000	48200000	+	0.528538	NA	Intergenic	NA	36799	unnamed|NA|00|Xelaev18026740m.mrna1
chr9_10S-9850000	chr9_10S	9850000	9900000	+	0.528599	NA	intron (pard6b.S|PARD6B|101|Xelaev18046178m.mrna1, intron 1 of 2)	NA	9405	pard6b.S|PARD6B|101|Xelaev18046178m.mrna1
chr5L-48550000	chr5L	48550000	48600000	+	0.528603	NA	Intergenic	NA	-13209	esr1.L|ESR1|100|Xelaev18026742m.mrna1
chr1L-33550000	chr1L	33550000	33600000	+	0.528731	NA	Intergenic	NA	50630	LOC100488302-like.L|KIAA1456|99|Xelaev18005308m.mrna1
chr8L-104100000	chr8L	104100000	104150000	+	0.529389	NA	Intergenic	NA	-12234	unnamed|FAM135A|3|Xelaev18040379m.mrna1
chr2L-80950000	chr2L	80950000	81000000	+	0.529609	NA	intron (Xetrov90004934m.L|ACR|62|Xelaev18012482m.mrna1, intron 1 of 4)	NA	11935	Xetrov90004934m.L|ACR|62|Xelaev18012482m.mrna1
chr9_10L-89700000	chr9_10L	89700000	89750000	+	0.530283	NA	Intergenic	NA	10971	unnamed|NA|00|Xelaev18045155m.mrna1
chr2L-68050000	chr2L	68050000	68100000	+	0.530498	NA	Intergenic	NA	72910	unnamed|NA|00|Xelaev18012298m.mrna1
chr2L-106950000	chr2L	106950000	107000000	+	0.530639	NA	Intergenic	NA	10898	unnamed|NA|00|Xelaev18012906m.mrna1
chr9_10L-92950000	chr9_10L	92950000	93000000	+	0.53073	NA	Intergenic	NA	-13081	smg1.L|SMG1|99|Xelaev18045208m.mrna1
chr7L-77150000	chr7L	77150000	77200000	+	0.530867	NA	Intergenic	NA	-3133	btg4.L|BTG4|84|Xelaev18035485m.mrna1
chr7S-67250000	chr7S	67250000	67300000	+	0.531002	NA	Intergenic	NA	-2255	gpr153.S|GPR153|106|Xelaev18037592m.mrna1
chr2L-107300000	chr2L	107300000	107350000	+	0.531344	NA	intron (cybb.L|CYBB|100|Xelaev18012913m.mrna1, intron 8 of 13)	NA	22840	cybb.L|CYBB|100|Xelaev18012913m.mrna1
chr8S-3300000	chr8S	3300000	3350000	+	0.531775	NA	Intergenic	NA	94872	foxa1.S|FOXA1|100|Xelaev18041048m.mrna1
chr1L-68550000	chr1L	68550000	68600000	+	0.531787	NA	Intergenic	NA	-12497	unnamed|ADH5|99|Xelaev18005748m.mrna1
chr2L-77900000	chr2L	77900000	77950000	+	0.532115	NA	Intergenic	NA	88046	kdm6a.L|KDM6A|100|Xelaev18012421m.mrna1
chr5L-126500000	chr5L	126500000	126550000	+	0.532147	NA	intron (LOC100490418.L|GPR55|98|Xelaev18027883m.mrna1, intron 1 of 1)	NA	5210	LOC100490418.L|GPR55|98|Xelaev18027883m.mrna1
chr3S-53350000	chr3S	53350000	53400000	+	0.532395	NA	Intergenic	NA	-33227	lipc.S|LIPC|86|Xelaev18020676m.mrna1
chr3L-103250000	chr3L	103250000	103300000	+	0.532478	NA	Intergenic	NA	-17117	rgma.L|RGMA|88|Xelaev18018383m.mrna1
chr2S-106100000	chr2S	106100000	106150000	+	0.532554	NA	promoter-TSS (slitrk6.S|SLITRK6|96|Xelaev18015687m.mrna1)	NA	-658	slitrk6.S|SLITRK6|96|Xelaev18015687m.mrna1
chr3L-26200000	chr3L	26200000	26250000	+	0.533082	NA	Intergenic	NA	-60464	unnamed|NA|00|Xelaev18017131m.mrna1
chr7L-30400000	chr7L	30400000	30450000	+	0.533364	NA	Intergenic	NA	-8704	myof.L|MYOF|100|Xelaev18034732m.mrna1
chr3L-114400000	chr3L	114400000	114450000	+	0.53399	NA	intron (anxa4.L|ANXA4|99|Xelaev18018541m.mrna1, intron 11 of 12)	NA	-13762	gmcl1.L|GMCL1|45|Xelaev18018540m.mrna1
chr8L-104500000	chr8L	104500000	104550000	+	0.534037	NA	intron (LOC100496185.L|NA|00|Xelaev18040394m.mrna1, intron 3 of 10)	NA	1870	LOC100496185.L|NA|00|Xelaev18040394m.mrna1
chr7S-72550000	chr7S	72550000	72600000	+	0.534445	NA	intron (LOC100494984.S|SACS|99|Xelaev18037685m.mrna1, intron 2 of 8)	NA	10700	LOC100494984.S|SACS|99|Xelaev18037685m.mrna1
chr6L-28950000	chr6L	28950000	29000000	+	0.534972	NA	intron (akap9.L|AKAP9|41|Xelaev18030851m.mrna1, intron 20 of 47)	NA	-20727	unnamed|NA|00|Xelaev18030852m.mrna1
chr3S-75350000	chr3S	75350000	75400000	+	0.534973	NA	Intergenic	NA	-71048	pim3.S|PIM3|96|Xelaev18021022m.mrna1
chr2L-27350000	chr2L	27350000	27400000	+	0.535118	NA	intron (unnamed|FILIP1L|97|Xelaev18011601m.mrna1, intron 2 of 5)	NA	56085	unnamed|FILIP1L|97|Xelaev18011601m.mrna1
chr7L-35000000	chr7L	35000000	35050000	+	0.535128	NA	intron (unnamed|INSRR|12|Xelaev18034813m.mrna1, intron 4 of 15)	NA	18346	unnamed|INSRR|12|Xelaev18034813m.mrna1
chr3L-59450000	chr3L	59450000	59500000	+	0.535294	NA	Intergenic	NA	23002	unnamed|NA|00|Xelaev18017639m.mrna1
chr2L-143100000	chr2L	143100000	143150000	+	0.5354	NA	intron (unnamed|AGAP2|100|Xelaev18013460m.mrna1, intron 7 of 17)	NA	37727	unnamed|C1GALT1|73|Xelaev18013459m.mrna1
chr3L-80750000	chr3L	80750000	80800000	+	0.535458	NA	intron (scaper.L|SCAPER|100|Xelaev18017973m.mrna1, intron 14 of 30)	NA	65714	scaper.L|SCAPER|100|Xelaev18017973m.mrna1
chr3L-94350000	chr3L	94350000	94400000	+	0.535715	NA	intron (galk2.L|GALK2|98|Xelaev18018235m.mrna1, intron 9 of 9)	NA	56872	galk2.L|GALK2|98|Xelaev18018235m.mrna1
chr3S-84500000	chr3S	84500000	84550000	+	0.535839	NA	Intergenic	NA	-79537	nav3.S|NAV3|100|Xelaev18021142m.mrna1
chr6L-140000000	chr6L	140000000	140050000	+	0.535985	NA	exon (Xetrov90017149m.L|TAF2|98|Xelaev18032328m.mrna1, exon 17 of 24)	NA	27838	unnamed|NA|00|Xelaev18032327m.mrna1
chr2L-74150000	chr2L	74150000	74200000	+	0.536015	NA	intron (tbl1x.L|TBL1X|91|Xelaev18012367m.mrna1, intron 10 of 16)	NA	37416	unnamed|GPR143|97|Xelaev18012368m.mrna1
chr7S-75900000	chr7S	75900000	75950000	+	0.53603	NA	Intergenic	NA	-7751	Xetrov90019105m.S|CEACAM1|43|Xelaev18037748m.mrna1
chr2L-79700000	chr2L	79700000	79750000	+	0.53622	NA	exon (sfpq.L|SFPQ|62|Xelaev18012461m.mrna1, exon 10 of 10)	NA	13421	sfpq.L|SFPQ|62|Xelaev18012461m.mrna1
chr6L-103200000	chr6L	103200000	103250000	+	0.53638	NA	Intergenic	NA	-26090	tubb6.L|TUBB6|96|Xelaev18031827m.mrna1
chr4S-79950000	chr4S	79950000	80000000	+	0.536509	NA	intron (tada1.Sp|TADA1|17|Xelaev18900895.mrna1, intron 2 of 9)	NA	28203	tada1.Sp|TADA1|17|Xelaev18900895.mrna1
chr9_10L-73600000	chr9_10L	73600000	73650000	+	0.536659	NA	Intergenic	NA	-37898	unnamed|NA|00|Xelaev18044846m.mrna1
chr8L-84450000	chr8L	84450000	84500000	+	0.536744	NA	exon (synj2bp.L|SYNJ2BP|93|Xelaev18039901m.mrna1, exon 4 of 4)	NA	-11487	LOC100489116.L|DESI2|83|Xelaev18039902m.mrna1
chr3S-36850000	chr3S	36850000	36900000	+	0.536828	NA	Intergenic	NA	-8085	ankdd1a-like.S|ANKDD1A|95|Xelaev18020448m.mrna1
chr7L-70850000	chr7L	70850000	70900000	+	0.537177	NA	exon (unnamed|UBASH3B|98|Xelaev18035357m.mrna1, exon 14 of 14)	NA	55861	LOC100127873.L|NA|00|Xelaev18035358m.mrna1
chr2L-68700000	chr2L	68700000	68750000	+	0.537223	NA	intron (pfkfb2.L|PFKFB2|100|Xelaev18012309m.mrna1, intron 6 of 17)	NA	16732	pfkfb2.L|PFKFB2|100|Xelaev18012309m.mrna1
chr3S-3650000	chr3S	3650000	3700000	+	0.537383	NA	Intergenic	NA	-10957	unnamed|MRPS33|83|Xelaev18019799m.mrna1
chr8S-81200000	chr8S	81200000	81250000	+	0.537544	NA	Intergenic	NA	-2659	LOC100487575.S|NA|00|Xelaev18042501m.mrna1
chr7L-10850000	chr7L	10850000	10900000	+	0.537727	NA	intron (Xetrov90017479m.L|FAM13A|21|Xelaev18034465m.mrna1, intron 7 of 7)	NA	-21171	LOC101730440.L|FAM13C|93|Xelaev18034464m.mrna1
chr5S-108150000	chr5S	108150000	108200000	+	0.538038	NA	intron (gpc5.L|GPC5|88|Xelaev18029918m.mrna1, intron 6 of 8)	NA	30481	gpc5.L|GPC5|88|Xelaev18029918m.mrna1
chr3S-44200000	chr3S	44200000	44250000	+	0.538426	NA	Intergenic	NA	-8914	mespb.S|MESP1|43|Xelaev18020519m.mrna1
chr9_10S-79950000	chr9_10S	79950000	80000000	+	0.538496	NA	Intergenic	NA	53519	litaf.S|LITAF|14|Xelaev18047491m.mrna1
chr9_10L-66400000	chr9_10L	66400000	66450000	+	0.538594	NA	intron (dnah11-like.2.L|DNAH11|97|Xelaev18044708m.mrna1, intron 78 of 80)	NA	26969	cdca7.L|CDCA7|96|Xelaev18044707m.mrna1
chr1L-66250000	chr1L	66250000	66300000	+	0.538659	NA	Intergenic	NA	79380	unnamed|NA|00|Xelaev18005707m.mrna1
chr5S-21050000	chr5S	21050000	21100000	+	0.538756	NA	intron (Xetrov90013148m.S|CAMKMT|59|Xelaev18028745m.mrna1, intron 6 of 7)	NA	54059	Xetrov90013148m.S|CAMKMT|59|Xelaev18028745m.mrna1
chr5L-150200000	chr5L	150200000	150250000	+	0.538781	NA	Intergenic	NA	71082	tfap2b.L|TFAP2B|94|Xelaev18028206m.mrna1
chr5L-152200000	chr5L	152200000	152250000	+	0.538876	NA	Intergenic	NA	-18822	unnamed|MSRA|89|Xelaev18028245m.mrna1
chr1S-78350000	chr1S	78350000	78400000	+	0.539078	NA	intron (pip5k1c.Sp|NA|00|Xelaev18900751.mrna1, intron 12 of 12)	NA	23279	unnamed|NA|00|Xelaev18009648m.mrna1
chr6S-17850000	chr6S	17850000	17900000	+	0.539143	NA	intron (unnamed|MKX|113|Xelaev18032889m.mrna1, intron 3 of 7)	NA	41278	unnamed|MKX|113|Xelaev18032889m.mrna1
chr4S-75000000	chr4S	75000000	75050000	+	0.539182	NA	Intergenic	NA	-14472	hccs-like.S|HCCS|100|Xelaev18025365m.mrna1
chr4S-66100000	chr4S	66100000	66150000	+	0.539322	NA	intron (atp6v0b.S|ATP6V0B|75|Xelaev18025224m.mrna1, intron 7 of 7)	NA	18323	atp6v0b.S|ATP6V0B|75|Xelaev18025224m.mrna1
chr2L-95850000	chr2L	95850000	95900000	+	0.539576	NA	intron (tpst1.L|TPST1|98|Xelaev18012756m.mrna1, intron 2 of 3)	NA	12126	tpst1.L|TPST1|98|Xelaev18012756m.mrna1
chr8L-30600000	chr8L	30600000	30650000	+	0.539675	NA	Intergenic	NA	-36719	vsig1.L|VSIG1|56|Xelaev18038822m.mrna1
chr5L-113500000	chr5L	113500000	113550000	+	0.539683	NA	intron (kcnab1.L|KCNAB1|93|Xelaev18027673m.mrna1, intron 1 of 13)	NA	490	kcnab1.L|KCNAB1|93|Xelaev18027673m.mrna1
chr9_10L-9750000	chr9_10L	9750000	9800000	+	0.539904	NA	intron (sulf2.L|SULF1|80|Xelaev18043428m.mrna1, intron 2 of 12)	NA	14242	sulf2.L|SULF1|80|Xelaev18043428m.mrna1
chr5S-36700000	chr5S	36700000	36750000	+	0.540123	NA	intron (utrn-like.1.S|UTRN|44|Xelaev18028970m.mrna1, intron 16 of 49)	NA	123360	utrn-like.1.S|UTRN|44|Xelaev18028970m.mrna1
chr4S-90700000	chr4S	90700000	90750000	+	0.540174	NA	intron (imp3.S|IMP3|98|Xelaev18025593m.mrna1, intron 3 of 6)	NA	15313	imp3.S|IMP3|98|Xelaev18025593m.mrna1
chr2S-137500000	chr2S	137500000	137550000	+	0.5402	NA	intron (ubl3.S|UBL3|100|Xelaev18016190m.mrna1, intron 1 of 4)	NA	24453	ubl3.S|UBL3|100|Xelaev18016190m.mrna1
chr9_10S-86600000	chr9_10S	86600000	86650000	+	0.540256	NA	Intergenic	NA	-4516	Xetrov90013338m.S|NA|00|Xelaev18047559m.mrna1
chr3L-43000000	chr3L	43000000	43050000	+	0.54029	NA	intron (chst11.L|CHST11|100|Xelaev18017400m.mrna1, intron 2 of 2)	NA	62088	unnamed|SLC41A2|95|Xelaev18017401m.mrna1
chr8S-5650000	chr8S	5650000	5700000	+	0.540293	NA	intron (tyro3.S|TYRO3|92|Xelaev18041093m.mrna1, intron 9 of 17)	NA	34972	tyro3.S|TYRO3|92|Xelaev18041093m.mrna1
chr9_10S-35600000	chr9_10S	35600000	35650000	+	0.540293	NA	Intergenic	NA	12918	unnamed|NA|00|Xelaev18046768m.mrna1
chr6L-58400000	chr6L	58400000	58450000	+	0.540295	NA	exon (grb10.L|GRB10|101|Xelaev18031227m.mrna1, exon 3 of 17)	NA	73266	grb10.L|GRB10|101|Xelaev18031227m.mrna1
chr4S-21850000	chr4S	21850000	21900000	+	0.540379	NA	intron (sox6.S|SOX6|100|Suzuki00015.mrna1, intron 10 of 13)	NA	87058	sox6.S|SOX6|100|Suzuki00015.mrna1
chr1L-132350000	chr1L	132350000	132400000	+	0.540724	NA	intron (frmd3.L|FRMD3|96|Xelaev18006930m.mrna1, intron 4 of 13)	NA	-74891	rmi1.L|RMI1|43|Xelaev18006932m.mrna1
chr4L-98800000	chr4L	98800000	98850000	+	0.540898	NA	intron (fmo2.L|FMO2|98|Xelaev18023396m.mrna1, intron 4 of 7)	NA	6305	fmo2.L|FMO2|98|Xelaev18023396m.mrna1
chr7L-99150000	chr7L	99150000	99200000	+	0.54099	NA	Intergenic	NA	-14751	dnaaf3.L|DNAAF3|81|Xelaev18035908m.mrna1
chr8L-104200000	chr8L	104200000	104250000	+	0.541014	NA	intron (prpf3.Lp|PRPF3|28|Xelaev18900787.mrna1, intron 21 of 23)	NA	11670	unnamed|NA|00|Xelaev18040383m.mrna1
chr4L-114150000	chr4L	114150000	114200000	+	0.54102	NA	Intergenic	NA	50779	unnamed|NA|00|Xelaev18023670m.mrna1
chr2L-10150000	chr2L	10150000	10200000	+	0.541099	NA	TTS (unnamed|NA|00|Xelaev18011421m.mrna1)	NA	6473	unnamed|NA|00|Xelaev18011421m.mrna1
chr9_10S-87850000	chr9_10S	87850000	87900000	+	0.541319	NA	Intergenic	NA	-16530	pdgfa.S|PDGFA|84|Xelaev18047587m.mrna1
chr5S-118200000	chr5S	118200000	118250000	+	0.541413	NA	intron (kidins220.S|KIDINS220|100|Xelaev18030067m.mrna1, intron 22 of 29)	NA	44147	id2.S|ID2|101|Xelaev18030066m.mrna1
chr1L-58500000	chr1L	58500000	58550000	+	0.541492	NA	Intergenic	NA	65130	ankrd50.L|ANKRD50|99|Xelaev18005601m.mrna1
chr3S-66150000	chr3S	66150000	66200000	+	0.541866	NA	intron (unnamed|TAF3|56|Xelaev18020917m.mrna1, intron 4 of 6)	NA	25452	unnamed|NA|00|Xelaev18020918m.mrna1
chr9_10L-68100000	chr9_10L	68100000	68150000	+	0.541898	NA	Intergenic	NA	-1106	hoxd13.L|HOXD13|100|Xelaev18044742m.mrna1
chr1L-93100000	chr1L	93100000	93150000	+	0.541918	NA	Intergenic	NA	-61873	unnamed|NA|00|Xelaev18006160m.mrna1
chr5L-132800000	chr5L	132800000	132850000	+	0.542214	NA	intron (uggt1-like.L|UGGT1|97|Xelaev18027990m.mrna1, intron 25 of 40)	NA	-3319	unnamed|NA|00|Xelaev18027991m.mrna1
chr9_10L-70050000	chr9_10L	70050000	70100000	+	0.542305	NA	Intergenic	NA	63741	unnamed|UBE2E3|100|Xelaev18044773m.mrna1
chr4L-95750000	chr4L	95750000	95800000	+	0.542342	NA	intron (znf644.L|ZNF644|98|Xelaev18023346m.mrna1, intron 1 of 6)	NA	113	znf644.L|ZNF644|98|Xelaev18023346m.mrna1
chr2L-68750000	chr2L	68750000	68800000	+	0.542363	NA	Intergenic	NA	-26925	Xetrov90005274m.L|CR1|15|Xelaev18012311m.mrna1
chr1S-78550000	chr1S	78550000	78600000	+	0.542517	NA	Intergenic	NA	-4633	gipc3.S|GIPC3|86|Xelaev18009656m.mrna1
chr3L-39500000	chr3L	39500000	39550000	+	0.542561	NA	intron (hk2.L|HK2|97|Xelaev18017318m.mrna1, intron 2 of 18)	NA	5758	hk2.L|HK2|97|Xelaev18017318m.mrna1
chr4L-83450000	chr4L	83450000	83500000	+	0.542598	NA	intron (unnamed|MOB3C|80|Xelaev18023130m.mrna1, intron 2 of 3)	NA	16163	unnamed|MOB3C|80|Xelaev18023130m.mrna1
chr5S-78000000	chr5S	78000000	78050000	+	0.542873	NA	Intergenic	NA	-97290	fam83b.S|FAM83B|106|Xelaev18029496m.mrna1
chr9_10S-39300000	chr9_10S	39300000	39350000	+	0.542909	NA	Intergenic	NA	-2245	unnamed|RGS9|105|Xelaev18046850m.mrna1
chr5L-116100000	chr5L	116100000	116150000	+	0.542951	NA	Intergenic	NA	20811	ankub1.L|ANKUB1|97|Xelaev18027716m.mrna1
chr3S-36700000	chr3S	36700000	36750000	+	0.543237	NA	intron (rasl12-like.S|RASL12|103|Xelaev18020444m.mrna1, intron 4 of 4)	NA	12899	rasl12-like.S|RASL12|103|Xelaev18020444m.mrna1
chr4S-88650000	chr4S	88650000	88700000	+	0.543251	NA	intron (gprc5a.S|GPRC5A|98|Xelaev18025575m.mrna1, intron 3 of 3)	NA	6912	gprc5a.S|GPRC5A|98|Xelaev18025575m.mrna1
chr8S-55750000	chr8S	55750000	55800000	+	0.543458	NA	intron (zc4h2.S|ZC4H2|100|Xelaev18042079m.mrna1, intron 1 of 4)	NA	808	zc4h2.S|ZC4H2|100|Xelaev18042079m.mrna1
chr5L-49050000	chr5L	49050000	49100000	+	0.543469	NA	intron (adgb.L|ADGB|86|Xelaev18026747m.mrna1, intron 12 of 35)	NA	55076	adgb.L|ADGB|86|Xelaev18026747m.mrna1
chr7L-76850000	chr7L	76850000	76900000	+	0.543699	NA	Intergenic	NA	-3334	unnamed|NA|00|Xelaev18035478m.mrna1
chr1L-38500000	chr1L	38500000	38550000	+	0.543772	NA	intron (MGC79698.L|WWC2|68|Xelaev18005388m.mrna1, intron 14 of 21)	NA	51723	cldn24.L|CLDN22|75|Xelaev18005387m.mrna1
chr2S-20600000	chr2S	20600000	20650000	+	0.543855	NA	intron (runx1.S|RUNX1|94|Xelaev18014321m.mrna1, intron 2 of 5)	NA	10657	runx1.S|RUNX1|94|Xelaev18014321m.mrna1
chr3L-74000000	chr3L	74000000	74050000	+	0.544047	NA	Intergenic	NA	181065	unnamed|GATA3|100|Xelaev18017847m.mrna1
chr7L-91000000	chr7L	91000000	91050000	+	0.544062	NA	intron (cep104-like.L|CEP104|103|Xelaev18035755m.mrna1, intron 6 of 21)	NA	14000	cep104-like.L|CEP104|103|Xelaev18035755m.mrna1
chr3S-82650000	chr3S	82650000	82700000	+	0.544091	NA	Intergenic	NA	-20158	unnamed|NA|00|Xelaev18021121m.mrna1
chr7S-3100000	chr7S	3100000	3150000	+	0.544267	NA	Intergenic	NA	78781	unnamed|EMX2|100|Xelaev18036663m.mrna1
chr1L-125900000	chr1L	125900000	125950000	+	0.544321	NA	intron (rfx3.L|RFX3|100|Xelaev18006836m.mrna1, intron 1 of 17)	NA	8684	rfx3.L|RFX3|100|Xelaev18006836m.mrna1
chr3L-68450000	chr3L	68450000	68500000	+	0.544574	NA	intron (reln.L|RELN|99|Xelaev18017773m.mrna1, intron 46 of 63)	NA	-52115	slc26a5.L|SLC26A5|96|Xelaev18017774m.mrna1
chr4S-90650000	chr4S	90650000	90700000	+	0.544602	NA	Intergenic	NA	-34687	imp3.S|IMP3|98|Xelaev18025593m.mrna1
chr5S-130850000	chr5S	130850000	130900000	+	0.544701	NA	intron (pinx1.Sp|PINX1|39|Xelaev18900750.mrna1, intron 16 of 20)	NA	-59970	unnamed|NA|00|Xelaev18030201m.mrna1
chr1L-132400000	chr1L	132400000	132450000	+	0.544827	NA	Intergenic	NA	-24891	rmi1.L|RMI1|43|Xelaev18006932m.mrna1
chr3L-60950000	chr3L	60950000	61000000	+	0.544884	NA	Intergenic	NA	-27640	ptprz1.L|PTPRZ1|76|Xelaev18017663m.mrna1
chr5S-70600000	chr5S	70600000	70650000	+	0.545057	NA	Intergenic	NA	-26026	prss35.S|PRSS35|101|Xelaev18029418m.mrna1
chr2S-156400000	chr2S	156400000	156450000	+	0.545077	NA	TTS (unnamed|NA|00|Xelaev18016441m.mrna1)	NA	1661	unnamed|NA|00|Xelaev18016441m.mrna1
chr2L-68850000	chr2L	68850000	68900000	+	0.545249	NA	Intergenic	NA	-3213	unnamed|NA|00|Xelaev18012312m.mrna1
chr4L-89950000	chr4L	89950000	90000000	+	0.545363	NA	intron (rasal2-like.2.L|RASAL2|100|Xelaev18023250m.mrna1, intron 3 of 17)	NA	-76090	unnamed|RALGPS2|100|Xelaev18023252m.mrna1
chr9_10S-65250000	chr9_10S	65250000	65300000	+	0.545402	NA	Intergenic	NA	-3835	LOC100490531-like.S|PCBP3|94|Xelaev18047251m.mrna1
chr7L-78300000	chr7L	78300000	78350000	+	0.545799	NA	intron (LOC100487224.L|BCO2|94|Xelaev18035515m.mrna1, intron 1 of 11)	NA	19569	LOC100487224.L|BCO2|94|Xelaev18035515m.mrna1
chr2L-113400000	chr2L	113400000	113450000	+	0.545849	NA	intron (herc2.L|HERC2|100|Xelaev18013021m.mrna1, intron 46 of 90)	NA	71107	herc2.L|HERC2|100|Xelaev18013021m.mrna1
chr8L-36350000	chr8L	36350000	36400000	+	0.545968	NA	Intergenic	NA	-70484	unnamed|MAMLD1|54|Xelaev18038854m.mrna1
chr9_10L-70100000	chr9_10L	70100000	70150000	+	0.546362	NA	Intergenic	NA	-68624	itga4.L|ITGA4|98|Xelaev18044775m.mrna1
chr5S-83450000	chr5S	83450000	83500000	+	0.546564	NA	intron (dis3l2-like.1.S|DIS3L2|91|Xelaev18029588m.mrna1, intron 15 of 21)	NA	55785	unnamed|NA|00|Xelaev18029589m.mrna1
chr9_10S-90900000	chr9_10S	90900000	90950000	+	0.546589	NA	intron (dnah3.S|DNAH3|99|Xelaev18047641m.mrna1, intron 29 of 60)	NA	-73874	unnamed|NA|00|Xelaev18047642m.mrna1
chr7L-19000000	chr7L	19000000	19050000	+	0.546636	NA	Intergenic	NA	-16712	dock1.L|DOCK1|97|Xelaev18034581m.mrna1
chr8S-5600000	chr8S	5600000	5650000	+	0.546646	NA	Intergenic	NA	13796	tmem151b.S|TMEM151B|92|Xelaev18041092m.mrna1
chr2L-109100000	chr2L	109100000	109150000	+	0.546681	NA	Intergenic	NA	-20606	creg2.L|CREG2|95|Xelaev18012943m.mrna1
chr5S-28750000	chr5S	28750000	28800000	+	0.546873	NA	Intergenic	NA	26146	LOC100496329.S|NA|00|Xelaev18028847m.mrna1
chr3S-93450000	chr3S	93450000	93500000	+	0.546945	NA	intron (ppm1h.S|PPM1H|99|Xelaev18021271m.mrna1, intron 5 of 9)	NA	59824	ppm1h.S|PPM1H|99|Xelaev18021271m.mrna1
chr2S-102700000	chr2S	102700000	102750000	+	0.546993	NA	intron (ubac2.Sp|UBAC2|20|Xelaev18900955.mrna1, intron 3 of 4)	NA	20026	ubac2.Sp|UBAC2|20|Xelaev18900955.mrna1
chr4S-117100000	chr4S	117100000	117150000	+	0.547048	NA	intron (Xetrov90026635m.S|MAGI1|56|Xelaev18026015m.mrna1, intron 1 of 21)	NA	74828	unnamed|NA|00|Xelaev18026016m.mrna1
chr3S-93900000	chr3S	93900000	93950000	+	0.547063	NA	intron (slc25a3.S|SLC25A3|100|Xelaev18021274m.mrna1, intron 5 of 6)	NA	7174	slc25a3.S|SLC25A3|100|Xelaev18021274m.mrna1
chr4L-96300000	chr4L	96300000	96350000	+	0.547106	NA	intron (znf326.L|ZNF326|75|Xelaev18023349m.mrna1, intron 2 of 9)	NA	5048	znf326.L|ZNF326|75|Xelaev18023349m.mrna1
chr1S-57550000	chr1S	57550000	57600000	+	0.547273	NA	Intergenic	NA	-13738	unnamed|NA|00|Xelaev18009363m.mrna1
chr2L-46900000	chr2L	46900000	46950000	+	0.547342	NA	intron (sgsm2.L|SGSM2|100|Xelaev18011914m.mrna1, intron 12 of 23)	NA	108397	mnt.L|MNT|79|Xelaev18011915m.mrna1
chr7L-93950000	chr7L	93950000	94000000	+	0.54737	NA	intron (dnajc11.L|DNAJC11|100|Xelaev18035800m.mrna1, intron 4 of 15)	NA	-54284	unnamed|NA|00|Xelaev18035799m.mrna1
chr3S-99500000	chr3S	99500000	99550000	+	0.547378	NA	Intergenic	NA	-4584	f12.Sp|F12|40|Xelaev18900518.mrna1
chr5L-48400000	chr5L	48400000	48450000	+	0.547505	NA	intron (Xetrov90013456m.L|SYNE1|96|Xelaev18026741m.mrna1, intron 133 of 135)	NA	136791	esr1.L|ESR1|100|Xelaev18026742m.mrna1
chr2L-144250000	chr2L	144250000	144300000	+	0.547777	NA	Intergenic	NA	-1749	cela1-like.2.L|CELA1|97|Xelaev18013492m.mrna1
chr5L-29150000	chr5L	29150000	29200000	+	0.547873	NA	Intergenic	NA	-75802	Xetrov90013368m.L|NA|00|Xelaev18026489m.mrna1
chr8L-65700000	chr8L	65700000	65750000	+	0.548175	NA	Intergenic	NA	-6251	ppp4r4.L|PPP4R4|98|Xelaev18039569m.mrna1
chr9_10S-70500000	chr9_10S	70500000	70550000	+	0.548351	NA	intron (LOC100493878-like.S|MAP3K13|101|Xelaev18047334m.mrna1, intron 3 of 12)	NA	21877	unnamed|NA|00|Xelaev18047333m.mrna1
chr7L-41550000	chr7L	41550000	41600000	+	0.548398	NA	intron (chst3.L|CHST3|100|Xelaev18034909m.mrna1, intron 1 of 4)	NA	14735	chst3.L|CHST3|100|Xelaev18034909m.mrna1
chr4L-38050000	chr4L	38050000	38100000	+	0.548584	NA	promoter-TSS (LOC100496620.L|CYP2J2|95|Xelaev18022481m.mrna1)	NA	23	LOC100496620.L|CYP2J2|95|Xelaev18022481m.mrna1
chr4L-128850000	chr4L	128850000	128900000	+	0.548649	NA	intron (Xetrov90012724m.L|PLXNA1|98|Xelaev18023975m.mrna1, intron 2 of 31)	NA	-33274	unnamed|NA|00|Xelaev18023979m.mrna1
chr2S-45650000	chr2S	45650000	45700000	+	0.548773	NA	Intergenic	NA	-67874	unnamed|NA|00|Xelaev18014736m.mrna1
chr7L-101500000	chr7L	101500000	101550000	+	0.549036	NA	intron (Xetrov90019078m.L|ERF|27|Xelaev18035955m.mrna1, intron 2 of 5)	NA	41301	Xetrov90019078m.L|ERF|27|Xelaev18035955m.mrna1
chr3L-25500000	chr3L	25500000	25550000	+	0.549041	NA	Intergenic	NA	-29366	LOC101730467.L|C5orf58|54|Xelaev18017125m.mrna1
chr3S-98600000	chr3S	98600000	98650000	+	0.549298	NA	intron (unc5a.S|UNC5A|102|Xelaev18021363m.mrna1, intron 10 of 14)	NA	53264	hk2.S|HK2|97|Xelaev18021364m.mrna1
chr5S-27850000	chr5S	27850000	27900000	+	0.549684	NA	intron (pnpt1.S|PNPT1|93|Xelaev18028835m.mrna1, intron 23 of 27)	NA	-19288	smek2.S|SMEK2|100|Xelaev18028836m.mrna1
chr4L-78100000	chr4L	78100000	78150000	+	0.549701	NA	intron (Xetrov90011716m.L|SZT2|49|Xelaev18023052m.mrna1, intron 32 of 71)	NA	19905	Xetrov90007667m.L|NA|00|Xelaev18023053m.mrna1
chr7L-88050000	chr7L	88050000	88100000	+	0.549787	NA	intron (unnamed|NA|00|Xelaev18035681m.mrna1, intron 2 of 2)	NA	4357	unnamed|NA|00|Xelaev18035681m.mrna1
chr4L-91000000	chr4L	91000000	91050000	+	0.550195	NA	intron (cacna1e.L|CACNA1E|60|Xelaev18023270m.mrna1, intron 2 of 46)	NA	10813	cacna1e.L|CACNA1E|60|Xelaev18023270m.mrna1
chr3S-101250000	chr3S	101250000	101300000	+	0.55044	NA	intron (dpysl3.S|DPYSL3|100|Xelaev18021408m.mrna1, intron 2 of 13)	NA	70546	dpysl3.S|DPYSL3|100|Xelaev18021408m.mrna1
chr3S-24050000	chr3S	24050000	24100000	+	0.550532	NA	intron (unnamed|PPP2R2A|97|Xelaev18020223m.mrna1, intron 4 of 9)	NA	-9948	unnamed|NA|00|Xelaev18020222m.mrna1
chr1S-80900000	chr1S	80900000	80950000	+	0.550735	NA	Intergenic	NA	-40359	bmp3.S|BMP3|100|Xelaev18009692m.mrna1
chr9_10S-64800000	chr9_10S	64800000	64850000	+	0.550761	NA	intron (dusp19.S|DUSP19|54|Xelaev18047245m.mrna1, intron 2 of 2)	NA	2369	dusp19.S|DUSP19|54|Xelaev18047245m.mrna1
chr3L-100150000	chr3L	100150000	100200000	+	0.550821	NA	intron (abhd2.L|ABHD2|99|Xelaev18018361m.mrna1, intron 8 of 9)	NA	26579	abhd2.L|ABHD2|99|Xelaev18018361m.mrna1
chr3S-43750000	chr3S	43750000	43800000	+	0.550833	NA	Intergenic	NA	-3250	rhcg.S|RHCG|91|Xelaev18020510m.mrna1
chr5S-27150000	chr5S	27150000	27200000	+	0.550928	NA	Intergenic	NA	-5694	lamp5.S|LAMP5|93|Xelaev18028829m.mrna1
chr7L-90500000	chr7L	90500000	90550000	+	0.551036	NA	Intergenic	NA	-17736	unnamed|TNIK|21|Xelaev18035742m.mrna1
chr4L-40700000	chr4L	40700000	40750000	+	0.55118	NA	intron (sall1.L|SALL1|93|Xelaev18022516m.mrna1, intron 4 of 4)	NA	10172	unnamed|NA|00|Xelaev18022517m.mrna1
chr7L-41600000	chr7L	41600000	41650000	+	0.551302	NA	Intergenic	NA	-35265	chst3.L|CHST3|100|Xelaev18034909m.mrna1
chr5S-36550000	chr5S	36550000	36600000	+	0.551357	NA	intron (stx11.S|STX11|95|Xelaev18028969m.mrna1, intron 1 of 1)	NA	5317	stx11.S|STX11|95|Xelaev18028969m.mrna1
chr2L-125100000	chr2L	125100000	125150000	+	0.551448	NA	Intergenic	NA	126483	rbm26.L|RBM26|11|Xelaev18013176m.mrna1
chr7L-20300000	chr7L	20300000	20350000	+	0.551883	NA	Intergenic	NA	-35552	exoc6.L|EXOC6|99|Xelaev18034596m.mrna1
chr2L-158350000	chr2L	158350000	158400000	+	0.552079	NA	Intergenic	NA	-58004	slc46a3.L|SLC46A3|98|Xelaev18013745m.mrna1
chr2L-107900000	chr2L	107900000	107950000	+	0.552323	NA	Intergenic	NA	26132	unnamed|NA|00|Xelaev18012920m.mrna1
chr9_10S-61100000	chr9_10S	61100000	61150000	+	0.552571	NA	intron (wipf1.S|WIPF1|36|Xelaev18047187m.mrna1, intron 1 of 7)	NA	8949	wipf1.S|WIPF1|36|Xelaev18047187m.mrna1
chr6S-93850000	chr6S	93850000	93900000	+	0.552887	NA	intron (rab2a.S|RAB2A|85|Xelaev18033744m.mrna1, intron 8 of 12)	NA	18468	rab2a.S|RAB2A|85|Xelaev18033744m.mrna1
chr6L-68000000	chr6L	68000000	68050000	+	0.553001	NA	intron (LOC100494665.L|ZNFX1|96|Xelaev18031362m.mrna1, intron 4 of 17)	NA	10512	LOC100494665.L|ZNFX1|96|Xelaev18031362m.mrna1
chr9_10S-68350000	chr9_10S	68350000	68400000	+	0.553164	NA	intron (ikzf2.S|IKZF2|99|Xelaev18047306m.mrna1, intron 4 of 8)	NA	21785	ikzf2.S|IKZF2|99|Xelaev18047306m.mrna1
chr3L-96350000	chr3L	96350000	96400000	+	0.553182	NA	Intergenic	NA	42038	unnamed|NA|00|Xelaev18018282m.mrna1
chr3S-2100000	chr3S	2100000	2150000	+	0.553232	NA	intron (unnamed|NA|00|Xelaev18019749m.mrna1, intron 2 of 2)	NA	41900	unnamed|NA|00|Xelaev18019748m.mrna1
chr2L-115350000	chr2L	115350000	115400000	+	0.553252	NA	Intergenic	NA	75252	sox1.L|SOX1|50|Xelaev18013062m.mrna1
chr4L-121600000	chr4L	121600000	121650000	+	0.554047	NA	intron (cacna2d2.L|CACNA2D2|92|Xelaev18023853m.mrna1, intron 3 of 36)	NA	76240	LOC733765.L|CAV1|76|Xelaev18023854m.mrna1
chr7L-25800000	chr7L	25800000	25850000	+	0.554221	NA	Intergenic	NA	-109618	unnamed|NA|00|Xelaev18034671m.mrna1
chr5L-107700000	chr5L	107700000	107750000	+	0.55423	NA	Intergenic	NA	-3998	fndc3b.L|FNDC3B|100|Xelaev18027578m.mrna1
chr9_10L-84000000	chr9_10L	84000000	84050000	+	0.554466	NA	intron (unnamed|TMEFF2|91|Xelaev18045035m.mrna1, intron 4 of 9)	NA	31775	unnamed|TMEFF2|91|Xelaev18045035m.mrna1
chr2S-150850000	chr2S	150850000	150900000	+	0.55465	NA	Intergenic	NA	20648	unnamed|NA|00|Xelaev18016350m.mrna1
chr1S-144850000	chr1S	144850000	144900000	+	0.554773	NA	Intergenic	NA	-11915	unnamed|MCC|96|Xelaev18010771m.mrna1
chr1S-62600000	chr1S	62600000	62650000	+	0.554908	NA	Intergenic	NA	-4542	adh1c.S|ADH1B|99|Xelaev18009422m.mrna1
chr8S-4650000	chr8S	4650000	4700000	+	0.554976	NA	Intergenic	NA	-112954	unnamed|RGS6|71|Xelaev18041073m.mrna1
chr4L-95400000	chr4L	95400000	95450000	+	0.555032	NA	Intergenic	NA	-11854	ephx4.L|EPHX4|94|Xelaev18023339m.mrna1
chr3S-3600000	chr3S	3600000	3650000	+	0.555047	NA	intron (unnamed|TMEM178B|42|Xelaev18019796m.mrna1, intron 1 of 2)	NA	9532	unnamed|TMEM178B|42|Xelaev18019796m.mrna1
chr5S-70550000	chr5S	70550000	70600000	+	0.55519	NA	intron (snap91.S|SNAP91|101|Xelaev18029417m.mrna1, intron 23 of 29)	NA	23974	prss35.S|PRSS35|101|Xelaev18029418m.mrna1
chr8L-65750000	chr8L	65750000	65800000	+	0.555214	NA	intron (ppp4r4.L|PPP4R4|98|Xelaev18039569m.mrna1, intron 5 of 24)	NA	18893	unnamed|NA|00|Xelaev18039570m.mrna1
chr2L-47550000	chr2L	47550000	47600000	+	0.555282	NA	Intergenic	NA	-49940	unnamed|NA|00|Xelaev18011921m.mrna1
chr3L-35650000	chr3L	35650000	35700000	+	0.555316	NA	Intergenic	NA	-64114	unnamed|NA|00|Xelaev18017243m.mrna1
chr2S-139800000	chr2S	139800000	139850000	+	0.55553	NA	Intergenic	NA	-40958	LOC100485539-like.S|RP11-307N16.6|100|Xelaev18016224m.mrna1
chr5S-45300000	chr5S	45300000	45350000	+	0.555639	NA	intron (LOC100127543.S|PACRG|87|Xelaev18029072m.mrna1, intron 1 of 4)	NA	13915	LOC100127543.S|PACRG|87|Xelaev18029072m.mrna1
chr2S-79100000	chr2S	79100000	79150000	+	0.555688	NA	Intergenic	NA	-2934	rph3al.S|RPH3AL|95|Xelaev18015346m.mrna1
chr8L-71150000	chr8L	71150000	71200000	+	0.555801	NA	Intergenic	NA	22867	unnamed|NA|00|Xelaev18039647m.mrna1
chr5L-43250000	chr5L	43250000	43300000	+	0.555811	NA	promoter-TSS (unnamed|WTAP|100|Xelaev18026692m.mrna1)	NA	-253	unnamed|WTAP|100|Xelaev18026692m.mrna1
chr3S-24100000	chr3S	24100000	24150000	+	0.555994	NA	Intergenic	NA	-29930	unnamed|PPP2R2A|97|Xelaev18020223m.mrna1
chr5S-45600000	chr5S	45600000	45650000	+	0.556062	NA	intron (LOC100127543.S|PACRG|87|Xelaev18029072m.mrna1, intron 4 of 4)	NA	313915	LOC100127543.S|PACRG|87|Xelaev18029072m.mrna1
chr6L-55750000	chr6L	55750000	55800000	+	0.55615	NA	intron (gli3.L|GLI3|100|Xelaev18031191m.mrna1, intron 2 of 14)	NA	33835	Xetrov90016301m.L|NA|00|Xelaev18031192m.mrna1
chr3S-93400000	chr3S	93400000	93450000	+	0.556279	NA	Intergenic	NA	109824	ppm1h.S|PPM1H|99|Xelaev18021271m.mrna1
chr9_10S-8750000	chr9_10S	8750000	8800000	+	0.556361	NA	Intergenic	NA	20545	Xetrov90029955m.S|NA|00|Xelaev18046156m.mrna1
chr4S-70300000	chr4S	70300000	70350000	+	0.556592	NA	intron (LOC101730862.S|NRD1|77|Xelaev18025273m.mrna1, intron 6 of 30)	NA	7131	LOC101730862.S|NRD1|77|Xelaev18025273m.mrna1
chr3L-16600000	chr3L	16600000	16650000	+	0.556704	NA	Intergenic	NA	97101	h2afy.L|H2AFY|94|Xelaev18016965m.mrna1
chr5S-70650000	chr5S	70650000	70700000	+	0.556841	NA	Intergenic	NA	-76026	prss35.S|PRSS35|101|Xelaev18029418m.mrna1
chr3S-5600000	chr3S	5600000	5650000	+	0.557208	NA	Intergenic	NA	31371	dcp1b-like.S|DCP1B|100|Xelaev18019868m.mrna1
chr5L-48850000	chr5L	48850000	48900000	+	0.557504	NA	intron (stxbp5-like.1.L|STXBP5|100|Xelaev18026746m.mrna1, intron 2 of 27)	NA	18207	stxbp5-like.1.L|STXBP5|100|Xelaev18026746m.mrna1
chr1L-88750000	chr1L	88750000	88800000	+	0.557642	NA	Intergenic	NA	-27528	unnamed|GRAMD3|35|Xelaev18006079m.mrna1
chr3S-48100000	chr3S	48100000	48150000	+	0.557693	NA	Intergenic	NA	-3666	slc27a2-like.S|SLC27A2|95|Xelaev18020596m.mrna1
chr9_10S-70200000	chr9_10S	70200000	70250000	+	0.557877	NA	Intergenic	NA	-14742	rpe.S|RPE|100|Xelaev18047329m.mrna1
chr8S-80000000	chr8S	80000000	80050000	+	0.557881	NA	Intergenic	NA	-8143	dhx16.S|DHX16|83|Xelaev18042484m.mrna1
chr4L-94450000	chr4L	94450000	94500000	+	0.558051	NA	intron (abca4.L|ABCA4|60|Xelaev18023314m.mrna1, intron 14 of 46)	NA	43798	abca4.L|ABCA4|60|Xelaev18023314m.mrna1
chr9_10L-66850000	chr9_10L	66850000	66900000	+	0.558141	NA	intron (unnamed|GPR155|94|Xelaev18044717m.mrna1, intron 3 of 15)	NA	9003	unnamed|GPR155|94|Xelaev18044717m.mrna1
chr3S-48000000	chr3S	48000000	48050000	+	0.558163	NA	intron (pde8a.S|PDE8A|103|Xelaev18020592m.mrna1, intron 1 of 21)	NA	5975	pde8a.S|PDE8A|103|Xelaev18020592m.mrna1
chr7L-55250000	chr7L	55250000	55300000	+	0.55829	NA	intron (LOC100487967-like.L|CARNS1|104|Xelaev18035118m.mrna1, intron 9 of 9)	NA	22673	unnamed|NA|00|Xelaev18035117m.mrna1
chr4L-38000000	chr4L	38000000	38050000	+	0.558324	NA	Intergenic	NA	11986	LOC100492305.L|PLA2G1B|85|Xelaev18022479m.mrna1
chr3S-49500000	chr3S	49500000	49550000	+	0.558413	NA	Intergenic	NA	70224	sema6d.S|SEMA6D|101|Xelaev18020623m.mrna1
chr1L-125750000	chr1L	125750000	125800000	+	0.558478	NA	intron (unnamed|GLIS3|100|Xelaev18006835m.mrna1, intron 7 of 10)	NA	-141316	rfx3.L|RFX3|100|Xelaev18006836m.mrna1
chr9_10L-66150000	chr9_10L	66150000	66200000	+	0.558548	NA	intron (rapgef4-like.L|RAPGEF4|100|Xelaev18044704m.mrna1, intron 4 of 31)	NA	43863	rapgef4-like.L|RAPGEF4|100|Xelaev18044704m.mrna1
chr1S-45150000	chr1S	45150000	45200000	+	0.558567	NA	intron (lrba.S|LRBA|99|Xelaev18009233m.mrna1, intron 36 of 54)	NA	40934	mab21l2.S|MAB21L2|71|Xelaev18009235m.mrna1
chr9_10S-64750000	chr9_10S	64750000	64800000	+	0.558703	NA	intron (nckap1-like.S|NCKAP1|100|Xelaev18047244m.mrna1, intron 11 of 30)	NA	38682	nckap1-like.S|NCKAP1|100|Xelaev18047244m.mrna1
chr5S-40150000	chr5S	40150000	40200000	+	0.558725	NA	Intergenic	NA	-11041	unnamed|CCDC170|98|Xelaev18029001m.mrna1
chr4L-130850000	chr4L	130850000	130900000	+	0.558762	NA	intron (unnamed|SLC26A6|96|Xelaev18024008m.mrna1, intron 17 of 19)	NA	-8941	uqcrc1.L|UQCRC1|100|Xelaev18024007m.mrna1
chr2L-77950000	chr2L	77950000	78000000	+	0.558822	NA	Intergenic	NA	138046	kdm6a.L|KDM6A|100|Xelaev18012421m.mrna1
chr6L-113650000	chr6L	113650000	113700000	+	0.559052	NA	intron (prkdc.L|PRKDC|100|Xelaev18031990m.mrna1, intron 70 of 85)	NA	-23195	cebpd.L|CEBPD|101|Xelaev18031989m.mrna1
chr2S-54200000	chr2S	54200000	54250000	+	0.559082	NA	Intergenic	NA	-15466	kiss1.S|KISS1|27|Xelaev18014848m.mrna1
chr6S-23650000	chr6S	23650000	23700000	+	0.559138	NA	intron (cdk14.S|CDK14|96|Xelaev18032955m.mrna1, intron 9 of 14)	NA	-152695	fzd1.S|FZD1|84|Xelaev18032956m.mrna1
chr5S-10700000	chr5S	10700000	10750000	+	0.559303	NA	Intergenic	NA	14675	unnamed|NA|00|Xelaev18028609m.mrna1
chr4S-104550000	chr4S	104550000	104600000	+	0.55943	NA	Intergenic	NA	-2839	h1foo.S|H1FOO|21|Xelaev18025864m.mrna1
chr3L-62550000	chr3L	62550000	62600000	+	0.559432	NA	Intergenic	NA	-45749	plxnb2.L|PLXNB2|99|Xelaev18017685m.mrna1
chr3S-75300000	chr3S	75300000	75350000	+	0.559537	NA	Intergenic	NA	-21048	pim3.S|PIM3|96|Xelaev18021022m.mrna1
chr6L-6500000	chr6L	6500000	6550000	+	0.559574	NA	promoter-TSS (ccdc13-like.L|CCDC13|100|Xelaev18030595m.mrna1)	NA	-198	ccdc13-like.L|CCDC13|100|Xelaev18030595m.mrna1
chr1S-33100000	chr1S	33100000	33150000	+	0.559594	NA	Intergenic	NA	-24684	unnamed|FAM149A|77|Xelaev18009111m.mrna1
chr6L-19750000	chr6L	19750000	19800000	+	0.559746	NA	intron (unnamed|ZEB1|82|Xelaev18030732m.mrna1, intron 1 of 7)	NA	11790	unnamed|ZEB1|82|Xelaev18030732m.mrna1
chr9_10L-66200000	chr9_10L	66200000	66250000	+	0.559823	NA	intron (rapgef4-like.L|RAPGEF4|100|Xelaev18044704m.mrna1, intron 6 of 31)	NA	-60282	LOC100495797-like.L|pk|97|Xelaev18044705m.mrna1
chr5S-131250000	chr5S	131250000	131300000	+	0.559908	NA	Intergenic	NA	102961	unnamed|NA|00|Xelaev18030204m.mrna1
chr6L-116600000	chr6L	116600000	116650000	+	0.559924	NA	Intergenic	NA	23961	sdr16c5.L|SDR16C5|78|Xelaev18032037m.mrna1
chr8L-75150000	chr8L	75150000	75200000	+	0.559986	NA	intron (Xetrov90021434m.L|C14orf2|29|Xelaev18039734m.mrna1, intron 1 of 3)	NA	983	Xetrov90021434m.L|C14orf2|29|Xelaev18039734m.mrna1
chr1S-77150000	chr1S	77150000	77200000	+	0.560016	NA	intron (fbn3.S|FBN2|98|Xelaev18009618m.mrna1, intron 7 of 64)	NA	-31262	unnamed|NA|00|Xelaev18009619m.mrna1
chr7S-74850000	chr7S	74850000	74900000	+	0.560061	NA	intron (grik5-like.2.S|GRIK5|82|Xelaev18037728m.mrna1, intron 3 of 19)	NA	73313	grik5-like.2.S|GRIK5|82|Xelaev18037728m.mrna1
chr5S-86900000	chr5S	86900000	86950000	+	0.560146	NA	intron (kng1.S|KNG1|63|Xelaev18029646m.mrna1, intron 5 of 9)	NA	18833	kng1.S|KNG1|63|Xelaev18029646m.mrna1
chr6S-96400000	chr6S	96400000	96450000	+	0.560417	NA	Intergenic	NA	-67497	cpa6.S|CPA6|94|Xelaev18033781m.mrna1
chr1L-68500000	chr1L	68500000	68550000	+	0.560418	NA	Intergenic	NA	-3761	unnamed|ADH1A|91|Xelaev18005747m.mrna1
chr5S-46650000	chr5S	46650000	46700000	+	0.560496	NA	Intergenic	NA	18685	t.S|T|99|Xelaev18029080m.mrna1
chr5L-112700000	chr5L	112700000	112750000	+	0.560538	NA	Intergenic	NA	19819	LOC100170445.L|PQLC2|97|Xelaev18027663m.mrna1
chr3S-95000000	chr3S	95000000	95050000	+	0.560736	NA	intron (unnamed|CDK17|100|Xelaev18021282m.mrna1, intron 5 of 17)	NA	70528	unnamed|ELK3|54|Xelaev18021283m.mrna1
chr5L-50650000	chr5L	50650000	50700000	+	0.560922	NA	intron (Xetrov90013520m.L|WDR27|49|Xelaev18026777m.mrna1, intron 7 of 13)	NA	35043	Xetrov90013520m.L|WDR27|49|Xelaev18026777m.mrna1
chr9_10S-67400000	chr9_10S	67400000	67450000	+	0.561132	NA	intron (fn1.S|FN1|98|Xelaev18047294m.mrna1, intron 12 of 44)	NA	18312	fn1.S|FN1|98|Xelaev18047294m.mrna1
chr4S-58800000	chr4S	58800000	58850000	+	0.561159	NA	promoter-TSS (leprot.S|LEPROT|89|Xelaev18025120m.mrna1)	NA	-376	leprot.S|LEPROT|89|Xelaev18025120m.mrna1
chr2L-12800000	chr2L	12800000	12850000	+	0.561287	NA	Intergenic	NA	-180393	runx1.L|RUNX1|91|Xelaev18011464m.mrna1
chr1S-62550000	chr1S	62550000	62600000	+	0.561489	NA	Intergenic	NA	-19524	ddit4l.S|DDIT4L|79|Xelaev18009421m.mrna1
chr7L-87150000	chr7L	87150000	87200000	+	0.561518	NA	intron (acap3.L|ACAP3|100|Xelaev18035656m.mrna1, intron 22 of 25)	NA	-37271	unnamed|HARBI1|16|Xelaev18035655m.mrna1
chr4S-32300000	chr4S	32300000	32350000	+	0.561572	NA	Intergenic	NA	-4517	hsf4.S|HSF4|76|Xelaev18024799m.mrna1
chr4L-90100000	chr4L	90100000	90150000	+	0.561644	NA	intron (angptl1.L|ANGPTL1|100|Xelaev18023253m.mrna1, intron 2 of 4)	NA	11388	angptl1.L|ANGPTL1|100|Xelaev18023253m.mrna1
chr7L-18950000	chr7L	18950000	19000000	+	0.56172	NA	intron (dock1.L|DOCK1|97|Xelaev18034581m.mrna1, intron 2 of 51)	NA	33288	dock1.L|DOCK1|97|Xelaev18034581m.mrna1
chr2S-41250000	chr2S	41250000	41300000	+	0.561755	NA	Intergenic	NA	14263	unnamed|NA|00|Xelaev18014666m.mrna1
chr7L-68200000	chr7L	68200000	68250000	+	0.561877	NA	intron (unnamed|PKNOX2|100|Xelaev18035301m.mrna1, intron 11 of 14)	NA	-71579	unnamed|NA|00|Xelaev18035300m.mrna1
chr1S-77350000	chr1S	77350000	77400000	+	0.561908	NA	Intergenic	NA	-4409	unnamed|NA|00|Xelaev18009620m.mrna1
chr1S-60000000	chr1S	60000000	60050000	+	0.562075	NA	Intergenic	NA	-14641	dkk2.S|DKK2|91|Xelaev18009390m.mrna1
chr1L-190650000	chr1L	190650000	190700000	+	0.562122	NA	intron (Xetrov90003504m.L|MAST4|34|Xelaev18008218m.mrna1, intron 13 of 26)	NA	59548	cd180.L|CD180|98|Xelaev18008217m.mrna1
chr1L-202950000	chr1L	202950000	203000000	+	0.562173	NA	Intergenic	NA	-151364	unnamed|SPEF2|49|Xelaev18008369m.mrna1
chr5S-45350000	chr5S	45350000	45400000	+	0.562249	NA	intron (LOC100127543.S|PACRG|87|Xelaev18029072m.mrna1, intron 1 of 4)	NA	63915	LOC100127543.S|PACRG|87|Xelaev18029072m.mrna1
chr9_10S-60900000	chr9_10S	60900000	60950000	+	0.562402	NA	intron (ola1.S|OLA1|94|Xelaev18047183m.mrna1, intron 5 of 10)	NA	-42691	unnamed|NA|00|Xelaev18047182m.mrna1
chr5S-43750000	chr5S	43750000	43800000	+	0.562504	NA	Intergenic	NA	13598	unnamed|NA|00|Xelaev18029053m.mrna1
chr8S-9700000	chr8S	9700000	9750000	+	0.562792	NA	intron (Xetrov90021454m.S|CEP170B|80|Xelaev18041156m.mrna1, intron 7 of 19)	NA	32639	Xetrov90021454m.S|CEP170B|80|Xelaev18041156m.mrna1
chr5S-19950000	chr5S	19950000	20000000	+	0.5628	NA	Intergenic	NA	-151366	unnamed|NA|00|Xelaev18028734m.mrna1
chr5L-116150000	chr5L	116150000	116200000	+	0.562907	NA	Intergenic	NA	-22103	rhbdd1.L|RHBDD1|100|Xelaev18027717m.mrna1
chr1L-49800000	chr1L	49800000	49850000	+	0.563122	NA	intron (lrba.L|LRBA|99|Xelaev18005498m.mrna1, intron 47 of 55)	NA	114859	unnamed|NA|00|Xelaev18005500m.mrna1
chr7L-77650000	chr7L	77650000	77700000	+	0.563222	NA	Intergenic	NA	-29830	unnamed|NA|00|Xelaev18035495m.mrna1
chr9_10L-87600000	chr9_10L	87600000	87650000	+	0.563323	NA	Intergenic	NA	6626	LOC100498168.L|CDIP1|41|Xelaev18045121m.mrna1
chr4S-84000000	chr4S	84000000	84050000	+	0.56336	NA	intron (unnamed|DENND1B|88|Xelaev18025492m.mrna1, intron 7 of 19)	NA	17805	unnamed|DENND1B|88|Xelaev18025492m.mrna1
chr4L-121950000	chr4L	121950000	122000000	+	0.563466	NA	intron (Xetrov90012608m.L|ACY1|97|Xelaev18023864m.mrna1, intron 14 of 14)	NA	-3910	unnamed|BAP1|98|Xelaev18023866m.mrna1
chr6L-107000000	chr6L	107000000	107050000	+	0.56397	NA	intron (emilin2.L|EMILIN2|73|Xelaev18031883m.mrna1, intron 2 of 10)	NA	14207	emilin2.L|EMILIN2|73|Xelaev18031883m.mrna1
chr5L-40400000	chr5L	40400000	40450000	+	0.564064	NA	exon (gemin6.L|GEMIN6|98|Xelaev18026650m.mrna1, exon 2 of 3)	NA	4312	gemin6.L|GEMIN6|98|Xelaev18026650m.mrna1
chr9_10S-60950000	chr9_10S	60950000	61000000	+	0.564082	NA	intron (ola1.S|OLA1|94|Xelaev18047183m.mrna1, intron 4 of 10)	NA	11588	ola1.S|OLA1|94|Xelaev18047183m.mrna1
chr2S-41450000	chr2S	41450000	41500000	+	0.564346	NA	Intergenic	NA	-7514	kcna10.S|KCNA10|85|Xelaev18014669m.mrna1
chr1L-201200000	chr1L	201200000	201250000	+	0.564349	NA	intron (rictor-like.L|RICTOR|84|Xelaev18008346m.mrna1, intron 8 of 35)	NA	-55981	unnamed|QRICH2|8|Xelaev18008347m.mrna1
chr9_10L-78150000	chr9_10L	78150000	78200000	+	0.564445	NA	exon (unnamed|NA|00|Xelaev18044919m.mrna1, exon 1 of 1)	NA	759	unnamed|NA|00|Xelaev18044919m.mrna1
chr2L-168100000	chr2L	168100000	168150000	+	0.564447	NA	Intergenic	NA	-3189	hephl1.L|HEPHL1|92|Xelaev18013864m.mrna1
chr7L-78000000	chr7L	78000000	78050000	+	0.564889	NA	Intergenic	NA	23359	unnamed|NA|00|Xelaev18035503m.mrna1
chr8S-49700000	chr8S	49700000	49750000	+	0.565001	NA	Intergenic	NA	-16796	unnamed|NA|00|Xelaev18041978m.mrna1
chr6L-6000000	chr6L	6000000	6050000	+	0.565006	NA	intron (c1orf35.L|C1orf35|58|Xelaev18030582m.mrna1, intron 8 of 8)	NA	10148	c1orf35.L|C1orf35|58|Xelaev18030582m.mrna1
chr7L-1500000	chr7L	1500000	1550000	+	0.565041	NA	Intergenic	NA	-1473	bbip1.L|NA|00|Xelaev18034217m.mrna1
chr4L-57950000	chr4L	57950000	58000000	+	0.565242	NA	intron (unnamed|SLC7A9|99|Xelaev18022743m.mrna1, intron 4 of 12)	NA	8914	unnamed|SLC7A9|99|Xelaev18022743m.mrna1
chr2L-144300000	chr2L	144300000	144350000	+	0.565469	NA	Intergenic	NA	-4700	unnamed|GALNT6|100|Xelaev18013493m.mrna1
chr5S-83400000	chr5S	83400000	83450000	+	0.565549	NA	intron (dis3l2-like.1.S|DIS3L2|91|Xelaev18029588m.mrna1, intron 11 of 21)	NA	105785	unnamed|NA|00|Xelaev18029589m.mrna1
chr2S-102650000	chr2S	102650000	102700000	+	0.565635	NA	Intergenic	NA	-12570	unnamed|GPR183|95|Xelaev18015646m.mrna1
chr6S-23850000	chr6S	23850000	23900000	+	0.565803	NA	Intergenic	NA	47305	fzd1.S|FZD1|84|Xelaev18032956m.mrna1
chr8S-4300000	chr8S	4300000	4350000	+	0.565883	NA	Intergenic	NA	17843	ttc9.S|TTC9|79|Xelaev18041066m.mrna1
chr6L-52000000	chr6L	52000000	52050000	+	0.566062	NA	Intergenic	NA	-4057	ulk4.L|ULK4|100|Xelaev18031150m.mrna1
chr7L-56700000	chr7L	56700000	56750000	+	0.566515	NA	intron (Xetrov90017991m.L|WDFY4|102|Xelaev18035149m.mrna1, intron 32 of 60)	NA	49857	lrrc18.L|LRRC18|94|Xelaev18035150m.mrna1
chr1S-46000000	chr1S	46000000	46050000	+	0.566554	NA	intron (unnamed|ARHGAP10|100|Xelaev18009241m.mrna1, intron 1 of 22)	NA	3015	unnamed|ARHGAP10|100|Xelaev18009241m.mrna1
chr3L-55350000	chr3L	55350000	55400000	+	0.566746	NA	exon (dbx2.L|DBX2|75|Xelaev18017594m.mrna1, exon 1 of 4)	NA	342	dbx2.L|DBX2|75|Xelaev18017594m.mrna1
chr9_10S-9650000	chr9_10S	9650000	9700000	+	0.566808	NA	Intergenic	NA	-19035	ptpn1.S|PTPN1|100|Xelaev18046175m.mrna1
chr9_10S-70400000	chr9_10S	70400000	70450000	+	0.566891	NA	Intergenic	NA	-42248	unnamed|C3orf70|98|Xelaev18047330m.mrna1
chr9_10S-75450000	chr9_10S	75450000	75500000	+	0.566932	NA	intron (wdr75.S|WDR75|100|Xelaev18047406m.mrna1, intron 9 of 19)	NA	7309	wdr75.S|WDR75|100|Xelaev18047406m.mrna1
chr5L-48800000	chr5L	48800000	48850000	+	0.566988	NA	intron (stxbp5-like.1.L|STXBP5|100|Xelaev18026746m.mrna1, intron 4 of 27)	NA	68207	stxbp5-like.1.L|STXBP5|100|Xelaev18026746m.mrna1
chr4L-38750000	chr4L	38750000	38800000	+	0.567013	NA	Intergenic	NA	80231	unnamed|NA|00|Xelaev18022495m.mrna1
chr2L-98900000	chr2L	98900000	98950000	+	0.567107	NA	intron (clip2.L|CLIP2|100|Xelaev18012799m.mrna1, intron 1 of 15)	NA	7139	clip2.L|CLIP2|100|Xelaev18012799m.mrna1
chr3L-69900000	chr3L	69900000	69950000	+	0.567173	NA	intron (hgf.L|HGF|96|Xelaev18017802m.mrna1, intron 8 of 17)	NA	48097	hgf.L|HGF|96|Xelaev18017802m.mrna1
chr4L-55850000	chr4L	55850000	55900000	+	0.567232	NA	intron (cdh16-like.1.L|CDH16|98|Xelaev18022711m.mrna1, intron 15 of 16)	NA	58976	cdh16-like.1.L|CDH16|98|Xelaev18022711m.mrna1
chr9_10S-9900000	chr9_10S	9900000	9950000	+	0.567273	NA	Intergenic	NA	8785	LOC100490358.S|NA|00|Xelaev18046179m.mrna1
chr2S-47750000	chr2S	47750000	47800000	+	0.567433	NA	TTS (Xetrov90005215m.S|RPGR|46|Xelaev18014764m.mrna1)	NA	-5245	srpx.S|SRPX|44|Xelaev18014766m.mrna1
chr3S-1950000	chr3S	1950000	2000000	+	0.567488	NA	Intergenic	NA	-3570	kiaa0930.S|KIAA0930|51|Xelaev18019745m.mrna1
chr4S-19650000	chr4S	19650000	19700000	+	0.567529	NA	Intergenic	NA	-32054	unnamed|GAS2|100|Xelaev18024583m.mrna1
chr5L-48500000	chr5L	48500000	48550000	+	0.567691	NA	intron (esr1.L|ESR1|100|Xelaev18026742m.mrna1, intron 2 of 8)	NA	36791	esr1.L|ESR1|100|Xelaev18026742m.mrna1
chr1L-95650000	chr1L	95650000	95700000	+	0.56791	NA	intron (unnamed|ARRDC2|100|Xelaev18006204m.mrna1, intron 1 of 7)	NA	10502	unnamed|ARRDC2|100|Xelaev18006204m.mrna1
chr3L-79050000	chr3L	79050000	79100000	+	0.568143	NA	intron (unnamed|SND1|98|Xelaev18017927m.mrna1, intron 16 of 23)	NA	20436	lrrc4.L|LRRC4|100|Xelaev18017928m.mrna1
chr4L-129400000	chr4L	129400000	129450000	+	0.568241	NA	intron (mcm2.L|MCM2|100|Xelaev18023987m.mrna1, intron 13 of 15)	NA	11117	mcm2.L|MCM2|100|Xelaev18023987m.mrna1
chr7L-56800000	chr7L	56800000	56850000	+	0.568724	NA	intron (vstm4-like.L|VSTM4|93|Xelaev18035152m.mrna1, intron 7 of 7)	NA	18946	vstm4-like.L|VSTM4|93|Xelaev18035152m.mrna1
chr7L-90450000	chr7L	90450000	90500000	+	0.568737	NA	Intergenic	NA	32264	unnamed|TNIK|21|Xelaev18035742m.mrna1
chr5S-31650000	chr5S	31650000	31700000	+	0.568952	NA	Intergenic	NA	200724	dstn.S|CFL1|80|Xelaev18028899m.mrna1
chr3L-34700000	chr3L	34700000	34750000	+	0.569091	NA	intron (stk10.L|STK10|101|Xelaev18017232m.mrna1, intron 17 of 18)	NA	-8838	pole4.L|POLE4|51|Xelaev18017233m.mrna1
chr6S-29900000	chr6S	29900000	29950000	+	0.569112	NA	intron (snx13.S|SNX13|100|Xelaev18033023m.mrna1, intron 15 of 26)	NA	23021	unnamed|NA|00|Xelaev18033022m.mrna1
chr2L-156250000	chr2L	156250000	156300000	+	0.56915	NA	Intergenic	NA	-4773	kl.L|KL|97|Xelaev18013717m.mrna1
chr6L-45850000	chr6L	45850000	45900000	+	0.569269	NA	Intergenic	NA	45637	lrrc3b.L|LRRC3B|100|Xelaev18031060m.mrna1
chr7S-72500000	chr7S	72500000	72550000	+	0.569395	NA	intron (myh10-2.S|MYH10|100|Xelaev18037682m.mrna1, intron 37 of 41)	NA	20267	LOC100495131-like.S|UTS2R|77|Xelaev18037684m.mrna1
chr7L-81450000	chr7L	81450000	81500000	+	0.569511	NA	intron (LOC101733827.L|TTLL10|61|Xelaev18035562m.mrna1, intron 3 of 11)	NA	10769	LOC101733827.L|TTLL10|61|Xelaev18035562m.mrna1
chr2S-32000000	chr2S	32000000	32050000	+	0.569571	NA	intron (unnamed|SH3KBP1|88|Xelaev18014548m.mrna1, intron 1 of 15)	NA	5583	unnamed|SH3KBP1|88|Xelaev18014548m.mrna1
chr9_10L-60900000	chr9_10L	60900000	60950000	+	0.569666	NA	intron (unnamed|LY75|39|Xelaev18044614m.mrna1, intron 2 of 28)	NA	3965	unnamed|LY75|39|Xelaev18044614m.mrna1
chr9_10L-64700000	chr9_10L	64700000	64750000	+	0.569693	NA	intron (LOC100490088.L|COL28A1|27|Xelaev18044658m.mrna1, intron 13 of 35)	NA	17179	LOC100490088.L|COL28A1|27|Xelaev18044658m.mrna1
chr3L-38600000	chr3L	38600000	38650000	+	0.569717	NA	Intergenic	NA	27606	Xetrov90007701m.L|NA|00|Xelaev18017292m.mrna1
chr3S-37400000	chr3S	37400000	37450000	+	0.569744	NA	Intergenic	NA	-24086	unnamed|TNIK|19|Xelaev18020455m.mrna1
chr9_10L-22800000	chr9_10L	22800000	22850000	+	0.570084	NA	intron (rptor.L|RPTOR|100|Xelaev18043727m.mrna1, intron 1 of 34)	NA	12770	unnamed|NA|00|Xelaev18043729m.mrna1
chr3L-59500000	chr3L	59500000	59550000	+	0.570084	NA	Intergenic	NA	-17011	met.L|MET|99|Xelaev18017640m.mrna1
chr9_10L-22750000	chr9_10L	22750000	22800000	+	0.570289	NA	intron (rptor.L|RPTOR|100|Xelaev18043727m.mrna1, intron 3 of 34)	NA	62770	unnamed|NA|00|Xelaev18043729m.mrna1
chr6L-57400000	chr6L	57400000	57450000	+	0.570363	NA	intron (adcy1.L|ADCY1|98|Xelaev18031209m.mrna1, intron 5 of 19)	NA	49595	adcy1.L|ADCY1|98|Xelaev18031209m.mrna1
chr7L-89150000	chr7L	89150000	89200000	+	0.570479	NA	Intergenic	NA	-17250	kazn.L|KAZN|56|Xelaev18035709m.mrna1
chr7S-77550000	chr7S	77550000	77600000	+	0.570515	NA	intron (pax10.S|PAX6|66|Xelaev18037776m.mrna1, intron 1 of 7)	NA	18091	pax10.S|PAX6|66|Xelaev18037776m.mrna1
chr1L-33700000	chr1L	33700000	33750000	+	0.570544	NA	Intergenic	NA	-82441	dlc1.L|DLC1|70|Xelaev18005309m.mrna1
chr4L-39250000	chr4L	39250000	39300000	+	0.570544	NA	intron (chd9.L|CHD9|74|Xelaev18022507m.mrna1, intron 35 of 40)	NA	-35050	rbl2-like.L|RBL2|96|Xelaev18022506m.mrna1
chr2L-52950000	chr2L	52950000	53000000	+	0.570614	NA	Intergenic	NA	-2880	cd53.L|CD53|104|Xelaev18011993m.mrna1
chr6L-72550000	chr6L	72550000	72600000	+	0.570688	NA	intron (LOC100488102.L|DNAH5|79|Xelaev18031442m.mrna1, intron 10 of 68)	NA	-26459	unnamed|NA|00|Xelaev18031443m.mrna1
chr9_10L-78550000	chr9_10L	78550000	78600000	+	0.570737	NA	Intergenic	NA	-89576	c2orf69.L|C2orf69|87|Xelaev18044924m.mrna1
chr4L-31500000	chr4L	31500000	31550000	+	0.570791	NA	intron (rpgrip1l.L|RPGRIP1L|99|Xelaev18022384m.mrna1, intron 22 of 24)	NA	-83289	LOC100490257-like.L|NA|00|Xelaev18022383m.mrna1
chr3S-98650000	chr3S	98650000	98700000	+	0.571086	NA	intron (hk2.S|HK2|97|Xelaev18021364m.mrna1, intron 1 of 17)	NA	3264	hk2.S|HK2|97|Xelaev18021364m.mrna1
chr6S-118150000	chr6S	118150000	118200000	+	0.571111	NA	Intergenic	NA	74700	trib1.S|TRIB1|75|Xelaev18034005m.mrna1
chr8S-40300000	chr8S	40300000	40350000	+	0.57122	NA	intron (rabepk-like.Sp|RABEPK|29|Xelaev18900799.mrna1, intron 21 of 22)	NA	-25307	wdr38.S|WDR38|59|Xelaev18041820m.mrna1
chr4S-31750000	chr4S	31750000	31800000	+	0.571267	NA	intron (cpne2-like.S|CPNE2|96|Xelaev18024787m.mrna1, intron 1 of 15)	NA	15034	cpne2-like.S|CPNE2|96|Xelaev18024787m.mrna1
chr9_10L-8450000	chr9_10L	8450000	8500000	+	0.571315	NA	TTS (LOC100489103.L|RDH10|99|Xelaev18043401m.mrna1)	NA	4709	LOC100489103.L|RDH10|99|Xelaev18043401m.mrna1
chr3S-78650000	chr3S	78650000	78700000	+	0.571664	NA	TTS (met.S|MET|99|Xelaev18021072m.mrna1)	NA	-37887	capza2.S|CAPZA2|100|Xelaev18021071m.mrna1
chr7S-25250000	chr7S	25250000	25300000	+	0.572063	NA	intron (LOC101735145.S|ENTPD1|94|Xelaev18037047m.mrna1, intron 1 of 9)	NA	22404	LOC101735145.S|ENTPD1|94|Xelaev18037047m.mrna1
chr5L-48200000	chr5L	48200000	48250000	+	0.572129	NA	intron (Xetrov90013456m.L|SYNE1|96|Xelaev18026741m.mrna1, intron 1 of 135)	NA	2535	Xetrov90013456m.L|SYNE1|96|Xelaev18026741m.mrna1
chr9_10S-82050000	chr9_10S	82050000	82100000	+	0.572203	NA	intron (kiaa0430.S|KIAA0430|101|Xelaev18047508m.mrna1, intron 6 of 25)	NA	17767	kiaa0430.S|KIAA0430|101|Xelaev18047508m.mrna1
chr7S-61700000	chr7S	61700000	61750000	+	0.572207	NA	intron (acap3.S|ACAP3|100|Xelaev18037504m.mrna1, intron 1 of 24)	NA	5498	acap3.S|ACAP3|100|Xelaev18037504m.mrna1
chr2L-68800000	chr2L	68800000	68850000	+	0.572224	NA	intron (Xetrov90005274m.L|CR1|15|Xelaev18012311m.mrna1, intron 6 of 7)	NA	-21815	unnamed|NA|00|Xelaev18012310m.mrna1
chr9_10L-92750000	chr9_10L	92750000	92800000	+	0.572369	NA	Intergenic	NA	-9436	notum2.L|NOTUM|89|Xelaev18045202m.mrna1
chr2L-110400000	chr2L	110400000	110450000	+	0.572508	NA	intron (tgfbrap1-like.L|TGFBRAP1|99|Xelaev18012965m.mrna1, intron 5 of 11)	NA	-7447	c2orf49.L|C2orf49|105|Xelaev18012966m.mrna1
chr2L-92450000	chr2L	92450000	92500000	+	0.572637	NA	Intergenic	NA	30259	hspb1.L|HSPB1|98|Xelaev18012694m.mrna1
chr3S-6250000	chr3S	6250000	6300000	+	0.572902	NA	intron (kdm5a-like.1.S|KDM5A|97|Xelaev18019888m.mrna1, intron 23 of 26)	NA	-21122	unnamed|NA|00|Xelaev18019887m.mrna1
chr7L-57150000	chr7L	57150000	57200000	+	0.572905	NA	Intergenic	NA	-115251	ercc6.L|ERCC6|67|Xelaev18035157m.mrna1
chr3L-128550000	chr3L	128550000	128600000	+	0.57334	NA	Intergenic	NA	-9399	LOC100488616.L|COLGALT1|94|Xelaev18018966m.mrna1
chr5S-68650000	chr5S	68650000	68700000	+	0.573437	NA	Intergenic	NA	-6183	Xetrov90014239m.S|RNGTT|93|Xelaev18029389m.mrna1
chr2L-113950000	chr2L	113950000	114000000	+	0.573534	NA	Intergenic	NA	-1937	ppp2r3b.L|PPP2R3B|97|Xelaev18013039m.mrna1
chr6L-72600000	chr6L	72600000	72650000	+	0.57369	NA	intron (LOC100488102.L|DNAH5|79|Xelaev18031442m.mrna1, intron 24 of 68)	NA	-76459	unnamed|NA|00|Xelaev18031443m.mrna1
chr5L-116250000	chr5L	116250000	116300000	+	0.573796	NA	Intergenic	NA	66656	irs1.L|IRS1|97|Xelaev18027718m.mrna1
chr7S-72750000	chr7S	72750000	72800000	+	0.573809	NA	Intergenic	NA	-2179	tnni3.S|TNNI3|87|Xelaev18037687m.mrna1
chr5L-54700000	chr5L	54700000	54750000	+	0.57384	NA	intron (LOC100127543.L|PACRG|87|Xelaev18026842m.mrna1, intron 4 of 4)	NA	-34281	unnamed|NA|00|Xelaev18026844m.mrna1
chr9_10S-64400000	chr9_10S	64400000	64450000	+	0.573874	NA	intron (ssfa2.S|SSFA2|100|Xelaev18047239m.mrna1, intron 8 of 17)	NA	27565	ssfa2.S|SSFA2|100|Xelaev18047239m.mrna1
chr8L-73700000	chr8L	73700000	73750000	+	0.574162	NA	Intergenic	NA	-7022	unnamed|PPP2R5C|88|Xelaev18039697m.mrna1
chr3S-5050000	chr3S	5050000	5100000	+	0.574269	NA	intron (pex26.Sp|NA|00|Xelaev18900744.mrna1, intron 1 of 1)	NA	-2179	tuba8.S|TUBA4A|84|Xelaev18019849m.mrna1
chr6S-85400000	chr6S	85400000	85450000	+	0.574497	NA	Intergenic	NA	-79205	Xetrov90016672m.S|ADCYAP1|94|Xelaev18033631m.mrna1
chr1L-132550000	chr1L	132550000	132600000	+	0.574976	NA	Intergenic	NA	-32090	unnamed|NTRK2|100|Xelaev18006934m.mrna1
chr4L-56500000	chr4L	56500000	56550000	+	0.575044	NA	Intergenic	NA	-33051	unnamed|NA|00|Xelaev18022726m.mrna1
chr5L-40900000	chr5L	40900000	40950000	+	0.575094	NA	exon (LOC100490477.L|CYP1B1|92|Xelaev18026662m.mrna1, exon 3 of 3)	NA	16675	LOC100490477.L|CYP1B1|92|Xelaev18026662m.mrna1
chr7S-71900000	chr7S	71900000	71950000	+	0.575141	NA	Intergenic	NA	-2965	unnamed|ZNF628|108|Xelaev18037661m.mrna1
chr5S-45700000	chr5S	45700000	45750000	+	0.575158	NA	Intergenic	NA	-267504	unnamed|QKI|100|Xelaev18029074m.mrna1
chr8L-103150000	chr8L	103150000	103200000	+	0.575231	NA	Intergenic	NA	-23474	unnamed|CTSK|96|Xelaev18040354m.mrna1
chr7L-77750000	chr7L	77750000	77800000	+	0.575231	NA	Intergenic	NA	-4513	dlat.L|DLAT|88|Xelaev18035497m.mrna1
chr6L-131500000	chr6L	131500000	131550000	+	0.575257	NA	Intergenic	NA	51607	gdf6.L|GDF6|96|Xelaev18032240m.mrna1
chr9_10S-97400000	chr9_10S	97400000	97450000	+	0.575366	NA	Intergenic	NA	-10985	Xetrov90023198m.S|NA|00|Xelaev18047761m.mrna1
chr3S-96500000	chr3S	96500000	96550000	+	0.57541	NA	Intergenic	NA	-11724	unnamed|SLC5A8|101|Xelaev18021314m.mrna1
chr5L-123500000	chr5L	123500000	123550000	+	0.575679	NA	intron (LOC100490428-like.L|DBNDD2|31|Xelaev18027798m.mrna1, intron 2 of 3)	NA	4559	LOC100490428-like.L|DBNDD2|31|Xelaev18027798m.mrna1
chr9_10S-63900000	chr9_10S	63900000	63950000	+	0.575765	NA	Intergenic	NA	-51650	cwc22-like.S|CWC22|60|Xelaev18047232m.mrna1
chr3L-62600000	chr3L	62600000	62650000	+	0.575807	NA	intron (plxnb2.L|PLXNB2|99|Xelaev18017685m.mrna1, intron 1 of 37)	NA	4251	plxnb2.L|PLXNB2|99|Xelaev18017685m.mrna1
chr1L-92150000	chr1L	92150000	92200000	+	0.575877	NA	Intergenic	NA	-16357	bmp3.L|BMP3|92|Xelaev18006143m.mrna1
chr5L-26250000	chr5L	26250000	26300000	+	0.575892	NA	Intergenic	NA	-9425	unnamed|NA|00|Xelaev18026461m.mrna1
chr6L-5800000	chr6L	5800000	5850000	+	0.576011	NA	intron (wnt3a.L|WNT3|95|Xelaev18030578m.mrna1, intron 2 of 3)	NA	-1033	unnamed|NA|00|Xelaev18030579m.mrna1
chr5S-33100000	chr5S	33100000	33150000	+	0.576013	NA	Intergenic	NA	-5773	lgals8.S|LGALS8|99|Xelaev18028914m.mrna1
chr1L-93050000	chr1L	93050000	93100000	+	0.576113	NA	intron (Xetrov90001390m.L|PSD3|63|Xelaev18006157m.mrna1, intron 9 of 15)	NA	-111873	unnamed|NA|00|Xelaev18006160m.mrna1
chr3S-9000000	chr3S	9000000	9050000	+	0.576297	NA	Intergenic	NA	28995	LOC100492986.S|KCNA2|100|Xelaev18019923m.mrna1
chr6S-24250000	chr6S	24250000	24300000	+	0.576315	NA	intron (ankib1.S|ANKIB1|100|Xelaev18032960m.mrna1, intron 1 of 19)	NA	29907	ankib1.S|ANKIB1|100|Xelaev18032960m.mrna1
chr5L-156350000	chr5L	156350000	156400000	+	0.576475	NA	Intergenic	NA	-7390	Xetrov90026494m.L|CASR|25|Xelaev18028339m.mrna1
chr8S-3200000	chr8S	3200000	3250000	+	0.576486	NA	Intergenic	NA	-5128	foxa1.S|FOXA1|100|Xelaev18041048m.mrna1
chr9_10S-31300000	chr9_10S	31300000	31350000	+	0.576511	NA	Intergenic	NA	-25320	tox2.S|TOX2|95|Xelaev18046635m.mrna1
chr7L-56250000	chr7L	56250000	56300000	+	0.576734	NA	Intergenic	NA	14390	gdf10.L|GDF10|85|Xelaev18035140m.mrna1
chr5S-35750000	chr5S	35750000	35800000	+	0.576954	NA	Intergenic	NA	-18385	unnamed|HNRNPU|53|Xelaev18028958m.mrna1
chr9_10S-6000000	chr9_10S	6000000	6050000	+	0.576969	NA	exon (unnamed|TANC2|98|Xelaev18046093m.mrna1, exon 12 of 23)	NA	23397	unnamed|CYB561|21|Xelaev18046095m.mrna1
chr9_10S-31000000	chr9_10S	31000000	31050000	+	0.577233	NA	Intergenic	NA	-16637	chd6-like.S|CHD6|56|Xelaev18046632m.mrna1
chr7S-72600000	chr7S	72600000	72650000	+	0.577334	NA	intron (LOC100493612-like.S|SYT1|98|Xelaev18037686m.mrna1, intron 1 of 8)	NA	7111	LOC100493612-like.S|SYT1|98|Xelaev18037686m.mrna1
chr1L-135950000	chr1L	135950000	136000000	+	0.577335	NA	Intergenic	NA	-12417	s1pr3.L|S1PR3|88|Xelaev18006985m.mrna1
chr1L-201850000	chr1L	201850000	201900000	+	0.577383	NA	intron (wdr70.L|WDR70|97|Xelaev18008352m.mrna1, intron 9 of 17)	NA	94317	wdr70.L|WDR70|97|Xelaev18008352m.mrna1
chr9_10L-77900000	chr9_10L	77900000	77950000	+	0.577393	NA	intron (trak2.L|TRAK2|99|Xelaev18044914m.mrna1, intron 1 of 14)	NA	682	trak2.L|TRAK2|99|Xelaev18044914m.mrna1
chr9_10S-8050000	chr9_10S	8050000	8100000	+	0.577405	NA	Intergenic	NA	24879	unnamed|SLC2A10|99|Xelaev18046147m.mrna1
chr2S-58300000	chr2S	58300000	58350000	+	0.577442	NA	Intergenic	NA	-16023	unnamed|DCAF6|45|Xelaev18014948m.mrna1
chr7L-67600000	chr7L	67600000	67650000	+	0.57747	NA	exon (Xetrov90018470m.L|CDON|99|Xelaev18035292m.mrna1, exon 20 of 20)	NA	51015	Xetrov90018471m.L|NA|00|Xelaev18035293m.mrna1
chr6S-24350000	chr6S	24350000	24400000	+	0.577492	NA	intron (unnamed|PEX1|46|Xelaev18032962m.mrna1, intron 12 of 14)	NA	13089	unnamed|PEX1|46|Xelaev18032962m.mrna1
chr5L-146750000	chr5L	146750000	146800000	+	0.577567	NA	Intergenic	NA	-113569	Xetrov90015232m.L|PTCHD4|104|Xelaev18028132m.mrna1
chr4L-128900000	chr4L	128900000	128950000	+	0.577683	NA	Intergenic	NA	-12165	unnamed|NA|00|Xelaev18023980m.mrna1
chr1L-95750000	chr1L	95750000	95800000	+	0.57778	NA	Intergenic	NA	28635	unnamed|NA|00|Xelaev18006208m.mrna1
chr9_10S-21050000	chr9_10S	21050000	21100000	+	0.577931	NA	intron (cbx4.S|CBX4|104|Xelaev18046425m.mrna1, intron 2 of 4)	NA	895	cbx4.S|CBX4|104|Xelaev18046425m.mrna1
chr6L-69950000	chr6L	69950000	70000000	+	0.578025	NA	intron (dnah5.L|DNAH5|99|Xelaev18031383m.mrna1, intron 50 of 78)	NA	-128990	unnamed|NA|00|Xelaev18031382m.mrna1
chr2L-158200000	chr2L	158200000	158250000	+	0.578176	NA	Intergenic	NA	87775	Xetrov90006708m.L|MTUS2|24|Xelaev18013744m.mrna1
chr4L-98550000	chr4L	98550000	98600000	+	0.578223	NA	Intergenic	NA	-9904	unnamed|VAMP4|82|Xelaev18023391m.mrna1
chr5L-49800000	chr5L	49800000	49850000	+	0.578231	NA	intron (ppp1r14c.L|PPP1R14C|57|Xelaev18026763m.mrna1, intron 2 of 4)	NA	30733	ppp1r14c.L|PPP1R14C|57|Xelaev18026763m.mrna1
chr1S-16200000	chr1S	16200000	16250000	+	0.578393	NA	exon (wfs1.S|WFS1|90|Xelaev18008917m.mrna1, exon 8 of 8)	NA	23675	wfs1.S|WFS1|90|Xelaev18008917m.mrna1
chr5S-85250000	chr5S	85250000	85300000	+	0.578474	NA	Intergenic	NA	-41238	bcl6.S|BCL6|99|Xelaev18029612m.mrna1
chr3L-63600000	chr3L	63600000	63650000	+	0.578483	NA	exon (zbed4-like.L|ZBED4|100|Xelaev18017706m.mrna1, exon 3 of 3)	NA	10561	zbed4-like.L|ZBED4|100|Xelaev18017706m.mrna1
chr1L-203200000	chr1L	203200000	203250000	+	0.578512	NA	Intergenic	NA	-79540	prlr.L|PRLR|96|Xelaev18008370m.mrna1
chr8L-30800000	chr8L	30800000	30850000	+	0.578587	NA	intron (ocrl.L|OCRL|99|Xelaev18038824m.mrna1, intron 17 of 23)	NA	32001	ocrl.L|OCRL|99|Xelaev18038824m.mrna1
chr7L-114050000	chr7L	114050000	114100000	+	0.578713	NA	Intergenic	NA	-28461	unnamed|GBP1|99|Xelaev18036219m.mrna1
chr3L-39550000	chr3L	39550000	39600000	+	0.578734	NA	intron (unc5a.L|UNC5A|107|Xelaev18017319m.mrna1, intron 9 of 15)	NA	55758	hk2.L|HK2|97|Xelaev18017318m.mrna1
chr3L-141850000	chr3L	141850000	141900000	+	0.578865	NA	intron (unnamed|B3GNT7|63|Xelaev18019536m.mrna1, intron 1 of 2)	NA	7095	unnamed|NA|00|Xelaev18019535m.mrna1
chr4L-96350000	chr4L	96350000	96400000	+	0.578876	NA	intron (unnamed|NA|00|Xelaev18023352m.mrna1, intron 1 of 6)	NA	-1524	lrrc8d.L|LRRC8D|100|Xelaev18023351m.mrna1
chr9_10L-8250000	chr9_10L	8250000	8300000	+	0.578981	NA	Intergenic	NA	-18471	ptgis-like.L|PTGIS|95|Xelaev18043398m.mrna1
chr7L-66650000	chr7L	66650000	66700000	+	0.579014	NA	intron (unnamed|ARHGAP32|43|Xelaev18035282m.mrna1, intron 1 of 21)	NA	4897	unnamed|ARHGAP32|43|Xelaev18035282m.mrna1
chr6L-52750000	chr6L	52750000	52800000	+	0.579245	NA	intron (lars2-like.L|LARS2|99|Xelaev18031161m.mrna1, intron 7 of 21)	NA	42276	lars2-like.L|LARS2|99|Xelaev18031161m.mrna1
chr4L-76150000	chr4L	76150000	76200000	+	0.579264	NA	Intergenic	NA	-29446	unnamed|NA|00|Xelaev18023018m.mrna1
chr7L-70700000	chr7L	70700000	70750000	+	0.579553	NA	intron (LOC100144974.L|CRY1|83|Xelaev18035355m.mrna1, intron 3 of 10)	NA	4303	LOC100144974.L|CRY1|83|Xelaev18035355m.mrna1
chr2L-68650000	chr2L	68650000	68700000	+	0.579606	NA	TTS (yod1.L|YOD1|87|Xelaev18012308m.mrna1)	NA	6277	yod1.L|YOD1|87|Xelaev18012308m.mrna1
chr3L-62500000	chr3L	62500000	62550000	+	0.579813	NA	Intergenic	NA	-36834	znf800.L|ZNF800|100|Xelaev18017684m.mrna1
chr4S-80450000	chr4S	80450000	80500000	+	0.579878	NA	Intergenic	NA	-54542	itpa-like.S|ITPA|96|Xelaev18025437m.mrna1
chr7L-31150000	chr7L	31150000	31200000	+	0.5799	NA	Intergenic	NA	30169	pank1-like.L|PANK1|61|Xelaev18034755m.mrna1
chr5S-88450000	chr5S	88450000	88500000	+	0.5799	NA	Intergenic	NA	111707	dcun1d1.S|DCUN1D1|100|Xelaev18029676m.mrna1
chr4L-121550000	chr4L	121550000	121600000	+	0.579904	NA	intron (cacna2d2.L|CACNA2D2|92|Xelaev18023853m.mrna1, intron 2 of 36)	NA	66895	cacna2d2.L|CACNA2D2|92|Xelaev18023853m.mrna1
chr9_10S-32500000	chr9_10S	32500000	32550000	+	0.580016	NA	intron (cacna1g-like.S|CACNA1G|94|Xelaev18046660m.mrna1, intron 12 of 36)	NA	33528	cacna1g-like.S|CACNA1G|94|Xelaev18046660m.mrna1
chr3L-63450000	chr3L	63450000	63500000	+	0.58012	NA	Intergenic	NA	-7536	unnamed|NA|00|Xelaev18017702m.mrna1
chr9_10S-97050000	chr9_10S	97050000	97100000	+	0.580156	NA	Intergenic	NA	-17000	b9d1.S|B9D2|78|Xelaev18047757m.mrna1
chr9_10L-49800000	chr9_10L	49800000	49850000	+	0.580223	NA	intron (tns1.L|TNS1|104|Xelaev18044422m.mrna1, intron 6 of 31)	NA	147614	tns1.L|TNS1|104|Xelaev18044422m.mrna1
chr2L-79050000	chr2L	79050000	79100000	+	0.580255	NA	Intergenic	NA	4343	unnamed|NA|00|Xelaev18012446m.mrna1
chr5L-43850000	chr5L	43850000	43900000	+	0.580262	NA	Intergenic	NA	23436	unnamed|NA|00|Xelaev18026706m.mrna1
chr4S-70550000	chr4S	70550000	70600000	+	0.580297	NA	intron (zcchc11.S|ZCCHC11|86|Xelaev18025281m.mrna1, intron 1 of 28)	NA	14130	zcchc11.S|ZCCHC11|86|Xelaev18025281m.mrna1
chr8S-48500000	chr8S	48500000	48550000	+	0.580337	NA	Intergenic	NA	-36994	unnamed|NA|00|Xelaev18041960m.mrna1
chr4L-28200000	chr4L	28200000	28250000	+	0.580356	NA	Intergenic	NA	-7318	LOC100485199-like.L|NA|00|Xelaev18022304m.mrna1
chr6S-52450000	chr6S	52450000	52500000	+	0.580391	NA	Intergenic	NA	22401	unnamed|NA|00|Xelaev18033283m.mrna1
chr6L-131450000	chr6L	131450000	131500000	+	0.580647	NA	intron (gdf6.L|GDF6|96|Xelaev18032240m.mrna1, intron 1 of 1)	NA	1607	gdf6.L|GDF6|96|Xelaev18032240m.mrna1
chr4S-9600000	chr4S	9600000	9650000	+	0.580761	NA	intron (immp1l.S|IMMP1L|95|Xelaev18024395m.mrna1, intron 4 of 5)	NA	-14530	unnamed|NA|00|Xelaev18024396m.mrna1
chr5S-29850000	chr5S	29850000	29900000	+	0.580793	NA	Intergenic	NA	-6301	dtd1.Sp|NA|00|Xelaev18900495.mrna1
chr1L-65900000	chr1L	65900000	65950000	+	0.5808	NA	intron (gstcd-like.L|GSTCD|100|Xelaev18005701m.mrna1, intron 11 of 11)	NA	-33682	npnt-like.L|NPNT|49|Xelaev18005700m.mrna1
chr7L-68050000	chr7L	68050000	68100000	+	0.580903	NA	intron (stt3a.L|STT3A|100|Xelaev18035296m.mrna1, intron 1 of 17)	NA	4441	stt3a.L|STT3A|100|Xelaev18035296m.mrna1
chr9_10S-60850000	chr9_10S	60850000	60900000	+	0.580934	NA	Intergenic	NA	-1649	unnamed|NA|00|Xelaev18047181m.mrna1
chr7L-87700000	chr7L	87700000	87750000	+	0.580965	NA	intron (sdf4.L|SDF4|92|Xelaev18035666m.mrna1, intron 6 of 6)	NA	-24748	unnamed|TNFRSF4|63|Xelaev18035667m.mrna1
chr1L-132300000	chr1L	132300000	132350000	+	0.580999	NA	intron (frmd3.L|FRMD3|96|Xelaev18006930m.mrna1, intron 1 of 13)	NA	38015	frmd3.L|FRMD3|96|Xelaev18006930m.mrna1
chr2S-54650000	chr2S	54650000	54700000	+	0.581076	NA	intron (Xetrov90004977m.S|UHRF1BP1|46|Xelaev18014855m.mrna1, intron 1 of 20)	NA	10906	Xetrov90004977m.S|UHRF1BP1|46|Xelaev18014855m.mrna1
chr6L-89500000	chr6L	89500000	89550000	+	0.581079	NA	Intergenic	NA	43702	adtrp.L|ADTRP|100|Xelaev18031654m.mrna1
chr3S-4750000	chr3S	4750000	4800000	+	0.581192	NA	intron (unnamed|TBXAS1|100|Xelaev18019837m.mrna1, intron 1 of 13)	NA	4451	unnamed|TBXAS1|100|Xelaev18019837m.mrna1
chr5L-66900000	chr5L	66900000	66950000	+	0.581277	NA	Intergenic	NA	-6981	smpdl3a.L|SMPDL3A|94|Xelaev18027017m.mrna1
chr1L-167650000	chr1L	167650000	167700000	+	0.581315	NA	intron (LOC100493526-like.L|NA|00|Xelaev18007923m.mrna1, intron 18 of 27)	NA	-24833	mzt2b.L|MZT2B|92|Xelaev18007924m.mrna1
chr3S-3850000	chr3S	3850000	3900000	+	0.581464	NA	intron (stra8.S|STRA8|89|Xelaev18019808m.mrna1, intron 1 of 8)	NA	1805	stra8.S|STRA8|89|Xelaev18019808m.mrna1
chr7L-77600000	chr7L	77600000	77650000	+	0.58155	NA	Intergenic	NA	11779	unnamed|TNKS|5|Xelaev18035494m.mrna1
chr9_10L-96450000	chr9_10L	96450000	96500000	+	0.58161	NA	Intergenic	NA	-8069	unnamed|UNCX|28|Xelaev18045246m.mrna1
chr6L-119600000	chr6L	119600000	119650000	+	0.581667	NA	exon (mtfr1.L|MTFR1|101|Xelaev18032072m.mrna1, exon 9 of 9)	NA	33091	mtfr1.L|MTFR1|101|Xelaev18032072m.mrna1
chr3L-19100000	chr3L	19100000	19150000	+	0.581806	NA	intron (Xetrov90007307m.L|ATP10B|94|Xelaev18016987m.mrna1, intron 13 of 22)	NA	-36053	unnamed|ZCCHC3|32|Xelaev18016988m.mrna1
chr8L-104150000	chr8L	104150000	104200000	+	0.582429	NA	intron (prpf3.Lp|PRPF3|28|Xelaev18900787.mrna1, intron 22 of 23)	NA	1392	unnamed|MRPS21|100|Xelaev18040381m.mrna1
chr4L-143900000	chr4L	143900000	143950000	+	0.582528	NA	Intergenic	NA	362809	unnamed|NA|00|Xelaev18024158m.mrna1
chr6S-96900000	chr6S	96900000	96950000	+	0.582627	NA	Intergenic	NA	-5077	sulf1.S|SULF1|100|Xelaev18033783m.mrna1
chr5S-33150000	chr5S	33150000	33200000	+	0.582917	NA	intron (hnrnpll.S|HNRNPLL|97|Xelaev18028916m.mrna1, intron 6 of 12)	NA	19648	hnrnpll.S|HNRNPLL|97|Xelaev18028916m.mrna1
chr2L-109550000	chr2L	109550000	109600000	+	0.582947	NA	intron (unnamed|SLC9A2|88|Xelaev18012953m.mrna1, intron 1 of 11)	NA	2453	unnamed|SLC9A2|88|Xelaev18012953m.mrna1
chr2L-105350000	chr2L	105350000	105400000	+	0.582957	NA	intron (unnamed|CFAP47|49|Xelaev18012898m.mrna1, intron 19 of 32)	NA	9720	unnamed|NA|00|Xelaev18012899m.mrna1
chr1S-62500000	chr1S	62500000	62550000	+	0.582982	NA	intron (unnamed|NA|00|Xelaev18009420m.mrna1, intron 2 of 11)	NA	7346	unnamed|NA|00|Xelaev18009420m.mrna1
chr9_10S-72200000	chr9_10S	72200000	72250000	+	0.58302	NA	Intergenic	NA	-50434	als2.S|ICOS|95|Xelaev18047364m.mrna1
chr4L-97350000	chr4L	97350000	97400000	+	0.58304	NA	intron (hs2st1.L|HS2ST1|100|Xelaev18023362m.mrna1, intron 1 of 6)	NA	20397	hs2st1.L|HS2ST1|100|Xelaev18023362m.mrna1
chr7L-96600000	chr7L	96600000	96650000	+	0.583135	NA	intron (prdm16.L|PRDM16|102|Xelaev18035818m.mrna1, intron 1 of 17)	NA	40819	prdm16.L|PRDM16|102|Xelaev18035818m.mrna1
chr5S-44200000	chr5S	44200000	44250000	+	0.583344	NA	intron (capn9.S|CAPN9|100|Xelaev18029064m.mrna1, intron 12 of 19)	NA	28262	taf5l.S|TAF5L|100|Xelaev18029063m.mrna1
chr3S-5650000	chr3S	5650000	5700000	+	0.583426	NA	Intergenic	NA	16626	unnamed|NA|00|Xelaev18019870m.mrna1
chr8L-73800000	chr8L	73800000	73850000	+	0.583431	NA	intron (dync1h1.L|DYNC1H1|99|Xelaev18039698m.mrna1, intron 20 of 77)	NA	22770	dync1h1.L|DYNC1H1|99|Xelaev18039698m.mrna1
chr9_10L-89650000	chr9_10L	89650000	89700000	+	0.583434	NA	Intergenic	NA	-39029	unnamed|NA|00|Xelaev18045155m.mrna1
chr5S-118250000	chr5S	118250000	118300000	+	0.58351	NA	intron (kidins220.S|KIDINS220|100|Xelaev18030067m.mrna1, intron 21 of 29)	NA	44796	kidins220.S|KIDINS220|100|Xelaev18030067m.mrna1
chr1L-19900000	chr1L	19900000	19950000	+	0.583541	NA	intron (rab28.L|RAB28|100|Xelaev18005135m.mrna1, intron 2 of 6)	NA	22161	rab28.L|RAB28|100|Xelaev18005135m.mrna1
chr2L-104550000	chr2L	104550000	104600000	+	0.58378	NA	exon (prps2.L|PRPS2|100|Xelaev18012887m.mrna1, exon 7 of 7)	NA	-9771	tlr7.L|TLR7|97|Xelaev18012886m.mrna1
chr9_10S-32450000	chr9_10S	32450000	32500000	+	0.583819	NA	Intergenic	NA	-16472	cacna1g-like.S|CACNA1G|94|Xelaev18046660m.mrna1
chr5S-43950000	chr5S	43950000	44000000	+	0.583857	NA	intron (cog2-like.S|COG2|100|Xelaev18029057m.mrna1, intron 13 of 17)	NA	25477	cog2-like.S|COG2|100|Xelaev18029057m.mrna1
chr9_10L-59900000	chr9_10L	59900000	59950000	+	0.583888	NA	intron (acvr1c.L|ACVR1C|94|Xelaev18044596m.mrna1, intron 7 of 8)	NA	-8642	unnamed|NA|00|Xelaev18044595m.mrna1
chr7L-68000000	chr7L	68000000	68050000	+	0.58399	NA	intron (LOC100492897-like.L|NA|00|Xelaev18035294m.mrna1, intron 2 of 6)	NA	2875	LOC100492897-like.L|NA|00|Xelaev18035294m.mrna1
chr5S-37750000	chr5S	37750000	37800000	+	0.58406	NA	Intergenic	NA	-26124	ltbp1.S|LTBP1|100|Xelaev18028979m.mrna1
chr2S-41500000	chr2S	41500000	41550000	+	0.584067	NA	Intergenic	NA	36998	unnamed|NA|00|Xelaev18014670m.mrna1
chr2L-9300000	chr2L	9300000	9350000	+	0.584118	NA	intron (unnamed|NA|00|Xelaev18011399m.mrna1, intron 1 of 5)	NA	3604	unnamed|NA|00|Xelaev18011399m.mrna1
chr2L-69650000	chr2L	69650000	69700000	+	0.584221	NA	intron (magi3.L|MAGI3|91|Xelaev18012327m.mrna1, intron 1 of 19)	NA	2284	magi3.L|MAGI3|91|Xelaev18012327m.mrna1
chr5S-110600000	chr5S	110600000	110650000	+	0.584259	NA	Intergenic	NA	-21745	unnamed|NA|00|Xelaev18029974m.mrna1
chr1S-116300000	chr1S	116300000	116350000	+	0.584431	NA	Intergenic	NA	1968	LOC100490306.S|OR6F1|99|Xelaev18010289m.mrna1
chr4L-150000	chr4L	150000	200000	+	0.584434	NA	Intergenic	NA	11201	unnamed|TMEM86A|99|Xelaev18021654m.mrna1
chr3L-38500000	chr3L	38500000	38550000	+	0.58445	NA	intron (Xetrov90007698m.L|GNB5|57|Xelaev18017290m.mrna1, intron 10 of 16)	NA	-10261	arl3.2.L|ARL3|101|Xelaev18017289m.mrna1
chr6S-24300000	chr6S	24300000	24350000	+	0.584633	NA	intron (ankib1.S|ANKIB1|100|Xelaev18032960m.mrna1, intron 9 of 19)	NA	34072	rbm48.S|RBM48|90|Xelaev18032961m.mrna1
chr5L-52050000	chr5L	52050000	52100000	+	0.584635	NA	intron (efcab2.L|EFCAB2|43|Xelaev18026801m.mrna1, intron 4 of 6)	NA	-5992	ccdc94.L|CCDC94|106|Xelaev18026802m.mrna1
chr4S-79500000	chr4S	79500000	79550000	+	0.584838	NA	Intergenic	NA	38110	unnamed|LMO4|100|Xelaev18025417m.mrna1
chr2L-158100000	chr2L	158100000	158150000	+	0.58494	NA	Intergenic	NA	-20015	mtus2.L|MTUS2|24|Xelaev18013743m.mrna1
chr3S-111550000	chr3S	111550000	111600000	+	0.584993	NA	intron (wwc2.S|WWC1|96|Xelaev18021501m.mrna1, intron 2 of 23)	NA	14234	wwc2.S|WWC1|96|Xelaev18021501m.mrna1
chr6S-96750000	chr6S	96750000	96800000	+	0.585042	NA	Intergenic	NA	-155077	sulf1.S|SULF1|100|Xelaev18033783m.mrna1
chr7S-61350000	chr7S	61350000	61400000	+	0.58512	NA	Intergenic	NA	-21202	b3galt6.S|B3GALT6|81|Xelaev18037499m.mrna1
chr9_10L-14300000	chr9_10L	14300000	14350000	+	0.585123	NA	Intergenic	NA	-9656	LOC101731830.L|BCAR3|81|Xelaev18043510m.mrna1
chr1S-78500000	chr1S	78500000	78550000	+	0.5852	NA	intron (tbxa2r.S|TBXA2R|83|Xelaev18009655m.mrna1, intron 2 of 2)	NA	15636	tbxa2r.S|TBXA2R|83|Xelaev18009655m.mrna1
chr5L-43050000	chr5L	43050000	43100000	+	0.585203	NA	intron (LOC100487774.L|SLC22A2|96|Xelaev18026685m.mrna1, intron 4 of 16)	NA	10471	LOC100487774.L|SLC22A2|96|Xelaev18026685m.mrna1
chr9_10S-70950000	chr9_10S	70950000	71000000	+	0.585275	NA	Intergenic	NA	-15196	ndufb3.S|NDUFB3|87|Xelaev18047343m.mrna1
chr9_10L-78650000	chr9_10L	78650000	78700000	+	0.585279	NA	intron (c2orf47.L|C2orf47|76|Xelaev18044925m.mrna1, intron 2 of 4)	NA	-2317	tyw5-like.L|TYW5|99|Xelaev18044926m.mrna1
chr9_10S-70900000	chr9_10S	70900000	70950000	+	0.585392	NA	intron (LOC100495429.S|AOX1|91|Xelaev18047342m.mrna1, intron 14 of 33)	NA	22843	LOC100495429.S|AOX1|91|Xelaev18047342m.mrna1
chr6L-15000000	chr6L	15000000	15050000	+	0.585453	NA	intron (unnamed|VIPR2|73|Xelaev18030696m.mrna1, intron 6 of 12)	NA	10756	Xetrov90024841m.L|NA|00|Xelaev18030697m.mrna1
chr9_10S-79850000	chr9_10S	79850000	79900000	+	0.585514	NA	Intergenic	NA	-22259	socs1.S|SOCS1|100|Xelaev18047490m.mrna1
chr5L-53450000	chr5L	53450000	53500000	+	0.586029	NA	Intergenic	NA	31603	unnamed|NA|00|Xelaev18026832m.mrna1
chr6L-19800000	chr6L	19800000	19850000	+	0.586056	NA	Intergenic	NA	-38210	unnamed|ZEB1|82|Xelaev18030732m.mrna1
chr2S-24300000	chr2S	24300000	24350000	+	0.586085	NA	Intergenic	NA	-6688	unnamed|BTLA|39|Xelaev18014387m.mrna1
chr2L-111350000	chr2L	111350000	111400000	+	0.586105	NA	intron (eif5b-like.L|EIF5B|50|Xelaev18012989m.mrna1, intron 4 of 23)	NA	15048	eif5b-like.L|EIF5B|50|Xelaev18012989m.mrna1
chr1S-71500000	chr1S	71500000	71550000	+	0.586272	NA	intron (dnah6.S|DNAH6|100|Xelaev18009541m.mrna1, intron 60 of 77)	NA	-49345	unnamed|NA|00|Xelaev18009543m.mrna1
chr7L-43300000	chr7L	43300000	43350000	+	0.586293	NA	intron (mttp.2.L|MTTP|95|Xelaev18034924m.mrna1, intron 5 of 17)	NA	10893	mttp.2.L|MTTP|95|Xelaev18034924m.mrna1
chr4L-134600000	chr4L	134600000	134650000	+	0.586393	NA	intron (cpne5.L|CPNE9|95|Xelaev18024070m.mrna1, intron 5 of 18)	NA	118133	cpne5.L|CPNE9|95|Xelaev18024070m.mrna1
chr5L-49000000	chr5L	49000000	49050000	+	0.586433	NA	intron (adgb.L|ADGB|86|Xelaev18026747m.mrna1, intron 28 of 35)	NA	105076	adgb.L|ADGB|86|Xelaev18026747m.mrna1
chr2S-21900000	chr2S	21900000	21950000	+	0.586518	NA	Intergenic	NA	-18910	unnamed|ERG|99|Xelaev18014340m.mrna1
chr2S-124850000	chr2S	124850000	124900000	+	0.586609	NA	Intergenic	NA	47631	slc11a2.S|SLC11A2|56|Xelaev18015963m.mrna1
chr9_10L-68800000	chr9_10L	68800000	68850000	+	0.586748	NA	intron (osbpl6-like.L|OSBPL6|100|Xelaev18044752m.mrna1, intron 2 of 21)	NA	54082	osbpl6-like.L|OSBPL6|100|Xelaev18044752m.mrna1
chr4L-73450000	chr4L	73450000	73500000	+	0.586761	NA	intron (pde4b.L|PDE4B|87|Xelaev18022979m.mrna1, intron 1 of 14)	NA	1171	pde4b.L|PDE4B|87|Xelaev18022979m.mrna1
chr4S-26450000	chr4S	26450000	26500000	+	0.586785	NA	Intergenic	NA	-17351	unnamed|NA|00|Xelaev18024706m.mrna1
chr2S-32150000	chr2S	32150000	32200000	+	0.586806	NA	Intergenic	NA	-20452	LOC100490423.S|CXorf23|95|Xelaev18014549m.mrna1
chr9_10S-97100000	chr9_10S	97100000	97150000	+	0.58686	NA	intron (LOC100494894.S|CACNA1H|96|Xelaev18047758m.mrna1, intron 23 of 32)	NA	-67000	b9d1.S|B9D2|78|Xelaev18047757m.mrna1
chr5L-141350000	chr5L	141350000	141400000	+	0.586957	NA	Intergenic	NA	132428	unnamed|NA|00|Xelaev18028074m.mrna1
chr1L-178600000	chr1L	178600000	178650000	+	0.587009	NA	Intergenic	NA	84210	LOC100497254-like.L|NA|00|Xelaev18008048m.mrna1
chr6L-93200000	chr6L	93200000	93250000	+	0.587012	NA	TTS (unnamed|NA|00|Xelaev18031715m.mrna1)	NA	664	unnamed|NA|00|Xelaev18031715m.mrna1
chr2S-60000000	chr2S	60000000	60050000	+	0.587022	NA	exon (LOC100487688-like.S|C1orf194|81|Xelaev18014988m.mrna1, exon 4 of 5)	NA	9607	LOC100487688-like.S|C1orf194|81|Xelaev18014988m.mrna1
chr9_10S-79900000	chr9_10S	79900000	79950000	+	0.587182	NA	Intergenic	NA	-72259	socs1.S|SOCS1|100|Xelaev18047490m.mrna1
chr5S-109400000	chr5S	109400000	109450000	+	0.587202	NA	intron (sphkap.S|SPHKAP|51|Xelaev18029943m.mrna1, intron 1 of 11)	NA	24796	sphkap.S|SPHKAP|51|Xelaev18029943m.mrna1
chr8S-58100000	chr8S	58100000	58150000	+	0.587433	NA	Intergenic	NA	-102840	unnamed|NA|00|Xelaev18042141m.mrna1
chr8S-51050000	chr8S	51050000	51100000	+	0.587495	NA	Intergenic	NA	3789	unnamed|NA|00|Xelaev18042007m.mrna1
chr4S-49200000	chr4S	49200000	49250000	+	0.587538	NA	intron (unnamed|CNGB1|38|Xelaev18024987m.mrna1, intron 6 of 26)	NA	3885	unnamed|CNGB1|38|Xelaev18024987m.mrna1
chr3L-96400000	chr3L	96400000	96450000	+	0.58754	NA	Intergenic	NA	-4963	mex3b.L|MEX3B|101|Xelaev18018283m.mrna1
chr9_10S-73150000	chr9_10S	73150000	73200000	+	0.58764	NA	Intergenic	NA	-120201	unnamed|NRP2|102|Xelaev18047368m.mrna1
chr5S-21300000	chr5S	21300000	21350000	+	0.587768	NA	Intergenic	NA	-3261	six2.S|SIX2|101|Xelaev18028748m.mrna1
chr5S-34150000	chr5S	34150000	34200000	+	0.587784	NA	intron (map4k3.S|MAP4K3|92|Xelaev18028929m.mrna1, intron 12 of 33)	NA	33529	map4k3.S|MAP4K3|92|Xelaev18028929m.mrna1
chr5S-28850000	chr5S	28850000	28900000	+	0.588008	NA	intron (ralgapa2.S|RALGAPA2|100|Xelaev18028848m.mrna1, intron 1 of 39)	NA	2742	ralgapa2.S|RALGAPA2|100|Xelaev18028848m.mrna1
chr6L-83950000	chr6L	83950000	84000000	+	0.588077	NA	Intergenic	NA	17037	LOC100497689.L|SERPINB10|99|Xelaev18031556m.mrna1
chr2S-32100000	chr2S	32100000	32150000	+	0.588079	NA	Intergenic	NA	-25583	unnamed|NA|00|Xelaev18014550m.mrna1
chr1L-172950000	chr1L	172950000	173000000	+	0.588459	NA	Intergenic	NA	-49011	sema6a.L|SEMA6A|100|Xelaev18007980m.mrna1
chr7S-76300000	chr7S	76300000	76350000	+	0.588583	NA	intron (bcam.S|BCAM|88|Xelaev18037757m.mrna1, intron 3 of 17)	NA	13186	bcam.S|BCAM|88|Xelaev18037757m.mrna1
chr3S-12350000	chr3S	12350000	12400000	+	0.588601	NA	intron (LOC101732178.S|FAM114A2|99|Xelaev18019985m.mrna1, intron 3 of 13)	NA	6396	LOC101732178.S|FAM114A2|99|Xelaev18019985m.mrna1
chr6S-21650000	chr6S	21650000	21700000	+	0.588666	NA	intron (LOC100494509.S|CFAP69|95|Xelaev18032934m.mrna1, intron 13 of 22)	NA	18225	LOC100494509.S|CFAP69|95|Xelaev18032934m.mrna1
chr1S-33200000	chr1S	33200000	33250000	+	0.588712	NA	Intergenic	NA	-37228	unnamed|SORBS2|94|Xelaev18009112m.mrna1
chr9_10S-87750000	chr9_10S	87750000	87800000	+	0.588743	NA	intron (unnamed|PRKAR1B|97|Xelaev18047586m.mrna1, intron 4 of 10)	NA	71266	unnamed|PRKAR1B|97|Xelaev18047586m.mrna1
chr8S-3350000	chr8S	3350000	3400000	+	0.588876	NA	Intergenic	NA	99781	brms1l.S|BRMS1L|88|Xelaev18041049m.mrna1
chr4L-110250000	chr4L	110250000	110300000	+	0.588908	NA	exon (prkab2.L|PRKAB2|101|Xelaev18023588m.mrna1, exon 8 of 8)	NA	8109	prkab2.L|PRKAB2|101|Xelaev18023588m.mrna1
chr4L-68300000	chr4L	68300000	68350000	+	0.588928	NA	Intergenic	NA	-67502	unnamed|ADGRL2|100|Xelaev18022906m.mrna1
chr3L-59350000	chr3L	59350000	59400000	+	0.588946	NA	Intergenic	NA	-21359	cav2.L|CAV2|100|Xelaev18017636m.mrna1
chr5S-29450000	chr5S	29450000	29500000	+	0.58895	NA	intron (slc24a3.S|SLC24A3|97|Xelaev18028856m.mrna1, intron 3 of 16)	NA	-61831	unnamed|NA|00|Xelaev18028855m.mrna1
chr7L-77700000	chr7L	77700000	77750000	+	0.588961	NA	intron (dixdc1.L|DIXDC1|98|Xelaev18035496m.mrna1, intron 2 of 20)	NA	19359	dixdc1.L|DIXDC1|98|Xelaev18035496m.mrna1
chr6L-95100000	chr6L	95100000	95150000	+	0.588982	NA	intron (fam65b.L|FAM65B|100|Xelaev18031735m.mrna1, intron 12 of 21)	NA	51799	fam65b.L|FAM65B|100|Xelaev18031735m.mrna1
chr3S-84950000	chr3S	84950000	85000000	+	0.588988	NA	intron (osbpl8.S|OSBPL8|99|Xelaev18021147m.mrna1, intron 16 of 22)	NA	-14146	unnamed|NA|00|Xelaev18021148m.mrna1
chr2L-69500000	chr2L	69500000	69550000	+	0.589088	NA	TTS (magi3.L|MAGI3|91|Xelaev18012327m.mrna1)	NA	-13429	unnamed|NA|00|Xelaev18012328m.mrna1
chr8S-8700000	chr8S	8700000	8750000	+	0.589138	NA	Intergenic	NA	12588	zbtb1.S|ZBTB1|100|Xelaev18041147m.mrna1
chr7L-78350000	chr7L	78350000	78400000	+	0.589317	NA	intron (bco2.L|BCO2|93|Xelaev18035517m.mrna1, intron 3 of 11)	NA	-4995	LOC100487071.L|SFXN4|92|Xelaev18035516m.mrna1
chr4L-11800000	chr4L	11800000	11850000	+	0.589344	NA	intron (ppfibp2-like.L|PPFIBP2|103|Xelaev18021947m.mrna1, intron 2 of 22)	NA	6315	ppfibp2-like.L|PPFIBP2|103|Xelaev18021947m.mrna1
chr2S-101650000	chr2S	101650000	101700000	+	0.589402	NA	intron (fgf14.S|FGF14|73|Xelaev18015632m.mrna1, intron 2 of 3)	NA	-5161	unnamed|NA|00|Xelaev18015635m.mrna1
chr5S-45550000	chr5S	45550000	45600000	+	0.589432	NA	intron (LOC100127543.S|PACRG|87|Xelaev18029072m.mrna1, intron 4 of 4)	NA	263915	LOC100127543.S|PACRG|87|Xelaev18029072m.mrna1
chr4L-58000000	chr4L	58000000	58050000	+	0.589474	NA	intron (tdrd12.L|TDRD12|66|Xelaev18022744m.mrna1, intron 19 of 29)	NA	30381	tdrd12.L|TDRD12|66|Xelaev18022744m.mrna1
chr7L-66950000	chr7L	66950000	67000000	+	0.589567	NA	Intergenic	NA	16149	barx2.L|BARX2|62|Xelaev18035283m.mrna1
chr4L-117400000	chr4L	117400000	117450000	+	0.589589	NA	Intergenic	NA	30502	LOC100135171.L|NOL8|19|Xelaev18023764m.mrna1
chr7L-87800000	chr7L	87800000	87850000	+	0.589611	NA	Intergenic	NA	14284	unnamed|TOPORS|4|Xelaev18035671m.mrna1
chr6S-92100000	chr6S	92100000	92150000	+	0.589651	NA	Intergenic	NA	6441	unnamed|NA|00|Xelaev18033726m.mrna1
chr3L-9750000	chr3L	9750000	9800000	+	0.589747	NA	Intergenic	NA	26378	LOC100486065.L|MTNR1A|90|Xelaev18016841m.mrna1
chr5L-41300000	chr5L	41300000	41350000	+	0.589814	NA	intron (tmem178a.L|TMEM178A|102|Xelaev18026668m.mrna1, intron 1 of 3)	NA	2010	tmem178a.L|TMEM178A|102|Xelaev18026668m.mrna1
chr1L-166800000	chr1L	166800000	166850000	+	0.590145	NA	Intergenic	NA	-6994	LOC101731791.L|CCDC60|95|Xelaev18007907m.mrna1
chr3S-75100000	chr3S	75100000	75150000	+	0.590227	NA	intron (unnamed|BRD1|100|Xelaev18021019m.mrna1, intron 12 of 12)	NA	38864	unnamed|BRD1|100|Xelaev18021019m.mrna1
chr5L-29850000	chr5L	29850000	29900000	+	0.590359	NA	exon (spred2.L|SPRED2|94|Xelaev18026490m.mrna1, exon 6 of 6)	NA	71460	actr2.L|ACTR2|100|Xelaev18026491m.mrna1
chr3L-66250000	chr3L	66250000	66300000	+	0.590446	NA	intron (kif21a.L|KIF21A|100|Xelaev18017723m.mrna1, intron 27 of 32)	NA	60620	kif21a.L|KIF21A|100|Xelaev18017723m.mrna1
chr4L-30800000	chr4L	30800000	30850000	+	0.590464	NA	intron (fam65a-like.L|FAM65A|39|Xelaev18022364m.mrna1, intron 17 of 21)	NA	-19868	unnamed|CTCF|79|Xelaev18022367m.mrna1
chr8L-107650000	chr8L	107650000	107700000	+	0.590504	NA	TTS (hdgf.L|HDGF|70|Xelaev18040507m.mrna1)	NA	-6105	Xetrov90022255m.L|MRPL24|100|Xelaev18040506m.mrna1
chr1S-11800000	chr1S	11800000	11850000	+	0.590529	NA	intron (tmem129.Sp|TMEM129|28|Xelaev18900925.mrna1, intron 22 of 28)	NA	181249	LOC101731372.S|HOOK2|5|Xelaev18008864m.mrna1
chr6S-128000000	chr6S	128000000	128050000	+	0.590564	NA	Intergenic	NA	-13169	unnamed|EPPK1|49|Xelaev18034139m.mrna1
chr2L-12850000	chr2L	12850000	12900000	+	0.590587	NA	Intergenic	NA	-130393	runx1.L|RUNX1|91|Xelaev18011464m.mrna1
chr9_10S-86650000	chr9_10S	86650000	86700000	+	0.590611	NA	intron (LOC101732450.S|IL4R|38|Xelaev18047560m.mrna1, intron 1 of 9)	NA	6559	LOC101732450.S|IL4R|38|Xelaev18047560m.mrna1
chr9_10S-75550000	chr9_10S	75550000	75600000	+	0.590896	NA	Intergenic	NA	-16118	slc40a1.S|SLC40A1|101|Xelaev18047408m.mrna1
chr2S-139750000	chr2S	139750000	139800000	+	0.590908	NA	Intergenic	NA	-90958	LOC100485539-like.S|RP11-307N16.6|100|Xelaev18016224m.mrna1
chr1L-49750000	chr1L	49750000	49800000	+	0.591026	NA	intron (lrba.L|LRBA|99|Xelaev18005498m.mrna1, intron 43 of 55)	NA	64859	unnamed|NA|00|Xelaev18005500m.mrna1
chr5S-89700000	chr5S	89700000	89750000	+	0.591095	NA	intron (unnamed|GNB4|95|Xelaev18029688m.mrna1, intron 2 of 10)	NA	-20628	unnamed|ACTL6A|100|Xelaev18029687m.mrna1
chr1S-46700000	chr1S	46700000	46750000	+	0.591147	NA	exon (lsm6.S|LSM6|100|Xelaev18009250m.mrna1, exon 4 of 4)	NA	7172	lsm6.S|LSM6|100|Xelaev18009250m.mrna1
chr5L-44000000	chr5L	44000000	44050000	+	0.591162	NA	intron (mthfd1l.L|MTHFD1L|92|Xelaev18026709m.mrna1, intron 8 of 26)	NA	26169	mthfd1l.L|MTHFD1L|92|Xelaev18026709m.mrna1
chr2S-33600000	chr2S	33600000	33650000	+	0.591192	NA	intron (wdr77.S|WDR77|91|Xelaev18014570m.mrna1, intron 9 of 9)	NA	-6101	tekt1.S|TEKT1|95|Xelaev18014569m.mrna1
chr3L-36850000	chr3L	36850000	36900000	+	0.591306	NA	Intergenic	NA	-31201	dpysl3.L|DPYSL3|82|Xelaev18017257m.mrna1
chr3S-5700000	chr3S	5700000	5750000	+	0.59137	NA	Intergenic	NA	-5041	unnamed|NA|00|Xelaev18019873m.mrna1
chr3L-34950000	chr3L	34950000	35000000	+	0.591474	NA	Intergenic	NA	-64171	neurl1b.L|NEURL1B|100|Xelaev18017235m.mrna1
chr2S-39300000	chr2S	39300000	39350000	+	0.591623	NA	intron (LOC100145338.S|TRAF3IP3|98|Xelaev18014637m.mrna1, intron 1 of 15)	NA	4442	LOC100145338.S|TRAF3IP3|98|Xelaev18014637m.mrna1
chr1S-169400000	chr1S	169400000	169450000	+	0.59168	NA	intron (ccbe1.S|CCBE1|90|Xelaev18011046m.mrna1, intron 2 of 10)	NA	85502	ccbe1.S|CCBE1|90|Xelaev18011046m.mrna1
chr7L-38300000	chr7L	38300000	38350000	+	0.591726	NA	Intergenic	NA	-32825	unnamed|NA|00|Xelaev18034868m.mrna1
chr6S-65650000	chr6S	65650000	65700000	+	0.591963	NA	Intergenic	NA	50521	unnamed|NA|00|Xelaev18033432m.mrna1
chr2L-44300000	chr2L	44300000	44350000	+	0.592104	NA	intron (phka2-like.L|PHKA2|100|Xelaev18011863m.mrna1, intron 10 of 33)	NA	18743	phka2-like.L|PHKA2|100|Xelaev18011863m.mrna1
chr9_10L-14100000	chr9_10L	14100000	14150000	+	0.592144	NA	Intergenic	NA	-44014	pmepa1.L|PMEPA1|100|Xelaev18043507m.mrna1
chr3S-2750000	chr3S	2750000	2800000	+	0.5923	NA	Intergenic	NA	-12688	LOC100485037-like.S|KIAA1551|9|Xelaev18019765m.mrna1
chr5S-46700000	chr5S	46700000	46750000	+	0.592364	NA	intron (LOC101732592.S|NA|00|Xelaev18029082m.mrna1, intron 9 of 13)	NA	-31315	t.S|T|99|Xelaev18029080m.mrna1
chr5S-9800000	chr5S	9800000	9850000	+	0.592367	NA	Intergenic	NA	19950	unnamed|NA|00|Xelaev18028592m.mrna1
chr4L-82800000	chr4L	82800000	82850000	+	0.592393	NA	Intergenic	NA	1939	unnamed|NA|00|Xelaev18023122m.mrna1
chr5S-26000000	chr5S	26000000	26050000	+	0.592612	NA	exon (trmt6.S|TRMT6|96|Xelaev18028809m.mrna1, exon 11 of 11)	NA	22317	trmt6.S|TRMT6|96|Xelaev18028809m.mrna1
chr9_10S-10300000	chr9_10S	10300000	10350000	+	0.592623	NA	intron (atp9a.S|ATP9A|100|Xelaev18046187m.mrna1, intron 1 of 27)	NA	7912	atp9a.S|ATP9A|100|Xelaev18046187m.mrna1
chr3L-127700000	chr3L	127700000	127750000	+	0.592673	NA	intron (unnamed|ADGRE5|89|Xelaev18018944m.mrna1, intron 17 of 18)	NA	9723	unnamed|DDX39A|93|Xelaev18018948m.mrna1
chr5S-17950000	chr5S	17950000	18000000	+	0.592678	NA	intron (prph2.S|PRPH2|99|Xelaev18028715m.mrna1, intron 1 of 2)	NA	3564	prph2.S|PRPH2|99|Xelaev18028715m.mrna1
chr9_10S-83650000	chr9_10S	83650000	83700000	+	0.592697	NA	Intergenic	NA	51841	Xetrov90023594m.S|C16orf62|91|Xelaev18047536m.mrna1
chr5L-48650000	chr5L	48650000	48700000	+	0.592749	NA	Intergenic	NA	-5101	zbtb2.L|ZBTB2|100|Xelaev18026745m.mrna1
chr5S-99750000	chr5S	99750000	99800000	+	0.592797	NA	Intergenic	NA	119398	irs1.S|IRS1|102|Xelaev18029807m.mrna1
chr6L-19350000	chr6L	19350000	19400000	+	0.592872	NA	Intergenic	NA	-26815	epc1.L|EPC1|100|Xelaev18030728m.mrna1
chr8S-47300000	chr8S	47300000	47350000	+	0.592904	NA	intron (LOC100489885.S|CRADD|88|Xelaev18041933m.mrna1, intron 2 of 2)	NA	14775	LOC100489885.S|CRADD|88|Xelaev18041933m.mrna1
chr5S-43850000	chr5S	43850000	43900000	+	0.592917	NA	exon (agt.S|AGT|98|Xelaev18029055m.mrna1, exon 5 of 5)	NA	12459	agt.S|AGT|98|Xelaev18029055m.mrna1
chr7L-66500000	chr7L	66500000	66550000	+	0.592928	NA	Intergenic	NA	-67092	kcnj1.L|KCNJ1|95|Xelaev18035281m.mrna1
chr5S-97850000	chr5S	97850000	97900000	+	0.592957	NA	intron (arhgef26.S|ARHGEF26|101|Xelaev18029783m.mrna1, intron 10 of 13)	NA	8667	unnamed|NA|00|Xelaev18029782m.mrna1
chr3L-67550000	chr3L	67550000	67600000	+	0.592977	NA	exon (prkar2b-like.L|PRKAR2B|99|Xelaev18017752m.mrna1, exon 11 of 11)	NA	-16781	hbp1.L|HBP1|100|Xelaev18017751m.mrna1
chr6L-110400000	chr6L	110400000	110450000	+	0.592979	NA	intron (taf4b.L|TAF4B|46|Xelaev18031948m.mrna1, intron 8 of 16)	NA	-11809	ss18.L|SS18|70|Xelaev18031947m.mrna1
chr2S-41000000	chr2S	41000000	41050000	+	0.593019	NA	intron (LOC779603.S|CD34|56|Xelaev18014663m.mrna1, intron 3 of 8)	NA	15531	LOC779603.S|CD34|56|Xelaev18014663m.mrna1
chr1S-16950000	chr1S	16950000	17000000	+	0.593025	NA	intron (unnamed|STX18|100|Xelaev18008925m.mrna1, intron 7 of 10)	NA	52243	nsg1.S|D4S234E|100|Xelaev18008926m.mrna1
chr5L-38100000	chr5L	38100000	38150000	+	0.593199	NA	Intergenic	NA	3712	unnamed|NA|00|Xelaev18026617m.mrna1
chr5S-85050000	chr5S	85050000	85100000	+	0.593206	NA	Intergenic	NA	-102007	unnamed|LPP|86|Xelaev18029610m.mrna1
chr6L-95200000	chr6L	95200000	95250000	+	0.593318	NA	Intergenic	NA	-48201	fam65b.L|FAM65B|100|Xelaev18031735m.mrna1
chr5S-68450000	chr5S	68450000	68500000	+	0.593366	NA	intron (gabrr2.S|GABRR2|96|Xelaev18029381m.mrna1, intron 2 of 8)	NA	5068	unnamed|NA|00|Xelaev18029382m.mrna1
chr2L-144650000	chr2L	144650000	144700000	+	0.593482	NA	intron (LOC100487395.L|FIGN|101|Xelaev18013500m.mrna1, intron 2 of 2)	NA	56650	LOC100487395.L|FIGN|101|Xelaev18013500m.mrna1
chr7L-37650000	chr7L	37650000	37700000	+	0.593501	NA	Intergenic	NA	-22135	scd.L|SCD5|86|Xelaev18034861m.mrna1
chr3L-103200000	chr3L	103200000	103250000	+	0.593533	NA	intron (chd2.L|CHD2|75|Xelaev18018382m.mrna1, intron 35 of 39)	NA	32883	rgma.L|RGMA|88|Xelaev18018383m.mrna1
chr1L-22400000	chr1L	22400000	22450000	+	0.593646	NA	intron (slit2.L|SLIT2|99|Xelaev18005166m.mrna1, intron 5 of 35)	NA	-95520	pacrgl.L|PACRGL|77|Xelaev18005167m.mrna1
chr6L-72850000	chr6L	72850000	72900000	+	0.593648	NA	Intergenic	NA	-2751	unnamed|NA|00|Xelaev18031446m.mrna1
chr6S-29600000	chr6S	29600000	29650000	+	0.593666	NA	Intergenic	NA	-41191	agr3.Sp|AGR3|34|Xelaev18900342.mrna1
chr2L-60100000	chr2L	60100000	60150000	+	0.593699	NA	Intergenic	NA	-40945	morc1.Lp|MORC1|22|Xelaev18900657.mrna1
chr7S-88350000	chr7S	88350000	88400000	+	0.59372	NA	intron (unnamed|SLC35A3|92|Xelaev18038043m.mrna1, intron 7 of 8)	NA	12969	unnamed|SLC35A3|92|Xelaev18038043m.mrna1
chr1L-48800000	chr1L	48800000	48850000	+	0.593769	NA	Intergenic	NA	-20834	unnamed|NA|00|Xelaev18005490m.mrna1
chr4L-117350000	chr4L	117350000	117400000	+	0.593917	NA	exon (ogn.L|OGN|87|Xelaev18023763m.mrna1, exon 6 of 6)	NA	12405	ogn.L|OGN|87|Xelaev18023763m.mrna1
chr1S-78650000	chr1S	78650000	78700000	+	0.593929	NA	Intergenic	NA	2448	unnamed|NA|00|Xelaev18009658m.mrna1
chr4L-55100000	chr4L	55100000	55150000	+	0.594093	NA	Intergenic	NA	-185254	unnamed|NA|00|Xelaev18022701m.mrna1
chr3S-77300000	chr3S	77300000	77350000	+	0.594115	NA	intron (ptprz1.S|PTPRZ1|102|Xelaev18021053m.mrna1, intron 13 of 29)	NA	41712	aass.Sp|AASS|17|Xelaev18900324.mrna1
chr5S-130900000	chr5S	130900000	130950000	+	0.594126	NA	intron (pinx1.Sp|PINX1|39|Xelaev18900750.mrna1, intron 20 of 20)	NA	-9997	sox7.S|SOX7|100|Xelaev18030202m.mrna1
chr9_10S-79800000	chr9_10S	79800000	79850000	+	0.594148	NA	Intergenic	NA	27741	socs1.S|SOCS1|100|Xelaev18047490m.mrna1
chr1L-203150000	chr1L	203150000	203200000	+	0.59415	NA	Intergenic	NA	-129540	prlr.L|PRLR|96|Xelaev18008370m.mrna1
chr9_10S-2350000	chr9_10S	2350000	2400000	+	0.594199	NA	intron (kpnb1.S|KPNB1|97|Xelaev18045954m.mrna1, intron 14 of 23)	NA	10228	kpnb1.S|KPNB1|97|Xelaev18045954m.mrna1
chr1L-90150000	chr1L	90150000	90200000	+	0.594235	NA	TTS (Xetrov90001344m.L|ANKRD24|20|Xelaev18006114m.mrna1)	NA	-8688	unnamed|NA|00|Xelaev18006115m.mrna1
chr1S-31650000	chr1S	31650000	31700000	+	0.594326	NA	intron (LOC101730896.S|MTUS1|70|Xelaev18009104m.mrna1, intron 7 of 14)	NA	62624	pdgfrl.S|PDGFRL|94|Xelaev18009103m.mrna1
chr2S-88550000	chr2S	88550000	88600000	+	0.594366	NA	Intergenic	NA	-16600	prps2.S|PRPS2|100|Xelaev18015459m.mrna1
chr9_10S-8000000	chr9_10S	8000000	8050000	+	0.594375	NA	exon (unnamed|IFNA17|48|Xelaev18046145m.mrna1, exon 6 of 8)	NA	10034	unnamed|IFNA17|48|Xelaev18046145m.mrna1
chr5S-36400000	chr5S	36400000	36450000	+	0.594399	NA	intron (LOC100489513.S|VIT|61|Xelaev18028964m.mrna1, intron 22 of 22)	NA	-26581	fam89a-like.S|FAM89A|75|Xelaev18028966m.mrna1
chr3L-123900000	chr3L	123900000	123950000	+	0.594544	NA	intron (LOC100496673.L|RNF112|67|Xelaev18018794m.mrna1, intron 9 of 12)	NA	-23539	unnamed|ZNF850|40|Xelaev18018797m.mrna1
chr9_10S-62050000	chr9_10S	62050000	62100000	+	0.594558	NA	Intergenic	NA	35763	unnamed|NA|00|Xelaev18047197m.mrna1
chr6L-109050000	chr6L	109050000	109100000	+	0.594579	NA	intron (ankrd29-like.L|ANKRD29|100|Xelaev18031913m.mrna1, intron 7 of 9)	NA	-14380	npc1-like.L|NPC1|98|Xelaev18031912m.mrna1
chr8S-48950000	chr8S	48950000	49000000	+	0.594747	NA	TTS (unnamed|NA|00|Xelaev18041969m.mrna1)	NA	813	unnamed|NA|00|Xelaev18041969m.mrna1
chr1L-20050000	chr1L	20050000	20100000	+	0.594798	NA	Intergenic	NA	24840	unnamed|NA|00|Xelaev18005138m.mrna1
chr7L-66900000	chr7L	66900000	66950000	+	0.594872	NA	Intergenic	NA	-33851	barx2.L|BARX2|62|Xelaev18035283m.mrna1
chr6L-99150000	chr6L	99150000	99200000	+	0.594912	NA	Intergenic	NA	-6669	darmin.L|CNDP2|104|Xelaev18031777m.mrna1
chr8L-108450000	chr8L	108450000	108500000	+	0.594982	NA	intron (unnamed|FCRLB|45|Xelaev18040527m.mrna1, intron 2 of 2)	NA	-31829	unnamed|FCRL4|55|Xelaev18040528m.mrna1
chr9_10L-89900000	chr9_10L	89900000	89950000	+	0.595274	NA	promoter-TSS (unnamed|NA|00|Xelaev18045158m.mrna1)	NA	-505	unnamed|NA|00|Xelaev18045158m.mrna1
chr1S-71550000	chr1S	71550000	71600000	+	0.595279	NA	exon (unnamed|NA|00|Xelaev18009543m.mrna1, exon 1 of 10)	NA	655	unnamed|NA|00|Xelaev18009543m.mrna1
chr5L-38200000	chr5L	38200000	38250000	+	0.595289	NA	Intergenic	NA	14919	unnamed|NA|00|Xelaev18026618m.mrna1
chr7L-112150000	chr7L	112150000	112200000	+	0.595518	NA	intron (unnamed|PITPNC1|92|Xelaev18036178m.mrna1, intron 1 of 8)	NA	35616	unnamed|PITPNC1|92|Xelaev18036178m.mrna1
chr5S-46600000	chr5S	46600000	46650000	+	0.595616	NA	intron (t2.S|T|100|Xelaev18029079m.mrna1, intron 7 of 7)	NA	9332	t2.S|T|100|Xelaev18029079m.mrna1
chr7L-20050000	chr7L	20050000	20100000	+	0.595661	NA	Intergenic	NA	6566	cyp26a1.L|CYP26A1|94|Xelaev18034594m.mrna1
chr2S-59550000	chr2S	59550000	59600000	+	0.595667	NA	Intergenic	NA	-10911	unnamed|NA|00|Xelaev18014978m.mrna1
chr1L-167800000	chr1L	167800000	167850000	+	0.595692	NA	intron (LOC100493696-like.L|AIFM3|100|Xelaev18007928m.mrna1, intron 2 of 20)	NA	23598	LOC100493696-like.L|AIFM3|100|Xelaev18007928m.mrna1
chr3L-95800000	chr3L	95800000	95850000	+	0.595733	NA	intron (unnamed|SH3GL3|95|Xelaev18018275m.mrna1, intron 1 of 8)	NA	14564	unnamed|SH3GL3|95|Xelaev18018275m.mrna1
chr2S-86600000	chr2S	86600000	86650000	+	0.595852	NA	intron (unnamed|MSI2|42|Xelaev18015421m.mrna1, intron 2 of 9)	NA	119991	unnamed|MSI2|42|Xelaev18015421m.mrna1
chr4L-73350000	chr4L	73350000	73400000	+	0.595895	NA	intron (pde4b.L|PDE4B|87|Xelaev18022979m.mrna1, intron 6 of 14)	NA	40474	LOC100485206.L|LRRC8C|98|Xelaev18022978m.mrna1
chr7L-31100000	chr7L	31100000	31150000	+	0.595983	NA	Intergenic	NA	-21460	slc16a12.L|SLC16A12|70|Xelaev18034754m.mrna1
chr4L-33700000	chr4L	33700000	33750000	+	0.596007	NA	Intergenic	NA	6103	unnamed|NA|00|Xelaev18022413m.mrna1
chr6L-93250000	chr6L	93250000	93300000	+	0.596062	NA	Intergenic	NA	50664	unnamed|NA|00|Xelaev18031715m.mrna1
chr4L-37850000	chr4L	37850000	37900000	+	0.596136	NA	intron (smpd3-like.L|SMPD3|101|Xelaev18022478m.mrna1, intron 2 of 8)	NA	44675	smpd3-like.L|SMPD3|101|Xelaev18022478m.mrna1
chr4L-40600000	chr4L	40600000	40650000	+	0.59617	NA	Intergenic	NA	-85028	sall1.L|SALL1|93|Xelaev18022516m.mrna1
chr1S-46600000	chr1S	46600000	46650000	+	0.59633	NA	intron (slc10a7.S|SLC10A7|94|Xelaev18009249m.mrna1, intron 4 of 11)	NA	41751	slc10a7.S|SLC10A7|94|Xelaev18009249m.mrna1
chr7S-75750000	chr7S	75750000	75800000	+	0.596332	NA	intron (LOC100495563.S|CNFN|100|Xelaev18037745m.mrna1, intron 1 of 4)	NA	953	LOC100495563.S|CNFN|100|Xelaev18037745m.mrna1
chr3L-128600000	chr3L	128600000	128650000	+	0.596366	NA	intron (gmip.L|GMIP|81|Xelaev18018969m.mrna1, intron 4 of 20)	NA	9736	gmip.L|GMIP|81|Xelaev18018969m.mrna1
chr9_10S-4850000	chr9_10S	4850000	4900000	+	0.596373	NA	Intergenic	NA	-12366	ppp1r9b.S|PPP1R9B|100|Xelaev18046055m.mrna1
chr2L-160850000	chr2L	160850000	160900000	+	0.596402	NA	intron (unnamed|SGCG|101|Xelaev18013783m.mrna1, intron 2 of 7)	NA	-84587	unnamed|NA|00|Xelaev18013782m.mrna1
chr7S-24800000	chr7S	24800000	24850000	+	0.596443	NA	intron (slc16a12.S|SLC16A12|89|Xelaev18037030m.mrna1, intron 2 of 6)	NA	17919	unnamed|IFIT5|98|Xelaev18037031m.mrna1
chr3L-63000000	chr3L	63000000	63050000	+	0.596511	NA	Intergenic	NA	-1822	unnamed|TRABD|98|Xelaev18017694m.mrna1
chr3S-76850000	chr3S	76850000	76900000	+	0.596594	NA	intron (unnamed|WASL|52|Xelaev18021042m.mrna1, intron 1 of 10)	NA	9590	unnamed|WASL|52|Xelaev18021042m.mrna1
chr9_10S-86450000	chr9_10S	86450000	86500000	+	0.596595	NA	Intergenic	NA	49790	unnamed|UNCX|29|Xelaev18047557m.mrna1
chr2L-109050000	chr2L	109050000	109100000	+	0.596645	NA	promoter-TSS (unnamed|NA|00|Xelaev18012942m.mrna1)	NA	-271	unnamed|NA|00|Xelaev18012942m.mrna1
chr5L-6850000	chr5L	6850000	6900000	+	0.596696	NA	Intergenic	NA	-84360	unnamed|NA|00|Xelaev18026152m.mrna1
chr1S-45900000	chr1S	45900000	45950000	+	0.596721	NA	intron (unnamed|ARHGAP10|100|Xelaev18009241m.mrna1, intron 20 of 22)	NA	103015	unnamed|ARHGAP10|100|Xelaev18009241m.mrna1
chr6L-58550000	chr6L	58550000	58600000	+	0.596869	NA	Intergenic	NA	-75483	unnamed|NA|00|Xelaev18031228m.mrna1
chr1L-178700000	chr1L	178700000	178750000	+	0.596944	NA	Intergenic	NA	-4058	riok2.L|RIOK2|100|Xelaev18008050m.mrna1
chr7L-87100000	chr7L	87100000	87150000	+	0.596997	NA	exon (LOC101732272.L|CPSF3L|97|Xelaev18035653m.mrna1, exon 13 of 18)	NA	8974	LOC100497020.L|GPR17|80|Xelaev18035654m.mrna1
chr5S-29400000	chr5S	29400000	29450000	+	0.597089	NA	intron (slc24a3.S|SLC24A3|97|Xelaev18028856m.mrna1, intron 15 of 16)	NA	-11831	unnamed|NA|00|Xelaev18028855m.mrna1
chr1L-92100000	chr1L	92100000	92150000	+	0.597107	NA	Intergenic	NA	19085	Xetrov90001375m.L|C4orf22|31|Xelaev18006142m.mrna1
chr6S-23800000	chr6S	23800000	23850000	+	0.597194	NA	Intergenic	NA	-2695	fzd1.S|FZD1|84|Xelaev18032956m.mrna1
chr7L-30850000	chr7L	30850000	30900000	+	0.597228	NA	Intergenic	NA	12188	unnamed|IFIT5|101|Xelaev18034743m.mrna1
chr2L-93550000	chr2L	93550000	93600000	+	0.597261	NA	intron (ppm1e.L|PPM1E|82|Xelaev18012724m.mrna1, intron 1 of 6)	NA	-41026	unnamed|NA|00|Xelaev18012723m.mrna1
chr4L-37700000	chr4L	37700000	37750000	+	0.597268	NA	intron (slc7a6os.L|SLC7A6OS|81|Xelaev18022476m.mrna1, intron 4 of 4)	NA	5892	slc7a6os.L|SLC7A6OS|81|Xelaev18022476m.mrna1
chr3L-36800000	chr3L	36800000	36850000	+	0.597323	NA	Intergenic	NA	37092	jakmip2.L|JAKMIP2|100|Xelaev18017256m.mrna1
chr8S-4250000	chr8S	4250000	4300000	+	0.597384	NA	Intergenic	NA	-2439	LOC100489116.S|DESI2|83|Xelaev18041064m.mrna1
chr8L-72900000	chr8L	72900000	72950000	+	0.597426	NA	Intergenic	NA	14271	unnamed|YY1|104|Xelaev18039686m.mrna1
chr3L-94050000	chr3L	94050000	94100000	+	0.5975	NA	Intergenic	NA	-1254	fbn1.L|FBN1|84|Xelaev18018230m.mrna1
chr9_10L-96650000	chr9_10L	96650000	96700000	+	0.597543	NA	Intergenic	NA	-19924	il4r.L|IL4R|31|Xelaev18045251m.mrna1
chr6S-96650000	chr6S	96650000	96700000	+	0.597558	NA	intron (LOC100492224-like.S|C8orf34|66|Xelaev18033782m.mrna1, intron 11 of 13)	NA	66569	LOC100492224-like.S|C8orf34|66|Xelaev18033782m.mrna1
chr7S-88500000	chr7S	88500000	88550000	+	0.59759	NA	Intergenic	NA	-8516	Xetrov90019642m.S|NA|00|Xelaev18038047m.mrna1
chr4L-90000000	chr4L	90000000	90050000	+	0.597597	NA	intron (rasal2-like.2.L|RASAL2|100|Xelaev18023250m.mrna1, intron 17 of 17)	NA	-26090	unnamed|RALGPS2|100|Xelaev18023252m.mrna1
chr3L-94450000	chr3L	94450000	94500000	+	0.597689	NA	intron (unnamed|FGF7|91|Xelaev18018238m.mrna1, intron 2 of 3)	NA	5058	unnamed|FGF7|91|Xelaev18018238m.mrna1
chr7S-74200000	chr7S	74200000	74250000	+	0.597773	NA	intron (shisa7.S|SHISA7|91|Xelaev18037713m.mrna1, intron 1 of 5)	NA	52962	shisa7.S|SHISA7|91|Xelaev18037713m.mrna1
chr6L-58650000	chr6L	58650000	58700000	+	0.597994	NA	intron (Xetrov90016332m.L|COBL|28|Xelaev18031229m.mrna1, intron 6 of 12)	NA	82704	Xetrov90016332m.L|COBL|28|Xelaev18031229m.mrna1
chr3S-47950000	chr3S	47950000	48000000	+	0.598005	NA	intron (pde8a.S|PDE8A|103|Xelaev18020592m.mrna1, intron 2 of 21)	NA	-53309	unnamed|NA|00|Xelaev18020591m.mrna1
chr2S-54400000	chr2S	54400000	54450000	+	0.598027	NA	Intergenic	NA	93968	ren.S|REN|90|Xelaev18014850m.mrna1
chr9_10S-67450000	chr9_10S	67450000	67500000	+	0.598034	NA	promoter-TSS (atic.S|ATIC|90|Xelaev18047295m.mrna1)	NA	-498	atic.S|ATIC|90|Xelaev18047295m.mrna1
chr5S-107700000	chr5S	107700000	107750000	+	0.598043	NA	Intergenic	NA	40738	LOC101734609.S|GPR148|36|Xelaev18029911m.mrna1
chr1S-143400000	chr1S	143400000	143450000	+	0.598084	NA	Intergenic	NA	-102787	sema6a.S|SEMA6A|100|Xelaev18010757m.mrna1
chr3L-33100000	chr3L	33100000	33150000	+	0.598149	NA	Intergenic	NA	44275	rbm27.L|RP11-449H3.3|95|Xelaev18017212m.mrna1
chr2L-47600000	chr2L	47600000	47650000	+	0.59817	NA	promoter-TSS (unnamed|NA|00|Xelaev18011921m.mrna1)	NA	60	unnamed|NA|00|Xelaev18011921m.mrna1
chr3L-35250000	chr3L	35250000	35300000	+	0.598277	NA	Intergenic	NA	11602	unnamed|NA|00|Xelaev18017238m.mrna1
chr8L-91000000	chr8L	91000000	91050000	+	0.598373	NA	intron (scfd1.L|SCFD1|97|Xelaev18040012m.mrna1, intron 11 of 24)	NA	22352	scfd1.L|SCFD1|97|Xelaev18040012m.mrna1
chr9_10L-51700000	chr9_10L	51700000	51750000	+	0.598471	NA	TTS (unnamed|GMPPA|101|Xelaev18044486m.mrna1)	NA	9220	unnamed|GMPPA|101|Xelaev18044486m.mrna1
chr8S-20050000	chr8S	20050000	20100000	+	0.59856	NA	intron (unnamed|SERPINA1|90|Xelaev18041293m.mrna1, intron 4 of 4)	NA	-11344	serpina3.S|SERPINA1|47|Xelaev18041295m.mrna1
chr5L-67100000	chr5L	67100000	67150000	+	0.598804	NA	Intergenic	NA	12692	unnamed|NA|00|Xelaev18027022m.mrna1
chr5S-25700000	chr5S	25700000	25750000	+	0.59886	NA	Intergenic	NA	11196	cd93.S|CD93|98|Xelaev18028800m.mrna1
chr5L-33950000	chr5L	33950000	34000000	+	0.598905	NA	exon (ccdc104.L|CFAP36|98|Xelaev18026541m.mrna1, exon 1 of 11)	NA	157	ccdc104.L|CFAP36|98|Xelaev18026541m.mrna1
chr2S-139900000	chr2S	139900000	139950000	+	0.598911	NA	Intergenic	NA	-4161	unnamed|NA|00|Xelaev18016225m.mrna1
chr5S-45650000	chr5S	45650000	45700000	+	0.599003	NA	intron (LOC100127543.S|PACRG|87|Xelaev18029072m.mrna1, intron 4 of 4)	NA	-317504	unnamed|QKI|100|Xelaev18029074m.mrna1
chr1L-201650000	chr1L	201650000	201700000	+	0.599003	NA	Intergenic	NA	-49220	gdnf.L|GDNF|70|Xelaev18008351m.mrna1
chr6S-105650000	chr6S	105650000	105700000	+	0.599059	NA	intron (vps13b.Sp|VPS13B|5|Xelaev18900970.mrna1, intron 101 of 103)	NA	9231	cox6c.S|COX6C|100|Xelaev18033885m.mrna1
chr8S-51900000	chr8S	51900000	51950000	+	0.599119	NA	intron (atrx-like.S|ATRX|16|Xelaev18042018m.mrna1, intron 10 of 10)	NA	-3197	unnamed|NA|00|Xelaev18042017m.mrna1
chr3L-79300000	chr3L	79300000	79350000	+	0.59913	NA	intron (unnamed|SND1|98|Xelaev18017927m.mrna1, intron 1 of 23)	NA	16095	unnamed|SND1|98|Xelaev18017927m.mrna1
chr4L-91200000	chr4L	91200000	91250000	+	0.59918	NA	Intergenic	NA	-80271	LOC100496999.L|ESYT2|53|Xelaev18023272m.mrna1
chr5S-40950000	chr5S	40950000	41000000	+	0.599417	NA	Intergenic	NA	-2233	LOC100037903.S|SULT6B1|100|Xelaev18029008m.mrna1
chr6L-48600000	chr6L	48600000	48650000	+	0.59957	NA	intron (LOC100487846.L|CYP3A4|99|Xelaev18031101m.mrna1, intron 7 of 11)	NA	-18909	topaz1.L|TOPAZ1|38|Xelaev18031100m.mrna1
chr9_10S-35800000	chr9_10S	35800000	35850000	+	0.59966	NA	promoter-TSS (map2k4.S|MAP2K4|101|Xelaev18046773m.mrna1)	NA	-105	map2k4.S|MAP2K4|101|Xelaev18046773m.mrna1
chr6L-96300000	chr6L	96300000	96350000	+	0.599661	NA	intron (nfatc1.L|NFATC1|97|Xelaev18031751m.mrna1, intron 9 of 9)	NA	109758	nfatc1.L|NFATC1|97|Xelaev18031751m.mrna1
chr6L-113500000	chr6L	113500000	113550000	+	0.599688	NA	intron (Xetrov90016779m.L|SPIDR|90|Xelaev18031988m.mrna1, intron 6 of 17)	NA	72084	Xetrov90016779m.L|SPIDR|90|Xelaev18031988m.mrna1
chr7S-62750000	chr7S	62750000	62800000	+	0.599764	NA	Intergenic	NA	-3728	unnamed|CDK11B|54|Xelaev18037523m.mrna1
chr6L-116250000	chr6L	116250000	116300000	+	0.599808	NA	exon (unnamed|XKR4|100|Xelaev18032024m.mrna1, exon 3 of 3)	NA	69068	tmem68.L|TMEM68|100|Xelaev18032025m.mrna1
chr1L-19950000	chr1L	19950000	20000000	+	0.599852	NA	Intergenic	NA	14743	nkx3-2.L|NKX3-2|99|Xelaev18005137m.mrna1
chr2S-59600000	chr2S	59600000	59650000	+	0.599869	NA	intron (unnamed|MAPKAPK2|83|Xelaev18014980m.mrna1, intron 1 of 9)	NA	17102	unnamed|MAPKAPK2|83|Xelaev18014980m.mrna1
chr8S-4600000	chr8S	4600000	4650000	+	0.599893	NA	exon (sipa1l1-like.S|SIPA1L1|79|Xelaev18041071m.mrna1, exon 20 of 20)	NA	98672	unnamed|NA|00|Xelaev18041072m.mrna1
chr4L-97450000	chr4L	97450000	97500000	+	0.599932	NA	intron (clca3p-like.L|CLCA4|93|Xelaev18023366m.mrna1, intron 8 of 14)	NA	17802	clca3p-like.L|CLCA4|93|Xelaev18023366m.mrna1
chr7L-77200000	chr7L	77200000	77250000	+	0.599962	NA	intron (unnamed|LAYN|94|Xelaev18035486m.mrna1, intron 1 of 6)	NA	28377	unnamed|LAYN|94|Xelaev18035486m.mrna1
chr3L-23350000	chr3L	23350000	23400000	+	0.600025	NA	Intergenic	NA	25049	unnamed|NA|00|Xelaev18017100m.mrna1
chr2L-60900000	chr2L	60900000	60950000	+	0.600038	NA	intron (acaca-like.L|ACACA|97|Xelaev18012163m.mrna1, intron 53 of 53)	NA	154985	aatf.Lp|AATF|66|Xelaev18900325.mrna1
chr9_10S-61000000	chr9_10S	61000000	61050000	+	0.600126	NA	Intergenic	NA	11997	sp9.S|SP9|92|Xelaev18047184m.mrna1
chr1L-205950000	chr1L	205950000	206000000	+	0.600129	NA	Intergenic	NA	-22697	znf532.L|ZNF532|100|Xelaev18008407m.mrna1
chr5S-85000000	chr5S	85000000	85050000	+	0.600137	NA	Intergenic	NA	-52007	unnamed|LPP|86|Xelaev18029610m.mrna1
chr1L-117950000	chr1L	117950000	118000000	+	0.600283	NA	Intergenic	NA	38544	tmem38b.L|TMEM38B|83|Xelaev18006745m.mrna1
chr4L-143950000	chr4L	143950000	144000000	+	0.600322	NA	Intergenic	NA	412809	unnamed|NA|00|Xelaev18024158m.mrna1
chr8L-37100000	chr8L	37100000	37150000	+	0.600391	NA	intron (Xetrov90020501m.L|NPAS2|70|Xelaev18038862m.mrna1, intron 1 of 20)	NA	36516	Xetrov90020501m.L|NPAS2|70|Xelaev18038862m.mrna1
chr8L-113700000	chr8L	113700000	113750000	+	0.600487	NA	exon (LOC100486578.L|NLRP3|61|Xelaev18040674m.mrna1, exon 10 of 10)	NA	11379	LOC100486578.L|NLRP3|61|Xelaev18040674m.mrna1
chr5L-51450000	chr5L	51450000	51500000	+	0.600521	NA	intron (cnst-like.L|CNST|99|Xelaev18026792m.mrna1, intron 6 of 9)	NA	15578	cnst-like.L|CNST|99|Xelaev18026792m.mrna1
chr2L-168450000	chr2L	168450000	168500000	+	0.600567	NA	intron (slc36a4.L|SLC36A4|95|Xelaev18013871m.mrna1, intron 9 of 11)	NA	45241	slc36a4.L|SLC36A4|95|Xelaev18013871m.mrna1
chr8L-113750000	chr8L	113750000	113800000	+	0.600597	NA	intron (unnamed|NLRP3|67|Xelaev18040676m.mrna1, intron 6 of 10)	NA	-10749	unnamed|NLRP3|75|Xelaev18040677m.mrna1
chr6L-50250000	chr6L	50250000	50300000	+	0.600684	NA	intron (unnamed|NEK11|96|Xelaev18031126m.mrna1, intron 14 of 14)	NA	101212	unnamed|NEK11|96|Xelaev18031126m.mrna1
chr1L-59600000	chr1L	59600000	59650000	+	0.600697	NA	Intergenic	NA	-22365	unnamed|TRPC3|91|Xelaev18005617m.mrna1
chr9_10S-7500000	chr9_10S	7500000	7550000	+	0.600767	NA	Intergenic	NA	40344	unnamed|NA|00|Xelaev18046128m.mrna1
chr8S-50600000	chr8S	50600000	50650000	+	0.600769	NA	Intergenic	NA	13317	unnamed|NA|00|Xelaev18041999m.mrna1
chr3L-59300000	chr3L	59300000	59350000	+	0.600799	NA	intron (tes.L|TES|100|Xelaev18017635m.mrna1, intron 6 of 6)	NA	16051	tes.L|TES|100|Xelaev18017635m.mrna1
chr7L-43200000	chr7L	43200000	43250000	+	0.600814	NA	intron (pcbd1.L|PCBD1|100|Xelaev18034919m.mrna1, intron 2 of 3)	NA	3894	pcbd1.L|PCBD1|100|Xelaev18034919m.mrna1
chr2L-98750000	chr2L	98750000	98800000	+	0.600826	NA	intron (gtf2ird1-like.L|GTF2IRD1|101|Xelaev18012797m.mrna1, intron 25 of 26)	NA	-6046	gtf2i.L|GTF2I|100|Xelaev18012796m.mrna1
chr2L-40300000	chr2L	40300000	40350000	+	0.600842	NA	intron (cdkl5-like.L|CDKL5|94|Xelaev18011783m.mrna1, intron 4 of 19)	NA	89768	cdkl5-like.L|CDKL5|94|Xelaev18011783m.mrna1
chr8S-31850000	chr8S	31850000	31900000	+	0.600996	NA	Intergenic	NA	-21217	ttf1-like.S|TTF1|40|Xelaev18041608m.mrna1
chr2L-92150000	chr2L	92150000	92200000	+	0.601035	NA	promoter-TSS (unnamed|ACAN|4|Xelaev18012692m.mrna1)	NA	-391	unnamed|ACAN|4|Xelaev18012692m.mrna1
chr3L-39450000	chr3L	39450000	39500000	+	0.601048	NA	Intergenic	NA	-8916	LOC100492955.L|HK2|65|Xelaev18017317m.mrna1
chr4L-28150000	chr4L	28150000	28200000	+	0.601049	NA	Intergenic	NA	-14606	drap1.L|DRAP1|89|Xelaev18022303m.mrna1
chr4L-134450000	chr4L	134450000	134500000	+	0.601064	NA	Intergenic	NA	-31867	cpne5.L|CPNE9|95|Xelaev18024070m.mrna1
chr7L-42450000	chr7L	42450000	42500000	+	0.601072	NA	Intergenic	NA	-10325	unnamed|SLC29A3|98|Xelaev18034916m.mrna1
chr5S-47000000	chr5S	47000000	47050000	+	0.601081	NA	Intergenic	NA	-1559	trim50.S|TRIM50|96|Xelaev18029087m.mrna1
chr4L-77100000	chr4L	77100000	77150000	+	0.601155	NA	TTS (unnamed|NA|00|Xelaev18023035m.mrna1)	NA	4213	unnamed|NA|00|Xelaev18023035m.mrna1
chr1L-14850000	chr1L	14850000	14900000	+	0.601179	NA	intron (htt.L|HTT|98|Xelaev18005064m.mrna1, intron 61 of 67)	NA	-23504	msantd1.L|MSANTD1|83|Xelaev18005065m.mrna1
chr1L-191050000	chr1L	191050000	191100000	+	0.601334	NA	Intergenic	NA	-9601	unnamed|IL31RA|55|Xelaev18008219m.mrna1
chr5L-22500000	chr5L	22500000	22550000	+	0.601389	NA	TTS (unnamed|NA|00|Xelaev18026369m.mrna1)	NA	3045	unnamed|NA|00|Xelaev18026369m.mrna1
chr7S-88700000	chr7S	88700000	88750000	+	0.601531	NA	intron (unnamed|FXYD1|30|Xelaev18038054m.mrna1, intron 2 of 7)	NA	5031	unnamed|FXYD1|30|Xelaev18038054m.mrna1
chr7L-114000000	chr7L	114000000	114050000	+	0.601609	NA	intron (unnamed|GBP1|97|Xelaev18036220m.mrna1, intron 4 of 10)	NA	21539	unnamed|GBP1|99|Xelaev18036219m.mrna1
chr2S-44150000	chr2S	44150000	44200000	+	0.601617	NA	Intergenic	NA	-1758	dpt.S|DPT|85|Xelaev18014711m.mrna1
chr5L-24400000	chr5L	24400000	24450000	+	0.601652	NA	Intergenic	NA	44635	jag1.L|JAG1|97|Xelaev18026450m.mrna1
chr9_10L-56850000	chr9_10L	56850000	56900000	+	0.60169	NA	Intergenic	NA	-152422	acvr2a.L|ACVR2A|100|Xelaev18044553m.mrna1
chr8S-12850000	chr8S	12850000	12900000	+	0.601696	NA	Intergenic	NA	-48202	Xetrov90021367m.S|FRMD6|100|Xelaev18041211m.mrna1
chr2L-155950000	chr2L	155950000	156000000	+	0.601737	NA	intron (kiaa1456.L|KIAA1456|35|Xelaev18013713m.mrna1, intron 1 of 3)	NA	4958	kiaa1456.L|KIAA1456|35|Xelaev18013713m.mrna1
chr6S-93050000	chr6S	93050000	93100000	+	0.601783	NA	Intergenic	NA	-2606	unnamed|NA|00|Xelaev18033737m.mrna1
chr9_10S-59600000	chr9_10S	59600000	59650000	+	0.601839	NA	intron (gad1-like.S|GAD1|91|Xelaev18047162m.mrna1, intron 9 of 13)	NA	14103	gad1-like.S|GAD1|91|Xelaev18047162m.mrna1
chr4S-70900000	chr4S	70900000	70950000	+	0.601917	NA	Intergenic	NA	13179	cpt2.S|CPT2|96|Xelaev18025289m.mrna1
chr1S-18250000	chr1S	18250000	18300000	+	0.601944	NA	Intergenic	NA	-77633	bod1l1.S|BOD1L1|23|Xelaev18008941m.mrna1
chr2L-123800000	chr2L	123800000	123850000	+	0.602039	NA	intron (slitrk6.L|SLITRK6|99|Xelaev18013166m.mrna1, intron 1 of 1)	NA	5271	slitrk6.L|SLITRK6|99|Xelaev18013166m.mrna1
chr9_10S-59550000	chr9_10S	59550000	59600000	+	0.602049	NA	Intergenic	NA	7298	sp5.S|SP5|102|Xelaev18047161m.mrna1
chr4S-32250000	chr4S	32250000	32300000	+	0.602076	NA	intron (LOC100494115.S|C16orf70|99|Xelaev18024798m.mrna1, intron 2 of 16)	NA	3532	LOC100494115.S|C16orf70|99|Xelaev18024798m.mrna1
chr4S-61950000	chr4S	61950000	62000000	+	0.602192	NA	intron (ppap2b.S|PPAP2B|98|Xelaev18025158m.mrna1, intron 5 of 5)	NA	33289	ppap2b.S|PPAP2B|98|Xelaev18025158m.mrna1
chr3S-102400000	chr3S	102400000	102450000	+	0.602345	NA	Intergenic	NA	88876	unnamed|NA|00|Xelaev18021421m.mrna1
chr5S-118300000	chr5S	118300000	118350000	+	0.60235	NA	Intergenic	NA	-5204	kidins220.S|KIDINS220|100|Xelaev18030067m.mrna1
chr9_10L-37800000	chr9_10L	37800000	37850000	+	0.602525	NA	intron (Xetrov90025606m.L|ST6GALNAC1|56|Xelaev18044102m.mrna1, intron 9 of 9)	NA	20863	Xetrov90025606m.L|ST6GALNAC1|56|Xelaev18044102m.mrna1
chr9_10L-22900000	chr9_10L	22900000	22950000	+	0.602529	NA	Intergenic	NA	-2945	nptx1.L|NPTX1|95|Xelaev18043730m.mrna1
chr3S-94950000	chr3S	94950000	95000000	+	0.602547	NA	intron (unnamed|CDK17|100|Xelaev18021282m.mrna1, intron 1 of 17)	NA	43508	unnamed|CDK17|100|Xelaev18021282m.mrna1
chr7L-37750000	chr7L	37750000	37800000	+	0.602639	NA	intron (wnt8b.L|WNT8B|82|Xelaev18034863m.mrna1, intron 1 of 6)	NA	11312	wnt8b.L|WNT8B|82|Xelaev18034863m.mrna1
chr4S-49400000	chr4S	49400000	49450000	+	0.602704	NA	Intergenic	NA	-37821	unnamed|CSNK2A2|100|Xelaev18024992m.mrna1
chr3S-49600000	chr3S	49600000	49650000	+	0.602711	NA	Intergenic	NA	-29776	sema6d.S|SEMA6D|101|Xelaev18020623m.mrna1
chr9_10S-62300000	chr9_10S	62300000	62350000	+	0.60284	NA	Intergenic	NA	12126	evx2.S|EVX2|100|Xelaev18047212m.mrna1
chr5L-108750000	chr5L	108750000	108800000	+	0.603073	NA	Intergenic	NA	19768	unnamed|NA|00|Xelaev18027607m.mrna1
chr9_10S-31050000	chr9_10S	31050000	31100000	+	0.603081	NA	Intergenic	NA	-27589	ralgapb-like.S|RALGAPB|10|Xelaev18046633m.mrna1
chr1S-71150000	chr1S	71150000	71200000	+	0.603131	NA	intron (fras1.S|FRAS1|99|Xelaev18009537m.mrna1, intron 22 of 72)	NA	91254	unnamed|NA|00|Xelaev18009538m.mrna1
chr1S-32700000	chr1S	32700000	32750000	+	0.603146	NA	intron (fat1.S|FAT1|100|Xelaev18009106m.mrna1, intron 3 of 28)	NA	46201	fat1.S|FAT1|100|Xelaev18009106m.mrna1
chr9_10L-11050000	chr9_10L	11050000	11100000	+	0.603224	NA	intron (dpm1.L|DPM1|93|Xelaev18043450m.mrna1, intron 6 of 8)	NA	5025	dpm1.L|DPM1|93|Xelaev18043450m.mrna1
chr5L-114450000	chr5L	114450000	114500000	+	0.603229	NA	Intergenic	NA	-11344	rap2b.L|RAP2B|100|Xelaev18027688m.mrna1
chr9_10S-72150000	chr9_10S	72150000	72200000	+	0.603239	NA	Intergenic	NA	-26012	unnamed|NA|00|Xelaev18047363m.mrna1
chr6L-22350000	chr6L	22350000	22400000	+	0.603275	NA	intron (gpr158.L|GPR158|92|Xelaev18030768m.mrna1, intron 1 of 10)	NA	-10581	unnamed|NA|00|Xelaev18030769m.mrna1
chr4S-23450000	chr4S	23450000	23500000	+	0.603287	NA	Intergenic	NA	10695	thap11.Sp|THAP11|27|Xelaev18900912.mrna1
chr5S-109350000	chr5S	109350000	109400000	+	0.603304	NA	Intergenic	NA	-25204	sphkap.S|SPHKAP|51|Xelaev18029943m.mrna1
chr1L-25950000	chr1L	25950000	26000000	+	0.603462	NA	intron (pcdh7.L|PCDH7|74|Xelaev18005193m.mrna1, intron 5 of 5)	NA	20876	pcdh7.L|PCDH7|74|Xelaev18005193m.mrna1
chr6L-43900000	chr6L	43900000	43950000	+	0.603479	NA	intron (znf385d.L|ZNF385D|100|Xelaev18031040m.mrna1, intron 2 of 7)	NA	58528	znf385d.L|ZNF385D|100|Xelaev18031040m.mrna1
chr2L-73900000	chr2L	73900000	73950000	+	0.603569	NA	Intergenic	NA	-51448	Xetrov90005233m.L|NA|00|Xelaev18012365m.mrna1
chr9_10L-5250000	chr9_10L	5250000	5300000	+	0.603607	NA	Intergenic	NA	-2727	g6pc3.1-like.L|G6PC3|97|Xelaev18043292m.mrna1
chr2L-51750000	chr2L	51750000	51800000	+	0.603635	NA	Intergenic	NA	-27912	LOC779603.L|CD34|41|Xelaev18011975m.mrna1
chr3L-61250000	chr3L	61250000	61300000	+	0.603657	NA	intron (cadps2-like.L|CADPS2|93|Xelaev18017666m.mrna1, intron 14 of 27)	NA	87687	cadps2-like.L|CADPS2|93|Xelaev18017666m.mrna1
chr2L-27950000	chr2L	27950000	28000000	+	0.603824	NA	Intergenic	NA	29210	fancb.L|FANCB|101|Xelaev18011610m.mrna1
chr4L-22400000	chr4L	22400000	22450000	+	0.603856	NA	promoter-TSS (Xetrov90010942m.L|CDHR5|51|Xelaev18022135m.mrna1)	NA	-369	Xetrov90010942m.L|CDHR5|51|Xelaev18022135m.mrna1
chr1L-132750000	chr1L	132750000	132800000	+	0.603864	NA	Intergenic	NA	117416	unnamed|AGTPBP1|93|Xelaev18006935m.mrna1
chr2S-45450000	chr2S	45450000	45500000	+	0.603874	NA	promoter-TSS (unnamed|NA|00|Xelaev18014732m.mrna1)	NA	-809	unnamed|NA|00|Xelaev18014732m.mrna1
chr9_10L-74650000	chr9_10L	74650000	74700000	+	0.603888	NA	Intergenic	NA	-15322	Xetrov90024060m.L|SPAG16|25|Xelaev18044860m.mrna1
chr4L-86750000	chr4L	86750000	86800000	+	0.603929	NA	intron (fam159a.L|FAM159A|91|Xelaev18023182m.mrna1, intron 2 of 3)	NA	30591	fam159a.L|FAM159A|91|Xelaev18023182m.mrna1
chr7L-56600000	chr7L	56600000	56650000	+	0.60394	NA	Intergenic	NA	-25208	Xetrov90017991m.L|WDFY4|102|Xelaev18035149m.mrna1
chr3L-26150000	chr3L	26150000	26200000	+	0.604169	NA	Intergenic	NA	-110464	unnamed|NA|00|Xelaev18017131m.mrna1
chr6S-115500000	chr6S	115500000	115550000	+	0.604247	NA	Intergenic	NA	-1760	nov.S|NOV|88|Xelaev18033972m.mrna1
chr3S-53700000	chr3S	53700000	53750000	+	0.60425	NA	intron (unnamed|MYO1E|100|Xelaev18020683m.mrna1, intron 23 of 28)	NA	64867	unnamed|MYO1E|100|Xelaev18020683m.mrna1
chr5S-70850000	chr5S	70850000	70900000	+	0.604289	NA	Intergenic	NA	-43319	unnamed|NA|00|Xelaev18029421m.mrna1
chr6L-72650000	chr6L	72650000	72700000	+	0.604312	NA	intron (LOC100488102.L|DNAH5|79|Xelaev18031442m.mrna1, intron 40 of 68)	NA	-38544	unnamed|ZMYM1|14|Xelaev18031444m.mrna1
chr2S-105100000	chr2S	105100000	105150000	+	0.604349	NA	Intergenic	NA	-46459	unnamed|NA|00|Xelaev18015676m.mrna1
chr1S-78900000	chr1S	78900000	78950000	+	0.604425	NA	exon (sh3gl1.S|SH3GL1|100|Xelaev18009665m.mrna1, exon 4 of 9)	NA	9427	sh3gl1.S|SH3GL1|100|Xelaev18009665m.mrna1
chr4L-113750000	chr4L	113750000	113800000	+	0.604439	NA	Intergenic	NA	-71668	rps19bp1.L|RPS19BP1|110|Xelaev18023668m.mrna1
chr7S-72800000	chr7S	72800000	72850000	+	0.604468	NA	intron (unnamed|TNNT1|78|Xelaev18037689m.mrna1, intron 6 of 16)	NA	12619	unnamed|TNNT1|78|Xelaev18037689m.mrna1
chr9_10L-96500000	chr9_10L	96500000	96550000	+	0.604502	NA	Intergenic	NA	-7390	zfand2a.L|ZFAND2B|100|Xelaev18045247m.mrna1
chr7L-72000000	chr7L	72000000	72050000	+	0.604517	NA	intron (arhgef12.L|ARHGEF12|74|Xelaev18035376m.mrna1, intron 1 of 40)	NA	12398	arhgef12.L|ARHGEF12|74|Xelaev18035376m.mrna1
chr8L-90950000	chr8L	90950000	91000000	+	0.604572	NA	intron (g2e3.L|G2E3|94|Xelaev18040011m.mrna1, intron 1 of 14)	NA	4975	g2e3.L|G2E3|94|Xelaev18040011m.mrna1
chr4S-80400000	chr4S	80400000	80450000	+	0.60462	NA	Intergenic	NA	-45854	Xetrov90012125m.S|NA|00|Xelaev18025434m.mrna1
chr7L-74750000	chr7L	74750000	74800000	+	0.604642	NA	intron (unnamed|DSCAML1|97|Xelaev18035446m.mrna1, intron 3 of 32)	NA	50071	unnamed|DSCAML1|97|Xelaev18035446m.mrna1
chr7L-66700000	chr7L	66700000	66750000	+	0.604659	NA	Intergenic	NA	-45103	unnamed|ARHGAP32|43|Xelaev18035282m.mrna1
chr1L-194150000	chr1L	194150000	194200000	+	0.604707	NA	intron (pde4d-like.L|PDE4D|77|Xelaev18008256m.mrna1, intron 5 of 14)	NA	-43091	unnamed|NA|00|Xelaev18008258m.mrna1
chr4S-70100000	chr4S	70100000	70150000	+	0.604857	NA	intron (eps15.S|EPS15|110|Xelaev18025268m.mrna1, intron 17 of 24)	NA	-36447	ttc39a.S|TTC39A|96|Xelaev18025267m.mrna1
chr2S-23100000	chr2S	23100000	23150000	+	0.604958	NA	exon (prdm15.S|PRDM15|74|Xelaev18014359m.mrna1, exon 20 of 25)	NA	17425	prdm15.S|PRDM15|74|Xelaev18014359m.mrna1
chr9_10L-11000000	chr9_10L	11000000	11050000	+	0.604993	NA	intron (LOC100490358.L|BLOC1S4|66|Xelaev18043448m.mrna1, intron 4 of 4)	NA	23669	LOC100490358.L|BLOC1S4|66|Xelaev18043448m.mrna1
chr4S-59700000	chr4S	59700000	59750000	+	0.605016	NA	Intergenic	NA	122187	atg4c.S|ATG4C|100|Xelaev18025135m.mrna1
chr3L-54900000	chr3L	54900000	54950000	+	0.605108	NA	Intergenic	NA	17640	amigo2-like.L|AMIGO2|99|Xelaev18017586m.mrna1
chr2L-109500000	chr2L	109500000	109550000	+	0.605159	NA	intron (slc9a2.L|SLC9A4|78|Xelaev18012952m.mrna1, intron 10 of 11)	NA	16467	slc9a2.L|SLC9A4|78|Xelaev18012952m.mrna1
chr1L-37200000	chr1L	37200000	37250000	+	0.605177	NA	intron (unnamed|SORBS2|97|Xelaev18005346m.mrna1, intron 2 of 25)	NA	50582	unnamed|SORBS2|97|Xelaev18005346m.mrna1
chr9_10S-92250000	chr9_10S	92250000	92300000	+	0.605186	NA	intron (usp31.S|USP31|95|Xelaev18047656m.mrna1, intron 1 of 15)	NA	5880	usp31.S|USP31|95|Xelaev18047656m.mrna1
chr6L-9850000	chr6L	9850000	9900000	+	0.605236	NA	Intergenic	NA	37950	unnamed|NA|00|Xelaev18030650m.mrna1
chr1L-193450000	chr1L	193450000	193500000	+	0.605281	NA	TTS (unnamed|NA|00|Xelaev18008255m.mrna1)	NA	622	unnamed|NA|00|Xelaev18008254m.mrna1
chr5S-78750000	chr5S	78750000	78800000	+	0.605365	NA	intron (agpat5.S|AGPAT5|100|Xelaev18029514m.mrna1, intron 3 of 7)	NA	12383	agpat5.S|AGPAT5|100|Xelaev18029514m.mrna1
chr6L-28900000	chr6L	28900000	28950000	+	0.605383	NA	intron (akap9.L|AKAP9|41|Xelaev18030851m.mrna1, intron 9 of 47)	NA	22931	akap9.L|AKAP9|41|Xelaev18030851m.mrna1
chr1L-98950000	chr1L	98950000	99000000	+	0.605414	NA	intron (LOC100494506-like.L|SLC1A3|101|Xelaev18006304m.mrna1, intron 8 of 9)	NA	-13929	LOC100493006.L|CLEC10A|47|Xelaev18006305m.mrna1
chr6L-52050000	chr6L	52050000	52100000	+	0.605445	NA	Intergenic	NA	-31399	LOC101730709.L|TRAK1|94|Xelaev18031151m.mrna1
chr3S-23300000	chr3S	23300000	23350000	+	0.605566	NA	Intergenic	NA	-4048	lzts1.S|LZTS1|47|Xelaev18020202m.mrna1
chr3S-1450000	chr3S	1450000	1500000	+	0.605693	NA	Intergenic	NA	12142	unnamed|NA|00|Xelaev18019726m.mrna1
chr8L-71350000	chr8L	71350000	71400000	+	0.605807	NA	Intergenic	NA	-98875	bmp4.L|BMP4|100|Xelaev18039648m.mrna1
chr4S-29050000	chr4S	29050000	29100000	+	0.605819	NA	Intergenic	NA	-117870	unnamed|NA|00|Xelaev18024743m.mrna1
chr9_10S-37650000	chr9_10S	37650000	37700000	+	0.605835	NA	intron (cox10.S|COX10|92|Xelaev18046799m.mrna1, intron 4 of 6)	NA	17530	cox10.S|COX10|92|Xelaev18046799m.mrna1
chr7L-30500000	chr7L	30500000	30550000	+	0.605954	NA	intron (myof.L|MYOF|100|Xelaev18034732m.mrna1, intron 44 of 53)	NA	-26269	unnamed|PYROXD2|8|Xelaev18034733m.mrna1
chr3S-87500000	chr3S	87500000	87550000	+	0.605973	NA	Intergenic	NA	11858	Xetrov90007999m.S|NA|00|Xelaev18021185m.mrna1
chr9_10S-65300000	chr9_10S	65300000	65350000	+	0.606012	NA	Intergenic	NA	-18016	col6a1.S|COL6A1|99|Xelaev18047252m.mrna1
chr8S-53700000	chr8S	53700000	53750000	+	0.606095	NA	Intergenic	NA	-47499	kiaa2022.S|KIAA2022|99|Xelaev18042038m.mrna1
chr6L-96400000	chr6L	96400000	96450000	+	0.606132	NA	intron (nfatc1.L|NFATC1|97|Xelaev18031751m.mrna1, intron 1 of 9)	NA	9758	nfatc1.L|NFATC1|97|Xelaev18031751m.mrna1
chr2L-107350000	chr2L	107350000	107400000	+	0.606153	NA	Intergenic	NA	72840	cybb.L|CYBB|100|Xelaev18012913m.mrna1
chr5S-70700000	chr5S	70700000	70750000	+	0.606274	NA	Intergenic	NA	-126026	prss35.S|PRSS35|101|Xelaev18029418m.mrna1
chr7L-34950000	chr7L	34950000	35000000	+	0.606297	NA	Intergenic	NA	26607	LOC101734194.L|NA|00|Xelaev18034812m.mrna1
chr6S-96950000	chr6S	96950000	97000000	+	0.60633	NA	intron (sulf1.S|SULF1|100|Xelaev18033783m.mrna1, intron 17 of 17)	NA	44923	sulf1.S|SULF1|100|Xelaev18033783m.mrna1
chr2S-25350000	chr2S	25350000	25400000	+	0.606393	NA	intron (Xetrov90003905m.S|C3orf30|8|Xelaev18014416m.mrna1, intron 3 of 5)	NA	17801	Xetrov90003905m.S|C3orf30|8|Xelaev18014416m.mrna1
chr7L-86300000	chr7L	86300000	86350000	+	0.60643	NA	intron (unnamed|TMEM240|100|Xelaev18035636m.mrna1, intron 2 of 3)	NA	4132	unnamed|TMEM240|100|Xelaev18035636m.mrna1
chr6S-85450000	chr6S	85450000	85500000	+	0.606606	NA	Intergenic	NA	-35356	yes1.S|YES1|53|Xelaev18033632m.mrna1
chr4L-37600000	chr4L	37600000	37650000	+	0.606708	NA	intron (unnamed|RIPK2|97|Xelaev18022474m.mrna1, intron 3 of 11)	NA	26534	unnamed|RIPK2|97|Xelaev18022474m.mrna1
chr7L-86550000	chr7L	86550000	86600000	+	0.606723	NA	Intergenic	NA	-78817	LOC100485693.L|VWA1|87|Xelaev18035639m.mrna1
chr7S-75850000	chr7S	75850000	75900000	+	0.606755	NA	intron (lipe.S|LIPE|53|Xelaev18037747m.mrna1, intron 1 of 9)	NA	7225	lipe.S|LIPE|53|Xelaev18037747m.mrna1
chr9_10L-97150000	chr9_10L	97150000	97200000	+	0.606824	NA	intron (baiap3.L|BAIAP3|99|Xelaev18045257m.mrna1, intron 11 of 31)	NA	61384	tsr3.L|TSR3|83|Xelaev18045259m.mrna1
chr6L-126100000	chr6L	126100000	126150000	+	0.606827	NA	intron (cpne3.L|CPNE3|99|Xelaev18032161m.mrna1, intron 12 of 14)	NA	18414	cpne3.L|CPNE3|99|Xelaev18032161m.mrna1
chr6S-45450000	chr6S	45450000	45500000	+	0.606863	NA	Intergenic	NA	16725	unnamed|NA|00|Xelaev18033208m.mrna1
chr8S-40750000	chr8S	40750000	40800000	+	0.606888	NA	Intergenic	NA	19581	unnamed|NA|00|Xelaev18041831m.mrna1
chr3L-95500000	chr3L	95500000	95550000	+	0.606995	NA	intron (unnamed|HOMER2|100|Xelaev18018266m.mrna1, intron 6 of 8)	NA	51727	whamm.L|WHAMM|80|Xelaev18018264m.mrna1
chr5L-117450000	chr5L	117450000	117500000	+	0.607044	NA	intron (u2surp.L|U2SURP|88|Xelaev18027730m.mrna1, intron 16 of 25)	NA	20235	u2surp.L|U2SURP|88|Xelaev18027730m.mrna1
chr1S-44650000	chr1S	44650000	44700000	+	0.607153	NA	Intergenic	NA	-40061	pet112.Sp|GATB|33|Xelaev18900742.mrna1
chr5S-36750000	chr5S	36750000	36800000	+	0.607211	NA	intron (utrn-like.1.S|UTRN|44|Xelaev18028970m.mrna1, intron 47 of 49)	NA	-142497	utrn-like.2.S|UTRN|23|Xelaev18028972m.mrna1
chr9_10L-39400000	chr9_10L	39400000	39450000	+	0.607224	NA	intron (spag9-like.1.L|SPAG9|102|Xelaev18044147m.mrna1, intron 25 of 28)	NA	30296	unnamed|ZNF229|22|Xelaev18044148m.mrna1
chr6L-71650000	chr6L	71650000	71700000	+	0.607279	NA	Intergenic	NA	-14125	bag1.L|BAG1|59|Xelaev18031421m.mrna1
chr8S-7650000	chr8S	7650000	7700000	+	0.607537	NA	Intergenic	NA	53896	ppm1a.S|PPM1A|69|Xelaev18041129m.mrna1
chr3L-36250000	chr3L	36250000	36300000	+	0.607664	NA	Intergenic	NA	-19916	cpeb4-like.L|CPEB4|100|Xelaev18017247m.mrna1
chr3L-60000000	chr3L	60000000	60050000	+	0.607669	NA	Intergenic	NA	16469	naa38-like.L|LSM8|100|Xelaev18017652m.mrna1
chr6L-15050000	chr6L	15050000	15100000	+	0.607696	NA	intron (zmynd11.L|ZMYND11|103|Xelaev18030699m.mrna1, intron 1 of 16)	NA	13009	zmynd11.L|ZMYND11|103|Xelaev18030699m.mrna1
chr3S-65850000	chr3S	65850000	65900000	+	0.607807	NA	intron (sfmbt2.S|SFMBT2|101|Xelaev18020910m.mrna1, intron 3 of 20)	NA	13742	sfmbt2.S|SFMBT2|101|Xelaev18020910m.mrna1
chr3S-48900000	chr3S	48900000	48950000	+	0.607816	NA	Intergenic	NA	-3510	secisbp2l.S|SECISBP2L|93|Xelaev18020613m.mrna1
chr5S-70450000	chr5S	70450000	70500000	+	0.607889	NA	Intergenic	NA	-11598	ripply2.1.S|RIPPLY2|71|Xelaev18029415m.mrna1
chr2S-44850000	chr2S	44850000	44900000	+	0.608051	NA	Intergenic	NA	-99011	unnamed|NA|00|Xelaev18014725m.mrna1
chr9_10L-11300000	chr9_10L	11300000	11350000	+	0.608157	NA	intron (nfatc2.L|NFATC2|67|Xelaev18043459m.mrna1, intron 10 of 10)	NA	8020	unnamed|NA|00|Xelaev18043458m.mrna1
chr2L-104350000	chr2L	104350000	104400000	+	0.608175	NA	Intergenic	NA	-83444	unnamed|NA|00|Xelaev18012882m.mrna1
chr5S-11600000	chr5S	11600000	11650000	+	0.608245	NA	intron (LOC100497499-like.S|XDH|100|Xelaev18028617m.mrna1, intron 1 of 34)	NA	4833	LOC100497499-like.S|XDH|100|Xelaev18028617m.mrna1
chr4L-97800000	chr4L	97800000	97850000	+	0.608282	NA	Intergenic	NA	-16530	prdx6-like.L|PRDX6|98|Xelaev18023376m.mrna1
chr8S-13750000	chr8S	13750000	13800000	+	0.608358	NA	Intergenic	NA	43415	bmp4.S|BMP4|100|Xelaev18041226m.mrna1
chr3S-77550000	chr3S	77550000	77600000	+	0.608407	NA	intron (LOC779566.Sp|NA|00|Xelaev18900175.mrna1, intron 11 of 11)	NA	-6177	unnamed|CPED1|9|Xelaev18021057m.mrna1
chr8S-42650000	chr8S	42650000	42700000	+	0.608485	NA	Intergenic	NA	41771	ndufa8.S|NDUFA8|99|Xelaev18041858m.mrna1
chr6S-13650000	chr6S	13650000	13700000	+	0.608663	NA	Intergenic	NA	164451	klf6.S|KLF6|101|Xelaev18032853m.mrna1
chr2L-146150000	chr2L	146150000	146200000	+	0.608698	NA	intron (hdac7.L|HDAC7|89|Xelaev18013529m.mrna1, intron 1 of 23)	NA	14570	hdac7.L|HDAC7|89|Xelaev18013529m.mrna1
chr4L-99000000	chr4L	99000000	99050000	+	0.608712	NA	intron (nos1ap.L|NOS1AP|79|Xelaev18023403m.mrna1, intron 1 of 11)	NA	4860	nos1ap.L|NOS1AP|79|Xelaev18023403m.mrna1
chr6L-59050000	chr6L	59050000	59100000	+	0.608767	NA	Intergenic	NA	-7649	trank1.L|TRANK1|100|Xelaev18031232m.mrna1
chr5S-42200000	chr5S	42200000	42250000	+	0.608774	NA	Intergenic	NA	-37432	dpy30.S|DPY30|100|Xelaev18029030m.mrna1
chr7L-88300000	chr7L	88300000	88350000	+	0.608985	NA	Intergenic	NA	-45754	unnamed|WNT4|96|Xelaev18035683m.mrna1
chr1L-49550000	chr1L	49550000	49600000	+	0.609109	NA	intron (lrba.L|LRBA|99|Xelaev18005498m.mrna1, intron 29 of 55)	NA	90967	lrba.L|LRBA|99|Xelaev18005498m.mrna1
chr5L-105150000	chr5L	105150000	105200000	+	0.609159	NA	Intergenic	NA	-7337	unnamed|GNB4|95|Xelaev18027559m.mrna1
chr3L-74950000	chr3L	74950000	75000000	+	0.609282	NA	intron (il15ra.L|IL15RA|17|Xelaev18017862m.mrna1, intron 2 of 8)	NA	9039	unnamed|NA|00|Xelaev18017863m.mrna1
chr2S-102550000	chr2S	102550000	102600000	+	0.609284	NA	Intergenic	NA	-18620	clybl.Sp|CLYBL|32|Xelaev18900438.mrna1
chr9_10L-68850000	chr9_10L	68850000	68900000	+	0.609343	NA	exon (osbpl6-like.L|OSBPL6|100|Xelaev18044752m.mrna1, exon 15 of 22)	NA	40987	prkra-like.L|PRKRA|100|Xelaev18044753m.mrna1
chr2L-177500000	chr2L	177500000	177550000	+	0.609387	NA	Intergenic	NA	-21888	tmem126a.L|TMEM126A|96|Xelaev18014034m.mrna1
chr5S-36000000	chr5S	36000000	36050000	+	0.609429	NA	Intergenic	NA	75829	unnamed|RPL11|93|Xelaev18028961m.mrna1
chr7L-101650000	chr7L	101650000	101700000	+	0.609431	NA	Intergenic	NA	-7957	LOC101730884.L|ATP1A3|80|Xelaev18035957m.mrna1
chr2L-37050000	chr2L	37050000	37100000	+	0.60949	NA	exon (prkx-like.L|PRKX|87|Xelaev18011747m.mrna1, exon 9 of 9)	NA	70492	prkx-like.L|PRKX|87|Xelaev18011747m.mrna1
chr3L-68200000	chr3L	68200000	68250000	+	0.609555	NA	Intergenic	NA	-4637	unnamed|LHFPL3|60|Xelaev18017772m.mrna1
chr6S-28350000	chr6S	28350000	28400000	+	0.609612	NA	intron (unnamed|ETV1|94|Xelaev18033008m.mrna1, intron 8 of 12)	NA	34378	unnamed|ETV1|94|Xelaev18033008m.mrna1
chr5S-37250000	chr5S	37250000	37300000	+	0.609614	NA	intron (birc6-like.2.S|BIRC6|99|Xelaev18028974m.mrna1, intron 3 of 73)	NA	10154	birc6-like.2.S|BIRC6|99|Xelaev18028974m.mrna1
chr2S-41400000	chr2S	41400000	41450000	+	0.609624	NA	Intergenic	NA	-57514	kcna10.S|KCNA10|85|Xelaev18014669m.mrna1
chr6L-93300000	chr6L	93300000	93350000	+	0.609652	NA	Intergenic	NA	100664	unnamed|NA|00|Xelaev18031715m.mrna1
chr6S-65700000	chr6S	65700000	65750000	+	0.609818	NA	Intergenic	NA	100521	unnamed|NA|00|Xelaev18033432m.mrna1
chr9_10L-8300000	chr9_10L	8300000	8350000	+	0.609856	NA	Intergenic	NA	-2627	Xetrov90025314m.L|KCNB1|102|Xelaev18043399m.mrna1
chr1L-60250000	chr1L	60250000	60300000	+	0.61	NA	intron (Xetrov90001076m.L|COL25A1|35|Xelaev18005632m.mrna1, intron 12 of 16)	NA	31227	Xetrov90001076m.L|COL25A1|35|Xelaev18005632m.mrna1
chr7L-2200000	chr7L	2200000	2250000	+	0.610104	NA	Intergenic	NA	27866	Xetrov90027622m.L|NA|00|Xelaev18034232m.mrna1
chr5L-28400000	chr5L	28400000	28450000	+	0.61011	NA	intron (wdr92.L|HZGJ|46|Xelaev18026483m.mrna1, intron 6 of 7)	NA	-15314	pno1.L|PNO1|81|Xelaev18026482m.mrna1
chr7S-22500000	chr7S	22500000	22550000	+	0.610194	NA	Intergenic	NA	-10404	hk1.S|HK1|96|Xelaev18036994m.mrna1
chr9_10S-7950000	chr9_10S	7950000	8000000	+	0.610372	NA	Intergenic	NA	-12391	plekhm1-like.S|PLEKHM1|103|Xelaev18046142m.mrna1
chr4S-98300000	chr4S	98300000	98350000	+	0.610493	NA	intron (dag1.S|DAG1|97|Xelaev18025754m.mrna1, intron 1 of 2)	NA	6696	dag1.S|DAG1|97|Xelaev18025754m.mrna1
chr1S-80850000	chr1S	80850000	80900000	+	0.610564	NA	Intergenic	NA	-67225	unnamed|NA|00|Xelaev18009691m.mrna1
chr7S-15700000	chr7S	15700000	15750000	+	0.61062	NA	intron (exoc6.S|EXOC6|99|Xelaev18036886m.mrna1, intron 18 of 20)	NA	-63452	LOC100489980-like.S|CYP26C1|65|Xelaev18036885m.mrna1
chr5S-29050000	chr5S	29050000	29100000	+	0.61069	NA	intron (Xetrov90013284m.Sp|CFAP61|26|Xelaev18900259.mrna1, intron 32 of 32)	NA	-14678	insm1.S|INSM1|55|Xelaev18028851m.mrna1
chr4S-97050000	chr4S	97050000	97100000	+	0.610726	NA	intron (unnamed|ECM2|58|Xelaev18025745m.mrna1, intron 1 of 9)	NA	2269	unnamed|ECM2|58|Xelaev18025745m.mrna1
chr4S-76950000	chr4S	76950000	77000000	+	0.610735	NA	Intergenic	NA	-16261	f3.S|F3|78|Xelaev18025378m.mrna1
chr4L-75450000	chr4L	75450000	75500000	+	0.610852	NA	intron (unnamed|NFIA|91|Xelaev18023010m.mrna1, intron 2 of 9)	NA	46282	unnamed|NFIA|91|Xelaev18023010m.mrna1
chr3S-48450000	chr3S	48450000	48500000	+	0.611047	NA	Intergenic	NA	-13858	atp8b4.S|ATP8B4|100|Xelaev18020609m.mrna1
chr5S-36500000	chr5S	36500000	36550000	+	0.611141	NA	intron (ttc13-like.S|TTC13|94|Xelaev18028968m.mrna1, intron 18 of 22)	NA	-25663	unnamed|ARV1|87|Xelaev18028967m.mrna1
chr9_10S-86550000	chr9_10S	86550000	86600000	+	0.611212	NA	intron (drg2.S|DRG2|96|Xelaev18047558m.mrna1, intron 4 of 12)	NA	5016	drg2.S|DRG2|96|Xelaev18047558m.mrna1
chr7L-77100000	chr7L	77100000	77150000	+	0.611295	NA	intron (LOC100498396.L|NA|00|Xelaev18035482m.mrna1, intron 41 of 42)	NA	15968	unnamed|ZPLD1|67|Xelaev18035483m.mrna1
chr2L-167950000	chr2L	167950000	168000000	+	0.611396	NA	Intergenic	NA	88912	panx1.L|PANX1|100|Xelaev18013862m.mrna1
chr7L-15700000	chr7L	15700000	15750000	+	0.611459	NA	Intergenic	NA	66190	pwwp2b-like.L|PWWP2B|102|Xelaev18034560m.mrna1
chr3S-43800000	chr3S	43800000	43850000	+	0.611495	NA	Intergenic	NA	46750	rhcg.S|RHCG|91|Xelaev18020510m.mrna1
chr6L-60800000	chr6L	60800000	60850000	+	0.61161	NA	Intergenic	NA	-35376	bmper.L|BMPER|98|Xelaev18031255m.mrna1
chr9_10S-9600000	chr9_10S	9600000	9650000	+	0.611667	NA	Intergenic	NA	-69035	ptpn1.S|PTPN1|100|Xelaev18046175m.mrna1
chr4L-99050000	chr4L	99050000	99100000	+	0.611903	NA	Intergenic	NA	-45140	nos1ap.L|NOS1AP|79|Xelaev18023403m.mrna1
chr1L-76050000	chr1L	76050000	76100000	+	0.611949	NA	intron (unnamed|CCDC158|93|Xelaev18005853m.mrna1, intron 16 of 23)	NA	-19917	LOC100127812.L|FAM47E|98|Xelaev18005854m.mrna1
chr9_10S-62750000	chr9_10S	62750000	62800000	+	0.612066	NA	Intergenic	NA	-3651	atf2.S|ATF2|94|Xelaev18047215m.mrna1
chr3S-23350000	chr3S	23350000	23400000	+	0.612072	NA	promoter-TSS (unnamed|ATP6V1B2|100|Xelaev18020203m.mrna1)	NA	-596	unnamed|ATP6V1B2|100|Xelaev18020203m.mrna1
chr6L-72700000	chr6L	72700000	72750000	+	0.612169	NA	intron (LOC100488102.L|DNAH5|79|Xelaev18031442m.mrna1, intron 48 of 68)	NA	11456	unnamed|ZMYM1|14|Xelaev18031444m.mrna1
chr6S-38200000	chr6S	38200000	38250000	+	0.612236	NA	intron (nr1d2.S|NR1D2|90|Xelaev18033120m.mrna1, intron 3 of 7)	NA	8326	nr1d2.S|NR1D2|90|Xelaev18033120m.mrna1
chr7S-19950000	chr7S	19950000	20000000	+	0.612268	NA	Intergenic	NA	-8236	btrc.S|BTRC|91|Xelaev18036950m.mrna1
chr2L-99850000	chr2L	99850000	99900000	+	0.612302	NA	Intergenic	NA	18686	dhx33.L|DHX33|91|Xelaev18012816m.mrna1
chr4S-70600000	chr4S	70600000	70650000	+	0.612331	NA	intron (fam159a.S|FAM159A|91|Xelaev18025283m.mrna1, intron 1 of 3)	NA	12730	fam159a.S|FAM159A|91|Xelaev18025283m.mrna1
chr6L-82200000	chr6L	82200000	82250000	+	0.612389	NA	intron (gad1.2.L|GAD1|87|Xelaev18031534m.mrna1, intron 1 of 14)	NA	276	gad1.2.L|GAD1|87|Xelaev18031534m.mrna1
chr6S-45500000	chr6S	45500000	45550000	+	0.612422	NA	Intergenic	NA	-9488	unnamed|NA|00|Xelaev18033209m.mrna1
chr1L-193150000	chr1L	193150000	193200000	+	0.612551	NA	Intergenic	NA	-51714	zswim6.L|ZSWIM6|99|Xelaev18008246m.mrna1
chr1L-166850000	chr1L	166850000	166900000	+	0.612863	NA	intron (LOC101731791.L|CCDC60|95|Xelaev18007907m.mrna1, intron 3 of 13)	NA	11818	unnamed|NA|00|Xelaev18003028m.mrna1
chr9_10S-68400000	chr9_10S	68400000	68450000	+	0.612922	NA	Intergenic	NA	71785	ikzf2.S|IKZF2|99|Xelaev18047306m.mrna1
chr1S-18500000	chr1S	18500000	18550000	+	0.612989	NA	intron (cc2d2a.Sp|CC2D2A|8|Xelaev18900407.mrna1, intron 5 of 33)	NA	28571	unnamed|C1QTNF7|96|Xelaev18008944m.mrna1
chr3S-80200000	chr3S	80200000	80250000	+	0.613015	NA	Intergenic	NA	-14987	dock4.S|DOCK4|99|Xelaev18021095m.mrna1
chr2S-80950000	chr2S	80950000	81000000	+	0.613049	NA	intron (tyw1.S|TYW1|57|Xelaev18015376m.mrna1, intron 6 of 15)	NA	8901	tyw1.S|TYW1|57|Xelaev18015376m.mrna1
chr1L-45550000	chr1L	45550000	45600000	+	0.613058	NA	intron (rapgef2.L|RAPGEF2|98|Xelaev18005439m.mrna1, intron 7 of 28)	NA	152125	Xetrov90030362m.L|NA|00|Xelaev18005440m.mrna1
chr9_10L-84050000	chr9_10L	84050000	84100000	+	0.613059	NA	TTS (unnamed|TMEFF2|91|Xelaev18045035m.mrna1)	NA	-4144	pgap1.L|PGAP1|95|Xelaev18045036m.mrna1
chr3L-9950000	chr3L	9950000	10000000	+	0.613096	NA	Intergenic	NA	6474	unnamed|FABP6|72|Xelaev18016849m.mrna1
chr2S-137150000	chr2S	137150000	137200000	+	0.613165	NA	exon (medag.S|MEDAG|85|Xelaev18016182m.mrna1, exon 2 of 5)	NA	3829	medag.S|MEDAG|85|Xelaev18016182m.mrna1
chr9_10S-97250000	chr9_10S	97250000	97300000	+	0.613217	NA	Intergenic	NA	-19470	LOC100494894.S|CACNA1H|96|Xelaev18047758m.mrna1
chr8S-55350000	chr8S	55350000	55400000	+	0.613233	NA	Intergenic	NA	-48128	Xetrov90020385m.S|NA|00|Xelaev18042065m.mrna1
chr3L-9250000	chr3L	9250000	9300000	+	0.613369	NA	Intergenic	NA	47932	nmur2.L|NMUR2|95|Xelaev18016834m.mrna1
chr1S-78850000	chr1S	78850000	78900000	+	0.613421	NA	intron (LOC100485264.S|CHAF1A|51|Xelaev18009664m.mrna1, intron 3 of 14)	NA	17763	LOC100485264.S|CHAF1A|51|Xelaev18009664m.mrna1
chr8S-5850000	chr8S	5850000	5900000	+	0.613433	NA	Intergenic	NA	-1498	unnamed|NA|00|Xelaev18041096m.mrna1
chr9_10S-59500000	chr9_10S	59500000	59550000	+	0.613599	NA	Intergenic	NA	-42702	sp5.S|SP5|102|Xelaev18047161m.mrna1
chr2S-59700000	chr2S	59700000	59750000	+	0.613668	NA	Intergenic	NA	-31833	Xetrov90005110m.S|IL10|85|Xelaev18014981m.mrna1
chr9_10S-98550000	chr9_10S	98550000	98600000	+	0.613722	NA	intron (LOC100489739.S|HS3ST6|74|Xelaev18047774m.mrna1, intron 1 of 1)	NA	24067	LOC100489739.S|HS3ST6|74|Xelaev18047774m.mrna1
chr6L-83850000	chr6L	83850000	83900000	+	0.613771	NA	Intergenic	NA	-9459	LOC548390-like.L|NA|00|Xelaev18031553m.mrna1
chr5L-43650000	chr5L	43650000	43700000	+	0.613786	NA	exon (LOC100497970-like.L|TTLL2|94|Xelaev18026701m.mrna1, exon 2 of 2)	NA	-8345	desi2.L|DESI2|98|Xelaev18026702m.mrna1
chr9_10S-60500000	chr9_10S	60500000	60550000	+	0.613847	NA	intron (rapgef4-like.S|RAPGEF4|100|Xelaev18047174m.mrna1, intron 7 of 31)	NA	-56499	LOC100495797-like.S|pk|101|Xelaev18047175m.mrna1
chr4S-49100000	chr4S	49100000	49150000	+	0.613856	NA	intron (unnamed|KATNB1|102|Xelaev18024984m.mrna1, intron 13 of 19)	NA	17119	unnamed|KATNB1|102|Xelaev18024984m.mrna1
chr4L-98700000	chr4L	98700000	98750000	+	0.613871	NA	intron (fmo1.L|FMO2|94|Xelaev18023394m.mrna1, intron 1 of 8)	NA	867	fmo1.L|FMO2|94|Xelaev18023394m.mrna1
chr1L-194200000	chr1L	194200000	194250000	+	0.613946	NA	intron (pde4d-like.L|PDE4D|77|Xelaev18008256m.mrna1, intron 7 of 14)	NA	-93091	unnamed|NA|00|Xelaev18008258m.mrna1
chr9_10L-92700000	chr9_10L	92700000	92750000	+	0.614114	NA	intron (unnamed|RPS15A|100|Xelaev18045199m.mrna1, intron 4 of 4)	NA	4934	unnamed|RPS15A|100|Xelaev18045199m.mrna1
chr9_10L-66900000	chr9_10L	66900000	66950000	+	0.614116	NA	intron (wipf1.L|WIPF1|36|Xelaev18044718m.mrna1, intron 1 of 7)	NA	5077	wipf1.L|WIPF1|36|Xelaev18044718m.mrna1
chr4L-97750000	chr4L	97750000	97800000	+	0.61418	NA	intron (klhl20.L|KLHL20|99|Xelaev18023374m.mrna1, intron 3 of 11)	NA	-11346	ankrd45-like.L|ANKRD45|77|Xelaev18023375m.mrna1
chr7L-38750000	chr7L	38750000	38800000	+	0.614265	NA	intron (Xetrov90017937m.L|PSD|84|Xelaev18034873m.mrna1, intron 6 of 17)	NA	34714	Xetrov90017937m.L|PSD|84|Xelaev18034873m.mrna1
chr4L-39350000	chr4L	39350000	39400000	+	0.614266	NA	intron (chd9.L|CHD9|74|Xelaev18022507m.mrna1, intron 2 of 40)	NA	10126	chd9.L|CHD9|74|Xelaev18022507m.mrna1
chr1L-128100000	chr1L	128100000	128150000	+	0.614325	NA	intron (mamdc2.L|MAMDC2|97|Xelaev18006880m.mrna1, intron 13 of 13)	NA	-3633	unnamed|NA|00|Xelaev18006881m.mrna1
chr2L-68550000	chr2L	68550000	68600000	+	0.614374	NA	Intergenic	NA	-33681	unnamed|NA|00|Xelaev18012306m.mrna1
chr1S-47250000	chr1S	47250000	47300000	+	0.614415	NA	intron (unnamed|HHIP|100|Xelaev18009257m.mrna1, intron 4 of 12)	NA	36318	unnamed|HHIP|100|Xelaev18009257m.mrna1
chr2S-137300000	chr2S	137300000	137350000	+	0.614493	NA	intron (katnal1-like.S|KATNAL1|100|Xelaev18016187m.mrna1, intron 1 of 10)	NA	2615	katnal1-like.S|KATNAL1|100|Xelaev18016187m.mrna1
chr1L-175550000	chr1L	175550000	175600000	+	0.61452	NA	Intergenic	NA	-63648	unnamed|NA|00|Xelaev18008017m.mrna1
chr4L-11750000	chr4L	11750000	11800000	+	0.614538	NA	intron (ppfibp2-like.L|PPFIBP2|103|Xelaev18021947m.mrna1, intron 5 of 22)	NA	41258	spink1.L|SPINK1|51|Xelaev18021946m.mrna1
chr9_10L-110950000	chr9_10L	110950000	111000000	+	0.614551	NA	promoter-TSS (chtf18.L|CHTF18|69|Xelaev18045547m.mrna1)	NA	-753	chtf18.L|CHTF18|69|Xelaev18045547m.mrna1
chr6S-118250000	chr6S	118250000	118300000	+	0.614576	NA	Intergenic	NA	159722	LOC101733578.S|FAM84B|91|Xelaev18034006m.mrna1
chr6L-20150000	chr6L	20150000	20200000	+	0.614659	NA	Intergenic	NA	-69178	svil.L|SVIL|103|Xelaev18030736m.mrna1
chr9_10S-70850000	chr9_10S	70850000	70900000	+	0.614747	NA	intron (cyp20a1.S|CYP20A1|102|Xelaev18047341m.mrna1, intron 13 of 13)	NA	17637	cyp20a1.S|CYP20A1|102|Xelaev18047341m.mrna1
chr2L-47800000	chr2L	47800000	47850000	+	0.614786	NA	Intergenic	NA	11102	Xetrov90004623m.L|NA|00|Xelaev18011923m.mrna1
chr1L-77850000	chr1L	77850000	77900000	+	0.61489	NA	exon (unnamed|NA|00|Xelaev18005887m.mrna1, exon 1 of 1)	NA	1100	unnamed|NA|00|Xelaev18005887m.mrna1
chr1L-188800000	chr1L	188800000	188850000	+	0.615061	NA	Intergenic	NA	-75649	tbca.L|TBCA|100|Xelaev18008186m.mrna1
chr8S-94250000	chr8S	94250000	94300000	+	0.615094	NA	intron (copa.S|COPA|100|Xelaev18042803m.mrna1, intron 30 of 32)	NA	-6689	mllt11.S|MLLT11|100|Xelaev18042804m.mrna1
chr8S-43200000	chr8S	43200000	43250000	+	0.615157	NA	Intergenic	NA	-19595	Xetrov90020085m.S|TNFSF15|88|Xelaev18041874m.mrna1
chr2L-78750000	chr2L	78750000	78800000	+	0.61524	NA	Intergenic	NA	60808	myog.L|MYOG|105|Xelaev18012441m.mrna1
chr1S-78400000	chr1S	78400000	78450000	+	0.615261	NA	intron (cactin.S|CACTIN|75|Xelaev18009650m.mrna1, intron 7 of 9)	NA	-24956	unnamed|NA|00|Xelaev18009651m.mrna1
chr2S-59650000	chr2S	59650000	59700000	+	0.615266	NA	Intergenic	NA	18167	Xetrov90005110m.S|IL10|85|Xelaev18014981m.mrna1
chr7S-18000000	chr7S	18000000	18050000	+	0.615307	NA	Intergenic	NA	-28941	neurl1.S|NEURL1|96|Xelaev18036913m.mrna1
chr5S-102600000	chr5S	102600000	102650000	+	0.615342	NA	Intergenic	NA	93322	unnamed|NA|00|Xelaev18029830m.mrna1
chr9_10L-68750000	chr9_10L	68750000	68800000	+	0.615347	NA	intron (osbpl6-like.L|OSBPL6|100|Xelaev18044752m.mrna1, intron 1 of 21)	NA	4082	osbpl6-like.L|OSBPL6|100|Xelaev18044752m.mrna1
chr4L-39050000	chr4L	39050000	39100000	+	0.61544	NA	intron (zdhhc1.L|ZDHHC1|70|Xelaev18022503m.mrna1, intron 4 of 11)	NA	9807	zdhhc1.L|ZDHHC1|70|Xelaev18022503m.mrna1
chr7S-63250000	chr7S	63250000	63300000	+	0.615544	NA	Intergenic	NA	-49272	wnt4.S|WNT4|100|Xelaev18037535m.mrna1
chr4L-37750000	chr4L	37750000	37800000	+	0.615664	NA	intron (prmt7.L|PRMT7|99|Xelaev18022477m.mrna1, intron 13 of 18)	NA	44037	prmt7.L|PRMT7|99|Xelaev18022477m.mrna1
chr6L-113450000	chr6L	113450000	113500000	+	0.615668	NA	intron (Xetrov90016779m.L|SPIDR|90|Xelaev18031988m.mrna1, intron 3 of 17)	NA	22084	Xetrov90016779m.L|SPIDR|90|Xelaev18031988m.mrna1
chr5L-152250000	chr5L	152250000	152300000	+	0.615681	NA	Intergenic	NA	13732	unnamed|CLIC6|10|Xelaev18028246m.mrna1
chr9_10L-10850000	chr9_10L	10850000	10900000	+	0.615732	NA	intron (Xetrov90025263m.L|FAM65C|101|Xelaev18043445m.mrna1, intron 5 of 20)	NA	13694	Xetrov90025263m.L|FAM65C|101|Xelaev18043445m.mrna1
chr7L-74800000	chr7L	74800000	74850000	+	0.615759	NA	intron (unnamed|DSCAML1|97|Xelaev18035446m.mrna1, intron 6 of 32)	NA	60036	Xetrov90018769m.L|NA|00|Xelaev18035447m.mrna1
chr8S-17950000	chr8S	17950000	18000000	+	0.6158	NA	Intergenic	NA	-47850	unnamed|NA|00|Xelaev18041270m.mrna1
chr9_10L-53300000	chr9_10L	53300000	53350000	+	0.615812	NA	Intergenic	NA	-32257	thsd7b-like.L|THSD7B|98|Xelaev18044536m.mrna1
chr2S-24250000	chr2S	24250000	24300000	+	0.61582	NA	Intergenic	NA	-14984	unnamed|PVRL3|37|Xelaev18014386m.mrna1
chr6L-67500000	chr6L	67500000	67550000	+	0.615832	NA	intron (LOC100498517.L|ICE1|31|Xelaev18031353m.mrna1, intron 7 of 16)	NA	-19395	exoc3.L|EXOC3|100|Xelaev18031352m.mrna1
chr5L-126150000	chr5L	126150000	126200000	+	0.615905	NA	Intergenic	NA	58437	st6gal1.L|ST6GAL1|77|Xelaev18027879m.mrna1
chr2L-81450000	chr2L	81450000	81500000	+	0.61593	NA	Intergenic	NA	12593	LOC100489379.L|TRIM21|106|Xelaev18012499m.mrna1
chr2L-155000000	chr2L	155000000	155050000	+	0.615991	NA	Intergenic	NA	-30822	ccna1.L|CCNA1|91|Xelaev18013704m.mrna1
chr8S-47100000	chr8S	47100000	47150000	+	0.616042	NA	Intergenic	NA	12468	nhsl2-like.1.S|NA|00|Xelaev18041924m.mrna1
chr5S-35700000	chr5S	35700000	35750000	+	0.616115	NA	exon (desi2.S|DESI2|98|Xelaev18028956m.mrna1, exon 5 of 5)	NA	13643	unnamed|NA|00|Xelaev18028957m.mrna1
chr2L-78350000	chr2L	78350000	78400000	+	0.616222	NA	intron (nme7.L|NME7|100|Xelaev18012431m.mrna1, intron 1 of 11)	NA	9036	nme7.L|NME7|100|Xelaev18012431m.mrna1
chr5S-71850000	chr5S	71850000	71900000	+	0.616268	NA	Intergenic	NA	-5364	nr0b2.S|NR0B2|103|Xelaev18029432m.mrna1
chr2S-58400000	chr2S	58400000	58450000	+	0.616294	NA	intron (nuak2.S|NUAK2|100|Xelaev18014950m.mrna1, intron 1 of 6)	NA	5727	nuak2.S|NUAK2|100|Xelaev18014950m.mrna1
chr3S-61850000	chr3S	61850000	61900000	+	0.616341	NA	intron (unnamed|SND1|98|Xelaev18020858m.mrna1, intron 9 of 23)	NA	28761	unnamed|SND1|98|Xelaev18020858m.mrna1
chr2L-48250000	chr2L	48250000	48300000	+	0.616346	NA	intron (hip1.L|HIP1|94|Xelaev18011934m.mrna1, intron 20 of 30)	NA	-29396	LOC100496213.L|MPO|92|Xelaev18011935m.mrna1
chr5S-114150000	chr5S	114150000	114200000	+	0.616435	NA	exon (unnamed|NA|00|Xelaev18030029m.mrna1, exon 1 of 1)	NA	309	unnamed|NA|00|Xelaev18030029m.mrna1
chr8L-109700000	chr8L	109700000	109750000	+	0.616579	NA	exon (unnamed|CA14|81|Xelaev18040554m.mrna1, exon 11 of 11)	NA	15611	aph1a.L|APH1A|93|Xelaev18040555m.mrna1
chr6S-90200000	chr6S	90200000	90250000	+	0.616597	NA	intron (mcm4.S|MCM4|97|Xelaev18033701m.mrna1, intron 1 of 16)	NA	526	mcm4.S|MCM4|97|Xelaev18033701m.mrna1
chr3S-66100000	chr3S	66100000	66150000	+	0.616612	NA	intron (unnamed|TAF3|56|Xelaev18020917m.mrna1, intron 1 of 6)	NA	1101	unnamed|TAF3|56|Xelaev18020917m.mrna1
chr1L-59200000	chr1L	59200000	59250000	+	0.616647	NA	Intergenic	NA	9362	unnamed|NA|00|Xelaev18005609m.mrna1
chr1L-88000000	chr1L	88000000	88050000	+	0.616756	NA	Intergenic	NA	-56172	fbn3.L|FBN2|98|Xelaev18006064m.mrna1
chr4S-11400000	chr4S	11400000	11450000	+	0.616958	NA	intron (ppfibp2-like.S|PPFIBP2|83|Xelaev18024423m.mrna1, intron 15 of 20)	NA	23118	cyb5r2.S|CYB5R2|99|Xelaev18024424m.mrna1
chr9_10L-95900000	chr9_10L	95900000	95950000	+	0.616971	NA	intron (ints1.L|INTS1|100|Xelaev18045242m.mrna1, intron 2 of 47)	NA	5101	ints1.L|INTS1|100|Xelaev18045242m.mrna1
chr3L-74200000	chr3L	74200000	74250000	+	0.617072	NA	Intergenic	NA	-18935	unnamed|GATA3|100|Xelaev18017847m.mrna1
chr3L-93550000	chr3L	93550000	93600000	+	0.617108	NA	intron (sema6d.L|SEMA6D|101|Xelaev18018218m.mrna1, intron 17 of 18)	NA	36471	sema6d.L|SEMA6D|101|Xelaev18018218m.mrna1
chr3S-53200000	chr3S	53200000	53250000	+	0.61717	NA	Intergenic	NA	44507	aldh1a2.S|ALDH1A2|100|Xelaev18020673m.mrna1
chr5S-117900000	chr5S	117900000	117950000	+	0.617245	NA	Intergenic	NA	144888	unnamed|NA|00|Xelaev18030065m.mrna1
chr8S-8150000	chr8S	8150000	8200000	+	0.617282	NA	intron (hif1a.S|HIF1A|94|Xelaev18041137m.mrna1, intron 13 of 14)	NA	28641	hif1a.S|HIF1A|94|Xelaev18041137m.mrna1
chr8S-37300000	chr8S	37300000	37350000	+	0.617299	NA	intron (unnamed|AKNA|30|Xelaev18041768m.mrna1, intron 1 of 20)	NA	226	unnamed|AKNA|30|Xelaev18041768m.mrna1
chr4L-41200000	chr4L	41200000	41250000	+	0.617358	NA	intron (cpne2-like.L|CPNE2|20|Xelaev18022522m.mrna1, intron 2 of 2)	NA	31678	cpne2-like.L|CPNE2|20|Xelaev18022522m.mrna1
chr6L-69900000	chr6L	69900000	69950000	+	0.617611	NA	intron (dnah5.L|DNAH5|99|Xelaev18031383m.mrna1, intron 60 of 78)	NA	-78990	unnamed|NA|00|Xelaev18031382m.mrna1
chr5S-45950000	chr5S	45950000	46000000	+	0.617738	NA	Intergenic	NA	-17504	unnamed|QKI|100|Xelaev18029074m.mrna1
chr3S-20050000	chr3S	20050000	20100000	+	0.617752	NA	Intergenic	NA	-43616	unnamed|EVI5L|96|Xelaev18020111m.mrna1
chr5S-109800000	chr5S	109800000	109850000	+	0.617806	NA	intron (dner.S|DNER|88|Xelaev18029950m.mrna1, intron 8 of 12)	NA	-30214	pid1-like.S|PID1|82|Xelaev18029949m.mrna1
chr6L-116150000	chr6L	116150000	116200000	+	0.617916	NA	intron (unnamed|XKR4|100|Xelaev18032024m.mrna1, intron 1 of 2)	NA	40858	unnamed|XKR4|100|Xelaev18032024m.mrna1
chr5L-117400000	chr5L	117400000	117450000	+	0.618	NA	TTS (paqr9.L|PAQR9|89|Xelaev18027729m.mrna1)	NA	3853	paqr9.L|PAQR9|89|Xelaev18027729m.mrna1
chr1L-66300000	chr1L	66300000	66350000	+	0.61807	NA	Intergenic	NA	-63670	cxxc4.L|CXXC4|51|Xelaev18005708m.mrna1
chr8S-5550000	chr8S	5550000	5600000	+	0.618071	NA	intron (Xetrov90021603m.S|RPAP1|102|Xelaev18041091m.mrna1, intron 11 of 24)	NA	19122	Xetrov90021603m.S|RPAP1|102|Xelaev18041091m.mrna1
chr6L-41850000	chr6L	41850000	41900000	+	0.618105	NA	intron (rftn1.L|RFTN1|84|Xelaev18031026m.mrna1, intron 3 of 9)	NA	17175	unnamed|NA|00|Xelaev18031027m.mrna1
chr5S-17000000	chr5S	17000000	17050000	+	0.618112	NA	intron (rps6kc1.S|RPS6KC1|103|Xelaev18028687m.mrna1, intron 8 of 16)	NA	32054	rps6kc1.S|RPS6KC1|103|Xelaev18028687m.mrna1
chr2L-126100000	chr2L	126100000	126150000	+	0.618151	NA	Intergenic	NA	28851	kctd12.L|KCTD12|104|Xelaev18013191m.mrna1
chr7S-20700000	chr7S	20700000	20750000	+	0.618165	NA	intron (kcnip2-like.S|KCNIP2|64|Xelaev18036959m.mrna1, intron 1 of 7)	NA	18806	kcnip2-like.S|KCNIP2|64|Xelaev18036959m.mrna1
chr2L-171250000	chr2L	171250000	171300000	+	0.618244	NA	Intergenic	NA	43073	unnamed|TMEM135|43|Xelaev18013899m.mrna1
chr7L-89200000	chr7L	89200000	89250000	+	0.618271	NA	Intergenic	NA	-67250	kazn.L|KAZN|56|Xelaev18035709m.mrna1
chr5L-25400000	chr5L	25400000	25450000	+	0.618271	NA	exon (sptlc3-like.L|SPTLC3|98|Xelaev18026454m.mrna1, exon 12 of 12)	NA	5849	unnamed|NA|00|Xelaev18026455m.mrna1
chr9_10S-12850000	chr9_10S	12850000	12900000	+	0.618274	NA	Intergenic	NA	-81454	LOC101731777.S|C20orf85|100|Xelaev18046222m.mrna1
chr6S-23700000	chr6S	23700000	23750000	+	0.618381	NA	intron (cdk14.S|CDK14|96|Xelaev18032955m.mrna1, intron 12 of 14)	NA	-102695	fzd1.S|FZD1|84|Xelaev18032956m.mrna1
chr1L-14800000	chr1L	14800000	14850000	+	0.618394	NA	intron (htt.L|HTT|98|Xelaev18005064m.mrna1, intron 30 of 67)	NA	68602	htt.L|HTT|98|Xelaev18005064m.mrna1
chr5S-47050000	chr5S	47050000	47100000	+	0.618522	NA	intron (rps6ka2.S|RPS6KA2|84|Xelaev18029088m.mrna1, intron 11 of 18)	NA	33085	rps6ka2.S|RPS6KA2|84|Xelaev18029088m.mrna1
chr2L-143350000	chr2L	143350000	143400000	+	0.618524	NA	intron (march9.L|MARCH9|94|Xelaev18013464m.mrna1, intron 1 of 3)	NA	20529	march9.L|MARCH9|94|Xelaev18013464m.mrna1
chr7L-27550000	chr7L	27550000	27600000	+	0.618651	NA	Intergenic	NA	15088	avpi1.L|AVPI1|106|Xelaev18034697m.mrna1
chr1S-53750000	chr1S	53750000	53800000	+	0.618719	NA	Intergenic	NA	106879	ankrd50.S|ANKRD50|99|Xelaev18009319m.mrna1
chr2L-143650000	chr2L	143650000	143700000	+	0.618817	NA	Intergenic	NA	-1324	tsfm.L|TSFM|81|Xelaev18013471m.mrna1
chr8L-71650000	chr8L	71650000	71700000	+	0.618832	NA	Intergenic	NA	28726	gch1.L|GCH1|82|Xelaev18039655m.mrna1
chr3L-63050000	chr3L	63050000	63100000	+	0.618856	NA	exon (qrich1.2.L|QRICH1|71|Xelaev18017698m.mrna1, exon 1 of 9)	NA	156	qrich1.2.L|QRICH1|71|Xelaev18017698m.mrna1
chr9_10S-32100000	chr9_10S	32100000	32150000	+	0.618862	NA	Intergenic	NA	44902	sla2.S|SLA2|100|Xelaev18046655m.mrna1
chr1S-59850000	chr1S	59850000	59900000	+	0.619007	NA	intron (unnamed|PAPSS1|96|Xelaev18009389m.mrna1, intron 8 of 12)	NA	20741	unnamed|PAPSS1|96|Xelaev18009389m.mrna1
chr8L-52800000	chr8L	52800000	52850000	+	0.619082	NA	intron (LOC100488695.Lp|EHMT2|18|Xelaev18900053.mrna1, intron 59 of 143)	NA	-18880	gpank1.L|GPANK1|103|Xelaev18039200m.mrna1
chr6L-120100000	chr6L	120100000	120150000	+	0.619109	NA	intron (mybl1.L|MYBL1|98|Xelaev18032082m.mrna1, intron 1 of 15)	NA	7962	mybl1.L|MYBL1|98|Xelaev18032082m.mrna1
chr2S-140850000	chr2S	140850000	140900000	+	0.619119	NA	intron (micu2.S|MICU2|81|Xelaev18016231m.mrna1, intron 8 of 11)	NA	-18616	unnamed|ZDHHC20|100|Xelaev18016233m.mrna1
chr1S-25850000	chr1S	25850000	25900000	+	0.619169	NA	intron (limch1-like.S|LIMCH1|53|Xelaev18009012m.mrna1, intron 3 of 35)	NA	-28916	unnamed|NA|00|Xelaev18009013m.mrna1
chr6L-96150000	chr6L	96150000	96200000	+	0.619315	NA	intron (ctdp1.L|CTDP1|91|Xelaev18031750m.mrna1, intron 4 of 12)	NA	14015	ctdp1.L|CTDP1|91|Xelaev18031750m.mrna1
chr1S-59700000	chr1S	59700000	59750000	+	0.619343	NA	Intergenic	NA	-43194	qrfpr.S|QRFPR|98|Xelaev18009385m.mrna1
chr3S-78800000	chr3S	78800000	78850000	+	0.619509	NA	Intergenic	NA	25657	unnamed|CAV1|83|Xelaev18021073m.mrna1
chr3L-68400000	chr3L	68400000	68450000	+	0.619591	NA	intron (reln.L|RELN|99|Xelaev18017773m.mrna1, intron 21 of 63)	NA	-102115	slc26a5.L|SLC26A5|96|Xelaev18017774m.mrna1
chr1S-47300000	chr1S	47300000	47350000	+	0.619663	NA	intron (unnamed|HHIP|100|Xelaev18009257m.mrna1, intron 11 of 12)	NA	15848	Xetrov90000949m.S|NA|00|Xelaev18009258m.mrna1
chr5S-129550000	chr5S	129550000	129600000	+	0.619737	NA	Intergenic	NA	161541	tfap2b.S|TFAP2B|94|Xelaev18030181m.mrna1
chr1S-116250000	chr1S	116250000	116300000	+	0.619739	NA	intron (LOC100495012.S|FCER1A|68|Xelaev18010287m.mrna1, intron 13 of 16)	NA	-15929	Xetrov90002579m.S|CRYBB2|88|Xelaev18010286m.mrna1
chr6S-118000000	chr6S	118000000	118050000	+	0.619822	NA	Intergenic	NA	-75300	trib1.S|TRIB1|75|Xelaev18034005m.mrna1
chr4L-75250000	chr4L	75250000	75300000	+	0.619839	NA	Intergenic	NA	-13769	unnamed|NA|00|Xelaev18023009m.mrna1
chr2L-78050000	chr2L	78050000	78100000	+	0.619908	NA	Intergenic	NA	-68037	unnamed|CCDC80|102|Xelaev18012422m.mrna1
chr5S-89650000	chr5S	89650000	89700000	+	0.61994	NA	Intergenic	NA	-8257	usp13.S|USP13|97|Xelaev18029685m.mrna1
chr4S-98250000	chr4S	98250000	98300000	+	0.620022	NA	Intergenic	NA	-43304	dag1.S|DAG1|97|Xelaev18025754m.mrna1
chr3L-16900000	chr3L	16900000	16950000	+	0.620073	NA	Intergenic	NA	-15877	Xetrov90007305m.L|TNIK|22|Xelaev18016967m.mrna1
chr9_10S-87900000	chr9_10S	87900000	87950000	+	0.620114	NA	intron (pdgfa.S|PDGFA|84|Xelaev18047587m.mrna1, intron 5 of 5)	NA	7655	unnamed|NA|00|Xelaev18047588m.mrna1
chr7L-87650000	chr7L	87650000	87700000	+	0.620209	NA	Intergenic	NA	10848	unnamed|NA|00|Xelaev18035665m.mrna1
chr4S-81000000	chr4S	81000000	81050000	+	0.620227	NA	Intergenic	NA	25920	unnamed|NA|00|Xelaev18025452m.mrna1
chr3L-34650000	chr3L	34650000	34700000	+	0.620287	NA	intron (stk10.L|STK10|101|Xelaev18017232m.mrna1, intron 1 of 18)	NA	15222	stk10.L|STK10|101|Xelaev18017232m.mrna1
chr2L-51850000	chr2L	51850000	51900000	+	0.620566	NA	Intergenic	NA	65001	LOC100497390.L|PNPLA1|43|Xelaev18011976m.mrna1
chr9_10L-78600000	chr9_10L	78600000	78650000	+	0.620591	NA	Intergenic	NA	-39576	c2orf69.L|C2orf69|87|Xelaev18044924m.mrna1
chr2L-124900000	chr2L	124900000	124950000	+	0.620592	NA	Intergenic	NA	51945	unnamed|NDFIP2|72|Xelaev18013174m.mrna1
chr9_10S-10250000	chr9_10S	10250000	10300000	+	0.620618	NA	Intergenic	NA	9801	unnamed|NA|00|Xelaev18046186m.mrna1
chr8L-103100000	chr8L	103100000	103150000	+	0.620633	NA	TTS (unnamed|CTSK|99|Xelaev18040351m.mrna1)	NA	12438	unnamed|CTSK|99|Xelaev18040351m.mrna1
chr9_10S-32350000	chr9_10S	32350000	32400000	+	0.620644	NA	Intergenic	NA	30792	spata20-like.Sp|SPATA20|16|Xelaev18900879.mrna1
chr5S-73000000	chr5S	73000000	73050000	+	0.620746	NA	intron (myo6-like.S|MYO6|70|Xelaev18029448m.mrna1, intron 1 of 35)	NA	21196	myo6-like.S|MYO6|70|Xelaev18029448m.mrna1
chr1L-68450000	chr1L	68450000	68500000	+	0.620978	NA	Intergenic	NA	-4887	LOC100487777.L|ADH1B|83|Xelaev18005745m.mrna1
chr4L-77700000	chr4L	77700000	77750000	+	0.621051	NA	intron (usp24.L|USP24|100|Xelaev18023036m.mrna1, intron 29 of 66)	NA	48571	usp24.L|USP24|100|Xelaev18023036m.mrna1
chr6L-51400000	chr6L	51400000	51450000	+	0.62108	NA	Intergenic	NA	-5244	LOC100487512.L|KIF15|48|Xelaev18031144m.mrna1
chr5L-41150000	chr5L	41150000	41200000	+	0.621317	NA	Intergenic	NA	-4150	unnamed|SPRTN|38|Xelaev18026665m.mrna1
chr2L-107650000	chr2L	107650000	107700000	+	0.621392	NA	Intergenic	NA	-27595	Xetrov90005801m.L|SH3RF3|15|Xelaev18012915m.mrna1
chr5S-33600000	chr5S	33600000	33650000	+	0.621448	NA	Intergenic	NA	-30617	rmdn2.S|RMDN2|43|Xelaev18028924m.mrna1
chr8S-41450000	chr8S	41450000	41500000	+	0.621538	NA	intron (dennd1a.S|DENND1A|106|Xelaev18041840m.mrna1, intron 1 of 22)	NA	-5891	unnamed|NA|00|Xelaev18041841m.mrna1
chr1L-48750000	chr1L	48750000	48800000	+	0.621578	NA	Intergenic	NA	29166	unnamed|NA|00|Xelaev18005490m.mrna1
chr1L-175500000	chr1L	175500000	175550000	+	0.621647	NA	Intergenic	NA	-13648	unnamed|NA|00|Xelaev18008017m.mrna1
chr8S-39150000	chr8S	39150000	39200000	+	0.621657	NA	Intergenic	NA	251926	pbx3.S|PBX3|100|Xelaev18041794m.mrna1
chr2L-156000000	chr2L	156000000	156050000	+	0.621695	NA	Intergenic	NA	-21902	Xetrov90006673m.L|NA|00|Xelaev18013715m.mrna1
chr6L-67350000	chr6L	67350000	67400000	+	0.621814	NA	intron (adamts16.L|ADAMTS16|96|Xelaev18031351m.mrna1, intron 11 of 22)	NA	84312	adamts16.L|ADAMTS16|96|Xelaev18031351m.mrna1
chr2S-59500000	chr2S	59500000	59550000	+	0.621878	NA	Intergenic	NA	-3773	dyrk3.S|DYRK3|98|Xelaev18014977m.mrna1
chr9_10L-57600000	chr9_10L	57600000	57650000	+	0.621992	NA	intron (unnamed|NA|00|Xelaev18044566m.mrna1, intron 2 of 4)	NA	12897	unnamed|NA|00|Xelaev18044566m.mrna1
chr4L-1150000	chr4L	1150000	1200000	+	0.622107	NA	intron (unnamed|PIK3C2A|101|Xelaev18021705m.mrna1, intron 1 of 32)	NA	5622	unnamed|PIK3C2A|101|Xelaev18021705m.mrna1
chr9_10L-13950000	chr9_10L	13950000	14000000	+	0.622118	NA	Intergenic	NA	-2694	spire1.L|SPIRE1|16|Xelaev18043504m.mrna1
chr4S-80300000	chr4S	80300000	80350000	+	0.622152	NA	intron (suco-like.S|SUCO|84|Xelaev18025431m.mrna1, intron 4 of 23)	NA	-20833	unnamed|NA|00|Xelaev18025432m.mrna1
chr8S-10650000	chr8S	10650000	10700000	+	0.622177	NA	Intergenic	NA	14589	unnamed|NA|00|Xelaev18041164m.mrna1
chr3S-1150000	chr3S	1150000	1200000	+	0.622183	NA	exon (unnamed|KRAS|86|Xelaev18019711m.mrna1, exon 2 of 4)	NA	290	unnamed|KRAS|86|Xelaev18019711m.mrna1
chr1S-166050000	chr1S	166050000	166100000	+	0.622227	NA	intron (egflam-like.S|EGFLAM|100|Xelaev18011012m.mrna1, intron 7 of 22)	NA	-54542	unnamed|NA|00|Xelaev18011011m.mrna1
chr8S-49650000	chr8S	49650000	49700000	+	0.622285	NA	intron (il2rg.Sp|IL2RG|43|Xelaev18900591.mrna1, intron 12 of 12)	NA	33204	unnamed|NA|00|Xelaev18041978m.mrna1
chr9_10S-8100000	chr9_10S	8100000	8150000	+	0.622409	NA	Intergenic	NA	74879	unnamed|SLC2A10|99|Xelaev18046147m.mrna1
chr3S-5150000	chr3S	5150000	5200000	+	0.622519	NA	intron (unnamed|MICAL3|49|Xelaev18019851m.mrna1, intron 3 of 31)	NA	-24598	unnamed|NA|00|Xelaev18019853m.mrna1
chr5L-45400000	chr5L	45400000	45450000	+	0.622524	NA	intron (birc6-like.2.L|BIRC6|99|Xelaev18026723m.mrna1, intron 54 of 73)	NA	26952	Xetrov90013774m.L|NA|00|Xelaev18026724m.mrna1
chr2S-41200000	chr2S	41200000	41250000	+	0.62256	NA	Intergenic	NA	-51798	unnamed|RPLP2|56|Xelaev18014665m.mrna1
chr4S-81850000	chr4S	81850000	81900000	+	0.622579	NA	intron (vcam1.S|VCAM1|52|Xelaev18025468m.mrna1, intron 2 of 7)	NA	3080	vcam1.S|VCAM1|52|Xelaev18025468m.mrna1
chr1L-61250000	chr1L	61250000	61300000	+	0.622667	NA	Intergenic	NA	-18871	unnamed|NA|00|Xelaev18005644m.mrna1
chr8S-49050000	chr8S	49050000	49100000	+	0.622716	NA	Intergenic	NA	-27621	unnamed|DLG3|41|Xelaev18041971m.mrna1
chr1L-79750000	chr1L	79750000	79800000	+	0.622812	NA	intron (tmem150c.L|TMEM150C|101|Xelaev18005913m.mrna1, intron 1 of 8)	NA	16329	tmem150c.L|TMEM150C|101|Xelaev18005913m.mrna1
chr5L-107650000	chr5L	107650000	107700000	+	0.62284	NA	intron (fndc3b.L|FNDC3B|100|Xelaev18027578m.mrna1, intron 2 of 25)	NA	46002	fndc3b.L|FNDC3B|100|Xelaev18027578m.mrna1
chr2L-159850000	chr2L	159850000	159900000	+	0.622868	NA	intron (unnamed|ATP8A2|31|Xelaev18013770m.mrna1, intron 1 of 12)	NA	23968	unnamed|ATP8A2|31|Xelaev18013770m.mrna1
chr5S-110750000	chr5S	110750000	110800000	+	0.622906	NA	TTS (unnamed|NA|00|Xelaev18029979m.mrna1)	NA	648	unnamed|NA|00|Xelaev18029979m.mrna1
chr3L-17000000	chr3L	17000000	17050000	+	0.622983	NA	Intergenic	NA	-17173	cxcl14.L|CXCL14|72|Xelaev18016968m.mrna1
chr1S-20500000	chr1S	20500000	20550000	+	0.623078	NA	intron (ppargc1a.S|PPARGC1A|100|Xelaev18008963m.mrna1, intron 2 of 12)	NA	10039	ppargc1a.S|PPARGC1A|100|Xelaev18008963m.mrna1
chr9_10S-8200000	chr9_10S	8200000	8250000	+	0.623136	NA	Intergenic	NA	-14848	eya2.S|EYA2|95|Xelaev18046148m.mrna1
chr5S-67200000	chr5S	67200000	67250000	+	0.623291	NA	intron (unnamed|EPHA7|100|Xelaev18029354m.mrna1, intron 9 of 16)	NA	93161	unnamed|NA|00|Xelaev18029355m.mrna1
chr3S-90250000	chr3S	90250000	90300000	+	0.623318	NA	intron (unnamed|DCN|102|Xelaev18021241m.mrna1, intron 6 of 7)	NA	-11965	lum.S|LUM|91|Xelaev18021242m.mrna1
chr2L-104600000	chr2L	104600000	104650000	+	0.623351	NA	exon (unnamed|FRMPD4|89|Xelaev18012888m.mrna1, exon 12 of 13)	NA	-25575	prps2.L|PRPS2|100|Xelaev18012887m.mrna1
chr9_10L-70000000	chr9_10L	70000000	70050000	+	0.623355	NA	intron (unnamed|UBE2E3|100|Xelaev18044773m.mrna1, intron 3 of 5)	NA	13741	unnamed|UBE2E3|100|Xelaev18044773m.mrna1
chr5S-73300000	chr5S	73300000	73350000	+	0.623361	NA	Intergenic	NA	24712	cox7a2.S|COX7A2|72|Xelaev18029458m.mrna1
chr5L-157150000	chr5L	157150000	157200000	+	0.623404	NA	Intergenic	NA	-11757	otof.L|OTOF|100|Xelaev18028369m.mrna1
chr5S-95250000	chr5S	95250000	95300000	+	0.623439	NA	Intergenic	NA	12684	unnamed|SPTSSA|97|Xelaev18029735m.mrna1
chr5L-24450000	chr5L	24450000	24500000	+	0.623458	NA	Intergenic	NA	-5365	jag1.L|JAG1|97|Xelaev18026450m.mrna1
chr8L-69050000	chr8L	69050000	69100000	+	0.623478	NA	TTS (LOC101733637.L|GPR68|92|Xelaev18039616m.mrna1)	NA	-12199	unnamed|CDKL1|99|Xelaev18039617m.mrna1
chr9_10L-57550000	chr9_10L	57550000	57600000	+	0.623491	NA	Intergenic	NA	-37103	unnamed|NA|00|Xelaev18044566m.mrna1
chr3S-5750000	chr3S	5750000	5800000	+	0.623558	NA	intron (wnt5b.S|WNT5B|95|Xelaev18019874m.mrna1, intron 1 of 4)	NA	-1140	unnamed|NA|00|Xelaev18019876m.mrna1
chr7S-76050000	chr7S	76050000	76100000	+	0.62366	NA	Intergenic	NA	-3876	Xetrov90019138m.S|CEACAM16|26|Xelaev18037752m.mrna1
chr6S-42600000	chr6S	42600000	42650000	+	0.6237	NA	intron (snrk.S|SNRK|100|Xelaev18033160m.mrna1, intron 1 of 5)	NA	-8308	unnamed|NA|00|Xelaev18033161m.mrna1
chr6S-16800000	chr6S	16800000	16850000	+	0.623723	NA	Intergenic	NA	-78407	svil.S|SVIL|104|Xelaev18032879m.mrna1
chr9_10S-64300000	chr9_10S	64300000	64350000	+	0.623814	NA	Intergenic	NA	-25668	neurod1.S|NEUROD1|102|Xelaev18047238m.mrna1
chr3L-36450000	chr3L	36450000	36500000	+	0.623829	NA	Intergenic	NA	-67143	stc2.L|STC2|104|Xelaev18017248m.mrna1
chr1S-47600000	chr1S	47600000	47650000	+	0.623839	NA	Intergenic	NA	-15860	unnamed|GAB1|99|Xelaev18009264m.mrna1
chr5L-54550000	chr5L	54550000	54600000	+	0.623847	NA	intron (LOC100127543.L|PACRG|87|Xelaev18026842m.mrna1, intron 2 of 4)	NA	81811	unnamed|NA|00|Xelaev18026843m.mrna1
chr8S-35550000	chr8S	35550000	35600000	+	0.623871	NA	Intergenic	NA	4890	unnamed|NA|00|Xelaev18041729m.mrna1
chr5S-85450000	chr5S	85450000	85500000	+	0.6239	NA	Intergenic	NA	-9699	unnamed|NA|00|Xelaev18029614m.mrna1
chr1L-132600000	chr1L	132600000	132650000	+	0.623923	NA	intron (unnamed|NTRK2|100|Xelaev18006934m.mrna1, intron 5 of 17)	NA	17910	unnamed|NTRK2|100|Xelaev18006934m.mrna1
chr1L-19000000	chr1L	19000000	19050000	+	0.623984	NA	Intergenic	NA	-5339	unnamed|NA|00|Xelaev18005125m.mrna1
chr4S-98400000	chr4S	98400000	98450000	+	0.624071	NA	Intergenic	NA	-16461	usp4.S|USP4|95|Xelaev18025755m.mrna1
chr7L-3800000	chr7L	3800000	3850000	+	0.624085	NA	intron (pnliprp2-like.2.L|PNLIPRP1|95|Xelaev18034269m.mrna1, intron 3 of 12)	NA	3745	pnliprp2-like.2.L|PNLIPRP1|95|Xelaev18034269m.mrna1
chr9_10S-6850000	chr9_10S	6850000	6900000	+	0.624125	NA	intron (nsf.S|NSF|98|Xelaev18046110m.mrna1, intron 16 of 18)	NA	11310	wnt3b.S|WNT3|94|Xelaev18046111m.mrna1
chr3S-96700000	chr3S	96700000	96750000	+	0.624146	NA	intron (gas2l3.S|GAS2L3|54|Xelaev18021318m.mrna1, intron 5 of 5)	NA	5019	gas2l3.S|GAS2L3|54|Xelaev18021318m.mrna1
chr1L-47150000	chr1L	47150000	47200000	+	0.62416	NA	Intergenic	NA	61099	unnamed|NA|00|Xelaev18005457m.mrna1
chr9_10S-62000000	chr9_10S	62000000	62050000	+	0.624251	NA	Intergenic	NA	85763	unnamed|NA|00|Xelaev18047197m.mrna1
chr8S-46500000	chr8S	46500000	46550000	+	0.624392	NA	intron (LOC100485017.S|VSIG4|29|Xelaev18041914m.mrna1, intron 4 of 7)	NA	17566	LOC100485017.S|VSIG4|29|Xelaev18041914m.mrna1
chr2L-164500000	chr2L	164500000	164550000	+	0.624506	NA	Intergenic	NA	-17915	zc3h12c.L|ZC3H12C|98|Xelaev18013834m.mrna1
chr2L-47850000	chr2L	47850000	47900000	+	0.624663	NA	intron (unnamed|C17orf85|100|Xelaev18011926m.mrna1, intron 7 of 12)	NA	13883	unnamed|C17orf85|100|Xelaev18011926m.mrna1
chr7L-29700000	chr7L	29700000	29750000	+	0.624665	NA	promoter-TSS (Xetrov90017773m.L|NA|00|Xelaev18034718m.mrna1)	NA	-250	Xetrov90017773m.L|NA|00|Xelaev18034718m.mrna1
chr5L-34000000	chr5L	34000000	34050000	+	0.624756	NA	TTS (foxa2.L|FOXA2|99|Xelaev18026543m.mrna1)	NA	4106	foxa2.L|FOXA2|99|Xelaev18026543m.mrna1
chr5S-43900000	chr5S	43900000	43950000	+	0.624803	NA	intron (unnamed|TMEM181|84|Xelaev18029056m.mrna1, intron 1 of 16)	NA	4617	unnamed|TMEM181|84|Xelaev18029056m.mrna1
chr8S-5700000	chr8S	5700000	5750000	+	0.624829	NA	intron (unnamed|MAPKBP1|94|Xelaev18041094m.mrna1, intron 2 of 30)	NA	4298	unnamed|MAPKBP1|94|Xelaev18041094m.mrna1
chr5S-44350000	chr5S	44350000	44400000	+	0.624897	NA	intron (mllt4-like.1.S|MLLT4|101|Xelaev18029066m.mrna1, intron 27 of 31)	NA	63257	mllt4-like.1.S|MLLT4|101|Xelaev18029066m.mrna1
chr4L-127500000	chr4L	127500000	127550000	+	0.624901	NA	intron (klf15.L|KLF15|100|Xelaev18023970m.mrna1, intron 1 of 2)	NA	4607	klf15.L|KLF15|100|Xelaev18023970m.mrna1
chr6S-34100000	chr6S	34100000	34150000	+	0.624927	NA	intron (unnamed|TAX1BP1|104|Xelaev18033087m.mrna1, intron 5 of 17)	NA	18953	unnamed|TAX1BP1|104|Xelaev18033087m.mrna1
chr7L-69050000	chr7L	69050000	69100000	+	0.624949	NA	intron (robo3.L|ROBO2|84|Xelaev18035308m.mrna1, intron 6 of 28)	NA	-44758	Xetrov90018419m.Lp|NA|00|Xelaev18900292.mrna1
chr5L-38250000	chr5L	38250000	38300000	+	0.624953	NA	Intergenic	NA	64919	unnamed|NA|00|Xelaev18026618m.mrna1
chr3S-23400000	chr3S	23400000	23450000	+	0.624962	NA	intron (unnamed|SLC18A1|92|Xelaev18020205m.mrna1, intron 11 of 14)	NA	12832	unnamed|SLC18A1|92|Xelaev18020205m.mrna1
chr7L-21900000	chr7L	21900000	21950000	+	0.625094	NA	intron (kndc1.L|KNDC1|39|Xelaev18034618m.mrna1, intron 10 of 28)	NA	46515	kndc1.L|KNDC1|39|Xelaev18034618m.mrna1
chr4S-10600000	chr4S	10600000	10650000	+	0.625097	NA	intron (Xetrov90010375m.S|KIAA1549L|56|Xelaev18024418m.mrna1, intron 1 of 20)	NA	18125	Xetrov90010375m.S|KIAA1549L|56|Xelaev18024418m.mrna1
chr5S-27950000	chr5S	27950000	28000000	+	0.625128	NA	Intergenic	NA	-4708	foxa2.S|FOXA2|99|Xelaev18028837m.mrna1
chr6L-155000000	chr6L	155000000	155050000	+	0.62516	NA	promoter-TSS (unnamed|MAF1|84|Xelaev18032570m.mrna1)	NA	-229	unnamed|MAF1|84|Xelaev18032570m.mrna1
chr8S-37100000	chr8S	37100000	37150000	+	0.625167	NA	Intergenic	NA	-23428	unnamed|FLNA|100|Xelaev18041763m.mrna1
chr5L-114250000	chr5L	114250000	114300000	+	0.625184	NA	intron (arhgef26.L|ARHGEF26|101|Xelaev18027685m.mrna1, intron 4 of 14)	NA	17170	arhgef26.L|ARHGEF26|101|Xelaev18027685m.mrna1
chr1L-90000000	chr1L	90000000	90050000	+	0.625215	NA	intron (mpnd.Lp|MPND|15|Xelaev18900662.mrna1, intron 3 of 10)	NA	7314	mpnd.Lp|MPND|15|Xelaev18900662.mrna1
chr5S-29500000	chr5S	29500000	29550000	+	0.625245	NA	intron (slc24a3.S|SLC24A3|97|Xelaev18028856m.mrna1, intron 2 of 16)	NA	79492	slc24a3.S|SLC24A3|97|Xelaev18028856m.mrna1
chr4L-32950000	chr4L	32950000	33000000	+	0.62525	NA	Intergenic	NA	-54247	Xetrov90023852m.L|NA|00|Xelaev18022398m.mrna1
chr8S-46200000	chr8S	46200000	46250000	+	0.625264	NA	intron (dbc1.S|BRINP1|100|Xelaev18041912m.mrna1, intron 1 of 7)	NA	72302	dbc1.S|BRINP1|100|Xelaev18041912m.mrna1
chr3S-14200000	chr3S	14200000	14250000	+	0.625345	NA	Intergenic	NA	48592	unnamed|NPM1|102|Xelaev18020022m.mrna1
chr6L-29250000	chr6L	29250000	29300000	+	0.625358	NA	Intergenic	NA	-3589	unnamed|NA|00|Xelaev18030861m.mrna1
chr9_10S-73100000	chr9_10S	73100000	73150000	+	0.625507	NA	Intergenic	NA	-170201	unnamed|NRP2|102|Xelaev18047368m.mrna1
chr2S-124900000	chr2S	124900000	124950000	+	0.625569	NA	intron (letmd1.S|LETMD1|47|Xelaev18015964m.mrna1, intron 1 of 4)	NA	2285	letmd1.S|LETMD1|47|Xelaev18015964m.mrna1
chr1L-191450000	chr1L	191450000	191500000	+	0.625573	NA	intron (unnamed|SGTB|101|Xelaev18008225m.mrna1, intron 1 of 12)	NA	-1426	nln.L|NLN|98|Xelaev18008224m.mrna1
chr7S-63300000	chr7S	63300000	63350000	+	0.625574	NA	promoter-TSS (unnamed|NA|00|Xelaev18037536m.mrna1)	NA	72	unnamed|NA|00|Xelaev18037536m.mrna1
chr7L-57050000	chr7L	57050000	57100000	+	0.625651	NA	Intergenic	NA	-15251	ercc6.L|ERCC6|67|Xelaev18035157m.mrna1
chr5L-43900000	chr5L	43900000	43950000	+	0.625695	NA	Intergenic	NA	-18379	unnamed|PLEKHG1|38|Xelaev18026707m.mrna1
chr2S-40800000	chr2S	40800000	40850000	+	0.625855	NA	intron (plxna2.S|PLXNA2|98|Xelaev18014660m.mrna1, intron 3 of 32)	NA	97775	plxna2.S|PLXNA2|98|Xelaev18014660m.mrna1
chr2L-44250000	chr2L	44250000	44300000	+	0.625863	NA	exon (phka2-like.L|PHKA2|100|Xelaev18011863m.mrna1, exon 34 of 34)	NA	26617	LOC100496785.L|C4BPA|30|Xelaev18011861m.mrna1
chr5L-116200000	chr5L	116200000	116250000	+	0.625863	NA	Intergenic	NA	16656	irs1.L|IRS1|97|Xelaev18027718m.mrna1
chr2L-108600000	chr2L	108600000	108650000	+	0.62587	NA	intron (uxs1.L|UXS1|99|Xelaev18012928m.mrna1, intron 3 of 14)	NA	13481	uxs1.L|UXS1|99|Xelaev18012928m.mrna1
chr4L-33000000	chr4L	33000000	33050000	+	0.625889	NA	Intergenic	NA	-83577	unnamed|ZCCHC3|24|Xelaev18022401m.mrna1
chr9_10S-59400000	chr9_10S	59400000	59450000	+	0.625908	NA	Intergenic	NA	93908	unnamed|SSB|105|Xelaev18047160m.mrna1
chr8L-108600000	chr8L	108600000	108650000	+	0.626006	NA	promoter-TSS (unnamed|LILRB2|24|Xelaev18040531m.mrna1)	NA	-875	unnamed|LILRB2|24|Xelaev18040531m.mrna1
chr6S-96700000	chr6S	96700000	96750000	+	0.626039	NA	Intergenic	NA	116569	LOC100492224-like.S|C8orf34|66|Xelaev18033782m.mrna1
chr8S-12150000	chr8S	12150000	12200000	+	0.626053	NA	intron (unnamed|BEGAIN|104|Xelaev18041198m.mrna1, intron 1 of 7)	NA	23337	unnamed|BEGAIN|104|Xelaev18041198m.mrna1
chr9_10L-67400000	chr9_10L	67400000	67450000	+	0.626295	NA	Intergenic	NA	-6182	agps.L|AGPS|88|Xelaev18044727m.mrna1
chr5S-44550000	chr5S	44550000	44600000	+	0.626313	NA	Intergenic	NA	75263	scaf8.S|SCAF8|27|Xelaev18029068m.mrna1
chr6L-70100000	chr6L	70100000	70150000	+	0.626378	NA	intron (dnah5.L|DNAH5|99|Xelaev18031383m.mrna1, intron 1 of 78)	NA	9202	dnah5.L|DNAH5|99|Xelaev18031383m.mrna1
chr5L-126100000	chr5L	126100000	126150000	+	0.626388	NA	intron (st6gal1.L|ST6GAL1|77|Xelaev18027879m.mrna1, intron 2 of 6)	NA	8437	st6gal1.L|ST6GAL1|77|Xelaev18027879m.mrna1
chr5S-35950000	chr5S	35950000	36000000	+	0.62644	NA	TTS (unnamed|PLEKHG1|39|Xelaev18028960m.mrna1)	NA	56601	unnamed|PLEKHG1|39|Xelaev18028960m.mrna1
chr5L-22400000	chr5L	22400000	22450000	+	0.626468	NA	Intergenic	NA	-29327	glp1r.L|GLP1R|88|Xelaev18026368m.mrna1
chr9_10S-75700000	chr9_10S	75700000	75750000	+	0.626519	NA	promoter-TSS (mstn.1.S|MSTN|100|Xelaev18047412m.mrna1)	NA	-617	mstn.1.S|MSTN|100|Xelaev18047412m.mrna1
chr5S-11550000	chr5S	11550000	11600000	+	0.626554	NA	intron (LOC100497499-like.S|XDH|100|Xelaev18028617m.mrna1, intron 33 of 34)	NA	-6972	LOC101735255-like.S|NA|00|Xelaev18028616m.mrna1
chr4L-86800000	chr4L	86800000	86850000	+	0.626646	NA	Intergenic	NA	80591	fam159a.L|FAM159A|91|Xelaev18023182m.mrna1
chr7L-30800000	chr7L	30800000	30850000	+	0.626666	NA	exon (slc35g1.L|SLC35G1|100|Xelaev18034741m.mrna1, exon 3 of 3)	NA	16851	slc35g1.L|SLC35G1|100|Xelaev18034741m.mrna1
chr7S-8050000	chr7S	8050000	8100000	+	0.626688	NA	intron (Xetrov90017479m.Sp|NA|00|Xelaev18900289.mrna1, intron 1 of 2)	NA	22615	Xetrov90017479m.Sp|NA|00|Xelaev18900289.mrna1
chr2L-144200000	chr2L	144200000	144250000	+	0.626737	NA	intron (ela1.L|CELA1|99|Xelaev18013489m.mrna1, intron 6 of 7)	NA	-3112	LOC496972.L|CELA1|93|Xelaev18013488m.mrna1
chr1L-51300000	chr1L	51300000	51350000	+	0.626814	NA	Intergenic	NA	4406	unnamed|NA|00|Xelaev18005515m.mrna1
chr5L-41050000	chr5L	41050000	41100000	+	0.626875	NA	intron (cdc42ep3.L|CDC42EP3|100|Xelaev18026664m.mrna1, intron 1 of 1)	NA	12642	cdc42ep3.L|CDC42EP3|100|Xelaev18026664m.mrna1
chr9_10S-64550000	chr9_10S	64550000	64600000	+	0.626959	NA	Intergenic	NA	-62618	pde1a.S|PDE1A|89|Xelaev18047241m.mrna1
chr6S-99600000	chr6S	99600000	99650000	+	0.626988	NA	intron (zfhx4.S|ZFHX4|54|Xelaev18033812m.mrna1, intron 2 of 8)	NA	-22446	Xetrov90016930m.S|NA|00|Xelaev18033813m.mrna1
chr6L-52800000	chr6L	52800000	52850000	+	0.627055	NA	Intergenic	NA	-7724	lars2-like.L|LARS2|99|Xelaev18031161m.mrna1
chr4S-80900000	chr4S	80900000	80950000	+	0.627073	NA	Intergenic	NA	-4525	rgs4.S|RGS4|78|Xelaev18025450m.mrna1
chr4L-95200000	chr4L	95200000	95250000	+	0.627091	NA	intron (gfi1.L|GFI1|100|Xelaev18023333m.mrna1, intron 2 of 5)	NA	2230	gfi1.L|GFI1|100|Xelaev18023333m.mrna1
chr6L-115600000	chr6L	115600000	115650000	+	0.627213	NA	intron (unnamed|TCEA1|99|Xelaev18032014m.mrna1, intron 3 of 9)	NA	5907	unnamed|TCEA1|99|Xelaev18032014m.mrna1
chr6S-107800000	chr6S	107800000	107850000	+	0.627219	NA	exon (gdf6.S|GDF6|81|Xelaev18033905m.mrna1, exon 2 of 2)	NA	23387	gdf6.S|GDF6|81|Xelaev18033905m.mrna1
chr7L-71250000	chr7L	71250000	71300000	+	0.627332	NA	Intergenic	NA	84423	unnamed|NA|00|Xelaev18035367m.mrna1
chr2L-111050000	chr2L	111050000	111100000	+	0.627371	NA	Intergenic	NA	54057	lonrf2.L|LONRF2|101|Xelaev18012985m.mrna1
chr6L-102750000	chr6L	102750000	102800000	+	0.627379	NA	intron (Xetrov90014334m.L|NA|00|Xelaev18031815m.mrna1, intron 10 of 15)	NA	5162	Xetrov90014334m.L|NA|00|Xelaev18031815m.mrna1
chr4L-72150000	chr4L	72150000	72200000	+	0.627409	NA	Intergenic	NA	28612	ankrd13c.L|ANKRD13C|100|Xelaev18022952m.mrna1
chr2S-101600000	chr2S	101600000	101650000	+	0.627431	NA	intron (fgf14.S|FGF14|73|Xelaev18015632m.mrna1, intron 2 of 3)	NA	13936	fgf14.S|FGF14|73|Xelaev18015632m.mrna1
chr2S-36300000	chr2S	36300000	36350000	+	0.627529	NA	intron (LOC100494383.S|CCDC92|56|Xelaev18014604m.mrna1, intron 1 of 1)	NA	321	LOC100494383.S|CCDC92|56|Xelaev18014604m.mrna1
chr5L-50700000	chr5L	50700000	50750000	+	0.627552	NA	Intergenic	NA	31685	unnamed|NA|00|Xelaev18026778m.mrna1
chr7L-70800000	chr7L	70800000	70850000	+	0.627589	NA	intron (unnamed|UBASH3B|98|Xelaev18035357m.mrna1, intron 1 of 13)	NA	67686	unnamed|UBASH3B|98|Xelaev18035357m.mrna1
chr3S-106650000	chr3S	106650000	106700000	+	0.627629	NA	intron (unnamed|NR3C1|101|Xelaev18021456m.mrna1, intron 2 of 8)	NA	53274	unnamed|NR3C1|101|Xelaev18021456m.mrna1
chr1S-78050000	chr1S	78050000	78100000	+	0.6277	NA	exon (dapk3.S|DAPK3|99|Xelaev18009641m.mrna1, exon 8 of 8)	NA	11784	dapk3.S|DAPK3|99|Xelaev18009641m.mrna1
chr3L-38550000	chr3L	38550000	38600000	+	0.627702	NA	intron (LOC100490892-like.L|RGS14|95|Xelaev18017291m.mrna1, intron 10 of 13)	NA	19613	LOC100490892-like.L|RGS14|95|Xelaev18017291m.mrna1
chr7L-86500000	chr7L	86500000	86550000	+	0.627706	NA	Intergenic	NA	-28817	LOC100485693.L|VWA1|87|Xelaev18035639m.mrna1
chr5L-54600000	chr5L	54600000	54650000	+	0.627731	NA	intron (LOC100127543.L|PACRG|87|Xelaev18026842m.mrna1, intron 2 of 4)	NA	31811	unnamed|NA|00|Xelaev18026843m.mrna1
chr3S-2250000	chr3S	2250000	2300000	+	0.627817	NA	intron (efcab6.S|EFCAB6|100|Xelaev18019757m.mrna1, intron 1 of 30)	NA	1734	efcab6.S|EFCAB6|100|Xelaev18019757m.mrna1
chr1L-58750000	chr1L	58750000	58800000	+	0.627876	NA	Intergenic	NA	65855	spry1.L|SPRY1|101|Xelaev18005602m.mrna1
chr2L-92550000	chr2L	92550000	92600000	+	0.627916	NA	Intergenic	NA	22359	srcrb4d.L|SSC4D|89|Xelaev18012696m.mrna1
chr9_10L-89100000	chr9_10L	89100000	89150000	+	0.627954	NA	intron (LOC101731638.L|CTD-3088G3.8|65|Xelaev18045141m.mrna1, intron 13 of 72)	NA	-9656	unnamed|NA|00|Xelaev18045143m.mrna1
chr3S-76900000	chr3S	76900000	76950000	+	0.627989	NA	intron (ndufa5.S|NDUFA5|94|Xelaev18021044m.mrna1, intron 1 of 4)	NA	1528	ndufa5.S|NDUFA5|94|Xelaev18021044m.mrna1
chr5L-49150000	chr5L	49150000	49200000	+	0.628033	NA	intron (rab32.L|RAB32|92|Xelaev18026748m.mrna1, intron 1 of 2)	NA	13496	rab32.L|RAB32|92|Xelaev18026748m.mrna1
chr1L-104900000	chr1L	104900000	104950000	+	0.628115	NA	intron (tstd2.L|TSTD2|92|Xelaev18006493m.mrna1, intron 4 of 9)	NA	-10672	ncbp1.L|NCBP1|100|Xelaev18006494m.mrna1
chr5S-70800000	chr5S	70800000	70850000	+	0.628164	NA	Intergenic	NA	-93319	unnamed|NA|00|Xelaev18029421m.mrna1
chr7S-8600000	chr7S	8600000	8650000	+	0.628185	NA	Intergenic	NA	-14432	unnamed|RHOBTB1|99|Xelaev18036803m.mrna1
chr1S-46400000	chr1S	46400000	46450000	+	0.628319	NA	intron (ttc29-like.S|TTC29|54|Xelaev18009247m.mrna1, intron 2 of 7)	NA	13154	ttc29-like.S|TTC29|54|Xelaev18009247m.mrna1
chr7L-70900000	chr7L	70900000	70950000	+	0.628328	NA	intron (LOC100127873.L|NA|00|Xelaev18035358m.mrna1, intron 1 of 22)	NA	5861	LOC100127873.L|NA|00|Xelaev18035358m.mrna1
chr7L-97050000	chr7L	97050000	97100000	+	0.628364	NA	intron (ttc34.L|TTC34|99|Xelaev18035822m.mrna1, intron 7 of 7)	NA	-37394	unnamed|NA|00|Xelaev18035823m.mrna1
chr8S-57500000	chr8S	57500000	57550000	+	0.628383	NA	intron (LOC100494450.Sp|CAPN5|37|Xelaev18900101.mrna1, intron 8 of 18)	NA	-47719	unnamed|PAK3|100|Xelaev18042126m.mrna1
chr2S-42850000	chr2S	42850000	42900000	+	0.628394	NA	intron (unnamed|TRIM33|90|Xelaev18014692m.mrna1, intron 16 of 18)	NA	78152	unnamed|TRIM33|90|Xelaev18014692m.mrna1
chr6L-95050000	chr6L	95050000	95100000	+	0.628413	NA	exon (gmnn.L|GMNN|90|Xelaev18031734m.mrna1, exon 7 of 7)	NA	5259	gmnn.L|GMNN|90|Xelaev18031734m.mrna1
chr1L-193000000	chr1L	193000000	193050000	+	0.628477	NA	Intergenic	NA	5443	Xetrov90030800m.L|NA|00|Xelaev18008245m.mrna1
chr2S-59450000	chr2S	59450000	59500000	+	0.628708	NA	intron (eif2d.S|EIF2D|101|Xelaev18014975m.mrna1, intron 12 of 14)	NA	21954	eif2d.S|EIF2D|101|Xelaev18014975m.mrna1
chr2S-44000000	chr2S	44000000	44050000	+	0.628715	NA	Intergenic	NA	-30751	unnamed|NA|00|Xelaev18014706m.mrna1
chr3S-77000000	chr3S	77000000	77050000	+	0.628796	NA	intron (slc13a1.S|SLC13A1|103|Xelaev18021047m.mrna1, intron 8 of 15)	NA	15001	slc13a1.S|SLC13A1|103|Xelaev18021047m.mrna1
chr1L-73250000	chr1L	73250000	73300000	+	0.628806	NA	intron (mob1b.L|MOB1B|95|Xelaev18005794m.mrna1, intron 1 of 5)	NA	26098	mob1b.L|MOB1B|95|Xelaev18005794m.mrna1
chr8L-66100000	chr8L	66100000	66150000	+	0.628824	NA	intron (dicer1.L|DICER1|99|Xelaev18039579m.mrna1, intron 2 of 27)	NA	-5198	unnamed|NA|00|Xelaev18039580m.mrna1
chr8S-41050000	chr8S	41050000	41100000	+	0.628835	NA	Intergenic	NA	-8037	unnamed|NEK6|86|Xelaev18041833m.mrna1
chr5S-99600000	chr5S	99600000	99650000	+	0.628841	NA	Intergenic	NA	-30602	irs1.S|IRS1|102|Xelaev18029807m.mrna1
chr9_10S-9500000	chr9_10S	9500000	9550000	+	0.628845	NA	intron (MGC147314.S|OPN5|76|Xelaev18046172m.mrna1, intron 1 of 5)	NA	23861	unnamed|NA|00|Xelaev18046173m.mrna1
chr8S-37350000	chr8S	37350000	37400000	+	0.628917	NA	intron (stxbp1.S|STXBP1|100|Xelaev18041769m.mrna1, intron 1 of 18)	NA	12998	stxbp1.S|STXBP1|100|Xelaev18041769m.mrna1
chr8S-10950000	chr8S	10950000	11000000	+	0.62892	NA	intron (unnamed|CKB|100|Xelaev18041172m.mrna1, intron 2 of 6)	NA	2995	unnamed|CKB|100|Xelaev18041172m.mrna1
chr1S-37400000	chr1S	37400000	37450000	+	0.628963	NA	Intergenic	NA	-82207	hand2.S|HAND2|89|Xelaev18009154m.mrna1
chr4L-82150000	chr4L	82150000	82200000	+	0.62898	NA	Intergenic	NA	49248	pik3r3.L|PIK3R3|100|Xelaev18023116m.mrna1
chr6L-40300000	chr6L	40300000	40350000	+	0.628988	NA	Intergenic	NA	-15170	creb5-like.L|CREB5|51|Xelaev18031007m.mrna1
chr5S-92400000	chr5S	92400000	92450000	+	0.628999	NA	intron (LOC101734443.S|PLD1|100|Xelaev18029710m.mrna1, intron 19 of 25)	NA	-20795	unnamed|NA|00|Xelaev18029712m.mrna1
chr5S-64750000	chr5S	64750000	64800000	+	0.629021	NA	Intergenic	NA	-32444	unnamed|NA|00|Xelaev18029330m.mrna1
chr3L-34300000	chr3L	34300000	34350000	+	0.629029	NA	Intergenic	NA	-76433	unnamed|ADRB2|94|Xelaev18017229m.mrna1
chr5L-111400000	chr5L	111400000	111450000	+	0.629129	NA	Intergenic	NA	-2068	unnamed|PPM1L|100|Xelaev18027637m.mrna1
chr2S-138200000	chr2S	138200000	138250000	+	0.629173	NA	Intergenic	NA	-21176	unnamed|FLT3|75|Xelaev18016201m.mrna1
chr1L-19400000	chr1L	19400000	19450000	+	0.629174	NA	Intergenic	NA	19874	hs3st1.L|HS3ST1|98|Xelaev18005131m.mrna1
chr3S-103500000	chr3S	103500000	103550000	+	0.629176	NA	intron (sh3pxd2b.S|SH3PXD2B|101|Xelaev18021428m.mrna1, intron 7 of 12)	NA	87635	neurl1b.S|NEURL1B|100|Xelaev18021427m.mrna1
chr6S-34400000	chr6S	34400000	34450000	+	0.629194	NA	Intergenic	NA	-111580	creb5-like.S|CREB5|51|Xelaev18033090m.mrna1
chr2L-51800000	chr2L	51800000	51850000	+	0.629205	NA	intron (LOC779603.L|CD34|41|Xelaev18011975m.mrna1, intron 4 of 8)	NA	22088	LOC779603.L|CD34|41|Xelaev18011975m.mrna1
chr9_10L-51500000	chr9_10L	51500000	51550000	+	0.629317	NA	Intergenic	NA	-3022	dnpep.L|DNPEP|96|Xelaev18044479m.mrna1
chr6L-52100000	chr6L	52100000	52150000	+	0.629331	NA	intron (LOC101730709.L|TRAK1|94|Xelaev18031151m.mrna1, intron 4 of 14)	NA	18601	LOC101730709.L|TRAK1|94|Xelaev18031151m.mrna1
chr3S-44250000	chr3S	44250000	44300000	+	0.629338	NA	exon (arnt2.S|ARNT2|100|Xelaev18020520m.mrna1, exon 11 of 20)	NA	32101	arnt2.S|ARNT2|100|Xelaev18020520m.mrna1
chr6S-24000000	chr6S	24000000	24050000	+	0.62937	NA	Intergenic	NA	20825	unnamed|NA|00|Xelaev18032957m.mrna1
chr8S-43250000	chr8S	43250000	43300000	+	0.629389	NA	Intergenic	NA	-69595	Xetrov90020085m.S|TNFSF15|88|Xelaev18041874m.mrna1
chr7L-78900000	chr7L	78900000	78950000	+	0.629473	NA	intron (unnamed|ZBTB16|100|Xelaev18035535m.mrna1, intron 2 of 6)	NA	33881	unnamed|ZBTB16|100|Xelaev18035535m.mrna1
chr2L-98550000	chr2L	98550000	98600000	+	0.629474	NA	intron (gatsl1.L|GATSL2|100|Xelaev18012794m.mrna1, intron 1 of 8)	NA	53432	gatsl1.L|GATSL2|100|Xelaev18012794m.mrna1
chr3S-2450000	chr3S	2450000	2500000	+	0.629502	NA	intron (scube1.S|SCUBE1|79|Xelaev18019759m.mrna1, intron 6 of 33)	NA	-37186	unnamed|NA|00|Xelaev18019760m.mrna1
chr2S-34450000	chr2S	34450000	34500000	+	0.62952	NA	intron (unnamed|SH2B2|99|Xelaev18014585m.mrna1, intron 1 of 8)	NA	1840	unnamed|SH2B2|99|Xelaev18014585m.mrna1
chr8S-49100000	chr8S	49100000	49150000	+	0.629524	NA	intron (unnamed|DLG3|41|Xelaev18041971m.mrna1, intron 10 of 11)	NA	22379	unnamed|DLG3|41|Xelaev18041971m.mrna1
chr6L-44400000	chr6L	44400000	44450000	+	0.629551	NA	Intergenic	NA	-28452	unnamed|UBE2E1|77|Xelaev18031043m.mrna1
chr3S-3550000	chr3S	3550000	3600000	+	0.629606	NA	Intergenic	NA	7152	unnamed|TMEM178B|35|Xelaev18019795m.mrna1
chr2L-44500000	chr2L	44500000	44550000	+	0.629612	NA	intron (wdr77.Lp|PRPF8|1|Xelaev18900980.mrna1, intron 8 of 14)	NA	9734	unnamed|NA|00|Xelaev18011867m.mrna1
chr2L-159900000	chr2L	159900000	159950000	+	0.629652	NA	intron (unnamed|ATP8A2|31|Xelaev18013770m.mrna1, intron 3 of 12)	NA	73968	unnamed|ATP8A2|31|Xelaev18013770m.mrna1
chr4L-98750000	chr4L	98750000	98800000	+	0.629674	NA	intron (fmo1.L|FMO2|94|Xelaev18023394m.mrna1, intron 7 of 8)	NA	27215	fmo3.L|FMO3|90|Xelaev18023395m.mrna1
chr4L-28250000	chr4L	28250000	28300000	+	0.629699	NA	Intergenic	NA	-18884	unnamed|PRKCD|14|Xelaev18022305m.mrna1
chr2L-113450000	chr2L	113450000	113500000	+	0.629754	NA	intron (herc2.L|HERC2|100|Xelaev18013021m.mrna1, intron 14 of 90)	NA	21107	herc2.L|HERC2|100|Xelaev18013021m.mrna1
chr4S-102500000	chr4S	102500000	102550000	+	0.629801	NA	Intergenic	NA	17626	lrrn1-like.1.S|LRRN1|100|Xelaev18025838m.mrna1
chr7L-71050000	chr7L	71050000	71100000	+	0.62982	NA	Intergenic	NA	23536	LOC100490845.L|SC5D|88|Xelaev18035363m.mrna1
chr2L-68200000	chr2L	68200000	68250000	+	0.629909	NA	intron (cpne9.L|CPNE5|94|Xelaev18012299m.mrna1, intron 15 of 16)	NA	52363	cpne9.L|CPNE5|94|Xelaev18012299m.mrna1
chr4S-29000000	chr4S	29000000	29050000	+	0.629977	NA	Intergenic	NA	-68518	unnamed|NA|00|Xelaev18024740m.mrna1
chr8L-113050000	chr8L	113050000	113100000	+	0.63019	NA	Intergenic	NA	-3008	vps72.L|VPS72|100|Xelaev18040652m.mrna1
chr1S-33300000	chr1S	33300000	33350000	+	0.630281	NA	intron (unnamed|SORBS2|94|Xelaev18009112m.mrna1, intron 16 of 19)	NA	62772	unnamed|SORBS2|94|Xelaev18009112m.mrna1
chr6L-138450000	chr6L	138450000	138500000	+	0.630287	NA	promoter-TSS (eif3h.L|EIF3H|87|Xelaev18032303m.mrna1)	NA	-859	eif3h.L|EIF3H|87|Xelaev18032303m.mrna1
chr5L-40750000	chr5L	40750000	40800000	+	0.630398	NA	intron (LOC100488827.L|MTR|99|Xelaev18026661m.mrna1, intron 1 of 32)	NA	2039	LOC100488827.L|MTR|99|Xelaev18026661m.mrna1
chr9_10L-110350000	chr9_10L	110350000	110400000	+	0.630399	NA	Intergenic	NA	-7561	msrb1.L|MSRB1|30|Xelaev18045530m.mrna1
chr5S-84900000	chr5S	84900000	84950000	+	0.630561	NA	intron (unnamed|LPP|86|Xelaev18029610m.mrna1, intron 4 of 8)	NA	47993	unnamed|LPP|86|Xelaev18029610m.mrna1
chr3S-23200000	chr3S	23200000	23250000	+	0.630679	NA	Intergenic	NA	-39940	gfra2.S|GFRA2|91|Xelaev18020201m.mrna1
chr2L-69100000	chr2L	69100000	69150000	+	0.63072	NA	intron (arc3.L|CR1|23|Xelaev18012318m.mrna1, intron 9 of 12)	NA	35458	arc3.L|CR1|23|Xelaev18012318m.mrna1
chr4L-109950000	chr4L	109950000	110000000	+	0.630768	NA	intron (uchl5.L|UCHL5|96|Xelaev18023581m.mrna1, intron 4 of 10)	NA	7938	uchl5.L|UCHL5|96|Xelaev18023581m.mrna1
chr8L-65950000	chr8L	65950000	66000000	+	0.630804	NA	Intergenic	NA	-11324	gsc.L|GSC|100|Xelaev18039577m.mrna1
chr6S-29950000	chr6S	29950000	30000000	+	0.630808	NA	intron (snx13.S|SNX13|100|Xelaev18033023m.mrna1, intron 1 of 26)	NA	-1999	unnamed|SPRR1A|51|Xelaev18033024m.mrna1
chr2L-156050000	chr2L	156050000	156100000	+	0.630873	NA	Intergenic	NA	28098	Xetrov90006673m.L|NA|00|Xelaev18013715m.mrna1
chr8S-14050000	chr8S	14050000	14100000	+	0.630884	NA	Intergenic	NA	-4968	fermt2-like.S|FERMT2|100|Xelaev18041228m.mrna1
chr1L-20100000	chr1L	20100000	20150000	+	0.630917	NA	exon (bod1l1.L|BOD1L1|26|Xelaev18005139m.mrna1, exon 10 of 27)	NA	19985	bod1l1.L|BOD1L1|26|Xelaev18005139m.mrna1
chr3S-106800000	chr3S	106800000	106850000	+	0.631076	NA	Intergenic	NA	203274	unnamed|NR3C1|101|Xelaev18021456m.mrna1
chr6S-31750000	chr6S	31750000	31800000	+	0.631095	NA	intron (rapgef5-like.2.S|RAPGEF5|100|Xelaev18033044m.mrna1, intron 9 of 24)	NA	-28177	unnamed|NA|00|Xelaev18033045m.mrna1
chr2S-31950000	chr2S	31950000	32000000	+	0.631106	NA	intron (unnamed|SH3KBP1|88|Xelaev18014548m.mrna1, intron 5 of 15)	NA	43659	Xetrov90004527m.S|NA|00|Xelaev18014547m.mrna1
chr2L-99700000	chr2L	99700000	99750000	+	0.631211	NA	intron (unnamed|CAMKK1|97|Xelaev18012811m.mrna1, intron 6 of 14)	NA	40839	unnamed|CAMKK1|97|Xelaev18012811m.mrna1
chr5L-154700000	chr5L	154700000	154750000	+	0.631217	NA	Intergenic	NA	15650	unnamed|NA|00|Xelaev18028290m.mrna1
chr5L-47850000	chr5L	47850000	47900000	+	0.631228	NA	Intergenic	NA	15052	fbxo5.L|FBXO5|81|Xelaev18026736m.mrna1
chr6L-106950000	chr6L	106950000	107000000	+	0.631255	NA	Intergenic	NA	64207	emilin2.L|EMILIN2|73|Xelaev18031883m.mrna1
chr5S-37700000	chr5S	37700000	37750000	+	0.631297	NA	Intergenic	NA	23272	unnamed|NA|00|Xelaev18028978m.mrna1
chr2S-137350000	chr2S	137350000	137400000	+	0.631317	NA	Intergenic	NA	-12689	unnamed|NA|00|Xelaev18016188m.mrna1
chr7S-76250000	chr7S	76250000	76300000	+	0.631331	NA	Intergenic	NA	63186	bcam.S|BCAM|88|Xelaev18037757m.mrna1
chr1L-127400000	chr1L	127400000	127450000	+	0.631377	NA	intron (unnamed|PRKCQ|46|Xelaev18006862m.mrna1, intron 4 of 12)	NA	29062	unnamed|PRKCQ|46|Xelaev18006862m.mrna1
chr4L-50300000	chr4L	50300000	50350000	+	0.6314	NA	Intergenic	NA	74340	foxl1.L|FOXL1|47|Xelaev18022642m.mrna1
chr7S-77600000	chr7S	77600000	77650000	+	0.631417	NA	intron (rcn3.S|CALU|99|Xelaev18037777m.mrna1, intron 2 of 6)	NA	9218	rcn3.S|CALU|99|Xelaev18037777m.mrna1
chr1S-53800000	chr1S	53800000	53850000	+	0.631454	NA	Intergenic	NA	154315	unnamed|NA|00|Xelaev18009320m.mrna1
chr7S-63150000	chr7S	63150000	63200000	+	0.631456	NA	Intergenic	NA	-149272	wnt4.S|WNT4|100|Xelaev18037535m.mrna1
chr4L-103000000	chr4L	103000000	103050000	+	0.63148	NA	Intergenic	NA	7670	Xetrov90028065m.L|NA|00|Xelaev18023459m.mrna1
chr1L-194600000	chr1L	194600000	194650000	+	0.631518	NA	Intergenic	NA	166964	unnamed|GPBP1|93|Xelaev18008262m.mrna1
chr7S-61650000	chr7S	61650000	61700000	+	0.631523	NA	intron (acap3.S|ACAP3|100|Xelaev18037504m.mrna1, intron 1 of 24)	NA	55498	acap3.S|ACAP3|100|Xelaev18037504m.mrna1
chr4L-55750000	chr4L	55750000	55800000	+	0.631579	NA	intron (ca7.L|CA7|100|Xelaev18022709m.mrna1, intron 5 of 6)	NA	16579	ca7.L|CA7|100|Xelaev18022709m.mrna1
chr9_10L-88850000	chr9_10L	88850000	88900000	+	0.631638	NA	Intergenic	NA	44020	socs1.L|SOCS1|100|Xelaev18045139m.mrna1
chr4L-95700000	chr4L	95700000	95750000	+	0.631644	NA	intron (hfm1.L|HFM1|85|Xelaev18023344m.mrna1, intron 19 of 38)	NA	30430	unnamed|NA|00|Xelaev18023345m.mrna1
chr7S-19050000	chr7S	19050000	19100000	+	0.631647	NA	intron (sema4g.S|SEMA4G|100|Xelaev18036938m.mrna1, intron 4 of 14)	NA	66272	unnamed|ZCCHC3|18|Xelaev18036939m.mrna1
chr8S-51350000	chr8S	51350000	51400000	+	0.631697	NA	Intergenic	NA	87545	unnamed|NA|00|Xelaev18042014m.mrna1
chr3S-1250000	chr3S	1250000	1300000	+	0.631768	NA	Intergenic	NA	-7831	unnamed|SSPN|92|Xelaev18019716m.mrna1
chr3S-75550000	chr3S	75550000	75600000	+	0.631788	NA	Intergenic	NA	-8254	il17rel.S|IL17REL|88|Xelaev18021024m.mrna1
chr9_10L-33000000	chr9_10L	33000000	33050000	+	0.631794	NA	promoter-TSS (unnamed|DRAM1|97|Xelaev18043936m.mrna1)	NA	-390	unnamed|DRAM1|97|Xelaev18043936m.mrna1
chr5L-113050000	chr5L	113050000	113100000	+	0.631831	NA	intron (ccnl1.L|CCNL1|64|Xelaev18027667m.mrna1, intron 3 of 10)	NA	13867	ccnl1.L|CCNL1|64|Xelaev18027667m.mrna1
chr3S-78900000	chr3S	78900000	78950000	+	0.631835	NA	Intergenic	NA	24313	tes.S|TES|78|Xelaev18021076m.mrna1
chr3S-87350000	chr3S	87350000	87400000	+	0.631886	NA	Intergenic	NA	-34275	rap1b.S|RAP1B|100|Xelaev18021182m.mrna1
chr1L-59550000	chr1L	59550000	59600000	+	0.631906	NA	Intergenic	NA	12954	unnamed|NA|00|Xelaev18005616m.mrna1
chr8S-40700000	chr8S	40700000	40750000	+	0.632094	NA	Intergenic	NA	24203	unnamed|NA|00|Xelaev18041829m.mrna1
chr7L-99700000	chr7L	99700000	99750000	+	0.632095	NA	promoter-TSS (unnamed|RPL18|98|Xelaev18035926m.mrna1)	NA	-750	unnamed|RPL18|98|Xelaev18035926m.mrna1
chr7L-86200000	chr7L	86200000	86250000	+	0.632121	NA	Intergenic	NA	-1195	LOC101733145.L|C1orf233|84|Xelaev18035633m.mrna1
chr7L-38800000	chr7L	38800000	38850000	+	0.632154	NA	intron (Xetrov90017937m.L|PSD|84|Xelaev18034873m.mrna1, intron 11 of 17)	NA	84714	Xetrov90017937m.L|PSD|84|Xelaev18034873m.mrna1
chr4L-100150000	chr4L	100150000	100200000	+	0.63216	NA	Intergenic	NA	-4007	vcam1.L|VCAM1|54|Xelaev18023426m.mrna1
chr4L-73600000	chr4L	73600000	73650000	+	0.6322	NA	intron (Xetrov90011789m.L|PDE4B|12|Xelaev18022982m.mrna1, intron 1 of 3)	NA	12132	Xetrov90011789m.L|PDE4B|12|Xelaev18022982m.mrna1
chr2L-47750000	chr2L	47750000	47800000	+	0.632299	NA	intron (unnamed|RAP1GAP2|98|Xelaev18011922m.mrna1, intron 4 of 21)	NA	-38898	Xetrov90004623m.L|NA|00|Xelaev18011923m.mrna1
chr5S-29350000	chr5S	29350000	29400000	+	0.632346	NA	intron (rin2.S|RIN2|45|Xelaev18028854m.mrna1, intron 1 of 11)	NA	20289	rin2.S|RIN2|45|Xelaev18028854m.mrna1
chr3S-4550000	chr3S	4550000	4600000	+	0.632361	NA	promoter-TSS (trim24.S|TRIM24|100|Xelaev18019830m.mrna1)	NA	-611	trim24.S|TRIM24|100|Xelaev18019830m.mrna1
chr7L-42600000	chr7L	42600000	42650000	+	0.632432	NA	Intergenic	NA	-24650	unc5b-like.L|UNC5B|98|Xelaev18034917m.mrna1
chr1S-166000000	chr1S	166000000	166050000	+	0.632476	NA	intron (lifr.S|LIFR|99|Xelaev18011010m.mrna1, intron 15 of 19)	NA	-4542	unnamed|NA|00|Xelaev18011011m.mrna1
chr4L-90700000	chr4L	90700000	90750000	+	0.632481	NA	intron (glul-like.1.L|GLUL|100|Xelaev18023268m.mrna1, intron 4 of 6)	NA	5028	glul-like.1.L|GLUL|100|Xelaev18023268m.mrna1
chr1L-88150000	chr1L	88150000	88200000	+	0.632486	NA	Intergenic	NA	6022	unnamed|NA|00|Xelaev18006067m.mrna1
chr5L-44700000	chr5L	44700000	44750000	+	0.632555	NA	intron (utrn-like.1.L|UTRN|54|Xelaev18026721m.mrna1, intron 1 of 74)	NA	34538	utrn-like.1.L|UTRN|54|Xelaev18026721m.mrna1
chr8S-51950000	chr8S	51950000	52000000	+	0.632603	NA	Intergenic	NA	-20610	atrx-like.S|ATRX|16|Xelaev18042018m.mrna1
chr1L-126000000	chr1L	126000000	126050000	+	0.63263	NA	intron (rfx3.L|RFX3|100|Xelaev18006836m.mrna1, intron 2 of 17)	NA	-71242	unnamed|NA|00|Xelaev18006837m.mrna1
chr2L-168000000	chr2L	168000000	168050000	+	0.632683	NA	Intergenic	NA	38912	panx1.L|PANX1|100|Xelaev18013862m.mrna1
chr1L-46150000	chr1L	46150000	46200000	+	0.632698	NA	intron (fam198b.L|FAM198B|95|Xelaev18005448m.mrna1, intron 2 of 3)	NA	14501	fam198b.L|FAM198B|95|Xelaev18005448m.mrna1
chr1L-201600000	chr1L	201600000	201650000	+	0.632699	NA	Intergenic	NA	-72305	egflam-like.L|EGFLAM|100|Xelaev18008350m.mrna1
chr3L-61750000	chr3L	61750000	61800000	+	0.632709	NA	exon (gpr37.L|GPR37|61|Xelaev18017678m.mrna1, exon 1 of 2)	NA	1322	gpr37.L|GPR37|61|Xelaev18017678m.mrna1
chr6L-19400000	chr6L	19400000	19450000	+	0.632742	NA	intron (epc1.L|EPC1|100|Xelaev18030728m.mrna1, intron 6 of 12)	NA	23185	epc1.L|EPC1|100|Xelaev18030728m.mrna1
chr6S-44550000	chr6S	44550000	44600000	+	0.632789	NA	Intergenic	NA	-10947	ttc30a.S|TTC30B|98|Xelaev18033194m.mrna1
chr8S-51750000	chr8S	51750000	51800000	+	0.632851	NA	Intergenic	NA	36560	fgf16.S|FGF16|100|Xelaev18042015m.mrna1
chr7L-12350000	chr7L	12350000	12400000	+	0.632911	NA	Intergenic	NA	28169	znf365.L|ZNF365|69|Xelaev18034480m.mrna1
chr9_10L-52050000	chr9_10L	52050000	52100000	+	0.632941	NA	TTS (asic4.L|ASIC4|81|Xelaev18044490m.mrna1)	NA	-14856	fam134a.L|FAM134A|85|Xelaev18044491m.mrna1
chr2S-138600000	chr2S	138600000	138650000	+	0.632998	NA	promoter-TSS (gtf3a.S|GTF3A|21|Xelaev18016209m.mrna1)	NA	-326	gtf3a.S|GTF3A|21|Xelaev18016209m.mrna1
chr3L-20950000	chr3L	20950000	21000000	+	0.633002	NA	intron (fchsd1.L|FCHSD1|89|Xelaev18017056m.mrna1, intron 9 of 19)	NA	25428	fchsd1.L|FCHSD1|89|Xelaev18017056m.mrna1
chr4L-30750000	chr4L	30750000	30800000	+	0.633209	NA	intron (fam65a-like.L|FAM65A|39|Xelaev18022364m.mrna1, intron 1 of 21)	NA	5988	unnamed|NA|00|Xelaev18022365m.mrna1
chr7S-62900000	chr7S	62900000	62950000	+	0.633217	NA	intron (LOC100496074-like.S|ZNF777|15|Xelaev18037530m.mrna1, intron 2 of 3)	NA	1628	LOC100496074-like.S|ZNF777|15|Xelaev18037530m.mrna1
chr7L-67950000	chr7L	67950000	68000000	+	0.6333	NA	Intergenic	NA	52875	LOC100492897-like.L|NA|00|Xelaev18035294m.mrna1
chr1S-46050000	chr1S	46050000	46100000	+	0.633416	NA	Intergenic	NA	-8480	unnamed|NA|00|Xelaev18009244m.mrna1
chr6S-44500000	chr6S	44500000	44550000	+	0.633425	NA	Intergenic	NA	39053	ttc30a.S|TTC30B|98|Xelaev18033194m.mrna1
chr1S-45650000	chr1S	45650000	45700000	+	0.633622	NA	Intergenic	NA	-29918	nr3c2.S|NR3C2|101|Xelaev18009240m.mrna1
chr5S-22500000	chr5S	22500000	22550000	+	0.633652	NA	intron (LOC100497309.Sp|SUSD2|12|Xelaev18900120.mrna1, intron 13 of 19)	NA	-26247	unnamed|CALM3|100|Xelaev18028768m.mrna1
chr6L-54950000	chr6L	54950000	55000000	+	0.633695	NA	intron (lancl2.L|LANCL2|98|Xelaev18031178m.mrna1, intron 4 of 8)	NA	9271	lancl2.L|LANCL2|98|Xelaev18031178m.mrna1
chr8S-42500000	chr8S	42500000	42550000	+	0.633698	NA	intron (Xetrov90020006m.S|RABGAP1|100|Xelaev18041852m.mrna1, intron 8 of 25)	NA	27587	Xetrov90020006m.S|RABGAP1|100|Xelaev18041852m.mrna1
chr9_10L-9700000	chr9_10L	9700000	9750000	+	0.633711	NA	Intergenic	NA	-11068	unnamed|NA|00|Xelaev18043427m.mrna1
chr8S-40650000	chr8S	40650000	40700000	+	0.633747	NA	intron (nr5a1.S|NR5A2|86|Xelaev18041828m.mrna1, intron 5 of 5)	NA	74203	unnamed|NA|00|Xelaev18041829m.mrna1
chr1L-33600000	chr1L	33600000	33650000	+	0.633771	NA	intron (dlc1.L|DLC1|70|Xelaev18005309m.mrna1, intron 2 of 13)	NA	16478	unnamed|NA|00|Xelaev18005310m.mrna1
chr1L-49050000	chr1L	49050000	49100000	+	0.63389	NA	Intergenic	NA	19955	unnamed|NA|00|Xelaev18005492m.mrna1
chr3L-42950000	chr3L	42950000	43000000	+	0.633904	NA	intron (chst11.L|CHST11|100|Xelaev18017400m.mrna1, intron 2 of 2)	NA	112088	unnamed|SLC41A2|95|Xelaev18017401m.mrna1
chr4L-96400000	chr4L	96400000	96450000	+	0.633916	NA	intron (lrrc8c.L|LRRC8C|100|Xelaev18023353m.mrna1, intron 1 of 2)	NA	221	lrrc8c.L|LRRC8C|100|Xelaev18023353m.mrna1
chr6L-19700000	chr6L	19700000	19750000	+	0.633965	NA	intron (unnamed|ZEB1|82|Xelaev18030732m.mrna1, intron 2 of 7)	NA	-26422	unnamed|NA|00|Xelaev18030731m.mrna1
chr4S-24400000	chr4S	24400000	24450000	+	0.63397	NA	Intergenic	NA	-220966	irx5.S|IRX5|103|Xelaev18024690m.mrna1
chr2L-45750000	chr2L	45750000	45800000	+	0.633979	NA	Intergenic	NA	-32441	cux1.L|CUX1|93|Xelaev18011896m.mrna1
chr9_10S-69550000	chr9_10S	69550000	69600000	+	0.63401	NA	promoter-TSS (Xetrov90024048m.Sp|UNC80|2|Xelaev18900310.mrna1)	NA	-342	Xetrov90024048m.Sp|UNC80|2|Xelaev18900310.mrna1
chr2S-23800000	chr2S	23800000	23850000	+	0.634033	NA	Intergenic	NA	-29434	unnamed|TFF1|86|Xelaev18014376m.mrna1
chr7L-38700000	chr7L	38700000	38750000	+	0.634043	NA	Intergenic	NA	-15286	Xetrov90017937m.L|PSD|84|Xelaev18034873m.mrna1
chr9_10L-70150000	chr9_10L	70150000	70200000	+	0.634099	NA	Intergenic	NA	-18624	itga4.L|ITGA4|98|Xelaev18044775m.mrna1
chr5L-107750000	chr5L	107750000	107800000	+	0.634168	NA	intron (tmem212.L|TMEM212|78|Xelaev18027579m.mrna1, intron 1 of 3)	NA	6631	tmem212.L|TMEM212|78|Xelaev18027579m.mrna1
chr7L-57100000	chr7L	57100000	57150000	+	0.634254	NA	Intergenic	NA	-65251	ercc6.L|ERCC6|67|Xelaev18035157m.mrna1
chr3S-90150000	chr3S	90150000	90200000	+	0.634261	NA	Intergenic	NA	12390	unnamed|NA|00|Xelaev18021239m.mrna1
chr9_10S-6050000	chr9_10S	6050000	6100000	+	0.634266	NA	intron (Xetrov90024872m.Sp|SLC13A3|30|Xelaev18900314.mrna1, intron 15 of 40)	NA	-13293	LOC100485121.S|KCNH6|75|Xelaev18046097m.mrna1
chr6L-116550000	chr6L	116550000	116600000	+	0.634269	NA	exon (plag1.L|PLAG1|100|Xelaev18032034m.mrna1, exon 3 of 4)	NA	14941	unnamed|NA|00|Xelaev18032035m.mrna1
chr5S-108850000	chr5S	108850000	108900000	+	0.634295	NA	Intergenic	NA	-9263	unnamed|NA|00|Xelaev18029932m.mrna1
chr8S-10850000	chr8S	10850000	10900000	+	0.634345	NA	intron (unnamed|KLC1|86|Xelaev18041168m.mrna1, intron 6 of 17)	NA	8746	unnamed|KLC1|86|Xelaev18041168m.mrna1
chr8S-91800000	chr8S	91800000	91850000	+	0.634363	NA	intron (otud7b.S|OTUD7B|52|Xelaev18042750m.mrna1, intron 1 of 10)	NA	797	otud7b.S|OTUD7B|52|Xelaev18042750m.mrna1
chr8S-50950000	chr8S	50950000	51000000	+	0.634395	NA	Intergenic	NA	-96211	unnamed|NA|00|Xelaev18042007m.mrna1
chr3S-67750000	chr3S	67750000	67800000	+	0.634409	NA	intron (optn.S|OPTN|96|Xelaev18020929m.mrna1, intron 11 of 14)	NA	17549	optn.S|OPTN|96|Xelaev18020929m.mrna1
chr4L-72650000	chr4L	72650000	72700000	+	0.634447	NA	intron (depdc1.L|DEPDC1|103|Xelaev18022957m.mrna1, intron 1 of 12)	NA	244	depdc1.L|DEPDC1|103|Xelaev18022957m.mrna1
chr9_10S-36200000	chr9_10S	36200000	36250000	+	0.634505	NA	exon (Xetrov90025669m.S|DNAH9|99|Xelaev18046776m.mrna1, exon 31 of 69)	NA	39351	Xetrov90025669m.S|DNAH9|99|Xelaev18046776m.mrna1
chr9_10S-60650000	chr9_10S	60650000	60700000	+	0.63461	NA	promoter-TSS (cdca7.S|CDCA7|98|Xelaev18047177m.mrna1)	NA	486	unnamed|NA|00|Xelaev18047176m.mrna1
chr4L-135300000	chr4L	135300000	135350000	+	0.634665	NA	Intergenic	NA	-60541	pdzrn3-like.2.L|PDZRN3|100|Xelaev18024083m.mrna1
chr6S-90250000	chr6S	90250000	90300000	+	0.634672	NA	intron (LOC100488828.Sp|CLCN6|11|Xelaev18900056.mrna1, intron 9 of 16)	NA	10862	LOC100488828.Sp|CLCN6|11|Xelaev18900056.mrna1
chr1L-128050000	chr1L	128050000	128100000	+	0.634713	NA	Intergenic	NA	-2289	mamdc2.L|MAMDC2|97|Xelaev18006880m.mrna1
chr8S-58300000	chr8S	58300000	58350000	+	0.634725	NA	Intergenic	NA	-24975	vsig1.S|VSIG1|56|Xelaev18042145m.mrna1
chr6L-20350000	chr6L	20350000	20400000	+	0.634742	NA	intron (kiaa1462-like.L|KIAA1462|65|Xelaev18030738m.mrna1, intron 1 of 3)	NA	21950	kiaa1462-like.L|KIAA1462|65|Xelaev18030738m.mrna1
chr1S-78700000	chr1S	78700000	78750000	+	0.634743	NA	intron (sema6b.S|SEMA6B|80|Xelaev18009659m.mrna1, intron 6 of 16)	NA	-33271	LOC100487248-like.S|PLIN3|98|Xelaev18009660m.mrna1
chr2S-151350000	chr2S	151350000	151400000	+	0.634787	NA	Intergenic	NA	26401	unnamed|NA|00|Xelaev18016362m.mrna1
chr2L-163300000	chr2L	163300000	163350000	+	0.634842	NA	intron (dync2h1.L|DYNC2H1|27|Xelaev18013831m.mrna1, intron 16 of 53)	NA	35058	dync2h1.L|DYNC2H1|27|Xelaev18013831m.mrna1
chr2L-145150000	chr2L	145150000	145200000	+	0.634944	NA	intron (dip2b-like.L|DIP2B|100|Xelaev18013510m.mrna1, intron 15 of 37)	NA	-24817	unnamed|NA|00|Xelaev18013509m.mrna1
chr1L-87100000	chr1L	87100000	87150000	+	0.634957	NA	Intergenic	NA	-3533	unnamed|NA|00|Xelaev18006050m.mrna1
chr5L-154250000	chr5L	154250000	154300000	+	0.63497	NA	TTS (ptk2b.L|PTK2B|100|Xelaev18028277m.mrna1)	NA	1931	unnamed|NA|00|Xelaev18028278m.mrna1
chr3S-80000000	chr3S	80000000	80050000	+	0.634997	NA	Intergenic	NA	-13012	c7orf60.S|C7orf60|93|Xelaev18021090m.mrna1
chr5L-51400000	chr5L	51400000	51450000	+	0.635006	NA	Intergenic	NA	-1482	sccpdh.L|SCCPDH|100|Xelaev18026791m.mrna1
chr1S-116200000	chr1S	116200000	116250000	+	0.635047	NA	Intergenic	NA	18135	unnamed|GPR4|33|Xelaev18010284m.mrna1
chr7L-30550000	chr7L	30550000	30600000	+	0.635138	NA	promoter-TSS (cep55-like.L|CEP55|73|Xelaev18034734m.mrna1)	NA	-883	cep55-like.L|CEP55|73|Xelaev18034734m.mrna1
chr3L-125250000	chr3L	125250000	125300000	+	0.635143	NA	intron (tacc1-like.L|TACC1|62|Xelaev18018865m.mrna1, intron 11 of 11)	NA	-6003	LOC100491437-like.L|NA|00|Xelaev18018864m.mrna1
chr5L-112050000	chr5L	112050000	112100000	+	0.635163	NA	Intergenic	NA	-73492	unnamed|IQCJ-SCHIP1|5|Xelaev18027653m.mrna1
chr2L-48200000	chr2L	48200000	48250000	+	0.635175	NA	Intergenic	NA	-1182	hip1.L|HIP1|94|Xelaev18011934m.mrna1
chr5S-70400000	chr5S	70400000	70450000	+	0.635293	NA	Intergenic	NA	-6271	cyb5r4.S|CYB5R4|99|Xelaev18029413m.mrna1
chr6S-107450000	chr6S	107450000	107500000	+	0.635302	NA	intron (sdc2.S|SDC2|102|Xelaev18033900m.mrna1, intron 1 of 4)	NA	52815	sdc2.S|SDC2|102|Xelaev18033900m.mrna1
chr2S-43200000	chr2S	43200000	43250000	+	0.635397	NA	Intergenic	NA	-7486	unnamed|SYT6|82|Xelaev18014693m.mrna1
chr3L-93900000	chr3L	93900000	93950000	+	0.635432	NA	intron (unnamed|DUT|70|Xelaev18018228m.mrna1, intron 3 of 6)	NA	2242	unnamed|DUT|70|Xelaev18018228m.mrna1
chr5S-42150000	chr5S	42150000	42200000	+	0.635447	NA	Intergenic	NA	-25300	unnamed|NA|00|Xelaev18029029m.mrna1
chr6S-96600000	chr6S	96600000	96650000	+	0.635491	NA	intron (LOC100492224-like.S|C8orf34|66|Xelaev18033782m.mrna1, intron 6 of 13)	NA	16569	LOC100492224-like.S|C8orf34|66|Xelaev18033782m.mrna1
chr1L-117450000	chr1L	117450000	117500000	+	0.635506	NA	intron (focad.L|FOCAD|100|Xelaev18006732m.mrna1, intron 24 of 41)	NA	9225	unnamed|NA|00|Xelaev18006734m.mrna1
chr8S-20400000	chr8S	20400000	20450000	+	0.63551	NA	Intergenic	NA	-5310	unc79.Sp|UNC79|4|Xelaev18900961.mrna1
chr9_10L-97100000	chr9_10L	97100000	97150000	+	0.635545	NA	intron (baiap3.L|BAIAP3|99|Xelaev18045257m.mrna1, intron 2 of 31)	NA	27995	unnamed|NA|00|Xelaev18045258m.mrna1
chr6S-39000000	chr6S	39000000	39050000	+	0.635671	NA	Intergenic	NA	-11303	rarb.S|RARB|100|Xelaev18033123m.mrna1
chr3S-37800000	chr3S	37800000	37850000	+	0.635749	NA	intron (mef2a.S|MEF2A|108|Xelaev18020460m.mrna1, intron 1 of 9)	NA	6283	mef2a.S|MEF2A|108|Xelaev18020460m.mrna1
chr2S-41700000	chr2S	41700000	41750000	+	0.635807	NA	intron (unnamed|NGF|100|Xelaev18014671m.mrna1, intron 1 of 3)	NA	31802	unnamed|NGF|100|Xelaev18014671m.mrna1
chr2S-137950000	chr2S	137950000	138000000	+	0.635809	NA	intron (slc46a3.Sp|SLC46A3|75|Xelaev18900867.mrna1, intron 7 of 9)	NA	-1497	Xetrov90019340m.S|INPP5E|28|Xelaev18016196m.mrna1
chr8L-75200000	chr8L	75200000	75250000	+	0.635824	NA	intron (tdrd9.L|TDRD9|92|Xelaev18039735m.mrna1, intron 15 of 35)	NA	-36233	rd3l-like.L|RD3L|100|Xelaev18039736m.mrna1
chr5S-29250000	chr5S	29250000	29300000	+	0.6359	NA	exon (naa20.S|NAA20|100|Xelaev18028853m.mrna1, exon 6 of 6)	NA	8983	naa20.S|NAA20|100|Xelaev18028853m.mrna1
chr3S-49350000	chr3S	49350000	49400000	+	0.635935	NA	exon (slc24a5.S|SLC24A5|94|Xelaev18020621m.mrna1, exon 9 of 9)	NA	16099	unnamed|MYEF2|48|Xelaev18020620m.mrna1
chr5L-41550000	chr5L	41550000	41600000	+	0.636077	NA	intron (map4k3.L|MAP4K3|100|Xelaev18026669m.mrna1, intron 21 of 32)	NA	-27326	fez2.L|FEZ2|106|Xelaev18026670m.mrna1
chr1L-47100000	chr1L	47100000	47150000	+	0.6361	NA	intron (map9-like.L|MAP9|72|Xelaev18005456m.mrna1, intron 8 of 13)	NA	26202	map9-like.L|MAP9|72|Xelaev18005456m.mrna1
chr4S-87300000	chr4S	87300000	87350000	+	0.636121	NA	intron (gucy2c.S|GUCY2C|98|Xelaev18025532m.mrna1, intron 1 of 26)	NA	4326	gucy2c.S|GUCY2C|98|Xelaev18025532m.mrna1
chr1S-20550000	chr1S	20550000	20600000	+	0.636228	NA	Intergenic	NA	-39961	ppargc1a.S|PPARGC1A|100|Xelaev18008963m.mrna1
chr4L-114100000	chr4L	114100000	114150000	+	0.636254	NA	intron (cacna1i.L|CACNA1I|92|Xelaev18023669m.mrna1, intron 32 of 34)	NA	100779	unnamed|NA|00|Xelaev18023670m.mrna1
chr5S-41400000	chr5S	41400000	41450000	+	0.636287	NA	Intergenic	NA	148528	dll1.S|DLL1|100|Xelaev18029016m.mrna1
chr3S-111650000	chr3S	111650000	111700000	+	0.636301	NA	intron (wwc2.S|WWC1|96|Xelaev18021501m.mrna1, intron 23 of 23)	NA	-5876	Xetrov90007520m.S|NA|00|Xelaev18021502m.mrna1
chr5S-89600000	chr5S	89600000	89650000	+	0.636315	NA	intron (usp13.S|USP13|97|Xelaev18029685m.mrna1, intron 19 of 20)	NA	41743	usp13.S|USP13|97|Xelaev18029685m.mrna1
chr1L-91900000	chr1L	91900000	91950000	+	0.636358	NA	Intergenic	NA	3079	unnamed|NA|00|Xelaev18006141m.mrna1
chr2S-45350000	chr2S	45350000	45400000	+	0.636386	NA	Intergenic	NA	-22691	LOC100494267.S|MAOA|98|Xelaev18014730m.mrna1
chr2L-27050000	chr2L	27050000	27100000	+	0.636408	NA	Intergenic	NA	-19147	unnamed|NA|00|Xelaev18011593m.mrna1
chr6L-22100000	chr6L	22100000	22150000	+	0.63646	NA	intron (myo3a.L|MYO3A|103|Xelaev18030765m.mrna1, intron 25 of 35)	NA	13759	unnamed|NA|00|Xelaev18030766m.mrna1
chr2L-145100000	chr2L	145100000	145150000	+	0.636536	NA	Intergenic	NA	-3586	Xetrov90006404m.L|TRIM39|92|Xelaev18013508m.mrna1
chr1S-78800000	chr1S	78800000	78850000	+	0.636568	NA	intron (ubxn6.S|UBXN6|100|Xelaev18009663m.mrna1, intron 1 of 10)	NA	6872	ubxn6.S|UBXN6|100|Xelaev18009663m.mrna1
chr1L-103750000	chr1L	103750000	103800000	+	0.636658	NA	intron (LOC100488961.L|SSBP3|98|Xelaev18006469m.mrna1, intron 4 of 16)	NA	-12286	unnamed|NA|00|Xelaev18006471m.mrna1
chr8L-108650000	chr8L	108650000	108700000	+	0.63668	NA	intron (Xetrov90022450m.L|LILRB2|17|Xelaev18040532m.mrna1, intron 7 of 8)	NA	20579	Xetrov90022450m.L|LILRB2|17|Xelaev18040532m.mrna1
chr4L-33850000	chr4L	33850000	33900000	+	0.636812	NA	Intergenic	NA	2915	unnamed|NA|00|Xelaev18022417m.mrna1
chr6L-36600000	chr6L	36600000	36650000	+	0.636821	NA	Intergenic	NA	-14945	macc1.L|MACC1|98|Xelaev18030952m.mrna1
chr5S-131200000	chr5S	131200000	131250000	+	0.636923	NA	Intergenic	NA	152961	unnamed|NA|00|Xelaev18030204m.mrna1
chr8S-30050000	chr8S	30050000	30100000	+	0.636933	NA	intron (rxra.S|RXRA|104|Xelaev18041560m.mrna1, intron 4 of 10)	NA	-42215	unnamed|NA|00|Xelaev18041559m.mrna1
chr7L-76900000	chr7L	76900000	76950000	+	0.636942	NA	Intergenic	NA	42134	unnamed|COLCA2|99|Xelaev18035480m.mrna1
chr9_10S-31150000	chr9_10S	31150000	31200000	+	0.636973	NA	Intergenic	NA	14341	unnamed|SPRTN|37|Xelaev18046634m.mrna1
chr9_10S-34450000	chr9_10S	34450000	34500000	+	0.637023	NA	intron (Xetrov90025606m.S|ST6GALNAC1|59|Xelaev18046736m.mrna1, intron 1 of 9)	NA	18995	Xetrov90025606m.S|ST6GALNAC1|59|Xelaev18046736m.mrna1
chr9_10S-82000000	chr9_10S	82000000	82050000	+	0.637074	NA	intron (c16orf45.S|C16orf45|100|Xelaev18047507m.mrna1, intron 2 of 5)	NA	67767	kiaa0430.S|KIAA0430|101|Xelaev18047508m.mrna1
chr2L-40650000	chr2L	40650000	40700000	+	0.637114	NA	Intergenic	NA	-1164	vps37d.L|VPS37D|66|Xelaev18011794m.mrna1
chr7L-71300000	chr7L	71300000	71350000	+	0.637171	NA	Intergenic	NA	34423	unnamed|NA|00|Xelaev18035367m.mrna1
chr3L-16400000	chr3L	16400000	16450000	+	0.637237	NA	Intergenic	NA	-162577	unnamed|NA|00|Xelaev18016964m.mrna1
chr8S-92850000	chr8S	92850000	92900000	+	0.637302	NA	Intergenic	NA	-38216	LOC100486298-like.S|BCAN|42|Xelaev18042776m.mrna1
chr5S-88500000	chr5S	88500000	88550000	+	0.63735	NA	Intergenic	NA	161707	dcun1d1.S|DCUN1D1|100|Xelaev18029676m.mrna1
chr6S-17800000	chr6S	17800000	17850000	+	0.637365	NA	Intergenic	NA	-8722	unnamed|MKX|113|Xelaev18032889m.mrna1
chr6L-57300000	chr6L	57300000	57350000	+	0.637385	NA	Intergenic	NA	-14750	igfbp1.L|IGFBP1|93|Xelaev18031208m.mrna1
chr4L-41150000	chr4L	41150000	41200000	+	0.637389	NA	Intergenic	NA	-28336	rspry1.L|RSPRY1|100|Xelaev18022521m.mrna1
chr2L-48300000	chr2L	48300000	48350000	+	0.637485	NA	promoter-TSS (cideb.L|CIDEB|100|Xelaev18011936m.mrna1)	NA	-635	cideb.L|CIDEB|100|Xelaev18011936m.mrna1
chr1S-33150000	chr1S	33150000	33200000	+	0.637606	NA	Intergenic	NA	-74684	unnamed|FAM149A|77|Xelaev18009111m.mrna1
chr5S-126250000	chr5S	126250000	126300000	+	0.637628	NA	intron (atad2b-like.S|ATAD2B|58|Xelaev18030126m.mrna1, intron 1 of 26)	NA	833	atad2b-like.S|ATAD2B|58|Xelaev18030126m.mrna1
chr7L-6950000	chr7L	6950000	7000000	+	0.637744	NA	intron (fas.L|FAS|97|Xelaev18034371m.mrna1, intron 1 of 10)	NA	2845	fas.L|FAS|97|Xelaev18034371m.mrna1
chr3S-95250000	chr3S	95250000	95300000	+	0.637763	NA	Intergenic	NA	-53123	c12orf45.S|C12orf45|49|Xelaev18021286m.mrna1
chr9_10S-7550000	chr9_10S	7550000	7600000	+	0.637767	NA	intron (stau1.S|STAU1|88|Xelaev18046129m.mrna1, intron 11 of 15)	NA	-9656	unnamed|NA|00|Xelaev18046128m.mrna1
chr7L-56200000	chr7L	56200000	56250000	+	0.63778	NA	Intergenic	NA	-9583	rbp3.L|RBP3|99|Xelaev18035138m.mrna1
chr5L-21450000	chr5L	21450000	21500000	+	0.637804	NA	intron (kif6.L|KIF6|101|Xelaev18026355m.mrna1, intron 12 of 19)	NA	-64251	kcnk16.L|KCNK16|60|Xelaev18026356m.mrna1
chr3L-35000000	chr3L	35000000	35050000	+	0.637816	NA	Intergenic	NA	109086	dusp1.L|DUSP1|99|Xelaev18017236m.mrna1
chr1L-87350000	chr1L	87350000	87400000	+	0.637822	NA	intron (noa1.L|NOA1|82|Xelaev18006056m.mrna1, intron 2 of 7)	NA	20349	noa1.L|NOA1|82|Xelaev18006056m.mrna1
chr1S-48450000	chr1S	48450000	48500000	+	0.638024	NA	intron (unnamed|ZNF330|100|Xelaev18009272m.mrna1, intron 9 of 9)	NA	19452	unnamed|ZNF330|100|Xelaev18009272m.mrna1
chr7L-35100000	chr7L	35100000	35150000	+	0.638041	NA	intron (alox5-like.L|ALOX5|100|Xelaev18034815m.mrna1, intron 1 of 13)	NA	12216	alox5-like.L|ALOX5|100|Xelaev18034815m.mrna1
chr2S-54100000	chr2S	54100000	54150000	+	0.638072	NA	intron (plekha6.S|PLEKHA6|103|Xelaev18014847m.mrna1, intron 6 of 25)	NA	40493	plekha6.S|PLEKHA6|103|Xelaev18014847m.mrna1
chr8S-12500000	chr8S	12500000	12550000	+	0.638162	NA	intron (LOC100495318-like.S|EML1|100|Xelaev18041205m.mrna1, intron 18 of 21)	NA	48116	LOC100495318-like.S|EML1|100|Xelaev18041205m.mrna1
chr4L-98900000	chr4L	98900000	98950000	+	0.638208	NA	Intergenic	NA	-12984	LOC100489107.L|FMO2|100|Xelaev18023401m.mrna1
chr5S-19900000	chr5S	19900000	19950000	+	0.638253	NA	Intergenic	NA	-201366	unnamed|NA|00|Xelaev18028734m.mrna1
chr7L-56650000	chr7L	56650000	56700000	+	0.638343	NA	intron (Xetrov90017991m.L|WDFY4|102|Xelaev18035149m.mrna1, intron 8 of 60)	NA	24792	Xetrov90017991m.L|WDFY4|102|Xelaev18035149m.mrna1
chr7S-9900000	chr7S	9900000	9950000	+	0.638384	NA	intron (LOC101731963.S|NA|00|Xelaev18036815m.mrna1, intron 3 of 3)	NA	11453	LOC101731963.S|NA|00|Xelaev18036815m.mrna1
chr5L-54650000	chr5L	54650000	54700000	+	0.638399	NA	intron (LOC100127543.L|PACRG|87|Xelaev18026842m.mrna1, intron 4 of 4)	NA	15719	unnamed|NA|00|Xelaev18026844m.mrna1
chr4L-900000	chr4L	900000	950000	+	0.638446	NA	intron (unnamed|NCR3LG1|33|Xelaev18021692m.mrna1, intron 3 of 7)	NA	-7034	unnamed|NA|00|Xelaev18021693m.mrna1
chr8L-74550000	chr8L	74550000	74600000	+	0.638498	NA	Intergenic	NA	-25945	exoc3l4.L|EXOC3L4|80|Xelaev18039715m.mrna1
chr2L-10850000	chr2L	10850000	10900000	+	0.638508	NA	intron (unnamed|WRB|86|Xelaev18011432m.mrna1, intron 3 of 4)	NA	-34048	Xetrov90004011m.L|HMGN1|91|Xelaev18011433m.mrna1
chr9_10S-71150000	chr9_10S	71150000	71200000	+	0.638526	NA	Intergenic	NA	4077	trak2.S|TRAK2|32|Xelaev18047350m.mrna1
chr2S-89100000	chr2S	89100000	89150000	+	0.638542	NA	intron (amelx.S|AMELY|36|Xelaev18015468m.mrna1, intron 1 of 6)	NA	1381	amelx.S|AMELY|36|Xelaev18015468m.mrna1
chr7S-76150000	chr7S	76150000	76200000	+	0.638542	NA	intron (LOC100489600.S|BCL3|58|Xelaev18037755m.mrna1, intron 7 of 7)	NA	-19481	LOC100489764.S|CBL|42|Xelaev18037756m.mrna1
chr3L-74050000	chr3L	74050000	74100000	+	0.638614	NA	Intergenic	NA	131065	unnamed|GATA3|100|Xelaev18017847m.mrna1
chr5S-78050000	chr5S	78050000	78100000	+	0.638673	NA	intron (Xetrov90028858m.S|MLIP|17|Xelaev18029498m.mrna1, intron 11 of 11)	NA	111599	Xetrov90028858m.S|MLIP|17|Xelaev18029498m.mrna1
chr5S-19850000	chr5S	19850000	19900000	+	0.638675	NA	Intergenic	NA	-251366	unnamed|NA|00|Xelaev18028734m.mrna1
chr1S-77200000	chr1S	77200000	77250000	+	0.638719	NA	intron (fbn3.S|FBN2|98|Xelaev18009618m.mrna1, intron 2 of 64)	NA	18738	unnamed|NA|00|Xelaev18009619m.mrna1
chr5S-126200000	chr5S	126200000	126250000	+	0.638721	NA	intron (atad2b-like.S|ATAD2B|58|Xelaev18030126m.mrna1, intron 16 of 26)	NA	50833	atad2b-like.S|ATAD2B|58|Xelaev18030126m.mrna1
chr7L-94000000	chr7L	94000000	94050000	+	0.638737	NA	intron (dnajc11.L|DNAJC11|100|Xelaev18035800m.mrna1, intron 1 of 15)	NA	27892	dnajc11.L|DNAJC11|100|Xelaev18035800m.mrna1
chr2L-78100000	chr2L	78100000	78150000	+	0.638762	NA	Intergenic	NA	-18037	unnamed|CCDC80|102|Xelaev18012422m.mrna1
chr6L-93400000	chr6L	93400000	93450000	+	0.638767	NA	Intergenic	NA	200664	unnamed|NA|00|Xelaev18031715m.mrna1
chr5L-113450000	chr5L	113450000	113500000	+	0.638824	NA	intron (kcnab1.L|KCNAB1|93|Xelaev18027673m.mrna1, intron 2 of 13)	NA	50490	kcnab1.L|KCNAB1|93|Xelaev18027673m.mrna1
chr6L-89950000	chr6L	89950000	90000000	+	0.638848	NA	Intergenic	NA	-2354	unnamed|ARPC3|106|Xelaev18031660m.mrna1
chr3S-112950000	chr3S	112950000	113000000	+	0.638939	NA	Intergenic	NA	-9623	unnamed|NA|00|Xelaev18021515m.mrna1
chr7L-71400000	chr7L	71400000	71450000	+	0.638985	NA	exon (unnamed|TECTA|99|Xelaev18035368m.mrna1, exon 9 of 23)	NA	18469	unnamed|TECTA|99|Xelaev18035368m.mrna1
chr1S-151950000	chr1S	151950000	152000000	+	0.639026	NA	Intergenic	NA	39412	unnamed|NA|00|Xelaev18010835m.mrna1
chr7S-67950000	chr7S	67950000	68000000	+	0.639043	NA	intron (unnamed|KLHL21|94|Xelaev18037609m.mrna1, intron 3 of 4)	NA	9030	unnamed|KLHL21|94|Xelaev18037609m.mrna1
chr3L-20750000	chr3L	20750000	20800000	+	0.63905	NA	intron (diaph1.L|DIAPH1|43|Xelaev18017051m.mrna1, intron 20 of 26)	NA	-16404	unnamed|NA|00|Xelaev18017052m.mrna1
chr7S-88100000	chr7S	88100000	88150000	+	0.639102	NA	intron (Xetrov90019615m.Sp|NPHS1|8|Xelaev18900296.mrna1, intron 169 of 174)	NA	-2765	LOC100492852.S|FCGBP|56|Xelaev18038037m.mrna1
chr1L-201150000	chr1L	201150000	201200000	+	0.639148	NA	intron (rictor-like.L|RICTOR|84|Xelaev18008346m.mrna1, intron 1 of 35)	NA	-5981	unnamed|QRICH2|8|Xelaev18008347m.mrna1
chr1L-88700000	chr1L	88700000	88750000	+	0.639224	NA	intron (mfsd12.L|MFSD12|96|Xelaev18006078m.mrna1, intron 2 of 9)	NA	38723	mfsd12.L|MFSD12|96|Xelaev18006078m.mrna1
chr4S-32350000	chr4S	32350000	32400000	+	0.639244	NA	intron (unnamed|HTR3A|64|Xelaev18024800m.mrna1, intron 2 of 8)	NA	5638	unnamed|HTR3A|64|Xelaev18024800m.mrna1
chr3S-40550000	chr3S	40550000	40600000	+	0.639298	NA	Intergenic	NA	-38992	Xetrov90008966m.S|NA|00|Xelaev18020480m.mrna1
chr9_10S-30150000	chr9_10S	30150000	30200000	+	0.639301	NA	Intergenic	NA	67509	unnamed|NA|00|Xelaev18046616m.mrna1
chr1L-118500000	chr1L	118500000	118550000	+	0.639331	NA	Intergenic	NA	-154770	klf4.L|KLF4|102|Xelaev18006750m.mrna1
chr6L-64550000	chr6L	64550000	64600000	+	0.639461	NA	intron (sdha.L|SDHA|96|Xelaev18031324m.mrna1, intron 4 of 14)	NA	15715	sdha.L|SDHA|96|Xelaev18031324m.mrna1
chr1L-74250000	chr1L	74250000	74300000	+	0.639505	NA	Intergenic	NA	-1566	unnamed|NA|00|Xelaev18005821m.mrna1
chr2L-112050000	chr2L	112050000	112100000	+	0.639518	NA	intron (LOC100494840-like.L|CNGA3|90|Xelaev18013009m.mrna1, intron 4 of 6)	NA	-9765	Xetrov90005895m.L|NA|00|Xelaev18013010m.mrna1
chr5S-67250000	chr5S	67250000	67300000	+	0.639545	NA	Intergenic	NA	43161	unnamed|NA|00|Xelaev18029355m.mrna1
chr2L-47900000	chr2L	47900000	47950000	+	0.63971	NA	intron (unnamed|LRRC75A|97|Xelaev18011929m.mrna1, intron 3 of 3)	NA	26582	unnamed|NA|00|Xelaev18011928m.mrna1
chr3L-94600000	chr3L	94600000	94650000	+	0.639721	NA	intron (atp8b4.L|ATP8B4|98|Xelaev18018240m.mrna1, intron 22 of 27)	NA	79806	dtwd1.L|DTWD1|84|Xelaev18018239m.mrna1
chr3L-29750000	chr3L	29750000	29800000	+	0.639722	NA	intron (unnamed|P4HA2|100|Xelaev18017162m.mrna1, intron 3 of 14)	NA	15133	unnamed|P4HA2|100|Xelaev18017162m.mrna1
chr2S-156450000	chr2S	156450000	156500000	+	0.639743	NA	Intergenic	NA	-5558	unnamed|OR6S1|12|Xelaev18016443m.mrna1
chr2L-73850000	chr2L	73850000	73900000	+	0.639769	NA	Intergenic	NA	-1448	Xetrov90005233m.L|NA|00|Xelaev18012365m.mrna1
chr1L-51250000	chr1L	51250000	51300000	+	0.639773	NA	intron (slc10a7.L|SLC10A7|94|Xelaev18005514m.mrna1, intron 5 of 11)	NA	54406	unnamed|NA|00|Xelaev18005515m.mrna1
chr1S-17350000	chr1S	17350000	17400000	+	0.639773	NA	exon (wdr1.S|WDR1|100|Xelaev18008935m.mrna1, exon 8 of 15)	NA	-16932	slc2a9.S|SLC2A9|88|Xelaev18008934m.mrna1
chr2L-60300000	chr2L	60300000	60350000	+	0.639785	NA	TTS (morc1.Lp|MORC1|22|Xelaev18900657.mrna1)	NA	-11666	guca1c.L|GUCA1C|89|Xelaev18012153m.mrna1
chr4L-73500000	chr4L	73500000	73550000	+	0.639822	NA	Intergenic	NA	-39088	Xetrov90011790m.L|NA|00|Xelaev18022980m.mrna1
chr5S-16400000	chr5S	16400000	16450000	+	0.639848	NA	exon (ptpn14.S|PTPN14|100|Xelaev18028680m.mrna1, exon 2 of 19)	NA	18145	ptpn14.S|PTPN14|100|Xelaev18028680m.mrna1
chr8S-93600000	chr8S	93600000	93650000	+	0.639855	NA	intron (aph1a.S|APH1A|81|Xelaev18042790m.mrna1, intron 2 of 4)	NA	2188	aph1a.S|APH1A|81|Xelaev18042790m.mrna1
chr9_10L-89050000	chr9_10L	89050000	89100000	+	0.639892	NA	exon (LOC101731638.L|CTD-3088G3.8|65|Xelaev18045141m.mrna1, exon 43 of 73)	NA	-59656	unnamed|NA|00|Xelaev18045143m.mrna1
chr1S-151900000	chr1S	151900000	151950000	+	0.639893	NA	Intergenic	NA	23956	tmem161b-like.S|TMEM161B|85|Xelaev18010834m.mrna1
chr3S-350000	chr3S	350000	400000	+	0.639924	NA	intron (unnamed|PLEKHA5|68|Xelaev18019692m.mrna1, intron 2 of 27)	NA	31072	unnamed|PLEKHA5|68|Xelaev18019692m.mrna1
chr5L-56350000	chr5L	56350000	56400000	+	0.640064	NA	intron (unnamed|NA|00|Xelaev18026862m.mrna1, intron 2 of 2)	NA	16892	unnamed|NA|00|Xelaev18026862m.mrna1
chr1S-169300000	chr1S	169300000	169350000	+	0.640124	NA	Intergenic	NA	-14498	ccbe1.S|CCBE1|90|Xelaev18011046m.mrna1
chr3L-79000000	chr3L	79000000	79050000	+	0.640142	NA	intron (unnamed|SND1|98|Xelaev18017927m.mrna1, intron 16 of 23)	NA	-29564	lrrc4.L|LRRC4|100|Xelaev18017928m.mrna1
chr5S-41900000	chr5S	41900000	41950000	+	0.640151	NA	Intergenic	NA	-38674	c6orf120.S|C6orf120|95|Xelaev18029025m.mrna1
chr9_10S-12800000	chr9_10S	12800000	12850000	+	0.640172	NA	Intergenic	NA	-83136	unnamed|NA|00|Xelaev18046221m.mrna1
chr2L-69000000	chr2L	69000000	69050000	+	0.640181	NA	intron (arc2.L|CD55|35|Xelaev18012316m.mrna1, intron 4 of 4)	NA	25931	arc2.L|CD55|35|Xelaev18012316m.mrna1
chr9_10S-86100000	chr9_10S	86100000	86150000	+	0.640351	NA	intron (micall2.S|MICALL2|31|Xelaev18047556m.mrna1, intron 8 of 17)	NA	32003	micall2.S|MICALL2|31|Xelaev18047556m.mrna1
chr3L-124250000	chr3L	124250000	124300000	+	0.640358	NA	intron (fgfr1.L|FGFR1|93|Xelaev18018810m.mrna1, intron 3 of 16)	NA	21778	fgfr1.L|FGFR1|93|Xelaev18018810m.mrna1
chr1S-52250000	chr1S	52250000	52300000	+	0.640377	NA	Intergenic	NA	50087	jade1.S|JADE1|101|Xelaev18009306m.mrna1
chr7S-65200000	chr7S	65200000	65250000	+	0.640396	NA	intron (LOC100145446.S|CCDC50|23|Xelaev18037569m.mrna1, intron 1 of 12)	NA	9406	LOC100145446.S|CCDC50|23|Xelaev18037569m.mrna1
chr6S-34450000	chr6S	34450000	34500000	+	0.640437	NA	Intergenic	NA	-61580	creb5-like.S|CREB5|51|Xelaev18033090m.mrna1
chr9_10S-87800000	chr9_10S	87800000	87850000	+	0.640438	NA	intron (unnamed|PRKAR1B|97|Xelaev18047586m.mrna1, intron 7 of 10)	NA	-66530	pdgfa.S|PDGFA|84|Xelaev18047587m.mrna1
chr7S-63950000	chr7S	63950000	64000000	+	0.640532	NA	Intergenic	NA	-7281	kazn.S|KAZN|53|Xelaev18037548m.mrna1
chr6S-34150000	chr6S	34150000	34200000	+	0.640565	NA	intron (jazf1.S|JAZF1|84|Xelaev18033089m.mrna1, intron 6 of 6)	NA	-12006	Xetrov90015893m.Sp|NA|00|Xelaev18900277.mrna1
chr9_10L-22500000	chr9_10L	22500000	22550000	+	0.64059	NA	intron (baiap2.L|BAIAP2|100|Xelaev18043724m.mrna1, intron 1 of 14)	NA	17709	unnamed|NA|00|Xelaev18043725m.mrna1
chr6L-71600000	chr6L	71600000	71650000	+	0.640653	NA	Intergenic	NA	35875	bag1.L|BAG1|59|Xelaev18031421m.mrna1
chr8L-76400000	chr8L	76400000	76450000	+	0.640662	NA	intron (Xetrov90021454m.L|CEP170B|101|Xelaev18039753m.mrna1, intron 1 of 19)	NA	464	Xetrov90021454m.L|CEP170B|101|Xelaev18039753m.mrna1
chr6S-39250000	chr6S	39250000	39300000	+	0.640677	NA	Intergenic	NA	-16258	unnamed|NA|00|Xelaev18033129m.mrna1
chr2L-48100000	chr2L	48100000	48150000	+	0.640788	NA	Intergenic	NA	-1351	unnamed|NA|00|Xelaev18011931m.mrna1
chr5S-44000000	chr5S	44000000	44050000	+	0.640825	NA	Intergenic	NA	-17934	unnamed|RPS21|68|Xelaev18029059m.mrna1
chr5S-97900000	chr5S	97900000	97950000	+	0.640828	NA	intron (arhgef26.S|ARHGEF26|101|Xelaev18029783m.mrna1, intron 3 of 13)	NA	14009	arhgef26.S|ARHGEF26|101|Xelaev18029783m.mrna1
chr9_10S-8250000	chr9_10S	8250000	8300000	+	0.640879	NA	intron (eya2.S|EYA2|95|Xelaev18046148m.mrna1, intron 1 of 16)	NA	26677	unnamed|NA|00|Xelaev18046149m.mrna1
chr5S-85300000	chr5S	85300000	85350000	+	0.64092	NA	intron (bcl6.S|BCL6|99|Xelaev18029612m.mrna1, intron 3 of 9)	NA	8762	bcl6.S|BCL6|99|Xelaev18029612m.mrna1
chr7L-112100000	chr7L	112100000	112150000	+	0.640964	NA	Intergenic	NA	-14384	unnamed|PITPNC1|92|Xelaev18036178m.mrna1
chr3S-450000	chr3S	450000	500000	+	0.641056	NA	Intergenic	NA	57956	unnamed|NA|00|Xelaev18019693m.mrna1
chr4S-26300000	chr4S	26300000	26350000	+	0.641069	NA	intron (LOC100493471.S|SLC12A4|93|Xelaev18024702m.mrna1, intron 16 of 23)	NA	-71718	unnamed|C6orf132|4|Xelaev18024703m.mrna1
chr2L-47200000	chr2L	47200000	47250000	+	0.641115	NA	intron (cluh.L|CLUH|97|Xelaev18011918m.mrna1, intron 14 of 25)	NA	46398	cluh.L|CLUH|97|Xelaev18011918m.mrna1
chr9_10L-22050000	chr9_10L	22050000	22100000	+	0.641141	NA	intron (LOC101730452.L|CEP131|101|Xelaev18043721m.mrna1, intron 16 of 25)	NA	43181	LOC101730452.L|CEP131|101|Xelaev18043721m.mrna1
chr3S-87300000	chr3S	87300000	87350000	+	0.641247	NA	intron (rap1b.S|RAP1B|100|Xelaev18021182m.mrna1, intron 1 of 7)	NA	15725	rap1b.S|RAP1B|100|Xelaev18021182m.mrna1
chr1L-99000000	chr1L	99000000	99050000	+	0.64125	NA	intron (rfx2.L|RFX2|99|Xelaev18006306m.mrna1, intron 1 of 16)	NA	6462	rfx2.L|RFX2|99|Xelaev18006306m.mrna1
chr5S-68400000	chr5S	68400000	68450000	+	0.641258	NA	intron (ube2j1.S|UBE2J1|100|Xelaev18029380m.mrna1, intron 2 of 7)	NA	14749	ube2j1.S|UBE2J1|100|Xelaev18029380m.mrna1
chr7L-72050000	chr7L	72050000	72100000	+	0.641285	NA	intron (pou2f3.L|POU2F3|93|Xelaev18035378m.mrna1, intron 3 of 12)	NA	10227	pou2f3.L|POU2F3|93|Xelaev18035378m.mrna1
chr1S-57600000	chr1S	57600000	57650000	+	0.641331	NA	intron (ugt8.S|UGT8|100|Xelaev18009364m.mrna1, intron 1 of 5)	NA	8081	ugt8.S|UGT8|100|Xelaev18009364m.mrna1
chr8S-9550000	chr8S	9550000	9600000	+	0.641336	NA	Intergenic	NA	-17269	c14orf79.S|C14orf79|81|Xelaev18041154m.mrna1
chr3S-101150000	chr3S	101150000	101200000	+	0.641365	NA	intron (unnamed|STK32A|95|Xelaev18021407m.mrna1, intron 1 of 11)	NA	14622	unnamed|STK32A|95|Xelaev18021407m.mrna1
chr1L-37150000	chr1L	37150000	37200000	+	0.64144	NA	exon (unnamed|SORBS2|97|Xelaev18005346m.mrna1, exon 1 of 26)	NA	582	unnamed|SORBS2|97|Xelaev18005346m.mrna1
chr3S-52450000	chr3S	52450000	52500000	+	0.641488	NA	intron (unnamed|NEDD4|56|Xelaev18020659m.mrna1, intron 1 of 21)	NA	15613	unnamed|NEDD4|56|Xelaev18020659m.mrna1
chr7L-98200000	chr7L	98200000	98250000	+	0.641525	NA	intron (sbk1.L|SBK1|67|Xelaev18035878m.mrna1, intron 2 of 3)	NA	1723	sbk1.L|SBK1|67|Xelaev18035878m.mrna1
chr4S-23500000	chr4S	23500000	23550000	+	0.641558	NA	intron (edc4-like.S|EDC4|98|Xelaev18024681m.mrna1, intron 11 of 28)	NA	39239	edc4-like.S|EDC4|98|Xelaev18024681m.mrna1
chr4L-38700000	chr4L	38700000	38750000	+	0.641731	NA	Intergenic	NA	30231	unnamed|NA|00|Xelaev18022495m.mrna1
chr8S-42950000	chr8S	42950000	43000000	+	0.641808	NA	Intergenic	NA	-6892	unnamed|NA|00|Xelaev18041866m.mrna1
chr6L-67800000	chr6L	67800000	67850000	+	0.641809	NA	intron (LOC100485488.L|AHRR|92|Xelaev18031360m.mrna1, intron 3 of 7)	NA	48561	pigm.L|PIGM|90|Xelaev18031359m.mrna1
chr1S-33350000	chr1S	33350000	33400000	+	0.641842	NA	Intergenic	NA	-17804	unnamed|NRK|5|Xelaev18009113m.mrna1
chr2L-51500000	chr2L	51500000	51550000	+	0.64186	NA	Intergenic	NA	-47048	plxna2.L|PLXNA2|98|Xelaev18011974m.mrna1
chr6L-55700000	chr6L	55700000	55750000	+	0.641872	NA	Intergenic	NA	-15877	gli3.L|GLI3|100|Xelaev18031191m.mrna1
chr7S-75650000	chr7S	75650000	75700000	+	0.641893	NA	intron (megf8.S|MEGF8|100|Xelaev18037743m.mrna1, intron 1 of 42)	NA	2718	megf8.S|MEGF8|100|Xelaev18037743m.mrna1
chr3L-56150000	chr3L	56150000	56200000	+	0.641906	NA	intron (pphln1.L|PPHLN1|70|Xelaev18017606m.mrna1, intron 6 of 10)	NA	2552	unnamed|NA|00|Xelaev18017607m.mrna1
chr9_10S-61700000	chr9_10S	61700000	61750000	+	0.641907	NA	Intergenic	NA	-36252	hnrnpa3.S|HNRNPA3|48|Xelaev18047194m.mrna1
chr2L-144500000	chr2L	144500000	144550000	+	0.641911	NA	intron (slc4a8.L|SLC4A8|93|Xelaev18013498m.mrna1, intron 1 of 22)	NA	27992	slc4a8.L|SLC4A8|93|Xelaev18013498m.mrna1
chr5S-11500000	chr5S	11500000	11550000	+	0.641914	NA	TTS (Xetrov90012957m.S|EHD3|97|Xelaev18028615m.mrna1)	NA	37374	Xetrov90012957m.S|EHD3|97|Xelaev18028615m.mrna1
chr1L-60650000	chr1L	60650000	60700000	+	0.641916	NA	intron (ccdc109b.L|CCDC109B|88|Xelaev18005635m.mrna1, intron 3 of 7)	NA	19732	unnamed|PIGY|100|Xelaev18005636m.mrna1
chr2S-22850000	chr2S	22850000	22900000	+	0.641934	NA	intron (fam3b.S|FAM3B|81|Xelaev18014352m.mrna1, intron 1 of 7)	NA	7811	fam3b.S|FAM3B|81|Xelaev18014352m.mrna1
chr9_10L-14200000	chr9_10L	14200000	14250000	+	0.642031	NA	Intergenic	NA	63304	unnamed|NA|00|Xelaev18043509m.mrna1
chr5S-104500000	chr5S	104500000	104550000	+	0.642105	NA	Intergenic	NA	-5082	unnamed|NA|00|Xelaev18029844m.mrna1
chr9_10S-66050000	chr9_10S	66050000	66100000	+	0.642117	NA	exon (unnamed|COL6A3|70|Xelaev18047271m.mrna1, exon 32 of 41)	NA	-11519	Xetrov90024097m.S|NA|00|Xelaev18047270m.mrna1
chr5S-88550000	chr5S	88550000	88600000	+	0.642151	NA	Intergenic	NA	211707	dcun1d1.S|DCUN1D1|100|Xelaev18029676m.mrna1
chr1L-95100000	chr1L	95100000	95150000	+	0.642152	NA	Intergenic	NA	-38980	LOC100491290.L|ONECUT2|78|Xelaev18006189m.mrna1
chr3S-71050000	chr3S	71050000	71100000	+	0.642153	NA	Intergenic	NA	-4589	phtf2-like.S|PHTF2|91|Xelaev18020961m.mrna1
chr9_10S-79550000	chr9_10S	79550000	79600000	+	0.642157	NA	intron (ciita.S|CIITA|78|Xelaev18047487m.mrna1, intron 1 of 18)	NA	3433	ciita.S|CIITA|78|Xelaev18047487m.mrna1
chr9_10S-46150000	chr9_10S	46150000	46200000	+	0.642212	NA	intron (unnamed|MGAT5|25|Xelaev18046998m.mrna1, intron 10 of 10)	NA	-11779	unnamed|NA|00|Xelaev18046999m.mrna1
chr4L-135150000	chr4L	135150000	135200000	+	0.642257	NA	Intergenic	NA	-16201	LOC100486154.L|IL17RC|84|Xelaev18024080m.mrna1
chr3L-95750000	chr3L	95750000	95800000	+	0.642425	NA	Intergenic	NA	-35436	unnamed|SH3GL3|95|Xelaev18018275m.mrna1
chr5S-89000000	chr5S	89000000	89050000	+	0.642453	NA	Intergenic	NA	-90281	unnamed|NA|00|Xelaev18029679m.mrna1
chr6L-118350000	chr6L	118350000	118400000	+	0.642469	NA	intron (Xetrov90016849m.L|ASPH|49|Xelaev18032055m.mrna1, intron 28 of 32)	NA	-13486	unnamed|NA|00|Xelaev18032054m.mrna1
chr6S-44350000	chr6S	44350000	44400000	+	0.642491	NA	exon (tmem108-like.S|TMEM108|26|Xelaev18033193m.mrna1, exon 3 of 5)	NA	-11540	bfsp2.S|BFSP2|97|Xelaev18033192m.mrna1
chr9_10S-64450000	chr9_10S	64450000	64500000	+	0.642566	NA	exon (ppp1r1c-like.S|PPP1R1C|83|Xelaev18047240m.mrna1, exon 6 of 6)	NA	22431	ppp1r1c-like.S|PPP1R1C|83|Xelaev18047240m.mrna1
chr5S-84150000	chr5S	84150000	84200000	+	0.642574	NA	Intergenic	NA	-14409	il1rap.S|IL1RAP|98|Xelaev18029597m.mrna1
chr6L-96100000	chr6L	96100000	96150000	+	0.642627	NA	Intergenic	NA	-26621	unnamed|NA|00|Xelaev18031749m.mrna1
chr2L-57500000	chr2L	57500000	57550000	+	0.642676	NA	intron (unnamed|SCMH1|102|Xelaev18012068m.mrna1, intron 4 of 18)	NA	65449	unnamed|SCMH1|102|Xelaev18012068m.mrna1
chr3L-130050000	chr3L	130050000	130100000	+	0.642703	NA	Intergenic	NA	-8973	c19orf66.L|C19orf66|94|Xelaev18018991m.mrna1
chr6S-16850000	chr6S	16850000	16900000	+	0.642724	NA	Intergenic	NA	49503	kiaa1462-like.S|KIAA1462|65|Xelaev18032880m.mrna1
chr5L-127300000	chr5L	127300000	127350000	+	0.64288	NA	intron (sphkap.L|SPHKAP|51|Xelaev18027899m.mrna1, intron 1 of 11)	NA	21822	sphkap.L|SPHKAP|51|Xelaev18027899m.mrna1
chr3S-23600000	chr3S	23600000	23650000	+	0.642935	NA	intron (LOC733714.S|SLC18A2|92|Xelaev18020211m.mrna1, intron 1 of 13)	NA	6931	LOC733714.S|SLC18A2|92|Xelaev18020211m.mrna1
chr2S-54350000	chr2S	54350000	54400000	+	0.642949	NA	intron (ren.S|REN|90|Xelaev18014850m.mrna1, intron 5 of 7)	NA	43968	ren.S|REN|90|Xelaev18014850m.mrna1
chr2S-40700000	chr2S	40700000	40750000	+	0.642957	NA	Intergenic	NA	-2225	plxna2.S|PLXNA2|98|Xelaev18014660m.mrna1
chr5S-62600000	chr5S	62600000	62650000	+	0.642978	NA	Intergenic	NA	51725	unnamed|NA|00|Xelaev18029321m.mrna1
chr5S-99800000	chr5S	99800000	99850000	+	0.64298	NA	Intergenic	NA	169398	irs1.S|IRS1|102|Xelaev18029807m.mrna1
chr3L-61100000	chr3L	61100000	61150000	+	0.643125	NA	exon (aass.L|AASS|99|Xelaev18017664m.mrna1, exon 21 of 23)	NA	30848	aass.L|AASS|99|Xelaev18017664m.mrna1
chr7L-66850000	chr7L	66850000	66900000	+	0.643128	NA	Intergenic	NA	-83851	barx2.L|BARX2|62|Xelaev18035283m.mrna1
chr8S-19250000	chr8S	19250000	19300000	+	0.643164	NA	intron (atg2b.S|ATG2B|100|Xelaev18041279m.mrna1, intron 22 of 41)	NA	-23676	unnamed|NA|00|Xelaev18041280m.mrna1
chr7S-78300000	chr7S	78300000	78350000	+	0.643176	NA	exon (fut2.S|FUT2|99|Xelaev18037795m.mrna1, exon 2 of 2)	NA	9862	fut2.S|FUT2|99|Xelaev18037795m.mrna1
chr4S-59750000	chr4S	59750000	59800000	+	0.643262	NA	Intergenic	NA	72187	atg4c.S|ATG4C|100|Xelaev18025135m.mrna1
chr2L-60750000	chr2L	60750000	60800000	+	0.643308	NA	exon (acaca-like.L|ACACA|97|Xelaev18012163m.mrna1, exon 29 of 54)	NA	98105	acaca-like.L|ACACA|97|Xelaev18012163m.mrna1
chr7L-30600000	chr7L	30600000	30650000	+	0.643327	NA	Intergenic	NA	-1622	unnamed|RBP4|89|Xelaev18034736m.mrna1
chr2L-9350000	chr2L	9350000	9400000	+	0.643333	NA	intron (unnamed|TMPRSS2|68|Xelaev18011400m.mrna1, intron 9 of 15)	NA	17084	unnamed|NA|00|Xelaev18011401m.mrna1
chr5L-127350000	chr5L	127350000	127400000	+	0.643341	NA	intron (sphkap.L|SPHKAP|51|Xelaev18027899m.mrna1, intron 3 of 11)	NA	71822	sphkap.L|SPHKAP|51|Xelaev18027899m.mrna1
chr4S-70250000	chr4S	70250000	70300000	+	0.643479	NA	intron (unnamed|OSBPL9|101|Xelaev18025270m.mrna1, intron 9 of 23)	NA	57131	LOC101730862.S|NRD1|77|Xelaev18025273m.mrna1
chr4L-134650000	chr4L	134650000	134700000	+	0.643496	NA	intron (cpne5.L|CPNE9|95|Xelaev18024070m.mrna1, intron 6 of 18)	NA	107470	acox2.L|ACOX2|99|Xelaev18024071m.mrna1
chr2S-86700000	chr2S	86700000	86750000	+	0.643555	NA	intron (unnamed|MSI2|42|Xelaev18015421m.mrna1, intron 1 of 9)	NA	19991	unnamed|MSI2|42|Xelaev18015421m.mrna1
chr4S-18300000	chr4S	18300000	18350000	+	0.643569	NA	intron (unnamed|WEE1|97|Xelaev18024552m.mrna1, intron 1 of 10)	NA	4416	unnamed|WEE1|97|Xelaev18024552m.mrna1
chr5S-28550000	chr5S	28550000	28600000	+	0.643663	NA	Intergenic	NA	15345	nkx2-4.S|NKX2-4|105|Xelaev18028843m.mrna1
chr1S-167500000	chr1S	167500000	167550000	+	0.643675	NA	Intergenic	NA	-2237	prlr.S|PRLR|96|Xelaev18011026m.mrna1
chr9_10S-12400000	chr9_10S	12400000	12450000	+	0.643709	NA	intron (bmp7.1.S|BMP7|96|Xelaev18046214m.mrna1, intron 4 of 6)	NA	56555	bmp7.1.S|BMP7|96|Xelaev18046214m.mrna1
chr5S-104650000	chr5S	104650000	104700000	+	0.643712	NA	intron (cul3.S|CUL3|100|Xelaev18029847m.mrna1, intron 6 of 15)	NA	-23526	fam124b.S|FAM124B|90|Xelaev18029848m.mrna1
chr8S-91750000	chr8S	91750000	91800000	+	0.643713	NA	Intergenic	NA	-16872	mtmr11.S|MTMR11|95|Xelaev18042749m.mrna1
chr1L-19450000	chr1L	19450000	19500000	+	0.643776	NA	Intergenic	NA	-9177	unnamed|NA|00|Xelaev18005133m.mrna1
chr4L-25850000	chr4L	25850000	25900000	+	0.643856	NA	Intergenic	NA	-2603	LOC100145144.Lp|NA|00|Xelaev18900016.mrna1
chr4L-94250000	chr4L	94250000	94300000	+	0.643954	NA	intron (f3.L|F3|82|Xelaev18023312m.mrna1, intron 2 of 5)	NA	3891	f3.L|F3|82|Xelaev18023312m.mrna1
chr8S-21850000	chr8S	21850000	21900000	+	0.643978	NA	Intergenic	NA	-29483	unnamed|NA|00|Xelaev18041332m.mrna1
chr3L-54950000	chr3L	54950000	55000000	+	0.643981	NA	Intergenic	NA	-32309	LOC100145209.L|SLC38A4|99|Xelaev18017587m.mrna1
chr1S-15800000	chr1S	15800000	15850000	+	0.644069	NA	Intergenic	NA	-35876	ccdc96.S|CCDC96|59|Xelaev18008910m.mrna1
chr2L-99550000	chr2L	99550000	99600000	+	0.644122	NA	intron (p2rx1.L|P2RX1|95|Xelaev18012810m.mrna1, intron 1 of 12)	NA	11271	p2rx1.L|P2RX1|95|Xelaev18012810m.mrna1
chr6L-50800000	chr6L	50800000	50850000	+	0.644138	NA	intron (topbp1-like.L|TOPBP1|101|Xelaev18031132m.mrna1, intron 5 of 27)	NA	17305	topbp1-like.L|TOPBP1|101|Xelaev18031132m.mrna1
chr7S-62650000	chr7S	62650000	62700000	+	0.644162	NA	exon (unnamed|MIB2|89|Xelaev18037521m.mrna1, exon 7 of 19)	NA	-37639	mmp23b.S|MMP23B|87|Xelaev18037522m.mrna1
chr6S-102550000	chr6S	102550000	102600000	+	0.644187	NA	Intergenic	NA	55003	LOC100497280.S|PSKH1|70|Xelaev18033851m.mrna1
chr8S-47750000	chr8S	47750000	47800000	+	0.644257	NA	intron (unnamed|PLP1|86|Xelaev18041948m.mrna1, intron 6 of 6)	NA	15032	unnamed|PLP1|86|Xelaev18041948m.mrna1
chr7L-71950000	chr7L	71950000	72000000	+	0.644336	NA	intron (arhgef12.L|ARHGEF12|74|Xelaev18035376m.mrna1, intron 19 of 40)	NA	62398	arhgef12.L|ARHGEF12|74|Xelaev18035376m.mrna1
chr7S-65400000	chr7S	65400000	65450000	+	0.644336	NA	intron (cep104-like.S|CEP104|102|Xelaev18037581m.mrna1, intron 20 of 21)	NA	24368	LOC100489267.S|B3GNT7|81|Xelaev18037580m.mrna1
chr7L-93400000	chr7L	93400000	93450000	+	0.644423	NA	intron (Xetrov90018898m.L|TNFRSF25|26|Xelaev18035781m.mrna1, intron 1 of 8)	NA	4903	Xetrov90018898m.L|TNFRSF25|26|Xelaev18035781m.mrna1
chr1L-68600000	chr1L	68600000	68650000	+	0.64446	NA	intron (metap1.L|METAP1|99|Xelaev18005749m.mrna1, intron 5 of 10)	NA	11346	metap1.L|METAP1|99|Xelaev18005749m.mrna1
[truncated: 48,030 more rows]
