# Supplementary material for: Rfx2 Stabilizes Foxj1 Binding at Chromatin Loops to Enable Multiciliated Cell Gene Expression
Source: PLoS Genet. 2017 Jan 19;13(1):e1006538. doi: 10.1371/journal.pgen.1006538 (PMC5245798; doi:10.1371/journal.pgen.1006538)
Supplement: S15 Table — Listed are all genes and the numbers of active peaks, as determined by H3K4me3 and H3K27ac, that are closer to that gene than any other gene. (XLSX) [file pgen.1006538.s034.xlsx]

## Sheet: enhancer_count.txt
Number of enhancers	gene
59	MYC	ENSG00000136997	c.XGI_TC417276	JGIv7b.000110678_1415080-1418693-
55	MYC	ENSG00000136997	c.Taira201203st10_X004178	JGIv7b.000220448_3135106-3144671+
48	GATA2	ENSG00000179348	c.Chang2013_X006087	JGIv7b.000013523_7309651-7323583+
46	KLF6	ENSG00000067082	c.Quigley201212_X011233	JGIv7b.000017434_4815245-4824584+
42	EFNB1	ENSG00000090776	c.XGI_TC422849	JGIv7b.000036991_2640120-2703778+
39	GATA2	ENSG00000179348	c.JGIL6RMv1_XeXenL6RMv10033544m	JGIv7b.000277614_2591335-2612121+
37	ZFP36L2	ENSG00000152518	c.Chang2013_X026204	JGIv7b.000102974_14415127-14420720-
34	KCNMA1	ENSG00000156113	c.XenBase_14582151	JGIv7b.000050094_628991-1087757-
33	KIAA1217	ENSG00000120549	c.Taira201203eye_X011593	JGIv7b.000155082_2598064-2852780+
32	KLF6	ENSG00000067082	c.JGIL6RMv1_XeXenL6RMv10031990m	JGIv7b.000052573_6679164-6687130+
31	FBXL12	ENSG00000127452	c.Ismailoglu201203_X012683	JGIv7b.000335264_230804-242695+
30	ENC1	ENSG00000171617	c.XGI_TC416767	JGIv7b.000001187_11931065-11946158-
30	SALL1	ENSG00000103449	c.XenBase_288557289	JGIv7b.000062355_1954057-1972637-
29	EFNB2	ENSG00000125266	c.Audic201207_X020711	JGIv7b.000044780_1638723-1673124-
29	ZFP36L2	ENSG00000152518	c.Chang2013_X010653	JGIv7b.000027036_1566746-1572788-
28	IKZF2	ENSG00000030419	c.Ueno201210st09_X000205	JGIv7b.000020345_864299-915085+
27	ASB6	ENSG00000148331	c.Ueno201210st12_X000506	JGIv7b.000154130_181754-184407-
27	ISL1	ENSG00000016082	c.JGIL6RMv1_XeXenL6RMv10005416m	JGIv7b.000337825_2981282-2988993+
27	SMAD7	ENSG00000101665	c.Quigley201112_X016768	JGIv7b.000143831_918480-942577-
26	GRHL3	ENSG00000158055	c.Taira201203st12_X003268	JGIv7b.000133047_643603-660000-
26	ID2	ENSG00000115738	c.XGI_TC430567	JGIv7b.000043061_7243618-7246878+
26	PIM1	ENSG00000137193	c.Ismailoglu201203_X012295	JGIv7b.000277614_949658-959829+
26	PIM1	ENSG00000137193	c.Park201106_X004157	JGIv7b.000013523_5306892-5317463+
26	ZFP36L1	ENSG00000185650	c.Audic201207_X044942	JGIv7b.000218195_958966-963341-
26	ZNF703	ENSG00000183779	c.Audic201207_X025973	JGIv7b.000058049_7107267-7111648-
25	ARL4A	ENSG00000122644	c.mgEST_1013089993	JGIv7b.000300794_690711-695565+
25	NA	c.Ismailoglu201203_X010274	JGIv7b.000161773_353475-354183-
25	SALL1	ENSG00000103449	c.TeperekTkacz201205_X000856	JGIv7b.000033905_3475663-3497233+
25	ZNF608	ENSG00000168916	c.Ismailoglu201203_X012659	JGIv7b.000332973_2041542-2104323+
24	ISL1	ENSG00000016082	c.JGIL6RMv1_XeXenL6RMv10016290m	JGIv7b.000052441_10744829-10754556+
24	PLEKHN1	ENSG00000187583	c.JGIL6RMv1_XeXenL6RMv10024305m	JGIv7b.000154389_3447504-3481547-
24	TFAP2B	ENSG00000008196	c.Audic201207_X000660	JGIv7b.000000678_1256950-1287561-
23	EPHB3	ENSG00000182580	c.Taira201203st08_X003589	JGIv7b.000076530_527731-562498-
23	GATA3	ENSG00000107485	c.Taira201203st10_X000228	JGIv7b.000005375_1242719-1261481+
23	GNG4	ENSG00000168243	c.Audic201207_X030250	JGIv7b.000078860_1059213-1082845+
23	GRHL1	ENSG00000134317	c.JGIL6RMv1_XeXenL6RMv10015018m	JGIv7b.000043061_8043053-8072510+
23	TFAP2C	ENSG00000087510	c.Audic201207_X008309	JGIv7b.000013471_1965637-1984090+
23	ZNF703	ENSG00000183779	c.Chang2013_X013188	JGIv7b.000036401_1628593-1633436+
22	FOXP1	ENSG00000114861	c.Taira201203st08_X000955	JGIv7b.000013523_734057-1110546-
22	HES1	ENSG00000114315	c.Chang2013_X020888	JGIv7b.000066475_1366305-1368252-
22	KITLG	ENSG00000049130	c.Chung201110_X002637	JGIv7b.000037038_2826693-2866087+
22	MAN1A1	ENSG00000111885	c.Quigley201212_X003515	JGIv7b.000006529_2981007-3134336+
21	AIM1L	ENSG00000176092	c.Taira201203intestine_X000965	JGIv7b.000008355_3365452-3426978+
21	BAMBI	ENSG00000095739	c.Amin201106_X005884	JGIv7b.000017434_880602-887978+
21	CHSY1	ENSG00000131873	c.Quigley201212_X025658	JGIv7b.000058049_3171404-3210696-
21	CSNK1A1	ENSG00000113712	c.JGIL6RMv1_XeXenL6RMv10044491m	JGIv7b.000018892_4462980-4496997-
21	FLRT2	ENSG00000185070	c.Audic201207_X004623	JGIv7b.000007940_474589-521503-
21	FZD10	ENSG00000111432	c.Taira201203st12_X001747	JGIv7b.000042960_4396460-4399924-
21	IER5L	ENSG00000188483	c.XGI_TC417711	JGIv7b.000091271_855209-857468+
21	IP6K2	ENSG00000068745	c.Park201106_X023930	JGIv7b.000277614_1687308-1708623+
21	MAGT1	ENSG00000102158	c.JGIL6RMv1_XeXenL6RMv10026876m	JGIv7b.000022011_143190-170197+
21	PCDH1	ENSG00000156453	c.Amin201106_X012687	JGIv7b.000051206_2435358-2575761+
21	PFKP	ENSG00000067057	c.Amin201106_X005918	JGIv7b.000017434_5151228-5220466-
21	PLEC	ENSG00000178209	c.Taira201203spleen_X004351	JGIv7b.000135348_2380608-2507435+
21	TFAP2A	ENSG00000137203	c.Quigley201212_X008167	JGIv7b.000013268_163669-185202+
20	GATA3	ENSG00000107485	c.Quigley201212_X006960	JGIv7b.000012518_11362161-11381620+
20	IKZF2	ENSG00000030419	c.Taira201203st30_X000857	JGIv7b.000013787_2422392-2476002-
20	JMJD1C	ENSG00000171988	c.Ueno201210st08_X000815	JGIv7b.000079772_92604-224204+
20	MSX2	ENSG00000120149	c.XenBase_64784	JGIv7b.000018892_2293917-2304084+
20	PLEKHN1	ENSG00000187583	c.Chang2013_X020841	JGIv7b.000066475_1097257-1125149+
19	ATP6AP2	ENSG00000182220	c.Taira201203st08_X003899	JGIv7b.000090072_787836-806628-
19	CCND1	ENSG00000110092	c.XGI_TC422275	JGIv7b.000074352_1060302-1076913+
19	CHSY1	ENSG00000131873	c.Quigley201212_X051282	JGIv7b.000404817_112024-144348-
19	CRYBG3	ENSG00000080200	c.Quigley201212_X003741	JGIv7b.000006590_11214528-11261978-
19	ETS2	ENSG00000157557	c.UniGene_Xl_S21313148	JGIv7b.000006590_2582065-2594576-
19	IGF1R	ENSG00000140443	c.JGIL6RMv1_XeXenL6RMv10044247m	JGIv7b.000058049_2045859-2210998-
19	KLF2	ENSG00000127528	c.Ueno201210egg_X001475	JGIv7b.000325141_2056074-2059176-
19	MUC4	ENSG00000145113	c.Taira201203st15_X001546	JGIv7b.000053349_1228369-1262604+
19	PTPRD	ENSG00000153707	c.JGIL6RMv1_XeXenL6RMv10006837m	JGIv7b.000045965_2480702-2577907+
19	TAB2	ENSG00000055208	c.Taira201203st25_X003399	JGIv7b.000096620_586899-681493+
18	ARHGAP6	ENSG00000047648	c.Quigley201212_X011169	JGIv7b.000017127_7347627-7476748-
18	BMP4	ENSG00000125378	c.Audic201207_X047581	JGIv7b.000267922_3183518-3190782-
18	BTG1	ENSG00000133639	c.Taira201203heart_X000590	JGIv7b.000005925_2395305-2398959-
18	CLEC17A	ENSG00000187912	c.Taira201203heart_X002970	JGIv7b.000037414_64657-105818+
18	FZD10	ENSG00000111432	c.XenBase_5524664	JGIv7b.000167265_2517332-2520453+
18	ID2	ENSG00000115738	c.Quigley201212_X038890	JGIv7b.000142445_2484534-2487991+
18	KIAA1217	ENSG00000120549	c.Taira201203skin_X002262	JGIv7b.000052573_1722724-1907429+
18	MEIS1	ENSG00000143995	c.Taira201203pancreas_X000410	JGIv7b.000012020_7855246-7988934+
18	MID1IP1	ENSG00000165175	c.UniGene_Xl_S28473515	JGIv7b.000137317_2617520-2619633-
18	PCDH7	ENSG00000169851	c.JGIL6RMv1_XeXenL6RMv10042024m	JGIv7b.000016001_4471056-4496983+
18	TFAP2C	ENSG00000087510	c.Taira201203st10_X000821	JGIv7b.000014557_2037099-2058661-
18	ZFP64	ENSG00000020256	c.Park201106_X004082	JGIv7b.000013471_106482-117308-
18	ZNF503	ENSG00000165655	c.Audic201207_X040206	JGIv7b.000159287_107645-111541-
17	ARL4A	ENSG00000122644	c.JGIL6RMv1_XeXenL6RMv10017394m	JGIv7b.000057216_1122241-1127692+
17	BPGM	ENSG00000172331	c.Chung201110_X001522	JGIv7b.000015893_7239618-7260767-
17	CD2BP2	ENSG00000169217	c.Amin201106_X017992	JGIv7b.000096766_2387281-2409874+
17	CDC25B	ENSG00000101224	c.Quigley201212_X014347	JGIv7b.000027038_1265417-1280660+
17	CDKN1B	ENSG00000111276	c.Ismailoglu201203_X013014	JGIv7b.000402746_3952999-3956328+
17	ETV1	ENSG00000006468	c.Ismailoglu201203_X006493	JGIv7b.000057216_1439353-1485057-
17	FAM212A	ENSG00000185614	c.Quigley201207_X009473	JGIv7b.000107347_891675-899651+
17	FLRT3	ENSG00000125848	c.Chang2013_X004599	JGIv7b.000012020_10963877-10976849+
17	GRHL3	ENSG00000158055	c.Audic201207_X042061	JGIv7b.000176467_1495572-1511213+
17	GSE1	ENSG00000131149	c.Taira201203brain_X015176	JGIv7b.000227593_877227-958256-
17	HMBOX1	ENSG00000147421	c.Quigley201207_X001146	JGIv7b.000007103_853290-943367+
17	PKP3	ENSG00000184363	c.Quigley201212_X023422	JGIv7b.000051988_229199-287173+
17	PRKCB	ENSG00000166501	c.Ueno201210brain_X000040	JGIv7b.000000939_4732275-4868273+
17	RERE	ENSG00000142599	c.TXGP201107_X007576	JGIv7b.000154389_3948918-4118516-
17	RNF43	ENSG00000108375	c.Quigley201212_X049255	JGIv7b.000320075_55485-125819-
17	SH3RF1	ENSG00000154447	c.Ueno201210egg_X000280	JGIv7b.000014660_1688430-1794735-
17	SLC18A2	ENSG00000165646	c.Audic201207_X020903	JGIv7b.000045741_12701-91837-
17	SMARCA1	ENSG00000102038	c.Taira201203eye_X001267	JGIv7b.000007546_5195977-5255056-
17	SOX11	ENSG00000176887	c.Audic201207_X038768	JGIv7b.000142445_1128509-1131734+
17	SPRY4	ENSG00000187678	c.Ismailoglu201203_X002897	JGIv7b.000018892_7465341-7478014-
17	TBX3	ENSG00000135111	c.Quigley201212_X019634	JGIv7b.000044061_1133697-1144019+
17	TFCP2L1	ENSG00000115112	c.XGI_TC430674	JGIv7b.000084188_2306726-2328071-
17	TP63	ENSG00000073282	c.Quigley201212_X015616	JGIv7b.000030987_5413344-5456702-
17	XBP1	ENSG00000100219	c.Quigley201212_X042203	JGIv7b.000179290_828164-840071-
17	YAP1	ENSG00000137693	c.UniGene_Xl_S55517271	JGIv7b.000006290_698493-749864-
17	ZBTB10	ENSG00000205189	c.Ismailoglu201203_X003078	JGIv7b.000022127_3151350-3246006+
17	ZMYND8	ENSG00000101040	c.Taira201203spleen_X004227	JGIv7b.000122412_212122-275271-
16	AL590867.1	ENSG00000213121	c.Taira201203st20_X003787	JGIv7b.000112487_264673-266365+
16	AMOTL2	ENSG00000114019	c.Quigley201112_X007990	JGIv7b.000043061_117606-130202-
16	ATP10B	ENSG00000118322	c.Quigley201212_X013863	JGIv7b.000025463_1833268-1865494+
16	BCAR3	ENSG00000137936	c.TXGP201107_X004212	JGIv7b.000047606_797113-882361+
16	BMP7	ENSG00000101144	c.Taira201203kidney_X002194	JGIv7b.000013471_2184604-2246943-
16	CAMK2G	ENSG00000148660	c.XGI_TC435668	JGIv7b.000016807_1606082-1763211+
16	CD9	ENSG00000010278	c.Audic201207_X010302	JGIv7b.000015893_7329135-7424440-
16	CLDN4	ENSG00000189143	c.Quigley201212_X049248	JGIv7b.000320075_369993-372475+
16	CTNNB1	ENSG00000168036	c.Quigley201112_X021683	JGIv7b.000343399_647709-665167+
16	DAG1	ENSG00000173402	c.Taira201203st20_X004517	JGIv7b.000187321_5276238-5325142-
16	FAM83E	ENSG00000105523	c.Quigley201212_X051191	JGIv7b.000402746_3189510-3217568+
16	FBXW7	ENSG00000109670	c.UniGene_Xl_S62020080	JGIv7b.000047288_7277-147481+
16	FGFR2	ENSG00000066468	c.Taira201203brain_X003825	JGIv7b.000016863_8845591-8929336-
16	KLF5	ENSG00000102554	c.Quigley201212_X045001	JGIv7b.000221007_3094385-3110461-
16	KLF5	ENSG00000102554	c.Taira201203st25_X003118	JGIv7b.000078860_8408391-8424679-
16	MOV10	ENSG00000155363	c.Taira201203eye_X006420	JGIv7b.000047533_3187954-3243103+
16	MPV17L	ENSG00000156968	c.XenBase_147905231	JGIv7b.000208071_8519027-8539653-
16	OPHN1	ENSG00000079482	c.UniGene_Xl_S17058412	JGIv7b.000023937_913481-1007699-
16	PIK3R1	ENSG00000145675	c.TXGP201107_X008629	JGIv7b.000220499_330335-381034+
16	PITRM1	ENSG00000107959	c.Quigley201207_X002881	JGIv7b.000017434_5087607-5146915+
16	PRKCA	ENSG00000154229	c.Taira201203muscle_X002019	JGIv7b.000163806_4365116-4470917+
16	RERE	ENSG00000142599	c.Taira201203st09_X002745	JGIv7b.000066475_405189-622137+
16	SLC25A13	ENSG00000004864	c.Taira201203ovary_X004511	JGIv7b.000061124_5364427-5455348-
16	SMAD7	ENSG00000101665	c.Amin201106_X010245	JGIv7b.000040963_926243-955038-
16	SOX9	ENSG00000125398	c.Taira201203pancreas_X002290	JGIv7b.000133244_1200714-1207024+
16	SPATA5	ENSG00000145375	c.Ueno201302st08_X000273	JGIv7b.000088765_2533182-2571358-
16	SPRY1	ENSG00000164056	c.Taira201203brain_X010913	JGIv7b.000088765_2315207-2319681-
16	TEAD1	ENSG00000187079	c.Amin201106_X020820	JGIv7b.000139674_900537-974830-
16	TENM3	ENSG00000218336	c.Taira201203kidney_X002503	JGIv7b.000014692_4429626-4499128-
16	TFAP2B	ENSG00000008196	c.Ueno201210eye_X000180	JGIv7b.000007103_3061593-3083079-
16	TFCP2L1	ENSG00000115112	c.Quigley201212_X040807	JGIv7b.000163806_6617512-6642087+
16	TNS1	ENSG00000079308	c.Taira201203heart_X002057	JGIv7b.000021603_1045267-1252249-
16	TRAF4	ENSG00000076604	c.Audic201207_X017275	JGIv7b.000035361_3685547-3718641+
16	TRIM71	ENSG00000206557	c.Quigley201212_X045601	JGIv7b.000231563_78259-253124-
16	VGLL4	ENSG00000144560	c.XenBase_114107893	JGIv7b.000062870_163802-198173+
16	ZNF608	ENSG00000168916	c.Taira201203brain_X002631	JGIv7b.000012879_1052370-1165078+
15	ALCAM	ENSG00000170017	c.Taira201203skin_X002838	JGIv7b.000078587_2173799-2217317-
15	ATP10B	ENSG00000118322	c.Taira201203egg_X001746	JGIv7b.000015893_1040991-1381154-
15	AXIN2	ENSG00000168646	c.Ueno201210st10_X001070	JGIv7b.000056777_4470726-4486933-
15	B3GNT5	ENSG00000176597	c.JGIL6RMv1_XeXenL6RMv10019074m	JGIv7b.000136959_672744-675435-
15	BAMBI	ENSG00000095739	c.Quigley201212_X023853	JGIv7b.000052573_3193183-3200905+
15	COMT	ENSG00000093010	c.Audic201207_X019360	JGIv7b.000042960_728947-739522+
15	CPEB2	ENSG00000137449	c.Quigley201212_X048902	JGIv7b.000302805_852461-911282-
15	DAG1	ENSG00000173402	c.Ueno201210st08_X000949	JGIv7b.000107347_1356540-1401113-
15	ENO1	ENSG00000074800	c.Taira201203liver_X003117	JGIv7b.000154389_4203268-4219193-
15	EPHA2	ENSG00000142627	c.Quigley201112_X011535	JGIv7b.000061932_192989-223729-
15	ERGIC1	ENSG00000113719	c.Audic201207_X011898	JGIv7b.000018892_2785604-2856477-
15	FAM208A	ENSG00000163946	c.TXGP201107_X008053	JGIv7b.000177844_498187-530109+
15	GRASP	ENSG00000161835	c.Audic201207_X009884	JGIv7b.000014978_4722967-4756690-
15	IRX1	ENSG00000170549	c.Quigley201112_X010920	JGIv7b.000057559_47731-52835-
15	KLF2	ENSG00000127528	c.Taira201203kidney_X007637	JGIv7b.000069443_523602-545038-
15	MCL1	ENSG00000143384	c.XGI_TC456346	JGIv7b.000131854_1307890-1314669+
15	MEF2D	ENSG00000116604	c.Amin201106_X007509	JGIv7b.000026819_2461250-2616941-
15	MEIS2	ENSG00000134138	c.Amin201106_X025419	JGIv7b.000265107_3317740-3428227+
15	MTUS1	ENSG00000129422	c.Taira201203intestine_X007144	JGIv7b.000123719_1626533-1762604+
15	NR6A1	ENSG00000148200	c.JGIL6RMv1_XeXenL6RMv10006158m	JGIv7b.000003586_1855502-1896201+
15	PCDH1	ENSG00000156453	c.Taira201203ovary_X007922	JGIv7b.000271178_1047498-1206246+
15	PCDH7	ENSG00000169851	c.JGIL6RMv1_XeXenL6RMv10014053m	JGIv7b.000031653_7911130-7940659-
15	PDE4D	ENSG00000113448	c.Quigley201212_X028597	JGIv7b.000072621_915767-1035359-
15	PTGS2	ENSG00000073756	c.Chang2013_X004724	JGIv7b.000012423_153604-158988+
15	PVRL1	ENSG00000110400	c.JGIL6RMv1_XeXenL6RMv10052484m	JGIv7b.000287959_2461422-2572028+
15	PVRL1	ENSG00000110400	c.Taira201203eye_X008819	JGIv7b.000078649_2305406-2410060+
15	QKI	ENSG00000112531	c.XGI_TC425184	JGIv7b.000001926_633372-758347-
15	RAB3A	ENSG00000105649	c.Amin201106_X024544	JGIv7b.000231526_586366-618557+
15	ROBO1	ENSG00000169855	c.JGIL6RMv1_XeXenL6RMv10049904m	JGIv7b.000160841_1007386-1076926+
15	RREB1	ENSG00000124782	c.Taira201203spleen_X002925	JGIv7b.000057094_461895-536926-
15	SGK223	ENSG00000182319	c.Quigley201212_X026265	JGIv7b.000059965_252074-286533+
15	SNX12	ENSG00000147164	c.Taira201203lung_X000537	JGIv7b.000005432_629053-666329-
15	ST3GAL4	ENSG00000110080	c.Chung201110_X006788	JGIv7b.000226594_412-147427-
15	TP63	ENSG00000073282	c.Quigley201212_X020306	JGIv7b.000045774_299635-344636+
15	WWC2	ENSG00000151718	c.Taira201203st08_X002304	JGIv7b.000041523_4779863-4885229+
15	ZNF217	ENSG00000171940	c.Chang2013_X005947	JGIv7b.000013471_603033-614671-
15	ZNF217	ENSG00000171940	c.JGIL6RMv1_XeXenL6RMv10000140m	JGIv7b.000014557_3272902-3284864+
15	ZNF750	ENSG00000141579	c.Audic201207_X031085	JGIv7b.000081941_2033927-2249272+
14	AMOTL2	ENSG00000114019	c.Taira201203kidney_X005476	JGIv7b.000044494_2703213-2717467+
14	ARHGEF10L	ENSG00000074964	c.Ueno201210kidney_X001641	JGIv7b.000195950_2066633-2160212-
14	ARHGEF2	ENSG00000116584	c.Quigley201212_X041748	JGIv7b.000172102_103795-180323+
14	ARID3A	ENSG00000116017	c.Quigley201212_X024783	JGIv7b.000054274_2950850-3005876-
14	ARVCF	ENSG00000099889	c.Ismailoglu201203_X008581	JGIv7b.000097703_1856828-1959013-
14	ATP13A2	ENSG00000159363	c.Ueno201210st25_X000562	JGIv7b.000303743_298121-481523-
14	BMP4	ENSG00000125378	c.Quigley201212_X045872	JGIv7b.000236382_804462-810363-
14	CACHD1	ENSG00000158966	c.Taira201203st10_X002299	JGIv7b.000053042_491236-581494-
14	CCND1	ENSG00000110092	c.Taira201203heart_X005857	JGIv7b.000113759_1482034-1493183+
14	CD63	ENSG00000135404	c.Ismailoglu201203_X002387	JGIv7b.000014978_2463043-2485838+
14	CXCR4	ENSG00000121966	c.Audic201207_X026696	JGIv7b.000060608_623511-627331-
14	DDIT4	ENSG00000168209	c.Chang2013_X007708	JGIv7b.000016807_6035714-6037858+
14	DLL1	ENSG00000198719	c.TeperekTkacz201206_X004623	JGIv7b.000176005_334600-343181-
14	DSP	ENSG00000096696	c.JGIL6RMv1_XeXenL6RMv10045964m	JGIv7b.000057094_277586-416666-
14	GADD45G	ENSG00000130222	c.XGI_TC421689	JGIv7b.000013576_4101295-4106965+
14	GALNT3	ENSG00000115339	c.Taira201203intestine_X000422	JGIv7b.000004321_9098010-9125171+
14	GCKR	ENSG00000084734	c.Ueno201210intestine_X001255	JGIv7b.000083439_544-22318-
14	GPC4	ENSG00000076716	c.Chang2013_X017576	JGIv7b.000050694_3074068-3137837-
14	GREB1L	ENSG00000141449	c.Quigley201112_X013620	JGIv7b.000085591_509475-593911+
14	IRX2	ENSG00000170561	c.Audic201207_X051352	JGIv7b.000400440_1333319-1338937-
14	ITGA5	ENSG00000161638	c.UniGene_Xl_S13589820	JGIv7b.000133382_927975-990408-
14	KIFC3	ENSG00000269180	c.Taira201203brain_X012749	JGIv7b.000135348_781790-805550+
14	MAGI1	ENSG00000151276	c.Taira201203lung_X003088	JGIv7b.000035184_125739-319025+
14	MGAT4C	ENSG00000182050	c.Taira201203intestine_X002600	JGIv7b.000025194_3974947-3978799-
14	MN1	ENSG00000169184	c.JGIL6RMv1_XeXenL6RMv10041472m	JGIv7b.000195048_376400-423583+
14	MSX2	ENSG00000120149	c.Ismailoglu201203_X004764	JGIv7b.000040421_397110-407008+
14	PDE6G	ENSG00000185527	c.Taira201203eye_X001104	JGIv7b.000007000_119857-126716-
14	PEX2	ENSG00000164751	c.JGIL6RMv1_XeXenL6RMv10037996m	JGIv7b.000022127_4377226-4383167+
14	PIK3R1	ENSG00000145675	c.Audic201207_X016292	JGIv7b.000032212_8023262-8079339-
14	PLEC	ENSG00000178209	c.Quigley201212_X036153	JGIv7b.000115894_261939-321951-
14	PTPRF	ENSG00000142949	c.Taira201203heart_X004568	JGIv7b.000067962_1619555-1824918+
14	PTPRF	ENSG00000142949	c.TXGP201107_X007912	JGIv7b.000167300_494217-673691-
14	QKI	ENSG00000112531	c.Park201106_X020787	JGIv7b.000175404_564650-669581+
14	RD3L	ENSG00000227729	c.Taira201203eye_X013269	JGIv7b.000236382_3811397-3818221-
14	REL	ENSG00000162924	c.Ueno201210st08_X000957	JGIv7b.000111824_745983-779785+
14	RTN4R	ENSG00000040608	c.Audic201207_X042170	JGIv7b.000178713_990933-996175+
14	S100Z	ENSG00000171643	c.Taira201203st40_X002614	JGIv7b.000220499_2273509-2277191-
14	SCIN	ENSG00000006747	c.Taira201203eye_X014091	JGIv7b.000300794_552751-643255+
14	SEMA6D	ENSG00000137872	c.Quigley201212_X005255	JGIv7b.000009266_2181430-2228933+
14	SEMA6D	ENSG00000137872	c.Taira201203ovary_X000792	JGIv7b.000007479_3360743-3408720-
14	SGMS1	ENSG00000198964	c.Taira201203spleen_X001321	JGIv7b.000018192_1525292-1616564+
14	SH3TC2	ENSG00000169247	c.Taira201203testis_X000936	JGIv7b.000018892_4030617-4103751-
14	SHB	ENSG00000107338	c.Taira201203eye_X007790	JGIv7b.000061398_29099-146781-
14	SLC2A1	ENSG00000117394	c.Taira201203brain_X009401	JGIv7b.000068269_209480-271014-
14	SLIT2	ENSG00000145147	c.Taira201203kidney_X002760	JGIv7b.000016001_951273-1015706+
14	ST3GAL4	ENSG00000110080	c.Taira201203heart_X005979	JGIv7b.000123978_1298070-1396368-
14	TFAP2A	ENSG00000137203	c.Taira201203st20_X002176	JGIv7b.000044546_239305-258914+
14	TLE1	ENSG00000196781	c.Taira201203st25_X001461	JGIv7b.000029017_1502844-1550742-
14	TLL1	ENSG00000038295	c.Quigley201212_X009192	JGIv7b.000014660_873190-961582+
14	TLR4	ENSG00000136869	c.Taira201203intestine_X000288	JGIv7b.000003272_3495630-3508488+
14	TSC22D2	ENSG00000196428	c.UniGene_Xl_S19656968	JGIv7b.000082102_3894897-3929458-
14	USP31	ENSG00000103404	c.Taira201203lung_X000123	JGIv7b.000000939_1211351-1251882-
14	YAP1	ENSG00000137693	c.Audic201207_X049796	JGIv7b.000334424_1278164-1338032+
14	ZMIZ2	ENSG00000122515	c.Taira201203lung_X004288	JGIv7b.000051940_1177592-1222761+
14	ZNF850	ENSG00000267041	c.Taira201203kidney_X004663	JGIv7b.000035086_161256-327300-
13	APCDD1	ENSG00000154856	c.Audic201207_X040467	JGIv7b.000162564_628430-667731+
13	ARNTL	ENSG00000133794	c.XenBase_50418073	JGIv7b.000025194_3855366-3870915-
13	B3GNT7	ENSG00000156966	c.Audic201207_X048695	JGIv7b.000293841_560930-574119-
13	B4GALT1	ENSG00000086062	c.Audic201207_X028718	JGIv7b.000072621_1433750-1584909-
13	CASP3	ENSG00000164305	c.XGI_TC452334	JGIv7b.000051940_545160-548822+
13	CBR1	ENSG00000159228	c.Audic201207_X003783	JGIv7b.000006590_3978090-4000323-
13	CELSR1	ENSG00000075275	c.Quigley201212_X001626	JGIv7b.000003286_923368-1035081+
13	COL18A1	ENSG00000182871	c.Taira201203heart_X003219	JGIv7b.000043242_596974-703625-
13	CTNND2	ENSG00000169862	c.Taira201203st09_X001202	JGIv7b.000021422_30014-130721-
13	DAB2IP	ENSG00000136848	c.JGIL6RMv1_XeXenL6RMv10055518m	JGIv7b.000251007_703002-931894+
13	DUS2L	ENSG00000167264	c.XGI_TC441723	JGIv7b.000000004_704286-959717-
13	DUSP1	ENSG00000120129	c.UniGene_Xl_S13684642	JGIv7b.000018892_2914011-2917473+
13	FGFR1	ENSG00000077782	c.Taira201203kidney_X010131	JGIv7b.000128772_732735-783015-
13	FLNA	ENSG00000269329	c.Chung201110_X001994	JGIv7b.000024596_158153-160517-
13	FOXI1	ENSG00000168269	c.Park201106_X020957	JGIv7b.000179377_925522-927766-
13	FXR1	ENSG00000114416	c.Ueno201210heart_X000520	JGIv7b.000030987_994369-1025292+
13	GNA14	ENSG00000156049	c.Audic201207_X032024	JGIv7b.000086871_318633-385936-
13	HGF	ENSG00000019991	c.Quigley201212_X016397	JGIv7b.000033104_3677237-3756834-
13	IGFBP5	ENSG00000115461	c.Park201106_X006058	JGIv7b.000021603_370252-389396-
13	KLF3	ENSG00000109787	c.Taira201203eye_X003103	JGIv7b.000016001_6331963-6373763+
13	KMO	ENSG00000117009	c.Audic201207_X030249	JGIv7b.000078860_81949-161233+
13	KRT8	ENSG00000170421	c.Taira201203heart_X000524	JGIv7b.000005732_8521584-8531398+
13	MAPKBP1	ENSG00000137802	c.Taira201203st20_X003459	JGIv7b.000091950_1425037-1512178-
13	MKL2	ENSG00000186260	c.Ueno201210brain_X001373	JGIv7b.000047208_1081746-1291105+
13	MLLT10	ENSG00000078403	c.Taira201203skin_X003769	JGIv7b.000155082_1459734-1581650+
13	NA	c.Park201106_X012495	JGIv7b.000056777_6077559-6119303+
13	NEURL1B	ENSG00000214357	c.Ueno201210testis_X000040	JGIv7b.000018892_3137544-3192500+
13	NRARP	ENSG00000198435	c.Quigley201112_X008618	JGIv7b.000046073_2694830-2698838+
13	NXPE3	ENSG00000144815	c.Quigley201212_X035910	JGIv7b.000113187_183599-234461+
13	PCDH19	ENSG00000165194	c.Audic201207_X041291	JGIv7b.000167347_2442297-2560812-
13	PDE7B	ENSG00000171408	c.Quigley201212_X003511	JGIv7b.000006529_1387082-1546084+
13	PKP3	ENSG00000184363	c.Chang2013_X021897	JGIv7b.000074352_6487489-6549677+
13	PLEKHG7	ENSG00000187510	c.Audic201207_X003434	JGIv7b.000005925_2191478-2233261-
13	PPP2R5A	ENSG00000066027	c.Quigley201212_X014412	JGIv7b.000027161_1509257-1569345+
13	RBM47	ENSG00000163694	c.Chung201110_X002345	JGIv7b.000031653_5571183-5649965+
13	RELL1	ENSG00000181826	c.TXGP201107_X003056	JGIv7b.000031653_6448951-6485001+
13	RHOV	ENSG00000104140	c.Amin201106_X024134	JGIv7b.000218195_3146446-3175770+
13	SCNN1B	ENSG00000168447	c.Ismailoglu201203_X003215	JGIv7b.000023403_5336024-5470528-
13	SEC31A	ENSG00000138674	c.Ueno201210st09_X000380	JGIv7b.000043978_282195-519674+
13	SEMA6A	ENSG00000092421	c.JGIL6RMv1_XeXenL6RMv10052349m	JGIv7b.000373399_2145034-2279404-
13	SETBP1	ENSG00000152217	c.Taira201203st09_X004052	JGIv7b.000169907_765277-899887-
13	SLC2A12	ENSG00000146411	c.Quigley201112_X001625	JGIv7b.000006529_567962-586153-
13	SLC38A10	ENSG00000157637	c.Taira201203liver_X000245	JGIv7b.000005370_292506-377241+
13	SP7	ENSG00000170374	c.Quigley201212_X002807	JGIv7b.000005732_7794803-7812810+
13	SPATA13	ENSG00000182957	c.Taira201203kidney_X000928	JGIv7b.000006290_2956452-3009979-
13	SPRY1	ENSG00000164056	c.Taira201203st09_X003581	JGIv7b.000112610_1220629-1226046-
13	STX18	ENSG00000168818	c.UniGene_Xl_S27569270	JGIv7b.000106356_222737-376792-
13	SYTL2	ENSG00000137501	c.Taira201203skin_X001079	JGIv7b.000018239_1304344-1385985-
13	TAF1B	ENSG00000115750	c.TXGP201107_X007397	JGIv7b.000142445_3218911-3280338+
13	TANC2	ENSG00000170921	c.Taira201203st08_X001057	JGIv7b.000014557_8210062-8424687-
13	TBX3	ENSG00000135111	c.XGI_TC414815	JGIv7b.000229342_640884-651705-
13	TNK2	ENSG00000061938	c.TXGP201107_X004691	JGIv7b.000053349_953944-1051095+
13	UNC5B	ENSG00000107731	c.TXGP201107_X003096	JGIv7b.000032511_1228919-1344235+
13	VAT1L	ENSG00000171724	c.Taira201203brain_X006171	JGIv7b.000039431_3120544-3173672+
13	YWHAQ	ENSG00000134308	c.XGI_TC464502	JGIv7b.000043061_7801864-7820386-
13	ZBTB18	ENSG00000179456	c.Taira201203stomach_X002651	JGIv7b.000256241_130226-137805+
12	ACSL1	ENSG00000151726	c.Taira201203eye_X002775	JGIv7b.000014692_3285340-3333167+
12	ACVR2A	ENSG00000121989	c.Quigley201112_X005048	JGIv7b.000021603_8469902-8522909+
12	AGPAT4	ENSG00000026652	c.Taira201203stomach_X002052	JGIv7b.000121003_1441590-1500979+
12	AGR2	ENSG00000106541	c.Chung201110_X003762	JGIv7b.000057216_2613250-2620205-
12	AMOT	ENSG00000126016	c.Ismailoglu201203_X008170	JGIv7b.000086967_2305728-2350541+
12	ARHGAP29	ENSG00000137962	c.TXGP201107_X004209	JGIv7b.000047606_455719-524603+
12	ARID3A	ENSG00000116017	c.Quigley201112_X007432	JGIv7b.000039437_1342354-1383241+
12	ARID3B	ENSG00000179361	c.Park201106_X003514	JGIv7b.000012518_980323-1027847+
12	ATF4	ENSG00000128272	c.Ueno201210testis_X000109	JGIv7b.000078978_3730307-3733651+
12	ATP1A1	ENSG00000163399	c.Taira201203skin_X003924	JGIv7b.000169011_634090-662228+
12	ATP2A3	ENSG00000074370	c.Quigley201212_X022238	JGIv7b.000049179_314446-402063+
12	ATP8B1	ENSG00000081923	c.Quigley201212_X023165	JGIv7b.000051452_5019805-5076597+
12	AVPR1B	ENSG00000265027	c.Taira201203skin_X000500	JGIv7b.000009843_80625-123469-
12	B3GNT2	ENSG00000170340	c.Chang2013_X004562	JGIv7b.000012020_5778909-5795540+
12	B4GALT3	ENSG00000158850	c.Audic201207_X047234	JGIv7b.000263386_31010-94869-
12	BCL11A	ENSG00000119866	c.TXGP201107_X001198	JGIv7b.000012020_4835134-4934302-
12	BIRC2	ENSG00000110330	c.Taira201203brain_X001242	JGIv7b.000006290_631366-652165-
12	BMPR1A	ENSG00000107779	c.TXGP201107_X005076	JGIv7b.000059269_1101048-1162237+
12	BRD4	ENSG00000141867	c.Quigley201212_X043068	JGIv7b.000189306_154205-225337-
12	CD9	ENSG00000010278	c.JGIL6RMv1_XeXenL6RMv10047200m	JGIv7b.000029940_1004486-1042426-
12	CDC25B	ENSG00000101224	c.Taira201203kidney_X000277	JGIv7b.000001168_7102490-7117401-
12	CDX2	ENSG00000165556	c.Quigley201212_X042785	JGIv7b.000187321_965379-975749+
12	CELSR1	ENSG00000075275	c.Taira201203ovary_X002811	JGIv7b.000033104_590983-687269+
12	CHD7	ENSG00000171316	c.Taira201203pancreas_X001603	JGIv7b.000058038_2469504-2570025-
12	CPEB2	ENSG00000137449	c.Taira201203st08_X004644	JGIv7b.000146311_365282-431607-
12	CREB3L2	ENSG00000182158	c.Quigley201212_X003547	JGIv7b.000006546_238171-275213+
12	DIP2B	ENSG00000066084	c.Ueno201210kidney_X001441	JGIv7b.000133382_3060033-3188256+
12	DLX6	ENSG00000006377	c.Audic201207_X039045	JGIv7b.000145462_616769-623687+
12	EMP1	ENSG00000134531	c.JGIL6RMv1_XeXenL6RMv10025909m	JGIv7b.000023165_5456036-5462627+
12	EMX2	ENSG00000170370	c.XenBase_147904460	JGIv7b.000020641_953926-963512-
12	EPB41L5	ENSG00000115109	c.Taira201203brain_X013780	JGIv7b.000163806_7721852-7759519-
12	ERRFI1	ENSG00000116285	c.Quigley201212_X035271	JGIv7b.000107078_477441-495564+
12	EXD3	ENSG00000187609	c.TeperekTkacz201206_X002115	JGIv7b.000037448_59275-157036-
12	FAT1	ENSG00000083857	c.Taira201203intestine_X007152	JGIv7b.000123719_600353-739083-
12	GAS1	ENSG00000180447	c.Taira201203ovary_X005328	JGIv7b.000086871_2973466-2977335-
12	GBX2	ENSG00000168505	c.Quigley201112_X001153	JGIv7b.000004321_672715-676765-
12	KAZN	ENSG00000189337	c.Taira201203kidney_X009648	JGIv7b.000109184_1096302-1203649-
12	KDM4A	ENSG00000066135	c.TeperekTkacz201205_X001446	JGIv7b.000067962_1847561-1864414+
12	KIF26B	ENSG00000162849	c.Taira201203st25_X004672	JGIv7b.000230550_3871775-3959450-
12	KRT8	ENSG00000170421	c.JGIL6RMv1_XeXenL6RMv10015101m	JGIv7b.000200825_6998824-7008360-
12	LCOR	ENSG00000196233	c.JGIL6RMv1_XeXenL6RMv10030535m	JGIv7b.000001915_1864297-1940234+
12	LFNG	ENSG00000106003	c.XGI_TC421636	JGIv7b.000023403_13520712-13533798+
12	MAP2K6	ENSG00000108984	c.Quigley201112_X017301	JGIv7b.000159815_46398-92522+
12	METRNL	ENSG00000176845	c.UniGene_Xl_S36163313	JGIv7b.000081941_2016824-2028007-
12	MICAL2	ENSG00000133816	c.Ueno201210eye_X000671	JGIv7b.000025194_4163071-4282797-
12	MID1	ENSG00000101871	c.TXGP201107_X007277	JGIv7b.000137317_3334373-3454035+
12	MLH1	ENSG00000076242	c.Chang2013_X000834	JGIv7b.000001268_1012707-1096616+
12	MLL3	ENSG00000055609	c.Taira201203st25_X001266	JGIv7b.000022415_2138891-2170684-
12	MN1	ENSG00000169184	c.JGIL6RMv1_XeXenL6RMv10006960m	JGIv7b.000036586_2112896-2164196+
12	MSX1	ENSG00000163132	c.Quigley201112_X016810	JGIv7b.000146311_2157366-2160101+
12	MYH9	ENSG00000100345	c.XGI_TC415698	JGIv7b.000245044_6922609-6980694-
12	NA	c.XGI_TC455276	JGIv7b.000177800_366013-370611+
12	NFE2L3	ENSG00000050344	c.Taira201203skin_X003165	JGIv7b.000099185_1337578-1357924-
12	NR2F2	ENSG00000185551	c.Taira201203st40_X001469	JGIv7b.000058049_1091004-1097670+
12	NR2F2	ENSG00000185551	c.Ueno201210kidney_X000491	JGIv7b.000023872_1918980-1926437-
12	OTOG	ENSG00000188162	c.Audic201207_X025503	JGIv7b.000056777_493927-547779-
12	PEX11G	ENSG00000104883	c.Ueno2012106cells_X001175	JGIv7b.000072621_1598086-1638203+
12	PLK2	ENSG00000145632	c.Taira201203stomach_X001355	JGIv7b.000056040_261075-269374-
12	PLXNA1	ENSG00000114554	c.Taira201203brain_X002965	JGIv7b.000013523_8660112-8917057+
12	PLXND1	ENSG00000004399	c.Taira201203lung_X008199	JGIv7b.000255257_270004-359442-
12	POF1B	ENSG00000124429	c.Audic201207_X050323	JGIv7b.000352511_1268897-1326702-
12	PPARGC1A	ENSG00000109819	c.JGIL6RMv1_XeXenL6RMv10008231m	JGIv7b.000016001_1733392-1762819-
12	PPARGC1A	ENSG00000109819	c.Taira201203ovary_X003700	JGIv7b.000047509_1768257-1836161+
12	PRRG2	ENSG00000126460	c.Ismailoglu201203_X003712	JGIv7b.000029769_2003589-2018819-
12	PTPRD	ENSG00000153707	c.Taira201203kidney_X009858	JGIv7b.000114358_620153-876198-
12	RAPGEF2	ENSG00000109756	c.Taira201203eye_X011452	JGIv7b.000150743_614720-856138-
12	RAPGEF2	ENSG00000109756	c.Taira201203kidney_X007305	JGIv7b.000061741_2793932-2997055+
12	RELL1	ENSG00000181826	c.Taira201203lung_X001860	JGIv7b.000016001_5932208-5994040-
12	RGS12	ENSG00000159788	c.Ueno201210st10_X000069	JGIv7b.000003467_5902658-6024135+
12	RIMKLB	ENSG00000166532	c.Chang2013_X002877	JGIv7b.000007045_4006511-4031036-
12	RREB1	ENSG00000124782	c.Quigley201212_X032001	JGIv7b.000086880_30448-99203-
12	SAMD11	ENSG00000187634	c.Taira201203testis_X002253	JGIv7b.000066475_825823-946934+
12	SEMA3F	ENSG00000001617	c.JGIL6RMv1_XeXenL6RMv10015884m	JGIv7b.000107347_374427-454195-
12	SEMA6A	ENSG00000092421	c.Taira201203liver_X000646	JGIv7b.000012879_3520079-3636237+
12	SLC15A4	ENSG00000139370	c.Ueno201210st08_X001092	JGIv7b.000167265_1821487-1836284-
12	SLC25A13	ENSG00000004864	c.Taira201203brain_X013096	JGIv7b.000145462_174252-271629-
12	SLC38A10	ENSG00000157637	c.Taira201203skin_X000344	JGIv7b.000007000_1289822-1404172+
12	SLMAP	ENSG00000163681	c.Taira201203intestine_X003252	JGIv7b.000034527_8635808-8744616+
12	SMAD6	ENSG00000137834	c.Park201106_X012399	JGIv7b.000056098_235744-239499+
12	SNAI2	ENSG00000019549	c.Chang2013_X006472	JGIv7b.000014557_4834444-4838640+
12	SOX7	ENSG00000171056	c.Chung201110_X000593	JGIv7b.000007103_1539795-1544597-
12	SOX9	ENSG00000125398	c.Park201106_X019993	JGIv7b.000159815_1540583-1546200+
12	SSBP2	ENSG00000145687	c.UniGene_Xl_S19874559	JGIv7b.000032212_3013018-3125635+
12	STOX2	ENSG00000173320	c.Taira201203ovary_X001644	JGIv7b.000014692_3639500-3715578-
12	TBL1XR1	ENSG00000177565	c.Ueno201210st09_X000504	JGIv7b.000058994_615017-653497+
12	TEAD1	ENSG00000187079	c.Quigley201212_X019451	JGIv7b.000043483_5374243-5471577-
12	THOC2	ENSG00000125676	c.XGI_TC433579	JGIv7b.000019375_35750-160109+
12	TJP1	ENSG00000104067	c.Taira201203heart_X004340	JGIv7b.000059883_3571808-3646967+
12	TMEM63C	ENSG00000165548	c.Ismailoglu201203_X004725	JGIv7b.000039723_6187739-6234204-
12	TNFRSF21	ENSG00000146072	c.Taira201203brain_X006450	JGIv7b.000041523_6962479-7023125-
12	TRIB1	ENSG00000173334	c.Park201106_X022327	JGIv7b.000220448_2466947-2560684+
12	TRIM29	ENSG00000137699	c.Park201106_X024075	JGIv7b.000287959_1656133-1688834+
12	UBTD2	ENSG00000168246	c.Amin201106_X006199	JGIv7b.000018892_3404110-3472233-
12	UNC5B	ENSG00000107731	c.JGIL6RMv1_XeXenL6RMv10049619m	JGIv7b.000090484_514950-632105+
12	WDFY3	ENSG00000163625	c.TXGP201107_X004990	JGIv7b.000058878_183260-421751-
12	WNK1	ENSG00000060237	c.Taira201203muscle_X002532	JGIv7b.000373158_2565150-2689477+
12	YPEL1	ENSG00000100027	c.XenBase_50418350	JGIv7b.000043729_71914-87776-
12	YWHAQ	ENSG00000134308	c.JGIL6RMv1_XeXenL6RMv10006645m	JGIv7b.000142445_3081794-3100585-
12	ZBTB10	ENSG00000205189	c.Taira201203testis_X003493	JGIv7b.000192622_50435-63272+
11	ABCA4	ENSG00000198691	c.Taira201203eye_X006442	JGIv7b.000047606_529024-637383+
11	ACTN1	ENSG00000072110	c.Taira201203st35_X003595	JGIv7b.000265107_1619099-1677669-
11	ACVR2B	ENSG00000114739	c.JGIL6RMv1_XeXenL6RMv10011755m	JGIv7b.000047683_3882881-3902054-
11	AMELY	ENSG00000099721	c.Taira201203testis_X004012	JGIv7b.000337436_71919-92294+
11	ARGLU1	ENSG00000134884	c.Quigley201207_X005310	JGIv7b.000044780_1693944-1705020-
11	ARGLU1	ENSG00000134884	c.Taira201203eye_X011995	JGIv7b.000167628_2309507-2322760-
11	ARL4C	ENSG00000188042	c.Amin201106_X004645	JGIv7b.000013787_3990502-3991875-
11	ATP11B	ENSG00000058063	c.Taira201203brain_X005390	JGIv7b.000030987_1801837-1867349+
11	ATP12A	ENSG00000075673	c.Quigley201212_X040429	JGIv7b.000161503_493751-515748+
11	ATP2B1	ENSG00000070961	c.Amin201106_X009569	JGIv7b.000037038_2307780-2385749+
11	BCAR1	ENSG00000050820	c.Audic201207_X016797	JGIv7b.000033905_1294128-1374978-
11	BICD1	ENSG00000151746	c.Audic201207_X037089	JGIv7b.000128184_49367-117650+
11	BTG1	ENSG00000133639	c.Taira201203kidney_X004923	JGIv7b.000037038_1772011-1776428-
11	C11orf58	ENSG00000110696	c.XenBase_148225928	JGIv7b.000093786_925169-930514-
11	C11orf70	ENSG00000137691	c.JGIL6RMv1_XeXenL6RMv10019322m	JGIv7b.000006290_782281-807573-
11	CALM3	ENSG00000160014	c.Chang2013_X025187	JGIv7b.000096659_1276763-1289864+
11	CCDC6	ENSG00000108091	c.JGIL6RMv1_XeXenL6RMv10034658m	JGIv7b.000079772_1860935-1886142+
11	CHAC1	ENSG00000128965	c.Audic201207_X044973	JGIv7b.000218195_2859801-2862953-
11	CIC	ENSG00000079432	c.Taira201203lung_X001810	JGIv7b.000015415_3124989-3218472-
11	CNIH	ENSG00000100528	c.mgEST_1013086562	JGIv7b.000267922_3428513-3441070-
11	CPT1A	ENSG00000110090	c.XGI_TC417354	JGIv7b.000056777_4868157-4907630+
11	CRB1	ENSG00000134376	c.Taira201203eye_X003669	JGIv7b.000021370_1391782-1471853-
11	CRB1	ENSG00000134376	c.Taira201203testis_X000141	JGIv7b.000003586_3173888-3255122-
11	CRYBB3	ENSG00000100053	c.XGI_TC423576	JGIv7b.000044061_2772975-2782763+
11	CSRNP1	ENSG00000144655	c.Park201106_X010927	JGIv7b.000047683_3378416-3395099+
11	DRG2	ENSG00000108591	c.Taira201203st25_X001315	JGIv7b.000023403_11206597-11218084-
11	DUSP6	ENSG00000139318	c.Taira201203intestine_X000605	JGIv7b.000005925_3135577-3141562+
11	DYSF	ENSG00000135636	c.Taira201203kidney_X003902	JGIv7b.000027038_1397368-1565612+
11	EDNRA	ENSG00000151617	c.Amin201106_X018339	JGIv7b.000099286_3339070-3399095-
11	EEF1G	ENSG00000254772	c.TXGP201107_X003038	JGIv7b.000031469_1556270-1566963+
11	EEF1G	ENSG00000254772	c.XGI_TC432710	JGIv7b.000002589_543908-560716+
11	EEF2K	ENSG00000103319	c.JGIL6RMv1_XeXenL6RMv10053959m	JGIv7b.000023403_7259999-7325025+
11	EFHD1	ENSG00000115468	c.Audic201207_X020605	JGIv7b.000044494_7072789-7097126-
11	EGFR	ENSG00000146648	c.Taira201203lung_X000503	JGIv7b.000005228_3667460-3803267-
11	EPS8L1	ENSG00000262878	c.Audic201207_X023943	JGIv7b.000052341_1939661-1992307-
11	ERF	ENSG00000105722	c.JGIL6RMv1_XeXenL6RMv10006873m	JGIv7b.000015415_3290949-3333999+
11	ETV3	ENSG00000117036	c.Quigley201212_X014148	JGIv7b.000026819_1547457-1607459+
11	EXT1	ENSG00000182197	c.Chang2013_X034957	JGIv7b.000264180_492991-494638+
11	EXT1	ENSG00000182197	c.Quigley201207_X013165	JGIv7b.000312531_336883-342496-
11	FBXL14	ENSG00000171823	c.Quigley201112_X020416	JGIv7b.000256647_503440-506888+
11	FCN1	ENSG00000085265	c.Audic201207_X022392	JGIv7b.000047683_3058901-3134745+
11	FLRT2	ENSG00000185070	c.Taira201203stomach_X001025	JGIv7b.000039723_3913098-3960194-
11	FNBP1	ENSG00000187239	c.Ueno201210st09_X000150	JGIv7b.000014008_382875-493808+
11	FOXN3	ENSG00000053254	c.Taira201203intestine_X003478	JGIv7b.000039723_2543569-2779476+
11	FRMD8	ENSG00000126391	c.JGIL6RMv1_XeXenL6RMv10036833m	JGIv7b.000021980_168722-194527+
11	GABRB3	ENSG00000166206	c.Taira201203brain_X012464	JGIv7b.000126712_164384-416987+
11	GADD45G	ENSG00000130222	c.Ismailoglu201203_X001667	JGIv7b.000012020_14408032-14410046-
11	GALNT7	ENSG00000109586	c.Quigley201212_X009368	JGIv7b.000014692_7895884-7980253-
11	GLB1L2	ENSG00000149328	c.Chung201110_X004644	JGIv7b.000082610_2172895-2206913+
11	GPRC5C	ENSG00000170412	c.Taira201203eye_X001105	JGIv7b.000007000_226270-261891-
11	GRHL2	ENSG00000083307	c.Taira201203intestine_X007894	JGIv7b.000160942_235813-284664+
11	HELQ	ENSG00000163312	c.Audic201207_X014912	JGIv7b.000028814_34300-321117-
11	HIPK1	ENSG00000163349	c.Quigley201207_X004499	JGIv7b.000035524_175798-226577-
11	HIPK1	ENSG00000163349	c.Taira201203st08_X002690	JGIv7b.000047533_6862158-6916156-
11	HOXD3	ENSG00000128652	c.Taira201203st20_X000292	JGIv7b.000005732_6724058-6731044-
11	HUNK	ENSG00000142149	c.Taira201203brain_X001319	JGIv7b.000006590_6222387-6288344-
11	IER5L	ENSG00000188483	c.Audic201207_X051124	JGIv7b.000394936_87460-90559+
11	IGF1R	ENSG00000140443	c.Taira201203ovary_X002318	JGIv7b.000023872_836563-997971+
11	INPP5A	ENSG00000068383	c.Ueno201210brain_X000287	JGIv7b.000007555_7876580-8192907+
11	IRX3	ENSG00000177508	c.Audic201207_X015523	JGIv7b.000030483_771420-776036+
11	KAT5	ENSG00000172977	c.TeperekTkacz201205_X001937	JGIv7b.000146669_265789-301318+
11	KEAP1	ENSG00000079999	c.Ismailoglu201203_X005421	JGIv7b.000046215_2268262-2311595-
11	KLF3	ENSG00000109787	c.Taira201203heart_X002647	JGIv7b.000031653_6111300-6150788-
11	KRT18	ENSG00000111057	c.JGIL6RMv1_XeXenL6RMv10015106m	JGIv7b.000200825_7074854-7079161+
11	LIMA1	ENSG00000050405	c.Quigley201212_X002932	JGIv7b.000005732_9728051-9772431-
11	LPHN2	ENSG00000117114	c.TXGP201107_X001784	JGIv7b.000015038_3546402-3669133+
11	MAFB	ENSG00000204103	c.XenBase_50414683	JGIv7b.000004704_1059389-1062693-
11	MAGI3	ENSG00000081026	c.Quigley201212_X013960	JGIv7b.000026364_405709-557985-
11	MEOX2	ENSG00000106511	c.XGI_TC423258	JGIv7b.000057216_2026539-2099460-
11	MID1IP1	ENSG00000165175	c.XGI_TC418718	JGIv7b.000090080_142637-144639+
11	MLLT10	ENSG00000078403	c.Ismailoglu201203_X006119	JGIv7b.000052573_731650-847161+
11	MRC2	ENSG00000011028	c.Taira201203eye_X008592	JGIv7b.000075417_1452395-1485613-
11	MYB	ENSG00000118513	c.JGIL6RMv1_XeXenL6RMv10005077m	JGIv7b.000039762_790228-811646-
11	NA	c.Quigley201212_X040449	JGIv7b.000161773_349885-353053-
11	NA	c.Taira201203kidney_X011066	JGIv7b.000163806_7489584-7493748+
11	NA	c.Taira201203lung_X007813	JGIv7b.000208071_833961-907944-
11	NAV2	ENSG00000166833	c.Taira201203intestine_X006405	JGIv7b.000093786_2383873-2484680+
11	NBEAL2	ENSG00000160796	c.Quigley201112_X010530	JGIv7b.000053445_939302-1023738-
11	NDEL1	ENSG00000166579	c.Ueno2012102cells_X001102	JGIv7b.000081941_732707-756728+
11	NFE2L3	ENSG00000050344	c.Taira201203st09_X004099	JGIv7b.000178713_2674678-2699025-
11	NGFR	ENSG00000064300	c.Chang2013_X024955	JGIv7b.000093635_64090-85740+
11	NOTCH1	ENSG00000148400	c.Taira201203heart_X002986	JGIv7b.000037448_2529370-2582346-
11	NOTCH1	ENSG00000148400	c.Ueno201210st08_X000571	JGIv7b.000046073_728921-771836+
11	NR2F1	ENSG00000175745	c.Audic201207_X001207	JGIv7b.000001187_5288543-5301364-
11	NR6A1	ENSG00000148200	c.Park201106_X016063	JGIv7b.000089755_1068892-1218277-
11	PCDH8	ENSG00000136099	c.UniGene_Xl_S20337247	JGIv7b.000008129_1711141-1718940-
11	PKP2	ENSG00000057294	c.Taira201203brain_X000808	JGIv7b.000004165_64435-94773-
11	PLP2	ENSG00000269034	c.Park201106_X025304	JGIv7b.000376231_48953-52520+
11	PPAP2B	ENSG00000162407	c.Quigley201212_X024249	JGIv7b.000053042_3389462-3430178+
11	PPARG	ENSG00000132170	c.Quigley201212_X027682	JGIv7b.000067738_194360-214328-
11	PRKAA1	ENSG00000132356	c.JGIL6RMv1_XeXenL6RMv10009905m	JGIv7b.000155039_4519055-4541233-
11	RAB27B	ENSG00000041353	c.Taira201203stomach_X001295	JGIv7b.000052441_369146-408900+
11	RAB2A	ENSG00000104388	c.Ueno201210kidney_X000937	JGIv7b.000058038_2734043-2790746-
11	RAP2B	ENSG00000181467	c.Amin201106_X027404	JGIv7b.000387329_735578-737973+
11	REEP3	ENSG00000165476	c.Park201106_X005382	JGIv7b.000016863_9518423-9617679-
11	RGMA	ENSG00000182175	c.Ismailoglu201203_X003237	JGIv7b.000023872_3361871-3403234+
11	RGMA	ENSG00000182175	c.Taira201203st40_X000328	JGIv7b.000009266_11882763-11916686-
11	RIMKLB	ENSG00000166532	c.Audic201207_X037252	JGIv7b.000131666_605734-634325+
11	RSG1	ENSG00000132881	c.Taira201203ovary_X005666	JGIv7b.000102068_340280-345222-
11	RYBP	ENSG00000163602	c.Ismailoglu201203_X004270	JGIv7b.000034527_839734-890734+
11	SETD5	ENSG00000168137	c.Ueno201210st08_X000213	JGIv7b.000013523_3311365-3393014-
11	SLC29A2	ENSG00000174669	c.Audic201207_X039178	JGIv7b.000146669_608199-634296+
11	SLITRK6	ENSG00000184564	c.Taira201203lung_X005475	JGIv7b.000078860_5212496-5239300-
11	SMAD6	ENSG00000137834	c.Ueno201210st10_X001090	JGIv7b.000058049_4763839-4801776+
11	SOX15	ENSG00000129194	c.Chang2013_X017802	JGIv7b.000051671_58203-61377-
11	SOX4	ENSG00000124766	c.Audic201207_X044179	JGIv7b.000202806_754496-758932+
11	SOX5	ENSG00000134532	c.Taira201203st40_X002185	JGIv7b.000132123_54097-146867-
11	TADA3	ENSG00000171148	c.Quigley201212_X050377	JGIv7b.000373396_525735-695217-
11	TCF3	ENSG00000071564	c.Chung201110_X003643	JGIv7b.000054274_812232-874218+
11	TCF7L1	ENSG00000152284	c.JGIL6RMv1_XeXenL6RMv10015586m	JGIv7b.000051940_648216-689147+
11	TIAM1	ENSG00000156299	c.Chang2013_X002641	JGIv7b.000006590_6469844-6698978+
11	TMEM52	ENSG00000178821	c.JGIL6RMv1_XeXenL6RMv10021383m	JGIv7b.000047457_1515529-1520192-
11	TMEM88	ENSG00000167874	c.XenBase_76779993	JGIv7b.000083691_1486953-1493535-
11	TMPRSS2	ENSG00000184012	c.Taira201203st25_X000246	JGIv7b.000003881_2874276-2934220-
11	TRIM71	ENSG00000206557	c.Ueno201210st10_X001984	JGIv7b.000239737_590575-638933+
11	TSC1	ENSG00000165699	c.Taira201203st20_X003262	JGIv7b.000081122_611923-639360+
11	UGCG	ENSG00000148154	c.Taira201203kidney_X005728	JGIv7b.000046215_68391-111103-
11	UGT8	ENSG00000174607	c.Quigley201212_X013369	JGIv7b.000024467_1120382-1160442+
11	VIL1	ENSG00000127831	c.Quigley201212_X021858	JGIv7b.000047683_2409706-2543440+
11	WNK1	ENSG00000060237	c.Ueno201210st20_X000435	JGIv7b.000058790_433506-591580+
11	ZBTB16	ENSG00000109906	c.Park201106_X013586	JGIv7b.000066475_4749389-4850713-
11	ZEB2	ENSG00000169554	c.Taira201203st20_X001347	JGIv7b.000021603_7456409-7551033-
11	ZFPM1	ENSG00000179588	c.Quigley201212_X033805	JGIv7b.000098999_668405-756208+
11	ZNF750	ENSG00000141579	c.TeperekTkacz201205_X002034	JGIv7b.000163806_1770597-1778026-
11	ZNRF3	ENSG00000183579	c.Taira201203st08_X001633	JGIv7b.000025254_828965-913320+
11	ZSWIM6	ENSG00000130449	c.Ueno201210eye_X001862	JGIv7b.000203651_171941-260425-
10	AACS	ENSG00000081760	c.Taira201203brain_X013853	JGIv7b.000167265_691745-734409+
10	ABHD17C	ENSG00000136379	c.mgEST_1013254664	JGIv7b.000009266_7880452-7909600-
10	ADD3	ENSG00000148700	c.Ueno201210brain_X000740	JGIv7b.000020641_4571957-4611210-
10	ADRB1	ENSG00000043591	c.Taira201203heart_X000684	JGIv7b.000007045_1814848-1840640+
10	ALCAM	ENSG00000170017	c.Quigley201207_X005983	JGIv7b.000049179_1767744-1808318+
10	ANKDD1B	ENSG00000189045	c.JGIL6RMv1_XeXenL6RMv10044365m	JGIv7b.000032212_5647072-5672560+
10	ANXA7	ENSG00000138279	c.Quigley201212_X049073	JGIv7b.000314296_882619-918538-
10	ARHGAP39	ENSG00000147799	c.Ueno201210kidney_X000591	JGIv7b.000030581_450693-526638+
10	ARID1B	ENSG00000049618	c.JGIL6RMv1_XeXenL6RMv10037047m	JGIv7b.000040539_845373-896947+
10	ARID3A	ENSG00000116017	c.Taira201203st30_X000139	JGIv7b.000003032_122933-180526+
10	ATOX1	ENSG00000177556	c.Amin201106_X020604	JGIv7b.000137507_2706619-2722419-
10	B3GNT7	ENSG00000156966	c.JGIL6RMv1_XeXenL6RMv10011177m	JGIv7b.000045774_2180573-2196105-
10	BCORL1	ENSG00000085185	c.Quigley201212_X041282	JGIv7b.000167347_89265-123335+
10	BICD1	ENSG00000151746	c.Taira201203eye_X004818	JGIv7b.000033059_407794-473075+
10	BMPR1A	ENSG00000107779	c.Ismailoglu201203_X009638	JGIv7b.000134539_289497-347297+
10	BMPR2	ENSG00000204217	c.Ismailoglu201203_X009842	JGIv7b.000139113_971631-1064778+
10	BRD1	ENSG00000100425	c.TXGP201107_X009287	JGIv7b.000278088_1173803-1215146-
10	C14orf79	ENSG00000140104	c.Audic201207_X046147	JGIv7b.000236382_5061690-5076186+
10	C2CD2	ENSG00000157617	c.Ismailoglu201203_X000872	JGIv7b.000006590_539833-584530+
10	CAMSAP3	ENSG00000076826	c.Taira201203brain_X013982	JGIv7b.000171831_601330-667752-
10	CASD1	ENSG00000127995	c.Quigley201212_X026592	JGIv7b.000061124_4756337-4792495+
10	CAV2	ENSG00000105971	c.Audic201207_X017672	JGIv7b.000036864_293641-297313+
10	CBLN1	ENSG00000102924	c.Chang2013_X017693	JGIv7b.000051393_137402-158820+
10	CCSER2	ENSG00000107771	c.Taira201203st08_X001970	JGIv7b.000032511_273153-348215-
10	CDH1	ENSG00000039068	c.Taira201203eye_X012689	JGIv7b.000202158_2716522-2759547+
10	CDK14	ENSG00000058091	c.Taira201203brain_X012049	JGIv7b.000112411_936269-1225741+
10	CDON	ENSG00000064309	c.Taira201203st10_X002798	JGIv7b.000075966_1142475-1197024-
10	CDX4	ENSG00000131264	c.Taira201203st20_X004237	JGIv7b.000157607_8647-17467-
10	CLCN1	ENSG00000188037	c.Quigley201212_X026362	JGIv7b.000060173_1855-38930-
10	CLEC4M	ENSG00000104938	c.Taira201203liver_X003894	JGIv7b.000335264_336128-351466+
10	COMMD4	ENSG00000140365	c.Taira201203ovary_X000212	JGIv7b.000001209_52430-60771-
10	CTNNB1	ENSG00000168036	c.JGIL6RMv1_XeXenL6RMv10043894m	JGIv7b.000003267_708636-726720-
10	CTU1	ENSG00000142544	c.XGI_TC420764	JGIv7b.000043978_964852-1026041-
10	DACT1	ENSG00000165617	c.Audic201207_X021156	JGIv7b.000045985_593890-599563+
10	DAGLA	ENSG00000134780	c.Ueno201210st08_X001124	JGIv7b.000183929_2568788-2598341+
10	DCUN1D1	ENSG00000043093	c.Audic201207_X041486	JGIv7b.000168805_1436962-1453695-
10	DDIT4	ENSG00000168209	c.mgEST_1013155840	JGIv7b.000010944_3439009-3442132+
10	DDOST	ENSG00000244038	c.Taira201203st08_X005135	JGIv7b.000195950_235010-247430-
10	DIP2B	ENSG00000066084	c.Ueno201210egg_X000077	JGIv7b.000005732_3929848-4122083-
10	DLC1	ENSG00000164741	c.Ismailoglu201203_X004054	JGIv7b.000032657_820019-864998+
10	DLG3	ENSG00000082458	c.Ueno201210intestine_X000706	JGIv7b.000036991_933707-1047421-
10	ECHS1	ENSG00000127884	c.Taira201203intestine_X000389	JGIv7b.000003737_661240-833925-
10	ELL2	ENSG00000118985	c.Quigley201212_X000959	JGIv7b.000001187_4031957-4062919+
10	EMP2	ENSG00000213853	c.Audic201207_X005649	JGIv7b.000009994_688953-717283+
10	EMP3	ENSG00000142227	c.Amin201106_X016857	JGIv7b.000081941_1323074-1335809+
10	ENDOD1	ENSG00000149218	c.Taira201203brain_X008329	JGIv7b.000053422_732483-742967+
10	EPB41L4A	ENSG00000129595	c.Taira201203ovary_X008304	JGIv7b.000373399_327922-456987-
10	EPHA4	ENSG00000116106	c.Ismailoglu201203_X002624	JGIv7b.000016807_11561648-11617139+
10	EPHB2	ENSG00000133216	c.Taira201203st25_X002822	JGIv7b.000068269_74292-141243+
10	EPS8L3	ENSG00000198758	c.JGIL6RMv1_XeXenL6RMv10015218m	JGIv7b.000078349_222806-280498+
10	ERBB4	ENSG00000178568	c.XenBase_109631103	JGIv7b.000013787_1840762-2112373-
10	ESYT2	ENSG00000117868	c.XGI_TC413795	JGIv7b.000022415_6081249-6172307-
10	ETV1	ENSG00000006468	c.Audic201207_X048953	JGIv7b.000300794_1028600-1076823-
10	FAT2	ENSG00000086570	c.Quigley201212_X015063	JGIv7b.000029940_168756-231515+
10	FBN2	ENSG00000138829	c.JGIL6RMv1_XeXenL6RMv10033152m	JGIv7b.000181141_303891-439270-
10	FBXL14	ENSG00000171823	c.Taira201203stomach_X001412	JGIv7b.000058790_797724-799268-
10	FCGBP	ENSG00000090920	c.JGIL6RMv1_XeXenL6RMv10026131m	JGIv7b.000085128_1034845-1064342+
10	FGD4	ENSG00000139132	c.Ueno201210intestine_X001495	JGIv7b.000128184_121685-216744+
10	FGFR1	ENSG00000077782	c.Taira201203heart_X004311	JGIv7b.000059267_1472468-1525041+
10	FGFR4	ENSG00000160867	c.JGIL6RMv1_XeXenL6RMv10054427m	JGIv7b.000100253_1233019-1246231-
10	FGFR4	ENSG00000160867	c.Quigley201207_X000885	JGIv7b.000005925_11210080-11223916+
10	FOSL2	ENSG00000075426	c.Park201106_X017105	JGIv7b.000102974_2605432-2623050+
10	FOXN3	ENSG00000053254	c.Audic201207_X033272	JGIv7b.000096659_848858-927300-
10	FRMD4A	ENSG00000151474	c.JGIL6RMv1_XeXenL6RMv10031249m	JGIv7b.000012518_13285723-13449235-
10	FZD5	ENSG00000163251	c.XGI_TC415131	JGIv7b.000052573_5946545-5950560-
10	GADD45A	ENSG00000116717	c.JGIL6RMv1_XeXenL6RMv10025137m	JGIv7b.000155039_405260-409709-
10	GBA2	ENSG00000070610	c.Quigley201207_X007461	JGIv7b.000067346_320331-341590+
10	GCG	ENSG00000115263	c.Taira201203brain_X012680	JGIv7b.000133382_3736624-3741744+
10	GMPPA	ENSG00000144591	c.Ismailoglu201203_X009404	JGIv7b.000127187_834345-844638-
10	GNG12	ENSG00000172380	c.TXGP201107_X009267	JGIv7b.000275988_451323-508837-
10	GOLIM4	ENSG00000173905	c.Audic201207_X026068	JGIv7b.000058517_3116941-3180933-
10	GOLM1	ENSG00000135052	c.Audic201207_X032041	JGIv7b.000086871_2625158-2663738-
10	GREB1	ENSG00000196208	c.Audic201207_X032983	JGIv7b.000093416_6681611-6778406-
10	GRHL2	ENSG00000083307	c.Quigley201212_X016704	JGIv7b.000034503_515070-574831-
10	GSE1	ENSG00000131149	c.Ueno201210intestine_X000148	JGIv7b.000005765_10216-101609-
10	HDAC7	ENSG00000061273	c.Ueno201210eye_X001627	JGIv7b.000133382_2096330-2178798-
10	HIPK3	ENSG00000110422	c.Ueno201210st09_X000559	JGIv7b.000074352_3669197-3748167+
10	HOXD13	ENSG00000128714	c.Audic201207_X019640	JGIv7b.000043242_3793925-3797580+
10	HTR3A	ENSG00000166736	c.Audic201207_X018922	JGIv7b.000039730_896445-998185-
10	IRF1	ENSG00000125347	c.JGIL6RMv1_XeXenL6RMv10001272m	JGIv7b.000018892_8719983-8728881-
10	IRF2BPL	ENSG00000119669	c.Audic201207_X018736	JGIv7b.000039723_6323491-6329551-
10	ITGA6	ENSG00000091409	c.Taira201203brain_X006685	JGIv7b.000043242_5830504-5975874-
10	JMJD1C	ENSG00000171988	c.JGIL6RMv1_XeXenL6RMv10055243m	JGIv7b.000016863_9831243-9871130+
10	KIT	ENSG00000157404	c.Taira201203lung_X002929	JGIv7b.000032657_1734171-1767962-
10	KITLG	ENSG00000049130	c.Quigley201212_X003148	JGIv7b.000005925_3388905-3434533+
10	KSR1	ENSG00000141068	c.Taira201203kidney_X001691	JGIv7b.000011701_270249-365071-
10	KSR1	ENSG00000141068	c.Taira201203skin_X002835	JGIv7b.000078587_161737-272513-
10	LLGL1	ENSG00000131899	c.Taira201203eye_X002970	JGIv7b.000015215_231815-268629+
10	LNX2	ENSG00000139517	c.Audic201207_X004397	JGIv7b.000007546_1342722-1463304-
10	LPP	ENSG00000145012	c.TXGP201107_X008456	JGIv7b.000203280_1218437-1417160+
10	LRIG1	ENSG00000144749	c.Taira201203ovary_X006530	JGIv7b.000154579_2018118-2111977+
10	MAP2K6	ENSG00000108984	c.Ismailoglu201203_X001671	JGIv7b.000012271_352888-401664-
10	MARK1	ENSG00000116141	c.Ueno201210brain_X000886	JGIv7b.000027161_4833742-4936224+
10	MCL1	ENSG00000143384	c.Park201106_X019849	JGIv7b.000156846_719737-727904-
10	MEF2C	ENSG00000081189	c.TXGP201107_X003069	JGIv7b.000032212_404989-599152+
10	MEIS2	ENSG00000134138	c.Quigley201112_X009556	JGIv7b.000050079_3218961-3256201+
10	MKRN2	ENSG00000075975	c.Ueno201210st20_X000686	JGIv7b.000141798_80974-90082+
10	MSX1	ENSG00000163132	c.TeperekTkacz201205_X001765	JGIv7b.000106356_581919-584954+
10	MYO10	ENSG00000145555	c.JGIL6RMv1_XeXenL6RMv10016911m	JGIv7b.000024242_2128602-2166308+
10	MYO6	ENSG00000196586	c.JGIL6RMv1_XeXenL6RMv10054922m	JGIv7b.000052702_2557401-2703474-
10	NA	c.TeperekTkacz201205_X001901	JGIv7b.000139752_459750-461738-
10	NA	c.Ueno2012102cells_X001377	JGIv7b.000135348_2317361-2320738+
10	NA	c.UniGene_Xl_S27569192	JGIv7b.000024242_1746179-1809469-
10	NCL	ENSG00000115053	c.Amin201106_X026229	JGIv7b.000293841_424754-436516+
10	NCS1	ENSG00000107130	c.UniGene_Xl_S20756166	JGIv7b.000091655_316353-350592-
10	NGF	ENSG00000134259	c.Taira201203st08_X002677	JGIv7b.000047533_5208320-5270601+
10	NGFR	ENSG00000064300	c.Audic201207_X015285	JGIv7b.000030080_1829483-1860819-
10	NKX2-3	ENSG00000119919	c.Amin201106_X017470	JGIv7b.000088938_1411493-1416886-
10	NOTCH2	ENSG00000134250	c.JGIL6RMv1_XeXenL6RMv10052056m	JGIv7b.000078978_81653-150152-
10	NR2F2	ENSG00000185551	c.Audic201207_X036145	JGIv7b.000115163_684164-702754-
10	NT5DC2	ENSG00000168268	c.Quigley201212_X001611	JGIv7b.000003272_1608440-1690344+
10	NXPE3	ENSG00000144815	c.Quigley201112_X018096	JGIv7b.000175714_2385301-2397650-
10	P4HB	ENSG00000185624	c.TXGP201107_X006228	JGIv7b.000089584_274038-353448-
10	PAPD5	ENSG00000121274	c.Audic201207_X014238	JGIv7b.000026778_158927-225227-
10	PCDH20	ENSG00000197991	c.JGIL6RMv1_XeXenL6RMv10019927m	JGIv7b.000221007_5876531-5881458+
10	PCED1A	ENSG00000132635	c.XenBase_148226040	JGIv7b.000027038_493374-521486-
10	PDLIM2	ENSG00000120913	c.Taira201203eye_X011247	JGIv7b.000139741_371833-378994-
10	PEF1	ENSG00000162517	c.Amin201106_X022135	JGIv7b.000166674_1831326-1840280-
10	PHAX	ENSG00000164902	c.Ismailoglu201203_X012663	JGIv7b.000332973_1484030-1500525-
10	PHLDB1	ENSG00000267867	c.Quigley201207_X012949	JGIv7b.000287959_3136052-3217077+
10	PHLDB2	ENSG00000144824	c.Quigley201207_X013682	JGIv7b.000393565_548856-606687-
10	POU5F1	ENSG00000229094	c.Quigley201212_X020593	JGIv7b.000046073_2406892-2453403+
10	PPIP5K1	ENSG00000168781	c.Taira201203ovary_X001019	JGIv7b.000009266_6137141-6241701-
10	PRDM13	ENSG00000112238	c.Taira201203st35_X000395	JGIv7b.000008355_85825-91811+
10	PRDM1	ENSG00000057657	c.Audic201207_X005005	JGIv7b.000008355_3055240-3072107+
10	PRICKLE2	ENSG00000163637	c.Ueno201210st09_X000327	JGIv7b.000035184_1068528-1163874+
10	PRTG	ENSG00000166450	c.Taira201203st20_X002777	JGIv7b.000059883_830357-869488-
10	PWWP2B	ENSG00000171813	c.Quigley201212_X004561	JGIv7b.000007555_7732095-7759331+
10	RARG	ENSG00000172819	c.Taira201203st40_X002536	JGIv7b.000200825_7510842-7541440-
10	RASSF8	ENSG00000123094	c.Quigley201212_X001493	JGIv7b.000002589_2772169-2799872-
10	RBM38	ENSG00000132819	c.Quigley201112_X003765	JGIv7b.000014557_1688659-1705740-
10	RBPJ	ENSG00000168214	c.Audic201207_X010328	JGIv7b.000016001_3234642-3303442+
10	RDH10	ENSG00000121039	c.TeperekTkacz201206_X000696	JGIv7b.000010587_2508324-2530625+
10	RGS2	ENSG00000116741	c.Taira201203brain_X006741	JGIv7b.000043394_989785-993631+
10	RHCG	ENSG00000140519	c.JGIL6RMv1_XeXenL6RMv10029646m	JGIv7b.000023872_6518916-6545120+
10	ROBO2	ENSG00000185008	c.Taira201203st20_X004783	JGIv7b.000231676_342102-450304-
10	SEMA3F	ENSG00000001617	c.Ueno201210st10_X001825	JGIv7b.000187321_4073244-4165372-
10	SEMA4C	ENSG00000168758	c.Taira201203st10_X004809	JGIv7b.000409144_888647-922389+
10	2015-09-05	ENSG00000184702	c.Taira201203skin_X003139	JGIv7b.000097703_1341675-1385814+
10	SH2D4A	ENSG00000104611	c.Taira201203eye_X000897	JGIv7b.000005895_3468730-3513694-
10	SH3RF1	ENSG00000154447	c.Audic201207_X009456	JGIv7b.000014692_9300328-9400223+
10	SKAP2	ENSG00000005020	c.Ueno201210intestine_X001360	JGIv7b.000099185_924186-1089412+
10	SKI	ENSG00000157933	c.Quigley201212_X021415	JGIv7b.000047457_2058389-2122586+
10	SLC3A2	ENSG00000168003	c.Taira201203brain_X005497	JGIv7b.000031469_1688299-1699014-
10	SMAD6	ENSG00000137834	c.XGI_TC416526	JGIv7b.000036401_3771326-3804900-
10	SNX7	ENSG00000162627	c.TXGP201107_X005160	JGIv7b.000060618_1112665-1149934+
10	SRA1	ENSG00000213523	c.Audic201207_X013941	JGIv7b.000025463_1981163-1987732+
10	TBK1	ENSG00000183735	c.XGI_TC444854	JGIv7b.000237412_2189806-2222865+
10	TCF7L2	ENSG00000148737	c.Taira201203testis_X000292	JGIv7b.000007045_1355129-1490935-
10	TMEM198	ENSG00000188760	c.Chang2013_X007026	JGIv7b.000014978_1157812-1189533-
10	TMEM214	ENSG00000119777	c.Taira201203egg_X007548	JGIv7b.000274016_70929-95556-
10	TNC	ENSG00000041982	c.Park201106_X008116	JGIv7b.000034020_617329-681117-
10	TNIP2	ENSG00000168884	c.Taira201203eye_X000524	JGIv7b.000003467_5037764-5045656-
10	TPP2	ENSG00000134900	c.Quigley201112_X008409	JGIv7b.000044780_327746-415973+
10	TTLL10	ENSG00000162571	c.Quigley201112_X011766	JGIv7b.000066475_2256032-2286714+
10	UNNAMED	c.Chang2013_X019180	JGIv7b.000055571_1204567-1205593+
10	UNNAMED	c.Ismailoglu201203_X000479	JGIv7b.000003737_385043-385854-
10	UQCRFS1	ENSG00000169021	c.XenBase_70672131	JGIv7b.000046631_2150054-2153152-
10	XRCC2	ENSG00000196584	c.XenBase_49118097	JGIv7b.000052573_11672751-11680368+
10	ZDHHC9	ENSG00000188706	c.Taira201203st30_X000977	JGIv7b.000015436_5574462-5607968-
10	ZFHX4	ENSG00000091656	c.Ueno201210testis_X000088	JGIv7b.000054743_564706-609173-
10	ZIC1	ENSG00000152977	c.Ueno201210st10_X001319	JGIv7b.000082102_7191206-7198694+
10	ZIC3	ENSG00000156925	c.Ismailoglu201203_X001900	JGIv7b.000012933_2072320-2097770+
10	ZNF423	ENSG00000102935	c.XenBase_260178660	JGIv7b.000086564_261804-537434-
10	ZNF740	ENSG00000139651	c.XenBase_147898513	JGIv7b.000005732_8194028-8209521-
9	ACAP3	ENSG00000131584	c.Taira201203st09_X003178	JGIv7b.000088892_590758-725852-
9	ACER3	ENSG00000262970	c.TXGP201107_X009567	JGIv7b.000331151_2941-19921+
9	ACSS1	ENSG00000154930	c.Taira201203stomach_X000337	JGIv7b.000012020_544495-618987-
9	ACTN4	ENSG00000130402	c.Ueno201210ovary_X000342	JGIv7b.000039723_8100767-8143714+
9	ADRB2	ENSG00000169252	c.Audic201207_X011809	JGIv7b.000018892_3799857-3804028+
9	ADRBK2	ENSG00000100077	c.Taira201203st09_X002019	JGIv7b.000044061_2957359-3068478+
9	AGPAT4	ENSG00000026652	c.Audic201207_X020793	JGIv7b.000045174_1011991-1069641-
9	AKAP12	ENSG00000131016	c.Taira201203heart_X003470	JGIv7b.000045784_2039071-2113089-
9	AL590867.1	ENSG00000213121	c.Ismailoglu201203_X011739	JGIv7b.000243915_142947-144364+
9	ANKIB1	ENSG00000001629	c.Ueno201210kidney_X001358	JGIv7b.000112411_1683148-1779862+
9	ANKRD11	ENSG00000167522	c.Quigley201212_X005768	JGIv7b.000010177_771579-869721-
9	ANXA2	ENSG00000182718	c.Audic201207_X007037	JGIv7b.000012518_1828922-1845341+
9	ARHGAP39	ENSG00000147799	c.TeperekTkacz201206_X005476	JGIv7b.000345631_1114203-1185886-
9	ARHGEF2	ENSG00000116584	c.Ueno201210st09_X000121	JGIv7b.000012462_2118511-2331811+
9	ARL4C	ENSG00000188042	c.XenBase_83406002	JGIv7b.000004321_313412-316546-
9	ASPG	ENSG00000166183	c.Audic201207_X017141	JGIv7b.000034509_2299420-2342202+
9	ATF7IP	ENSG00000171681	c.Taira201203egg_X002187	JGIv7b.000023165_4863387-4918630-
9	ATP1A1	ENSG00000163399	c.TXGP201107_X009630	JGIv7b.000347078_825824-848048+
9	ATP1B1	ENSG00000143153	c.Taira201203kidney_X001148	JGIv7b.000007331_2043907-2057274-
9	ATP8B3	ENSG00000130270	c.Quigley201212_X018121	JGIv7b.000039437_3734349-3815872-
9	B4GALT5	ENSG00000158470	c.Quigley201212_X001289	JGIv7b.000002511_136653-183773-
9	BAIAP2L1	ENSG00000006453	c.Taira201203egg_X000956	JGIv7b.000009994_11904381-11977667+
9	BCAM	ENSG00000187244	c.Taira201203st09_X000962	JGIv7b.000015415_1260258-1303697+
9	BCAR3	ENSG00000137936	c.Taira201203st09_X002655	JGIv7b.000060618_1825632-1906714+
9	BMPER	ENSG00000164619	c.XGI_TC418159	JGIv7b.000019169_1606074-1754950-
9	BTBD11	ENSG00000151136	c.Taira201203eye_X013588	JGIv7b.000256647_1674015-1806715-
9	BTBD11	ENSG00000151136	c.Taira201203kidney_X010388	JGIv7b.000137507_1157804-1335378-
9	C11orf54	ENSG00000182919	c.Audic201207_X036113	JGIv7b.000114601_680588-691619+
9	C21orf33	ENSG00000160221	c.XGI_TC427358	JGIv7b.000007546_54567-57866-
9	C3	ENSG00000125730	c.Quigley201207_X011184	JGIv7b.000175714_441266-583699+
9	CDC42EP1	ENSG00000128283	c.Chang2013_X028798	JGIv7b.000139674_712724-738688-
9	CDH6	ENSG00000113361	c.Taira201203brain_X008525	JGIv7b.000057180_2687069-2836866+
9	CEP68	ENSG00000011523	c.Audic201207_X006479	JGIv7b.000012020_7153489-7174294+
9	CHEK2	ENSG00000183765	c.Quigley201212_X017457	JGIv7b.000036586_1627622-1646239+
9	CLDN1	ENSG00000163347	c.Audic201207_X015812	JGIv7b.000030987_5242739-5252971+
9	CRYBA2	ENSG00000163499	c.Audic201207_X036913	JGIv7b.000127187_127037-132926+
9	CSNK1A1	ENSG00000113712	c.Taira201203intestine_X003566	JGIv7b.000040421_2656553-2694395-
9	CTCF	ENSG00000102974	c.Ismailoglu201203_X003830	JGIv7b.000030483_1848964-1870677-
9	CXADR	ENSG00000154639	c.JGIL6RMv1_XeXenL6RMv10026861m	JGIv7b.000160841_3280214-3318287-
9	DAPK1	ENSG00000196730	c.Taira201203st30_X001331	JGIv7b.000026819_957544-1036396+
9	DBC1	ENSG00000078725	c.Taira201203heart_X005957	JGIv7b.000122663_1732489-1834575-
9	DDX4	ENSG00000152670	c.Taira201203ovary_X006585	JGIv7b.000157205_591184-646964-
9	DGAT2	ENSG00000062282	c.Taira201203liver_X001391	JGIv7b.000036991_1962317-1976518+
9	DGKZ	ENSG00000149091	c.JGIL6RMv1_XeXenL6RMv10006910m	JGIv7b.000043483_548662-630969+
9	DHDH	ENSG00000104808	c.Audic201207_X025508	JGIv7b.000056777_623043-639300-
9	DIAPH1	ENSG00000131504	c.Ueno201210spleen_X000416	JGIv7b.000051206_11948-161349-
9	DISP1	ENSG00000154309	c.Taira201203lung_X002598	JGIv7b.000027161_5738526-5838317+
9	DLX6	ENSG00000006377	c.Audic201207_X008164	JGIv7b.000013265_241064-254294-
9	DNAJC11	ENSG00000007923	c.TXGP201107_X006152	JGIv7b.000087017_1746535-1873958+
9	DSP	ENSG00000096696	c.JGIL6RMv1_XeXenL6RMv10045135m	JGIv7b.000044546_1623594-1664903-
9	DUSP6	ENSG00000139318	c.Amin201106_X009592	JGIv7b.000037038_2504489-2510048+
9	EDN1	ENSG00000078401	c.XGI_TC422497	JGIv7b.000051654_736639-744111+
9	EFNA1	ENSG00000169242	c.Quigley201212_X039937	JGIv7b.000154892_220025-226540-
9	EFNA1	ENSG00000169242	c.Ueno201210intestine_X000642	JGIv7b.000032791_178873-187808+
9	EFNA3	ENSG00000143590	c.Audic201207_X016450	JGIv7b.000032791_99333-147271+
9	EFNB2	ENSG00000125266	c.Taira201203lung_X007240	JGIv7b.000167628_2257566-2291387-
9	EFNB3	ENSG00000108947	c.XenBase_148232424	JGIv7b.000083691_1748794-1791235-
9	EPB41L4A	ENSG00000129595	c.Taira201203st10_X000675	JGIv7b.000012879_5291084-5403475+
9	EPHB2	ENSG00000133216	c.Quigley201207_X010685	JGIv7b.000155288_326080-362919+
9	EPHB3	ENSG00000182580	c.Taira201203egg_X002555	JGIv7b.000029016_960251-994163+
9	ERBB3	ENSG00000065361	c.Quigley201212_X004973	JGIv7b.000008129_7814015-7888478-
9	ESRP1	ENSG00000104413	c.Quigley201212_X026920	JGIv7b.000062229_233496-288598+
9	FAM101B	ENSG00000183688	c.XGI_TC421723	JGIv7b.000314296_2311401-2329667+
9	FAM105B	ENSG00000154124	c.Taira201203heart_X001047	JGIv7b.000011199_2473680-2520570-
9	FAM174B	ENSG00000185442	c.Ismailoglu201203_X003238	JGIv7b.000023872_3468697-3493943+
9	FAM174B	ENSG00000185442	c.Park201106_X002748	JGIv7b.000009266_11700934-11726418-
9	FAM3B	ENSG00000183844	c.Quigley201112_X001678	JGIv7b.000006590_1556636-1579499-
9	FAM49B	ENSG00000153310	c.Audic201207_X045190	JGIv7b.000220448_3886054-3996499-
9	FAM92B	ENSG00000153789	c.Audic201207_X045465	JGIv7b.000227593_1232005-1253285+
9	FARSA	ENSG00000179115	c.Taira201203skin_X002117	JGIv7b.000049557_796350-812837-
9	FAT2	ENSG00000086570	c.JGIL6RMv1_XeXenL6RMv10001531m	JGIv7b.000137507_2499049-2556884-
9	FBXO11	ENSG00000138081	c.Park201106_X006983	JGIv7b.000027036_4444250-4505221-
9	FBXO25	ENSG00000147364	c.Taira201203brain_X005294	JGIv7b.000030404_2049069-2081413-
9	FBXW7	ENSG00000109670	c.Chang2013_X025665	JGIv7b.000099286_1477933-1606252+
9	FCGBP	ENSG00000090920	c.Quigley201212_X042038	JGIv7b.000177800_857-31624-
9	FGFR2	ENSG00000066468	c.Taira201203kidney_X009680	JGIv7b.000109997_119770-192008-
9	FOXI1	ENSG00000168269	c.Quigley201207_X000286	JGIv7b.000001168_1510409-1513739-
9	FOXK2	ENSG00000141568	c.Quigley201212_X040617	JGIv7b.000163806_1576700-1627098+
9	FOXO1	ENSG00000150907	c.Ueno201210spleen_X000054	JGIv7b.000005732_11290822-11418515+
9	FUT11	ENSG00000196968	c.Taira201203st10_X002256	JGIv7b.000052441_2959129-2965031-
9	FZD3	ENSG00000104290	c.Quigley201212_X003990	JGIv7b.000007103_594527-646425+
9	GALNT1	ENSG00000141429	c.Audic201207_X040069	JGIv7b.000155605_44255-287051-
9	GALNT6	ENSG00000139629	c.XenBase_291290948	JGIv7b.000133382_4018268-4054117+
9	GJC1	ENSG00000182963	c.Ueno2012102cells_X001336	JGIv7b.000127187_1982217-2003108+
9	GMDS	ENSG00000112699	c.TXGP201107_X007133	JGIv7b.000128723_310456-435467+
9	GREB1L	ENSG00000141449	c.Taira201203egg_X002576	JGIv7b.000029621_3385027-3463584-
9	GRK5	ENSG00000198873	c.Taira201203brain_X004152	JGIv7b.000020641_151615-196621+
9	HDAC2	ENSG00000196591	c.Park201106_X023775	JGIv7b.000275342_2171835-2196127+
9	HES1	ENSG00000114315	c.JGIL6RMv1_XeXenL6RMv10038392m	JGIv7b.000030987_2402981-2405745+
9	HGF	ENSG00000019991	c.JGIL6RMv1_XeXenL6RMv10026587m	JGIv7b.000012518_15607454-15680344+
9	HNF4G	ENSG00000164749	c.Ueno201210intestine_X000257	JGIv7b.000010587_3212208-3277322+
9	HPCAL1	ENSG00000115756	c.Audic201207_X040392	JGIv7b.000160942_305262-371648-
9	HS3ST1	ENSG00000002587	c.Audic201207_X049021	JGIv7b.000302805_1842714-1856319+
9	HTR1A	ENSG00000178394	c.Quigley201212_X018816	JGIv7b.000041523_190291-203012-
9	IER5	ENSG00000162783	c.Chung201110_X003630	JGIv7b.000053263_7195493-7198049-
9	IER5	ENSG00000162783	c.JGIL6RMv1_XeXenL6RMv10045732m	JGIv7b.000069443_9179450-9181924-
9	IFT81	ENSG00000122970	c.Taira201203ovary_X007370	JGIv7b.000219188_1428211-1486978-
9	IGF2BP3	ENSG00000136231	c.Quigley201212_X045115	JGIv7b.000222217_1074319-1148707-
9	IL4I1	ENSG00000104951	c.Taira201203skin_X004627	JGIv7b.000313737_27819-37538-
9	IQSEC1	ENSG00000144711	c.Ueno201210brain_X000701	JGIv7b.000018274_566520-647183+
9	IRF2BP2	ENSG00000168264	c.Taira201203testis_X001584	JGIv7b.000042478_600698-613023-
9	IRS1	ENSG00000169047	c.JGIL6RMv1_XeXenL6RMv10047759m	JGIv7b.000007546_5776627-5790151-
9	IRS1	ENSG00000169047	c.Quigley201212_X032031	JGIv7b.000086967_3621874-3634933+
9	IRS1	ENSG00000169047	c.Taira201203ovary_X006873	JGIv7b.000172068_2586213-2625532-
9	IRX2	ENSG00000170561	c.Quigley201212_X025340	JGIv7b.000057559_831454-836972+
9	ISM1	ENSG00000101230	c.TeperekTkacz201202_X000139	JGIv7b.000012020_11809576-11845053-
9	ITGA5	ENSG00000161638	c.Taira201203kidney_X000770	JGIv7b.000005732_5883567-5952452+
9	ITPKA	ENSG00000137825	c.Quigley201212_X033570	JGIv7b.000098382_36996-98124-
9	JUNB	ENSG00000171223	c.Quigley201112_X009510	JGIv7b.000049557_382078-384166+
9	KIAA1671	ENSG00000197077	c.Taira201203st25_X004021	JGIv7b.000143664_484122-571271-
9	KIF13B	ENSG00000197892	c.Taira201203egg_X005525	JGIv7b.000102262_2445174-2603238-
9	KIF18B	ENSG00000186185	c.Taira201203st08_X005989	JGIv7b.000402746_178028-209935-
9	KIF21A	ENSG00000139116	c.Taira201203brain_X000613	JGIv7b.000003286_1511117-1588188-
9	KLF5	ENSG00000102554	c.Chung201110_X002584	JGIv7b.000036864_2576653-2596633+
9	KLHL2	ENSG00000109466	c.TXGP201107_X004118	JGIv7b.000047337_437021-511060+
9	KREMEN1	ENSG00000183762	c.Audic201207_X042321	JGIv7b.000179290_1033506-1125404-
9	KRT18	ENSG00000111057	c.JGIL6RMv1_XeXenL6RMv10030444m	JGIv7b.000005732_8462892-8467382-
9	KRT80	ENSG00000167767	c.Quigley201212_X002818	JGIv7b.000005732_8901108-8908183+
9	KRT80	ENSG00000167767	c.Taira201203skin_X004123	JGIv7b.000200825_6561447-6581917-
9	LHFPL2	ENSG00000145685	c.Taira201203st12_X001406	JGIv7b.000032212_7040978-7126152-
9	LPAR2	ENSG00000064547	c.Ismailoglu201203_X012688	JGIv7b.000335264_612608-659461-
9	LRP4	ENSG00000134569	c.Taira201203brain_X006767	JGIv7b.000043483_1503292-1552990+
9	MAN2A1	ENSG00000112893	c.Park201106_X000625	JGIv7b.000001187_386127-452195-
9	MAP3K7	ENSG00000135341	c.XGI_TC415966	JGIv7b.000022185_1185762-1229958-
9	MCF2L	ENSG00000126217	c.JGIL6RMv1_XeXenL6RMv10021900m	JGIv7b.000338390_980279-1089041+
9	METTL14	ENSG00000145388	c.mgEST_1013086364	JGIv7b.000043978_945564-1109582+
9	MEX3B	ENSG00000183496	c.Audic201207_X004321	JGIv7b.000007479_756600-761551-
9	MIDN	ENSG00000167470	c.Quigley201212_X017982	JGIv7b.000039437_1918616-1929088+
9	MKL2	ENSG00000186260	c.Taira201203lung_X001031	JGIv7b.000009994_1970504-2114301-
9	MPRIP	ENSG00000133030	c.Taira201203eye_X009780	JGIv7b.000096766_285916-396486-
9	MSANTD3	ENSG00000066697	c.Taira201203kidney_X009221	JGIv7b.000098761_117392-164569-
9	MTSS1	ENSG00000170873	c.Taira201203skin_X004642	JGIv7b.000318577_1186967-1247161+
9	MTX2	ENSG00000128654	c.Ismailoglu201203_X004958	JGIv7b.000043242_3922690-3978936+
9	MUC2	ENSG00000198788	c.Taira201203ovary_X006979	JGIv7b.000183929_141917-164039+
9	MUC4	ENSG00000145113	c.Taira201203ovary_X007260	JGIv7b.000203280_64403-100361-
9	NA	c.Chang2013_X001981	JGIv7b.000005269_1103290-1104273+
9	NA	c.JGIL6RMv1_XeXenL6RMv10045325m	JGIv7b.000337760_15901-58446+
9	NA	c.Taira201203brain_X014063	JGIv7b.000175714_776882-784899+
9	NA	c.Taira201203heart_X007247	JGIv7b.000210089_230685-271807+
9	NA	c.Ueno2012106cells_X001477	JGIv7b.000107078_22931-111428-
9	NBEAL2	ENSG00000160796	c.JGIL6RMv1_XeXenL6RMv10051400m	JGIv7b.000030080_2037422-2092243+
9	NEDD9	ENSG00000111859	c.JGIL6RMv1_XeXenL6RMv10045561m	JGIv7b.000026933_203088-289217-
9	NEO1	ENSG00000067141	c.JGIL6RMv1_XeXenL6RMv10025766m	JGIv7b.000253809_228065-323770-
9	NET1	ENSG00000173848	c.Audic201207_X002813	JGIv7b.000005375_276528-305952+
9	NGF	ENSG00000134259	c.Audic201207_X046678	JGIv7b.000248633_1004444-1076793-
9	NIPAL2	ENSG00000104361	c.JGIL6RMv1_XeXenL6RMv10046607m	JGIv7b.000062229_1668306-1719719+
9	NOTCH3	ENSG00000074181	c.Park201106_X020666	JGIv7b.000171831_680633-733284-
9	NQO1	ENSG00000181019	c.Audic201207_X044175	JGIv7b.000202158_3092690-3105227-
9	NR2F1	ENSG00000175745	c.Quigley201212_X026350	JGIv7b.000060118_848906-862330-
9	NSUN7	ENSG00000179299	c.XenBase_169642139	JGIv7b.000016001_7118307-7246164+
9	OAF	ENSG00000184232	c.TXGP201107_X005855	JGIv7b.000078649_1292856-1317582-
9	OTX2	ENSG00000165588	c.XenBase_13641478	JGIv7b.000012020_6249931-6257797+
9	PHLDB1	ENSG00000267867	c.Quigley201212_X047174	JGIv7b.000261090_94004-183589+
9	PLA2G2E	ENSG00000188784	c.XenBase_51593477	JGIv7b.000088892_574442-578207-
9	PLCB4	ENSG00000101333	c.Taira201203skin_X001326	JGIv7b.000027036_8504808-8667091+
9	PLD1	ENSG00000075651	c.Taira201203liver_X002056	JGIv7b.000058517_4550791-4651451-
9	PLXNA2	ENSG00000076356	c.Quigley201212_X021549	JGIv7b.000047533_4308509-4504801+
9	PNRC2	ENSG00000215700	c.JGIL6RMv1_XeXenL6RMv10008849m	JGIv7b.000181600_59505-66266+
9	PPA2	ENSG00000138777	c.Ueno201302st08_X000115	JGIv7b.000024467_4266659-4302501+
9	PTBP3	ENSG00000119314	c.Quigley201212_X014486	JGIv7b.000027161_94075-192956-
9	PTGER4	ENSG00000171522	c.Quigley201212_X049699	JGIv7b.000337825_230278-250409+
9	PTPRE	ENSG00000132334	c.Taira201203brain_X001614	JGIv7b.000007555_4943937-5077283+
9	PVRL1	ENSG00000110400	c.mgEST_1013156428	JGIv7b.000015415_1114899-1158482-
9	PVRL2	ENSG00000130202	c.JGIL6RMv1_XeXenL6RMv10030364m	JGIv7b.000129797_1919439-1961983-
9	PVRL3	ENSG00000177707	c.Taira201203ovary_X002567	JGIv7b.000027891_903937-963872-
9	RAB11A	ENSG00000103769	c.Ueno201210st30_X000281	JGIv7b.000058049_4266092-4278977+
9	RALGDS	ENSG00000160271	c.Ueno201210kidney_X000686	JGIv7b.000037132_16098-92836+
9	RALGPS2	ENSG00000116191	c.TXGP201107_X005443	JGIv7b.000069443_8006712-8127328+
9	RANBP3L	ENSG00000164188	c.Ismailoglu201203_X006088	JGIv7b.000052441_5879813-5917236+
9	RAP2B	ENSG00000181467	c.JGIL6RMv1_XeXenL6RMv10046687m	JGIv7b.000082102_2752301-2754626-
9	RASAL2	ENSG00000075391	c.Ueno201210intestine_X000941	JGIv7b.000053263_5724488-5894468+
9	RASL11B	ENSG00000128045	c.Amin201106_X008582	JGIv7b.000031653_2629682-2632774-
9	RASL11B	ENSG00000128045	c.Taira201203brain_X011867	JGIv7b.000106789_116152-130435+
9	RFTN1	ENSG00000131378	c.Taira201203kidney_X004746	JGIv7b.000036134_3269313-3468627+
9	RHOB	ENSG00000143878	c.UniGene_Xl_S29750496	JGIv7b.000197721_3029398-3031760-
9	RIPK4	ENSG00000183421	c.Ismailoglu201203_X000874	JGIv7b.000006590_637212-658895+
9	RSL24D1	ENSG00000137876	c.Taira201203st35_X002037	JGIv7b.000059883_685931-696833-
9	RTN4R	ENSG00000040608	c.Quigley201212_X010322	JGIv7b.000015898_339476-344768-
9	SAMD11	ENSG00000187634	c.Taira201203st35_X003036	JGIv7b.000154389_3630758-3770009-
9	SDC1	ENSG00000115884	c.XGI_TC447660	JGIv7b.000093416_2152447-2199814+
9	SERBP1	ENSG00000142864	c.Quigley201212_X040024	JGIv7b.000155039_498748-516382+
9	SGPP1	ENSG00000126821	c.Quigley201212_X045437	JGIv7b.000230550_1467415-1468620-
9	SIX4	ENSG00000100625	c.Ueno201210st08_X001009	JGIv7b.000133644_326931-344729+
9	SKAP2	ENSG00000005020	c.UniGene_Xl_S22300597	JGIv7b.000178713_2221899-2406356+
9	SLC12A2	ENSG00000064651	c.TXGP201107_X009830	JGIv7b.000386206_174616-234420-
9	SLC1A5	ENSG00000105281	c.Quigley201212_X007528	JGIv7b.000012933_2889836-2901445+
9	SLC24A3	ENSG00000185052	c.Audic201207_X042476	JGIv7b.000180104_625689-641024-
9	SLC4A11	ENSG00000088836	c.Quigley201212_X046123	JGIv7b.000243760_504222-594449-
9	SLC4A11	ENSG00000088836	c.Ueno201210heart_X000036	JGIv7b.000001168_5689279-5772044+
9	SLC7A5	ENSG00000103257	c.Taira201203brain_X001118	JGIv7b.000005765_859014-883851-
9	SLC9A3R2	ENSG00000065054	c.JGIL6RMv1_XeXenL6RMv10003323m	JGIv7b.000000939_5830455-5901355-
9	SLCO2B1	ENSG00000137491	c.Ueno201210intestine_X001274	JGIv7b.000086352_866675-920186+
9	SLIT2	ENSG00000145147	c.Taira201203heart_X003620	JGIv7b.000047509_2463242-2491403-
9	SNAI2	ENSG00000019549	c.Taira201203st20_X000123	JGIv7b.000002511_567992-571993-
9	SP4	ENSG00000105866	c.Ismailoglu201203_X011445	JGIv7b.000222217_365400-379296+
9	SP4	ENSG00000105866	c.Taira201203st08_X003093	JGIv7b.000057216_4582473-4598765+
9	SP8	ENSG00000164651	c.Chang2013_X019485	JGIv7b.000057216_4321306-4326642-
9	SPRY2	ENSG00000136158	c.Ismailoglu201203_X011410	JGIv7b.000221007_977829-985672+
9	SPRY4	ENSG00000187678	c.Ismailoglu201203_X005712	JGIv7b.000048253_6446228-6447926+
9	STXBP1	ENSG00000136854	c.Ueno201210st08_X000374	JGIv7b.000024596_397036-420232-
9	TANC2	ENSG00000170921	c.JGIL6RMv1_XeXenL6RMv10011551m	JGIv7b.000075417_1239276-1260175-
9	TDRD1	ENSG00000095627	c.Taira201203ovary_X002135	JGIv7b.000020641_2492950-2544213-
9	TMEM106C	ENSG00000134291	c.Amin201106_X020190	JGIv7b.000133382_2622251-2633771+
9	TMEM214	ENSG00000119777	c.TXGP201107_X005979	JGIv7b.000080529_853140-864198-
9	TMSB4X	ENSG00000205542	c.Taira201203testis_X004013	JGIv7b.000337436_705199-705711+
9	TNIK	ENSG00000154310	c.Taira201203st30_X002423	JGIv7b.000058517_4290194-4457384-
9	TP53BP2	ENSG00000143514	c.Taira201203st08_X004147	JGIv7b.000102974_5819544-5855589+
9	TRIM13	ENSG00000204977	c.Taira201203ovary_X000476	JGIv7b.000005732_10285452-10293937+
9	TRIM29	ENSG00000137699	c.Quigley201212_X030178	JGIv7b.000078649_1417247-1449329+
9	TRIM32	ENSG00000119401	c.Taira201203brain_X012392	JGIv7b.000122663_544990-554113+
9	TRIM39	ENSG00000230308	c.UniGene_Xl_S14219872	JGIv7b.000074488_1497018-1508582+
9	TSC22D3	ENSG00000157514	c.Quigley201112_X007227	JGIv7b.000036864_3219695-3301421+
9	TSPAN1	ENSG00000117472	c.Ueno201210kidney_X001802	JGIv7b.000276272_818115-826957+
9	TTC39A	ENSG00000085831	c.Taira201203stomach_X001322	JGIv7b.000053263_1906679-1955715-
9	TXN2	ENSG00000100348	c.Audic201207_X046494	JGIv7b.000245044_7065204-7081971-
9	USP12	ENSG00000152484	c.Audic201207_X039040	JGIv7b.000145382_55979-71967-
9	USP54	ENSG00000166348	c.Audic201207_X010671	JGIv7b.000016807_2381299-2458317-
9	VENTX	ENSG00000151650	c.Taira201203st20_X000469	JGIv7b.000007555_1662265-1664543+
9	VRK1	ENSG00000100749	c.Quigley201212_X033161	JGIv7b.000096659_3690630-3713412+
9	WDR18	ENSG00000065268	c.TXGP201107_X003499	JGIv7b.000039437_1417006-1426838+
9	WDSUB1	ENSG00000196151	c.Ueno201210egg_X000615	JGIv7b.000043242_11354789-11359502+
9	WWC1	ENSG00000113645	c.Taira201203lung_X002078	JGIv7b.000018892_11469448-11571373+
9	YWHAG	ENSG00000170027	c.Amin201106_X015026	JGIv7b.000067669_2754890-2776712-
9	ZCCHC10	ENSG00000155329	c.TXGP201107_X004276	JGIv7b.000048253_6697303-6711772+
9	ZEB1	ENSG00000148516	c.Taira201203lung_X004379	JGIv7b.000052573_4094827-4173464+
9	ZMYND8	ENSG00000101040	c.Taira201203egg_X001517	JGIv7b.000014557_5824487-5885534+
9	ZNF268	ENSG00000090612	c.Taira201203egg_X005379	JGIv7b.000094754_348705-387133+
9	ZNF281	ENSG00000162702	c.JGIL6RMv1_XeXenL6RMv10034636m	JGIv7b.000013265_759795-783012-
9	ZNF385A	ENSG00000161642	c.Audic201207_X037491	JGIv7b.000133382_749735-917613-
9	ZNF462	ENSG00000148143	c.Taira201203kidney_X008935	JGIv7b.000090041_150918-206742-
9	ZNF658	ENSG00000196409	c.Taira201203muscle_X001081	JGIv7b.000045548_356317-358916-
9	ZSWIM5	ENSG00000162415	c.Ueno2012102cells_X001536	JGIv7b.000175714_234323-250264-
8	ABCB5	ENSG00000004846	c.Taira201203st12_X004073	JGIv7b.000268161_4442-43431-
8	ABLIM1	ENSG00000099204	c.Taira201203st30_X001155	JGIv7b.000020641_2269522-2369862+
8	ACSS2	ENSG00000131069	c.Audic201207_X040469	JGIv7b.000162564_413510-448564-
8	ACTA1	ENSG00000143632	c.XenBase_163916499	JGIv7b.000044061_721317-723151-
8	ADD1	ENSG00000087274	c.Quigley201212_X001741	JGIv7b.000003467_5286677-5346141+
8	AGMO	ENSG00000187546	c.Taira201203eye_X014094	JGIv7b.000300794_1443102-1599480-
8	AHDC1	ENSG00000126705	c.Quigley201212_X005135	JGIv7b.000008834_420103-477173+
8	AIFM3	ENSG00000183773	c.Audic201207_X035841	JGIv7b.000112554_2492291-2538355+
8	AIM1	ENSG00000112297	c.Taira201203skin_X000443	JGIv7b.000008630_4046678-4126721+
8	AIP	ENSG00000110711	c.Amin201106_X009833	JGIv7b.000039604_1732013-1775291-
8	ALS2CL	ENSG00000178038	c.Taira201203eye_X009500	JGIv7b.000090265_860117-915836-
8	ANKRD17	ENSG00000132466	c.Quigley201212_X003800	JGIv7b.000006762_365573-457689+
8	APLNR	ENSG00000134817	c.Taira201203heart_X008194	JGIv7b.000363773_278670-281111-
8	ARF4	ENSG00000168374	c.TXGP201107_X009884	JGIv7b.000392913_294616-309405-
8	ARG1	ENSG00000118520	c.Audic201207_X034514	JGIv7b.000102277_1378103-1389903+
8	ARHGAP12	ENSG00000165322	c.Taira201203eye_X003355	JGIv7b.000017434_2102845-2147358-
8	ARHGAP42	ENSG00000165895	c.Ueno201210kidney_X001335	JGIv7b.000104417_3042407-3211551-
8	ARHGEF26	ENSG00000114790	c.Taira201203lung_X008777	JGIv7b.000387329_906997-976033+
8	ARX	ENSG00000004848	c.Taira201203st25_X004811	JGIv7b.000262098_708021-721598-
8	ATF4	ENSG00000128272	c.TeperekTkacz201206_X000783	JGIv7b.000012423_1457849-1460984-
8	ATF7IP	ENSG00000171681	c.Ueno201210skin_X000949	JGIv7b.000245044_6062302-6121774+
8	ATP11A	ENSG00000068650	c.Taira201203eye_X014350	JGIv7b.000338390_843756-942050+
8	ATP11C	ENSG00000101974	c.Taira201203spleen_X002687	JGIv7b.000050694_5146702-5217108-
8	ATP13A3	ENSG00000133657	c.Quigley201212_X015590	JGIv7b.000030987_1960614-1998254-
8	ATP6AP2	ENSG00000182220	c.TXGP201107_X000731	JGIv7b.000007331_150884-172245+
8	AUTS2	ENSG00000158321	c.Taira201203st09_X003346	JGIv7b.000097703_2509070-2787976-
8	B3GNT2	ENSG00000170340	c.Quigley201212_X035669	JGIv7b.000111824_1159597-1177869+
8	B3GNT6	ENSG00000262264	c.Taira201203st12_X000165	JGIv7b.000003586_1030343-1049704-
8	BACE2	ENSG00000182240	c.Taira201203st08_X000265	JGIv7b.000003881_2802274-2844625+
8	BAHD1	ENSG00000140320	c.Taira201203ovary_X004526	JGIv7b.000061444_1104497-1177704+
8	BAIAP2	ENSG00000175866	c.TXGP201107_X000418	JGIv7b.000005370_698862-854550-
8	BCL11B	ENSG00000127152	c.Taira201203ovary_X005537	JGIv7b.000096659_4835219-4910983-
8	BEND7	ENSG00000165626	c.Taira201203kidney_X004445	JGIv7b.000033104_5990079-6025148+
8	BOK	ENSG00000176720	c.Audic201207_X050834	JGIv7b.000376454_690766-706740-
8	C19orf54	ENSG00000188493	c.Audic201207_X022939	JGIv7b.000050079_2059231-2068076-
8	C1GALT1	ENSG00000106392	c.Quigley201212_X026596	JGIv7b.000061124_6191824-6227022+
8	C8orf42	ENSG00000180190	c.UniGene_Xl_S22811512	JGIv7b.000076530_659206-713514-
8	CAV2	ENSG00000105971	c.JGIL6RMv1_XeXenL6RMv10018453m	JGIv7b.000003272_1894764-1900059-
8	CBR4	ENSG00000145439	c.Audic201207_X009465	JGIv7b.000014692_9422410-9434441+
8	CBX5	ENSG00000094916	c.UniGene_Xl_S16291556	JGIv7b.000005732_6374541-6404996+
8	CCDC11	ENSG00000172361	c.Quigley201207_X010394	JGIv7b.000143831_711889-730648-
8	CCND2	ENSG00000118971	c.TXGP201107_X003926	JGIv7b.000045452_288414-325798-
8	CD38	ENSG00000004468	c.XenBase_148231198	JGIv7b.000302805_608983-620936-
8	CDC42EP1	ENSG00000128283	c.Chang2013_X011274	JGIv7b.000029769_416771-444642+
8	CDH18	ENSG00000145526	c.JGIL6RMv1_XeXenL6RMv10038213m	JGIv7b.000011199_806038-833011+
8	CEP170	ENSG00000143702	c.JGIL6RMv1_XeXenL6RMv10043180m	JGIv7b.000040687_10583-61376+
8	CHFR	ENSG00000072609	c.Ueno201210st10_X000801	JGIv7b.000042960_1445393-1473148-
8	CHN2	ENSG00000106069	c.Taira201203kidney_X011426	JGIv7b.000178713_711060-881735-
8	CITED2	ENSG00000164442	c.Taira201203lung_X000289	JGIv7b.000003036_19-1129-
8	CLIP1	ENSG00000130779	c.Ismailoglu201203_X012964	JGIv7b.000395028_893459-981074+
8	COG3	ENSG00000136152	c.Chang2013_X007060	JGIv7b.000014978_6038117-6072924-
8	CREBBP	ENSG00000005339	c.Taira201203ovary_X000147	JGIv7b.000000939_3726376-3902636-
8	CSRNP1	ENSG00000144655	c.Ismailoglu201203_X006178	JGIv7b.000052573_13116251-13131534-
8	CYB561	ENSG00000008283	c.Ismailoglu201203_X007506	JGIv7b.000075417_1212947-1237960+
8	CYP4F22	ENSG00000171954	c.JGIL6RMv1_XeXenL6RMv10037111m	JGIv7b.000176467_1344198-1376450-
8	DACT1	ENSG00000165617	c.Taira201203egg_X006008	JGIv7b.000133644_1074197-1080957-
8	DBC1	ENSG00000078725	c.Taira201203brain_X000603	JGIv7b.000003272_3743421-3796432-
8	DLC1	ENSG00000164741	c.Taira201203ovary_X002738	JGIv7b.000031653_868617-919767+
8	DLL1	ENSG00000198719	c.Audic201207_X016858	JGIv7b.000034423_1987041-2006352+
8	DNAJC1	ENSG00000136770	c.JGIL6RMv1_XeXenL6RMv10055599m	JGIv7b.000155082_1594917-1694154-
8	DNASE1L3	ENSG00000163687	c.JGIL6RMv1_XeXenL6RMv10025938m	JGIv7b.000117532_85165-89493+
8	DNMBP	ENSG00000107554	c.Quigley201212_X048743	JGIv7b.000299965_853456-958857+
8	DRGX	ENSG00000165606	c.JGIL6RMv1_XeXenL6RMv10054007m	JGIv7b.000057114_1836235-1862834+
8	DSG2	ENSG00000046604	c.Quigley201112_X019328	JGIv7b.000215439_828876-855179+
8	DYRK2	ENSG00000127334	c.Audic201207_X046260	JGIv7b.000237412_1761562-1769658-
8	DYRK3	ENSG00000143479	c.TXGP201107_X000229	JGIv7b.000002841_940250-969796-
8	EBF1	ENSG00000164330	c.Taira201203brain_X014803	JGIv7b.000204150_166270-219840-
8	EBF3	ENSG00000108001	c.Park201106_X005377	JGIv7b.000016863_6235196-6380070-
8	EHMT1	ENSG00000181090	c.JGIL6RMv1_XeXenL6RMv10009206m	JGIv7b.000037448_873542-911721+
8	EIF4G3	ENSG00000075151	c.Taira201203st35_X001960	JGIv7b.000057316_176998-254298+
8	ELMO2	ENSG00000062598	c.Taira201203stomach_X001856	JGIv7b.000094404_1511764-1543653+
8	ELOVL7	ENSG00000164181	c.Quigley201112_X017330	JGIv7b.000160877_5996-26907-
8	EMP2	ENSG00000213853	c.Audic201207_X014026	JGIv7b.000026364_1702760-1734198-
8	EPB41L5	ENSG00000115109	c.Ismailoglu201203_X008017	JGIv7b.000084188_1234724-1263846+
8	EPHA2	ENSG00000142627	c.Quigley201212_X017280	JGIv7b.000036295_614456-639673+
8	EPHA4	ENSG00000116106	c.Ueno201210brain_X003128	JGIv7b.000294828_446307-492882+
8	EPHA7	ENSG00000135333	c.Taira201203heart_X006073	JGIv7b.000131887_1407993-1505689-
8	EPS8L2	ENSG00000177106	c.Taira201203eye_X007208	JGIv7b.000054194_110276-189987+
8	ERF	ENSG00000105722	c.TXGP201107_X008788	JGIv7b.000232882_2490588-2538532-
8	FAM107B	ENSG00000065809	c.Audic201207_X007604	JGIv7b.000012518_13612597-13650359-
8	FAM83G	ENSG00000188522	c.TXGP201107_X000117	JGIv7b.000000939_6194250-6228039+
8	FES	ENSG00000182511	c.UniGene_Xl_S20755862	JGIv7b.000106789_1277945-1466451-
8	FHL3	ENSG00000183386	c.Park201106_X007550	JGIv7b.000030711_346387-396253+
8	FIGN	ENSG00000182263	c.Taira201203st20_X000290	JGIv7b.000005732_3547623-3552420-
8	FLRT3	ENSG00000125848	c.XGI_TC415397	JGIv7b.000111824_4664681-4680220+
8	FOXO1	ENSG00000150907	c.Taira201203intestine_X008540	JGIv7b.000200825_3964532-4012228-
8	FRMD4B	ENSG00000114541	c.Ueno201210heart_X000557	JGIv7b.000034527_2515085-2670960+
8	FRS2	ENSG00000166225	c.Audic201207_X024055	JGIv7b.000052352_1674300-1701784-
8	FRS3	ENSG00000137218	c.Taira201203st30_X003297	JGIv7b.000106735_317550-370528-
8	FRY	ENSG00000073910	c.Ismailoglu201203_X011054	JGIv7b.000200825_501019-705092+
8	FSCN2	ENSG00000186765	c.Taira201203eye_X001111	JGIv7b.000007000_529633-563063-
8	FURIN	ENSG00000140564	c.Quigley201212_X005375	JGIv7b.000009266_6785284-6897454+
8	FUT1	ENSG00000174951	c.JGIL6RMv1_XeXenL6RMv10055007m	JGIv7b.000056777_1892817-1910366-
8	FXR1	ENSG00000114416	c.Audic201207_X041462	JGIv7b.000168805_570588-602082+
8	FZD3	ENSG00000104290	c.Park201106_X017045	JGIv7b.000102262_2084126-2142474+
8	GLI3	ENSG00000106571	c.XenBase_148232378	JGIv7b.000005228_2713353-2860904-
8	GLRX	ENSG00000173221	c.JGIL6RMv1_XeXenL6RMv10016745m	JGIv7b.000164049_3229386-3236758+
8	GNB3	ENSG00000111664	c.Quigley201112_X013169	JGIv7b.000079772_5446576-5470832+
8	GNS	ENSG00000135677	c.Ueno201210egg_X001379	JGIv7b.000237412_2338421-2370940-
8	GOPC	ENSG00000047932	c.Ueno201210brain_X003080	JGIv7b.000275342_295296-312781+
8	GPR125	ENSG00000152990	c.Ueno201210st09_X000420	JGIv7b.000047509_2132692-2178900+
8	GPR157	ENSG00000180758	c.Taira201203liver_X002579	JGIv7b.000090080_253934-446460+
8	GPRC5C	ENSG00000170412	c.Quigley201212_X049033	JGIv7b.000313308_81300-96886-
8	GRHL1	ENSG00000134317	c.Quigley201212_X038939	JGIv7b.000142445_3307836-3336061+
8	GRK6	ENSG00000198055	c.Audic201207_X003541	JGIv7b.000005925_11771828-11809739-
8	GXYLT2	ENSG00000172986	c.JGIL6RMv1_XeXenL6RMv10052747m	JGIv7b.000034527_610176-642867-
8	HBEGF	ENSG00000113070	c.Ueno201210st08_X001116	JGIv7b.000179377_195736-224917+
8	HES1	ENSG00000114315	c.JGIL6RMv1_XeXenL6RMv10001368m	JGIv7b.000043648_488242-491835-
8	HIC1	ENSG00000177374	c.Taira201203heart_X002837	JGIv7b.000035361_2622962-2635841+
8	HIC2	ENSG00000169635	c.Quigley201212_X019478	JGIv7b.000043729_460943-488374+
8	HIC2	ENSG00000169635	c.TeperekTkacz201206_X003760	JGIv7b.000097703_665898-696145-
8	HK1	ENSG00000156515	c.Taira201203kidney_X012014	JGIv7b.000203187_151628-203058+
8	HOXC4	ENSG00000198353	c.Taira201203lung_X000567	JGIv7b.000005732_6823463-6887128-
8	HS6ST1	ENSG00000136720	c.Taira201203st15_X001218	JGIv7b.000043061_3270085-3344506-
8	ID4	ENSG00000172201	c.XGI_TC415880	JGIv7b.000133814_2179827-2185333-
8	IFFO2	ENSG00000169991	c.Ismailoglu201203_X010990	JGIv7b.000195950_1157943-1197156+
8	INPPL1	ENSG00000165458	c.Quigley201212_X008796	JGIv7b.000013921_224265-255737+
8	IRF2BP2	ENSG00000168264	c.Taira201203eye_X008827	JGIv7b.000078860_1600256-1609570+
8	ITPKB	ENSG00000143772	c.Chung201110_X001843	JGIv7b.000021980_611005-665833+
8	KCNJ15	ENSG00000157551	c.Chung201110_X000558	JGIv7b.000006590_2904745-2943919-
8	KCNQ1	ENSG00000053918	c.Chang2013_X031703	JGIv7b.000183929_1448290-1533199-
8	KCTD15	ENSG00000153885	c.Audic201207_X033940	JGIv7b.000098999_1919132-1949530-
8	KIAA1737	ENSG00000198894	c.Ismailoglu201203_X012394	JGIv7b.000289484_168780-179149+
8	KLF15	ENSG00000163884	c.Taira201203egg_X000195	JGIv7b.000002841_1794532-1809635+
8	KLHL2	ENSG00000109466	c.Taira201203brain_X003264	JGIv7b.000014660_621916-688387+
8	LARP1	ENSG00000155506	c.Quigley201212_X010126	JGIv7b.000015893_4931338-4978974+
8	LDB1	ENSG00000198728	c.JGIL6RMv1_XeXenL6RMv10027715m	JGIv7b.000171879_665375-723955-
8	LIN54	ENSG00000189308	c.Audic201207_X004996	JGIv7b.000008225_114010-320259-
8	LMNB1	ENSG00000113368	c.Taira201203st40_X002899	JGIv7b.000332973_1415919-1438323-
8	LRRC18	ENSG00000165383	c.Taira201203intestine_X004862	JGIv7b.000057114_2101153-2117665+
8	LRRC1	ENSG00000137269	c.mgEST_1013255056	JGIv7b.000052702_7888620-7999165-
8	LTBP1	ENSG00000049323	c.UniGene_Xl_S13797711	JGIv7b.000007328_1013448-1130836+
8	LUZP1	ENSG00000169641	c.Taira201203egg_X006500	JGIv7b.000166674_184930-246730+
8	LZTS2	ENSG00000107816	c.Taira201203st30_X001037	JGIv7b.000016863_36420-136142+
8	MAP4K3	ENSG00000011566	c.TXGP201107_X003971	JGIv7b.000045784_4711195-4892476-
8	MAPKAPK2	ENSG00000266641	c.Amin201106_X020681	JGIv7b.000138050_250534-297094-
8	MARCKS	ENSG00000155130	c.Quigley201212_X000596	JGIv7b.000000873_623266-628194+
8	MARK2	ENSG00000072518	c.Quigley201207_X000409	JGIv7b.000002589_1126703-1224599+
8	MARK4	ENSG00000007047	c.JGIL6RMv1_XeXenL6RMv10023283m	JGIv7b.000050694_5871956-5916359-
8	MEIS1	ENSG00000143995	c.Ueno2012104cells_X001020	JGIv7b.000111824_2376300-2542961+
8	METRNL	ENSG00000176845	c.Amin201106_X021936	JGIv7b.000163806_2002396-2014033+
8	MEX3B	ENSG00000183496	c.JGIL6RMv1_XeXenL6RMv10001192m	JGIv7b.000009266_5073229-5078324+
8	MGLL	ENSG00000074416	c.Ueno2012106cells_X002065	JGIv7b.000277614_3254674-3262466+
8	MICALL2	ENSG00000164877	c.Ueno201210st08_X000359	JGIv7b.000023403_11645669-11695078-
8	MID1	ENSG00000101871	c.Taira201203liver_X001020	JGIv7b.000020985_420172-524387-
8	MIDN	ENSG00000167470	c.Park201106_X012261	JGIv7b.000054274_2433349-2443751-
8	MKNK2	ENSG00000099875	c.Audic201207_X017410	JGIv7b.000035716_378830-401360-
8	MMP21	ENSG00000154485	c.JGIL6RMv1_XeXenL6RMv10053480m	JGIv7b.000069562_327632-339045+
8	MOB2	ENSG00000182208	c.Taira201203ovary_X004219	JGIv7b.000056777_5298941-5330716-
8	MSH2	ENSG00000095002	c.Chang2013_X026090	JGIv7b.000102974_16964635-17040925+
8	MSN	ENSG00000147065	c.Taira201203lung_X004066	JGIv7b.000047820_104689-172159-
8	MTSS1	ENSG00000170873	c.Quigley201212_X028389	JGIv7b.000071264_2654267-2710700+
8	MYH9	ENSG00000100345	c.Ueno201210st08_X000345	JGIv7b.000023165_4076352-4130878+
8	NA	c.Taira201203eye_X014630	JGIv7b.000381972_174826-191570+
8	NCKIPSD	ENSG00000213672	c.Ueno201210st10_X002082	JGIv7b.000277614_1831217-1898123+
8	NDRG1	ENSG00000104419	c.Audic201207_X046301	JGIv7b.000237598_2549739-2728118+
8	NDST1	ENSG00000070614	c.Chang2013_X007451	JGIv7b.000015893_6339799-6400985+
8	NFIB	ENSG00000147862	c.Ueno201210heart_X000674	JGIv7b.000045965_434753-575831+
8	NHS	ENSG00000188158	c.XGI_TC413608	JGIv7b.000267344_992172-1060227-
8	NOTCH2	ENSG00000134250	c.Taira201203spleen_X001466	JGIv7b.000023165_1523768-1622744+
8	NR4A1	ENSG00000123358	c.Audic201207_X009879	JGIv7b.000014978_4591346-4624683-
8	NRARP	ENSG00000198435	c.Quigley201112_X007381	JGIv7b.000037448_51310-52352-
8	NSDHL	ENSG00000147383	c.Ismailoglu201203_X009379	JGIv7b.000125180_1056876-1073873+
8	NTMT1	ENSG00000148335	c.JGIL6RMv1_XeXenL6RMv10053337m	JGIv7b.000091271_533636-539013-
8	NUDT21	ENSG00000167005	c.Chang2013_X014085	JGIv7b.000039730_341533-351912+
8	NVL	ENSG00000143748	c.Chang2013_X026039	JGIv7b.000102974_5681357-5713499+
8	NXPE2	ENSG00000204361	c.Quigley201212_X031321	JGIv7b.000083106_58845-77000+
8	OVOL2	ENSG00000125850	c.Ueno201210st10_X001376	JGIv7b.000089475_558615-573680-
8	PARD3B	ENSG00000116117	c.Chang2013_X027491	JGIv7b.000120240_7514518-7551264-
8	PCGF2	ENSG00000056661	c.Ueno201210egg_X000928	JGIv7b.000075417_4810509-4823106+
8	PDLIM2	ENSG00000120913	c.JGIL6RMv1_XeXenL6RMv10046305m	JGIv7b.000059267_270303-279182+
8	PEX10	ENSG00000157911	c.Ismailoglu201203_X005575	JGIv7b.000047457_2859340-2869857-
8	PHLPP1	ENSG00000081913	c.Taira201203lung_X004923	JGIv7b.000063567_2373863-2453901-
8	PIAS4	ENSG00000105229	c.Ismailoglu201203_X010095	JGIv7b.000152942_241774-270731+
8	PITPNC1	ENSG00000154217	c.Taira201203brain_X008497	JGIv7b.000056777_4344138-4458433+
8	PKP4	ENSG00000144283	c.Quigley201212_X019307	JGIv7b.000043242_11519944-11703989-
8	PLCG2	ENSG00000197943	c.Taira201203kidney_X012315	JGIv7b.000227593_45464-134106-
8	PLCL2	ENSG00000154822	c.TXGP201107_X003341	JGIv7b.000036134_3004921-3155992-
8	PLEKHA6	ENSG00000143850	c.Ueno201210brain_X002508	JGIv7b.000151578_1015556-1138182-
8	PLEKHA7	ENSG00000166689	c.Ueno201210intestine_X000828	JGIv7b.000047091_1025259-1116803+
8	PLXNA2	ENSG00000076356	c.JGIL6RMv1_XeXenL6RMv10044474m	JGIv7b.000005269_266961-348065-
8	PLXNB1	ENSG00000164050	c.Taira201203lung_X001531	JGIv7b.000013523_3509601-3656139-
8	PPA1	ENSG00000180817	c.UniGene_Xl_S28473618	JGIv7b.000010944_2976060-3026169+
8	PPARA	ENSG00000186951	c.Audic201207_X028232	JGIv7b.000070246_997262-1014814-
8	PPM1B	ENSG00000138032	c.JGIL6RMv1_XeXenL6RMv10010126m	JGIv7b.000027036_2188991-2217600+
8	PRICKLE1	ENSG00000139174	c.Taira201203egg_X004705	JGIv7b.000074339_3116341-3188715-
8	PRICKLE2	ENSG00000163637	c.Taira201203brain_X005828	JGIv7b.000034527_5452582-5561878+
8	PRKAR2A	ENSG00000114302	c.Taira201203st10_X000746	JGIv7b.000013523_5922785-5975264+
8	PRKCH	ENSG00000027075	c.Ismailoglu201203_X005346	JGIv7b.000045985_1934926-2037100+
8	PRLR	ENSG00000113494	c.Ueno201210eye_X001081	JGIv7b.000052441_4960256-5000041-
8	PROM1	ENSG00000007062	c.Quigley201212_X041691	JGIv7b.000171879_547287-615138-
8	PRR16	ENSG00000184838	c.Taira201203brain_X002649	JGIv7b.000012879_2337952-2381806-
8	PSMB1	ENSG00000008018	c.Chang2013_X012554	JGIv7b.000034423_1803058-1811589+
8	PTBP1	ENSG00000011304	c.JGIL6RMv1_XeXenL6RMv10033553m	JGIv7b.000054274_3433458-3462261-
8	PTCH2	ENSG00000117425	c.Ueno201210eye_X002089	JGIv7b.000325141_1096289-1126340+
8	RAB11FIP3	ENSG00000090565	c.JGIL6RMv1_XeXenL6RMv10023483m	JGIv7b.000023403_3702407-3723380+
8	RAB1A	ENSG00000138069	c.Audic201207_X006605	JGIv7b.000012020_7182367-7214204-
8	RAB2A	ENSG00000104388	c.Ueno201210kidney_X001726	JGIv7b.000230826_4529584-4587785+
8	RAB34	ENSG00000109113	c.Park201106_X008291	JGIv7b.000035361_3567706-3589048+
8	RAB3C	ENSG00000152932	c.Audic201207_X022746	JGIv7b.000049557_595919-610329+
8	RALGPS1	ENSG00000136828	c.Ueno201210stomach_X000045	JGIv7b.000037448_1195719-1384115+
8	RANBP3L	ENSG00000164188	c.Taira201203eye_X006809	JGIv7b.000051452_1513208-1555038-
8	RARB	ENSG00000077092	c.JGIL6RMv1_XeXenL6RMv10055446m	JGIv7b.000075417_6179970-6222112+
8	RASGEF1B	ENSG00000138670	c.Taira201203st10_X002450	JGIv7b.000058878_1745311-1779743-
8	RASSF9	ENSG00000198774	c.Ueno201210brain_X000842	JGIv7b.000025194_3953460-3956064-
8	RBBP8NL	ENSG00000130701	c.Quigley201212_X009044	JGIv7b.000014557_984841-1025105-
8	RBFOX2	ENSG00000100320	c.Audic201207_X013033	JGIv7b.000023165_4276061-4348939+
8	RBM47	ENSG00000163694	c.Taira201203spleen_X001191	JGIv7b.000016001_6999759-7071244-
8	RBMS1	ENSG00000153250	c.JGIL6RMv1_XeXenL6RMv10037554m	JGIv7b.000043242_10716545-10820138+
8	RBMS1	ENSG00000153250	c.Taira201203lung_X000422	JGIv7b.000004321_11135477-11239505+
8	RGCC	ENSG00000102760	c.Taira201203st25_X000983	JGIv7b.000014978_7745525-7756248-
8	RHOF	ENSG00000139725	c.Taira201203st09_X004136	JGIv7b.000184375_227077-255550+
8	RMDN1	ENSG00000176623	c.JGIL6RMv1_XeXenL6RMv10027898m	JGIv7b.000234771_1185778-1195540+
8	RNF152	ENSG00000176641	c.Audic201207_X049185	JGIv7b.000313174_64933-68446-
8	RRAGC	ENSG00000116954	c.JGIL6RMv1_XeXenL6RMv10010827m	JGIv7b.000013204_2188603-2199089-
8	RXRA	ENSG00000186350	c.Taira201203spleen_X005371	JGIv7b.000255149_97849-211857-
8	SCARA5	ENSG00000168079	c.Taira201203eye_X001410	JGIv7b.000008276_254067-389927+
8	SDC2	ENSG00000169439	c.XGI_TC420850	JGIv7b.000062229_2486413-2560199-
8	SDC4	ENSG00000124145	c.Quigley201207_X007928	JGIv7b.000075417_3959736-3979041+
8	SEMA4C	ENSG00000168758	c.XenBase_50415519	JGIv7b.000247724_5453053-5484773-
8	2015-09-09	ENSG00000184640	c.JGIL6RMv1_XeXenL6RMv10007236m	JGIv7b.000122740_239816-272259+
8	SERBP1	ENSG00000142864	c.mgEST_1013085746	JGIv7b.000275988_364633-380237-
8	SGK223	ENSG00000182319	c.Taira201203ovary_X004374	JGIv7b.000058878_3733905-3759910+
8	SH3GL2	ENSG00000107295	c.Taira201203st30_X002542	JGIv7b.000061609_650950-737278+
8	SLC16A3	ENSG00000141526	c.Taira201203st09_X001573	JGIv7b.000031690_304678-364608+
8	SLC22A5	ENSG00000197375	c.Taira201203st12_X001028	JGIv7b.000018892_8572850-8601844+
8	SLC23A1	ENSG00000170482	c.Taira201203kidney_X004916	JGIv7b.000037038_2620231-2689966+
8	SLC25A25	ENSG00000148339	c.Taira201203brain_X013700	JGIv7b.000162900_50974-63402-
8	SLC25A25	ENSG00000148339	c.Taira201203brain_X015216	JGIv7b.000229341_725869-749167+
8	SLC25A45	ENSG00000162241	c.JGIL6RMv1_XeXenL6RMv10036830m	JGIv7b.000021980_123032-146407-
8	SLC2A1	ENSG00000117394	c.Taira201203intestine_X007817	JGIv7b.000155288_417810-469979-
8	SLC30A10	ENSG00000196660	c.Ueno201210st20_X000279	JGIv7b.000027161_4646886-4654585-
8	SLC30A7	ENSG00000162695	c.Quigley201212_X021738	JGIv7b.000047606_6393376-6413943+
8	SLC30A8	ENSG00000164756	c.Quigley201112_X017380	JGIv7b.000160942_6433391-6462650+
8	SLC35A3	ENSG00000117620	c.Quigley201212_X048992	JGIv7b.000307846_1501148-1521783+
8	SLC35B2	ENSG00000157593	c.Ismailoglu201203_X011977	JGIv7b.000256136_188055-220485+
8	SLC35D1	ENSG00000116704	c.Ismailoglu201203_X010139	JGIv7b.000155039_658062-678218+
8	SLC43A1	ENSG00000149150	c.Audic201207_X040465	JGIv7b.000161773_9312-562292+
8	SLC4A1AP	ENSG00000163798	c.Quigley201212_X034505	JGIv7b.000102974_2251546-2272121+
8	SOX11	ENSG00000176887	c.XenBase_2522256	JGIv7b.000043061_5953297-5961782+
8	SOX7	ENSG00000171056	c.Taira201203eye_X010098	JGIv7b.000102262_3078058-3084084-
8	SP8	ENSG00000164651	c.Taira201203brain_X015116	JGIv7b.000222217_37426-42624-
8	SPRED2	ENSG00000198369	c.Ueno201210st08_X000148	JGIv7b.000012020_7309960-7407422-
8	SPTBN1	ENSG00000115306	c.Taira201203kidney_X008720	JGIv7b.000086070_1489482-1606167-
8	SRP68	ENSG00000167881	c.TeperekTkacz201205_X001763	JGIv7b.000106323_1258583-1277458+
8	SRP9	ENSG00000143742	c.XenBase_148234311	JGIv7b.000102974_5193679-5201441-
8	SSBP3	ENSG00000157216	c.Quigley201212_X024431	JGIv7b.000053263_3428439-3463570-
8	STX18	ENSG00000168818	c.Chang2013_X029200	JGIv7b.000146311_1841266-1949593-
8	SULT6B1	ENSG00000138068	c.Quigley201212_X041823	JGIv7b.000174427_458403-461994+
8	SUSD1	ENSG00000106868	c.Taira201203lung_X002473	JGIv7b.000025212_147842-202826-
8	SYT16	ENSG00000139973	c.JGIL6RMv1_XeXenL6RMv10032721m	JGIv7b.000045985_2157302-2222301+
8	SYT1	ENSG00000067715	c.Audic201207_X035567	JGIv7b.000109526_76363-105939+
8	TACR1	ENSG00000115353	c.Taira201203st25_X000956	JGIv7b.000014870_628465-761139-
8	TACSTD2	ENSG00000184292	c.Taira201203st35_X001118	JGIv7b.000027036_4161487-4171888+
8	TBC1D1	ENSG00000065882	c.Taira201203ovary_X001800	JGIv7b.000016001_6063336-6169874+
8	TBX2	ENSG00000121068	c.XGI_TC414935	JGIv7b.000047398_1180643-1195031-
8	TCF20	ENSG00000100207	c.Taira201203brain_X015577	JGIv7b.000245044_6380498-6470058-
8	TCF3	ENSG00000071564	c.Ismailoglu201203_X004647	JGIv7b.000039437_3475039-3536666-
8	TCF7L1	ENSG00000152284	c.Audic201207_X048480	JGIv7b.000286644_791889-838166-
8	TEAD1	ENSG00000187079	c.Taira201203ovary_X002420	JGIv7b.000025194_4001895-4107921-
8	TEF	ENSG00000167074	c.Park201106_X015069	JGIv7b.000078978_4702528-4722117+
8	TENM4	ENSG00000149256	c.Ueno201210st20_X000811	JGIv7b.000262000_846692-1058258+
8	TET3	ENSG00000187605	c.Taira201203spleen_X005320	JGIv7b.000247724_694713-794994+
8	TFCP2	ENSG00000135457	c.Quigley201212_X037658	JGIv7b.000133382_4289520-4343649+
8	THRAP3	ENSG00000054118	c.Taira201203intestine_X008478	JGIv7b.000196571_70324-111406-
8	TIPARP	ENSG00000163659	c.Audic201207_X031248	JGIv7b.000082102_1716560-1754299-
8	TMC5	ENSG00000103534	c.Audic201207_X005818	JGIv7b.000009994_5299979-5344429-
8	TMCC1	ENSG00000172765	c.Ismailoglu201203_X001053	JGIv7b.000007281_2767459-2878159+
8	TMCC1	ENSG00000172765	c.Ismailoglu201203_X011962	JGIv7b.000255257_383208-503045-
8	TMEM150A	ENSG00000168890	c.Quigley201212_X010548	JGIv7b.000016807_3050626-3154823+
8	TMEM189-UBE2V1	ENSG00000124208	c.TXGP201107_X000202	JGIv7b.000002511_342079-358618+
8	TMEM229B	ENSG00000198133	c.Quigley201212_X018251	JGIv7b.000039723_7317901-7327669+
8	TMEM45B	ENSG00000151715	c.Taira201203st08_X003765	JGIv7b.000083106_2801477-2837873-
8	TMEM88	ENSG00000167874	c.Amin201106_X014847	JGIv7b.000063696_514266-517120-
8	TMSB4X	ENSG00000205542	c.Taira201203st15_X000730	JGIv7b.000017127_8096165-8098414+
8	TMX1	ENSG00000139921	c.JGIL6RMv1_XeXenL6RMv10019142m	JGIv7b.000267922_4341368-4354411-
8	TNFSF10	ENSG00000121858	c.Taira201203kidney_X007078	JGIv7b.000058994_2241454-2253392+
8	TNIK	ENSG00000154310	c.TXGP201107_X002073	JGIv7b.000017127_3304830-3404969-
8	TNNI1	ENSG00000159173	c.JGIL6RMv1_XeXenL6RMv10046109m	JGIv7b.000015893_7287973-7305797-
8	TP53BP2	ENSG00000143514	c.Ueno201210skin_X000289	JGIv7b.000027161_6093288-6127513-
8	TRAK1	ENSG00000182606	c.XGI_TC433847	JGIv7b.000075417_6891130-6931416-
8	TRIM2	ENSG00000109654	c.Taira201203brain_X009050	JGIv7b.000061741_283686-325933+
8	TRNP1	ENSG00000253368	c.Taira201203eye_X009872	JGIv7b.000098463_2120831-2121388-
8	TRPM7	ENSG00000092439	c.Quigley201212_X005341	JGIv7b.000009266_3673562-3738025+
8	TSR2	ENSG00000158526	c.JGIL6RMv1_XeXenL6RMv10009497m	JGIv7b.000020505_222706-224237-
8	TXN	ENSG00000136810	c.Audic201207_X032581	JGIv7b.000090041_5384910-5391248+
8	UBE3A	ENSG00000114062	c.TXGP201107_X007956	JGIv7b.000169004_593683-629519+
8	UGCG	ENSG00000148154	c.Ueno201210eye_X000672	JGIv7b.000025212_44163-74563+
8	UNNAMED	c.Ismailoglu201203_X000369	JGIv7b.000003272_787557-789543-
8	UTP14A	ENSG00000156697	c.Chang2013_X029336	JGIv7b.000149581_4328867-4363043+
8	UTS2R	ENSG00000181408	c.Taira201203brain_X009234	JGIv7b.000064164_289911-297930+
8	VANGL2	ENSG00000162738	c.Quigley201207_X000146	JGIv7b.000000226_541233-597048-
8	VANGL2	ENSG00000162738	c.Ueno201210egg_X000601	JGIv7b.000041091_1975712-2030640+
8	VENTX	ENSG00000151650	c.Chang2013_X008021	JGIv7b.000016863_2545524-2548958-
8	VENTX	ENSG00000151650	c.Ismailoglu201203_X001146	JGIv7b.000007555_1735532-1738846-
8	VWA2	ENSG00000165816	c.Ueno201210eye_X000566	JGIv7b.000020641_2454004-2480701-
8	WDR48	ENSG00000114742	c.JGIL6RMv1_XeXenL6RMv10027074m	JGIv7b.000047683_3503255-3553144-
8	WNT9A	ENSG00000143816	c.Taira201203heart_X005416	JGIv7b.000094859_198909-287482+
8	ZBTB2	ENSG00000181472	c.Audic201207_X016921	JGIv7b.000034423_3377672-3386151-
8	ZIC1	ENSG00000152977	c.XGI_TC417253	JGIv7b.000130324_1782068-1787983+
8	ZMIZ2	ENSG00000122515	c.Taira201203ovary_X008021	JGIv7b.000286644_178683-221449-
8	ZNF585B	ENSG00000245680	c.Taira201203skin_X004275	JGIv7b.000223728_231922-287121+
8	ZNF629	ENSG00000102870	c.Taira201203st35_X000947	JGIv7b.000021594_268704-275269+
8	ZNF850	ENSG00000267041	c.Quigley201212_X047855	JGIv7b.000272489_207357-222786+
8	ZNF850	ENSG00000267041	c.Ueno201210st10_X001949	JGIv7b.000223728_293237-293979+
8	ZSWIM5	ENSG00000162415	c.Ismailoglu201203_X012596	JGIv7b.000325141_823408-874233-
7	AACS	ENSG00000081760	c.Taira201203stomach_X001056	JGIv7b.000042960_6294219-6340767-
7	ABCB1	ENSG00000085563	c.Chang2013_X032863	JGIv7b.000203187_787793-828110+
7	ABCD1	ENSG00000268757	c.TXGP201107_X008553	JGIv7b.000215393_43989-76277+
7	ACAP3	ENSG00000131584	c.Ueno201210brain_X002782	JGIv7b.000200115_8455-153830-
7	ACSBG1	ENSG00000103740	c.Taira201203brain_X002575	JGIv7b.000012518_4129463-4176722-
7	ACTN1	ENSG00000072110	c.Taira201203st25_X004526	JGIv7b.000203041_2723833-2797710+
7	ACVR2B	ENSG00000114739	c.JGIL6RMv1_XeXenL6RMv10011828m	JGIv7b.000052573_12610951-12705061+
7	ADAM19	ENSG00000135074	c.Taira201203heart_X002404	JGIv7b.000027038_526105-593857-
7	ADAMTS1	ENSG00000154734	c.Ueno201210st10_X000167	JGIv7b.000006754_946678-956092-
7	ADAMTSL4	ENSG00000143382	c.Ueno201210heart_X001154	JGIv7b.000131854_1449644-1578595-
7	ADCYAP1	ENSG00000141433	c.Taira201203brain_X005179	JGIv7b.000029621_3983098-3994005+
7	ADIPOR1	ENSG00000159346	c.Audic201207_X043514	JGIv7b.000193525_624322-637088-
7	AGAP3	ENSG00000133612	c.Taira201203eye_X002538	JGIv7b.000013787_4276144-4420284+
7	AIM1L	ENSG00000176092	c.Taira201203intestine_X000995	JGIv7b.000008834_1196783-1229449+
7	AKAP13	ENSG00000170776	c.Taira201203kidney_X001485	JGIv7b.000009266_10750871-10936352-
7	AKAP1	ENSG00000121057	c.Taira201203muscle_X001509	JGIv7b.000078587_545534-569362+
7	ANKRD35	ENSG00000263773	c.Taira201203egg_X006607	JGIv7b.000172102_264981-268619+
7	ANKRD37	ENSG00000186352	c.Ueno2012102cells_X000332	JGIv7b.000014692_2944390-2965142-
7	ANKS1A	ENSG00000064999	c.Audic201207_X031970	JGIv7b.000086521_624723-803253-
7	AP3B1	ENSG00000132842	c.Taira201203st08_X001953	JGIv7b.000032212_6830159-6976855-
7	APMAP	ENSG00000101474	c.XGI_TC448950	JGIv7b.000005925_421945-439456+
7	ARF1	ENSG00000143761	c.mgEST_1013087032	JGIv7b.000030080_244145-256110-
7	ARHGAP24	ENSG00000138639	c.JGIL6RMv1_XeXenL6RMv10004569m	JGIv7b.000058878_1085618-1104791+
7	ARHGAP29	ENSG00000137962	c.TXGP201107_X005165	JGIv7b.000060618_1634496-1702654+
7	ARHGEF3	ENSG00000163947	c.Taira201203spleen_X004830	JGIv7b.000177844_363354-468790+
7	ARID1B	ENSG00000049618	c.Taira201203pancreas_X001072	JGIv7b.000034423_64699-121615-
7	ASB13	ENSG00000196372	c.XGI_TC420800	JGIv7b.000012518_10441308-10448657-
7	ASTL	ENSG00000188886	c.XGI_TC419373	JGIv7b.000000939_5967806-5985308+
7	ATP12A	ENSG00000075673	c.Taira201203lung_X005409	JGIv7b.000076000_1403454-1430790+
7	ATP1B3	ENSG00000069849	c.Ueno2012102cells_X000715	JGIv7b.000044494_3531366-3554349-
7	ATP2A2	ENSG00000174437	c.Taira201203st15_X002772	JGIv7b.000219188_1321295-1352979-
7	ATP2A2	ENSG00000174437	c.Ueno201210brain_X000854	JGIv7b.000025254_4645195-4702785-
7	ATP2A3	ENSG00000074370	c.Ismailoglu201203_X010413	JGIv7b.000166365_2616881-2716781+
7	ATP2B1	ENSG00000070961	c.Taira201203ovary_X000541	JGIv7b.000005925_2920596-3005816+
7	ATP8B2	ENSG00000143515	c.Taira201203intestine_X005243	JGIv7b.000062894_79288-125791+
7	ATP9A	ENSG00000054793	c.Taira201203brain_X000493	JGIv7b.000002511_1517442-1570628-
7	AUTS2	ENSG00000158321	c.JGIL6RMv1_XeXenL6RMv10052539m	JGIv7b.000084303_810768-883197-
7	AUTS2	ENSG00000158321	c.Taira201203skin_X001797	JGIv7b.000042960_1494599-1808060-
7	B3GALT2	ENSG00000162630	c.JGIL6RMv1_XeXenL6RMv10022863m	JGIv7b.000082179_569398-575677+
7	B3GALT2	ENSG00000162630	c.Taira201203st08_X001351	JGIv7b.000018726_333736-335054+
7	B3GNT3	ENSG00000179913	c.Taira201203st15_X000133	JGIv7b.000003586_1254147-1269790+
7	B3GNT5	ENSG00000176597	c.UniGene_Xl_S22811484	JGIv7b.000030987_3701400-3722018-
7	BAI2	ENSG00000121753	c.JGIL6RMv1_XeXenL6RMv10041786m	JGIv7b.000409592_160995-229945-
7	BANP	ENSG00000172530	c.Taira201203ovary_X005595	JGIv7b.000098999_13337-234483+
7	BCDIN3D	ENSG00000186666	c.Ueno2012106cells_X001873	JGIv7b.000200825_6512698-6516028+
7	BCL11B	ENSG00000127152	c.Taira201203eye_X014222	JGIv7b.000317991_1231712-1234525-
7	BCL2L13	ENSG00000099968	c.TXGP201107_X009866	JGIv7b.000388571_385983-414554+
7	BCL2L14	ENSG00000121380	c.Chang2013_X036295	JGIv7b.000302407_452243-461133+
7	C11orf49	ENSG00000149179	c.Ueno201210testis_X000050	JGIv7b.000025194_108521-182868-
7	C19orf21	ENSG00000099812	c.TXGP201107_X004773	JGIv7b.000055171_1498597-1513095-
7	C1orf172	ENSG00000175707	c.JGIL6RMv1_XeXenL6RMv10001756m	JGIv7b.000008834_794147-805124+
7	C7orf62	ENSG00000164645	c.Taira201203testis_X000048	JGIv7b.000000939_4484752-4495101+
7	CACTIN	ENSG00000105298	c.Taira201203intestine_X004803	JGIv7b.000056125_174776-209712+
7	CADM4	ENSG00000105767	c.Taira201203lung_X007631	JGIv7b.000197662_452968-532237-
7	CALCRL	ENSG00000064989	c.Taira201203brain_X012238	JGIv7b.000120240_3315378-3350593+
7	CASK	ENSG00000147044	c.Audic201207_X004267	JGIv7b.000007331_598282-792217-
7	CAST	ENSG00000153113	c.Taira201203eye_X011902	JGIv7b.000164049_2863115-2958684-
7	CBS	ENSG00000160200	c.Ueno201210st10_X001816	JGIv7b.000186499_226484-257466+
7	CBX1	ENSG00000108468	c.Taira201203brain_X010011	JGIv7b.000075417_4584421-4592489+
7	CCDC109B	ENSG00000005059	c.JGIL6RMv1_XeXenL6RMv10023871m	JGIv7b.000088765_4159215-4217625+
7	CCDC71	ENSG00000177352	c.Taira201203eye_X013892	JGIv7b.000277614_144805-153346+
7	CCNG2	ENSG00000138764	c.Audic201207_X026563	JGIv7b.000059965_1846855-1852879-
7	CD69	ENSG00000110848	c.Audic201207_X037260	JGIv7b.000131666_693882-709677+
7	CD82	ENSG00000085117	c.Chang2013_X014805	JGIv7b.000043483_2385636-2412986+
7	CDC42BPA	ENSG00000143776	c.Ismailoglu201203_X003051	JGIv7b.000021980_321609-383888-
7	CDCA8	ENSG00000134690	c.XGI_TC422567	JGIv7b.000024235_941208-953473-
7	CDH26	ENSG00000124215	c.Quigley201212_X024302	JGIv7b.000053223_277006-322333+
7	CDX2	ENSG00000165556	c.XenBase_148921642	JGIv7b.000187759_1205042-1223241-
7	CEBPD	ENSG00000221869	c.Taira201203muscle_X001536	JGIv7b.000079166_415085-417591-
7	CERK	ENSG00000100422	c.Park201106_X009251	JGIv7b.000041477_138467-156460+
7	CHPT1	ENSG00000111666	c.Quigley201207_X009211	JGIv7b.000100253_3775952-3798996+
7	CHST9	ENSG00000154080	c.Quigley201212_X033573	JGIv7b.000098382_132876-140992-
7	CLASP1	ENSG00000074054	c.Taira201203st30_X003805	JGIv7b.000163806_6498308-6602249+
7	CLDN4	ENSG00000189143	c.Quigley201212_X004333	JGIv7b.000007440_996537-999435-
7	CNIH	ENSG00000100528	c.Quigley201212_X045887	JGIv7b.000236382_1044761-1063342-
7	CNOT2	ENSG00000111596	c.TXGP201107_X008851	JGIv7b.000237412_987311-1029058-
7	CNR1	ENSG00000118432	c.Taira201203lung_X007347	JGIv7b.000176467_1163267-1172211-
7	COX14	ENSG00000178449	c.JGIL6RMv1_XeXenL6RMv10015063m	JGIv7b.000200825_5735472-5737904-
7	CRTC3	ENSG00000140577	c.Taira201203intestine_X001041	JGIv7b.000009266_5653312-5722763-
7	CSTB	ENSG00000160213	c.Taira201203st35_X003800	JGIv7b.000347078_184849-187979+
7	CTBP1	ENSG00000159692	c.Park201106_X001027	JGIv7b.000003467_2000833-2142541-
7	CTDSPL	ENSG00000144677	c.TXGP201107_X004600	JGIv7b.000052573_13749417-13799745-
7	CXCL12	ENSG00000107562	c.Chung201110_X002139	JGIv7b.000027067_1538564-1585252+
7	CYP1A1	ENSG00000140465	c.Taira201203kidney_X001952	JGIv7b.000012518_1166460-1177887-
7	CYTH1	ENSG00000108669	c.Quigley201212_X050205	JGIv7b.000360123_182444-213717-
7	DAPK1	ENSG00000196730	c.Ueno201210eye_X000874	JGIv7b.000041091_3875961-3939846-
7	DARS	ENSG00000115866	c.Park201106_X006095	JGIv7b.000021603_4591275-4652018-
7	DDIT3	ENSG00000175197	c.XenBase_163915930	JGIv7b.000070222_1560216-1569991-
7	DDX20	ENSG00000064703	c.Park201106_X018903	JGIv7b.000137317_4559622-4573948+
7	DENND5B	ENSG00000170456	c.Taira201203eye_X004820	JGIv7b.000033059_225954-295280-
7	DLX6	ENSG00000006377	c.JGIL6RMv1_XeXenL6RMv10049489m	JGIv7b.000075417_3073011-3083702-
7	DNAJC1	ENSG00000136770	c.Taira201203eye_X006997	JGIv7b.000052573_871465-947641-
7	DNAJC25	ENSG00000059769	c.JGIL6RMv1_XeXenL6RMv10053791m	JGIv7b.000052045_51537-60242-
7	DOCK1	ENSG00000150760	c.Taira201203ovary_X000821	JGIv7b.000007555_4514741-4784532+
7	DSC2	ENSG00000134755	c.Quigley201212_X044652	JGIv7b.000215439_629964-662831-
7	DYNLT1	ENSG00000146425	c.Taira201203heart_X006146	JGIv7b.000135448_11704-25275-
7	EEF2K	ENSG00000103319	c.JGIL6RMv1_XeXenL6RMv10019497m	JGIv7b.000183165_221379-290491-
7	EFCAB4A	ENSG00000177685	c.Taira201203kidney_X003374	JGIv7b.000021980_2211247-2264404+
7	EFNA3	ENSG00000251246	c.Quigley201212_X025091	JGIv7b.000056098_318030-337699+
7	EFNB3	ENSG00000108947	c.Quigley201212_X027166	JGIv7b.000063696_672929-712317-
7	ELF2	ENSG00000109381	c.Audic201207_X034184	JGIv7b.000099286_6607393-6666927-
7	ELF3	ENSG00000163435	c.Ueno201210intestine_X000743	JGIv7b.000042281_153257-159179-
7	ELL2	ENSG00000118985	c.TeperekTkacz201206_X004528	JGIv7b.000164049_3178482-3213368+
7	ELOVL4	ENSG00000118402	c.Audic201207_X048250	JGIv7b.000278235_260381-267629+
7	EMILIN1	ENSG00000138080	c.Audic201207_X030873	JGIv7b.000080529_751347-767534-
7	EMP3	ENSG00000142227	c.XenBase_147899000	JGIv7b.000163806_2755965-2768917-
7	EMX2	ENSG00000170370	c.Park201106_X002064	JGIv7b.000007045_2872009-2879725+
7	ENC1	ENSG00000171617	c.Audic201207_X016273	JGIv7b.000032212_5171032-5189109-
7	ENTPD2	ENSG00000054179	c.XenBase_27735447	JGIv7b.000037448_517065-570359-
7	EPPK1	ENSG00000261150	c.Quigley201212_X038159	JGIv7b.000135348_2833347-2910067-
7	EREG	ENSG00000124882	c.Taira201203liver_X000066	JGIv7b.000000377_3447695-3458820-
7	ERP44	ENSG00000023318	c.Park201106_X018655	JGIv7b.000134022_972035-997021+
7	ESRRG	ENSG00000196482	c.Quigley201112_X006048	JGIv7b.000027161_3147640-3303907-
7	EVPL	ENSG00000167880	c.Quigley201212_X028323	JGIv7b.000071264_787618-815908+
7	EYA1	ENSG00000104313	c.Audic201207_X005974	JGIv7b.000010587_1806350-1886846-
7	FAM101A	ENSG00000178882	c.Taira201203stomach_X001782	JGIv7b.000089040_1651545-1686456+
7	FAM102A	ENSG00000167106	c.XGI_TC413533	JGIv7b.000041477_21999-58291+
7	FAM120A	ENSG00000048828	c.Ueno201210brain_X001283	JGIv7b.000044863_909241-955973+
7	FAM120C	ENSG00000184083	c.Quigley201212_X011984	JGIv7b.000020505_311053-341106+
7	FAM222B	ENSG00000173065	c.JGIL6RMv1_XeXenL6RMv10041209m	JGIv7b.000035361_3798565-3833937-
7	FAM3D	ENSG00000198643	c.Taira201203kidney_X004655	JGIv7b.000034527_8414457-8441217+
7	FAM46A	ENSG00000112773	c.Audic201207_X016692	JGIv7b.000033518_546554-580567-
7	FAM69C	ENSG00000187773	c.Quigley201207_X003301	JGIv7b.000023301_3168917-3219827+
7	FAM83A	ENSG00000147689	c.Taira201203st30_X004379	JGIv7b.000250769_1144437-1168777+
7	FAM83E	ENSG00000105523	c.Taira201203skin_X002386	JGIv7b.000056777_4595043-4628467+
7	FAM83H	ENSG00000180921	c.Ueno201210st10_X001654	JGIv7b.000135348_2683679-2709387-
7	FAT1	ENSG00000083857	c.Taira201203st08_X001072	JGIv7b.000014692_2093227-2132265+
7	FBN2	ENSG00000138829	c.Ueno201210st25_X000198	JGIv7b.000044247_418372-552910-
7	FBRS	ENSG00000156860	c.Quigley201212_X036803	JGIv7b.000122740_565499-601194+
7	FHL3	ENSG00000183386	c.XGI_TC414926	JGIv7b.000173270_407790-460842-
7	FLNA	ENSG00000269329	c.Ueno201210st08_X000821	JGIv7b.000080512_534882-584550+
7	FLOT2	ENSG00000132589	c.Ismailoglu201203_X004316	JGIv7b.000035361_3859555-3905259-
7	FNDC3A	ENSG00000102531	c.Quigley201212_X022686	JGIv7b.000050694_870842-933638+
7	FOLR4	ENSG00000183560	c.XGI_TC429475	JGIv7b.000049557_428536-436650-
7	FOXJ1	ENSG00000129654	c.Chang2013_X026328	JGIv7b.000106323_1172378-1178192+
7	FRAT1	ENSG00000165879	c.Ueno201210egg_X000850	JGIv7b.000062229_326117-329478-
7	FUT11	ENSG00000196968	c.Taira201203kidney_X006292	JGIv7b.000051452_3947091-3953822+
7	FUT1	ENSG00000174951	c.Quigley201112_X022232	JGIv7b.000402746_843402-873914-
7	FZD1	ENSG00000157240	c.Taira201203st08_X004299	JGIv7b.000112411_1265686-1270079+
7	FZD2	ENSG00000180340	c.JGIL6RMv1_XeXenL6RMv10049483m	JGIv7b.000075417_2947432-2950426+
7	FZD6	ENSG00000164930	c.Ueno2012106cells_X001717	JGIv7b.000160942_976659-1013237+
7	FZD7	ENSG00000155760	c.XGI_TC415857	JGIv7b.000020345_4719030-4723661-
7	GAD1	ENSG00000128683	c.Taira201203egg_X004079	JGIv7b.000057180_3213225-3238717+
7	GAN	ENSG00000127688	c.Quigley201212_X027015	JGIv7b.000062355_310499-350186+
7	GAS6	ENSG00000183087	c.JGIL6RMv1_XeXenL6RMv10041680m	JGIv7b.000078302_104572-151062-
7	GATAD2A	ENSG00000167491	c.JGIL6RMv1_XeXenL6RMv10028076m	JGIv7b.000070461_1781559-1825853+
7	GATSL2	ENSG00000198750	c.Audic201207_X041061	JGIv7b.000166365_1601394-1729809+
7	GFOD1	ENSG00000145990	c.Audic201207_X006148	JGIv7b.000011136_540148-587731-
7	GINS2	ENSG00000131153	c.JGIL6RMv1_XeXenL6RMv10005312m	JGIv7b.000227593_862400-869994+
7	GLI3	ENSG00000106571	c.Taira201203brain_X000426	JGIv7b.000001301_252235-255619-
7	GNAL	ENSG00000141404	c.TXGP201107_X003855	JGIv7b.000044494_414276-560352+
7	GNAL	ENSG00000141404	c.XGI_TC421036	JGIv7b.000181837_1183737-1297279+
7	GNB1	ENSG00000078369	c.Amin201106_X011840	JGIv7b.000047457_1389831-1439060-
7	GNE	ENSG00000159921	c.Taira201203spleen_X004468	JGIv7b.000143068_915228-949447+
7	GOLM1	ENSG00000135052	c.Audic201207_X008775	JGIv7b.000013576_698946-730743-
7	GPD1	ENSG00000167588	c.Audic201207_X043995	JGIv7b.000200825_5762908-5790585-
7	GPR116	ENSG00000069122	c.Audic201207_X019241	JGIv7b.000041523_7138424-7204584+
7	GRAMD1C	ENSG00000178075	c.Taira201203eye_X004653	JGIv7b.000031034_3755-61837-
7	GRAMD4	ENSG00000075240	c.JGIL6RMv1_XeXenL6RMv10048867m	JGIv7b.000003286_810975-880759-
7	GRB14	ENSG00000115290	c.Taira201203intestine_X003718	JGIv7b.000043242_9030392-9061780+
7	HDAC9	ENSG00000048052	c.TXGP201107_X009170	JGIv7b.000268161_1099839-1221395-
7	HES1	ENSG00000114315	c.Audic201207_X046021	JGIv7b.000233955_61272-63739+
7	HEY2	ENSG00000135547	c.Amin201106_X026867	JGIv7b.000335957_136759-165888-
7	HK2	ENSG00000159399	c.Quigley201212_X009409	JGIv7b.000014870_535914-559880+
7	HK2	ENSG00000159399	c.Taira201203eye_X013423	JGIv7b.000247724_1449732-1471283-
7	HMGB2	ENSG00000164104	c.Taira201203st09_X004300	JGIv7b.000205629_600501-610418-
7	HOXA2	ENSG00000105996	c.Audic201207_X042220	JGIv7b.000178713_2077748-2079859+
7	HOXB2	ENSG00000173917	c.JGIL6RMv1_XeXenL6RMv10035580m	JGIv7b.000075417_4382808-4385068+
7	HOXB3	ENSG00000120093	c.Taira201203kidney_X008037	JGIv7b.000075417_4317691-4374022+
7	HS3ST3B1	ENSG00000125430	c.Taira201203liver_X003167	JGIv7b.000163806_2547500-2566109+
7	HTR3A	ENSG00000166736	c.Audic201207_X016727	JGIv7b.000033905_1153509-1199260+
7	IDH2	ENSG00000182054	c.Taira201203lung_X006310	JGIv7b.000106789_880359-895348-
7	IGSF9	ENSG00000085552	c.Quigley201112_X007815	JGIv7b.000041091_904263-966680-
7	IL1RAP	ENSG00000196083	c.Taira201203eye_X006076	JGIv7b.000045774_686362-788844+
7	IL20RA	ENSG00000016402	c.Audic201207_X011772	JGIv7b.000018823_1187200-1213879+
7	INPP5A	ENSG00000068383	c.Quigley201212_X010965	JGIv7b.000016863_7538285-7828167+
7	INSM1	ENSG00000173404	c.Taira201203st10_X001311	JGIv7b.000027036_10589077-10592796-
7	IRF5	ENSG00000128604	c.Taira201203pancreas_X000469	JGIv7b.000012518_7536359-7567351-
7	IRX5	ENSG00000176842	c.Taira201203lung_X005801	JGIv7b.000088410_521983-526266+
7	ITPKA	ENSG00000137825	c.Quigley201212_X044173	JGIv7b.000203041_3622501-3673000-
7	JARID2	ENSG00000008083	c.Taira201203st35_X002499	JGIv7b.000090265_368585-506697-
7	JPH1	ENSG00000104369	c.Taira201203heart_X005456	JGIv7b.000096792_525942-593721+
7	KANK1	ENSG00000107104	c.Taira201203ovary_X005773	JGIv7b.000106782_2293540-2395842-
7	KANSL1	ENSG00000257382	c.Quigley201212_X029558	JGIv7b.000075417_1704278-1740435-
7	KCNJ16	ENSG00000153822	c.Audic201207_X006675	JGIv7b.000012271_133946-166801-
7	KCNJ16	ENSG00000153822	c.Taira201203kidney_X010885	JGIv7b.000159815_308726-350476+
7	KCNRG	ENSG00000198553	c.Audic201207_X043988	JGIv7b.000200825_5093705-5096728-
7	KIAA0232	ENSG00000170871	c.Quigley201212_X039277	JGIv7b.000146311_2832536-2873733+
7	KLF2	ENSG00000127528	c.Chang2013_X024699	JGIv7b.000090041_5944553-5947244-
7	KLHL32	ENSG00000186231	c.Quigley201212_X005080	JGIv7b.000008630_50422-164259+
7	KRT75	ENSG00000170454	c.Taira201203kidney_X011862	JGIv7b.000200825_6634405-6640781+
7	LAMA1	ENSG00000101680	c.JGIL6RMv1_XeXenL6RMv10041443m	JGIv7b.000008006_523627-635974+
7	LAMC1	ENSG00000135862	c.TXGP201107_X004682	JGIv7b.000053263_6316856-6396551-
7	LARP4	ENSG00000161813	c.Taira201203ovary_X006169	JGIv7b.000133382_3010249-3050948+
7	LDLRAD3	ENSG00000179241	c.Audic201207_X020078	JGIv7b.000043483_2024738-2064957+
7	LEF1	ENSG00000138795	c.Taira201203testis_X002642	JGIv7b.000088765_3391882-3478772-
7	LGR4	ENSG00000205213	c.Taira201203st35_X001842	JGIv7b.000051988_1399828-1496161-
7	LHFP	ENSG00000183722	c.JGIL6RMv1_XeXenL6RMv10024717m	JGIv7b.000200825_3588509-3618979-
7	LIMA1	ENSG00000050405	c.Ueno201210liver_X000570	JGIv7b.000200825_5597592-5654820+
7	LIN28A	ENSG00000131914	c.Taira201203st25_X000544	JGIv7b.000008834_1121721-1140275-
7	LMBRD2	ENSG00000164187	c.Quigley201212_X023738	JGIv7b.000052441_5992095-6032818+
7	LMO4	ENSG00000143013	c.XGI_TC441254	JGIv7b.000181903_2728650-2756801+
7	LMOD3	ENSG00000163380	c.Taira201203st20_X001807	JGIv7b.000034527_2691932-2704698+
7	LMOD3	ENSG00000163380	c.Ueno201210st20_X000697	JGIv7b.000154579_263867-374599+
7	LPL	ENSG00000175445	c.JGIL6RMv1_XeXenL6RMv10005800m	JGIv7b.000005895_3961429-4003541+
7	LRRC56	ENSG00000161328	c.Quigley201112_X015287	JGIv7b.000109526_339867-371079+
7	LYPD6B	ENSG00000150556	c.Audic201207_X012574	JGIv7b.000021603_8724969-8755957+
7	MAML1	ENSG00000161021	c.Ismailoglu201203_X002798	JGIv7b.000017836_1714543-1760056-
7	MAP3K8	ENSG00000107968	c.Audic201207_X024351	JGIv7b.000052573_3468798-3503170-
7	MAPK13	ENSG00000156711	c.UniGene_Xl_S18084349	JGIv7b.000070710_103996-165219+
7	MAPKAP1	ENSG00000119487	c.Amin201106_X017575	JGIv7b.000089755_560960-709113-
7	2015-03-07	ENSG00000136536	c.Ueno2012106cells_X000792	JGIv7b.000043242_11102868-11134190-
7	MAST3	ENSG00000099308	c.XenBase_148238119	JGIv7b.000072621_647333-730704+
7	MDK	ENSG00000110492	c.Quigley201112_X012346	JGIv7b.000074352_63252-76586-
7	MED19	ENSG00000156603	c.Ueno201210egg_X001470	JGIv7b.000312728_1194-68260-
7	METTL21D	ENSG00000100483	c.XGI_TC422719	JGIv7b.000267922_2615016-2619559+
7	MGAT3	ENSG00000128268	c.Taira201203spleen_X003539	JGIv7b.000078978_3609381-3721368+
7	MGAT4A	ENSG00000071073	c.Ismailoglu201203_X008702	JGIv7b.000099286_5965724-6020717+
7	MGAT4C	ENSG00000182050	c.Taira201203eye_X005866	JGIv7b.000043483_5329015-5332020-
7	MGAT5	ENSG00000152127	c.JGIL6RMv1_XeXenL6RMv10019916m	JGIv7b.000127187_1659405-1729760-
7	MKL1	ENSG00000196588	c.JGIL6RMv1_XeXenL6RMv10023585m	JGIv7b.000245044_7334747-7433395+
7	MKNK2	ENSG00000099875	c.XGI_TC420110	JGIv7b.000072621_2013905-2030206-
7	MLLT4	ENSG00000130396	c.Taira201203eye_X006045	JGIv7b.000045174_714368-806685+
7	MNT	ENSG00000070444	c.Quigley201212_X035842	JGIv7b.000112554_281077-342449+
7	MPP7	ENSG00000150054	c.Chang2013_X008189	JGIv7b.000017434_533381-750108-
7	MPZL2	ENSG00000149573	c.XGI_TC414539	JGIv7b.000287959_3722012-3750152+
7	MTDH	ENSG00000147649	c.JGIL6RMv1_XeXenL6RMv10020528m	JGIv7b.000034503_2341315-2352586+
7	MXD4	ENSG00000123933	c.Taira201203testis_X000124	JGIv7b.000003467_4527830-4581709-
7	MYO5C	ENSG00000128833	c.Audic201207_X005299	JGIv7b.000009266_607927-665594+
7	NA	c.Audic201207_X036869	JGIv7b.000125077_829710-830662-
7	NA	c.Chang2013_X036024	JGIv7b.000293841_203483-206579+
7	NA	c.mgEST_1013089689	JGIv7b.000074352_1676232-1690179-
7	NA	c.Quigley201112_X001235	JGIv7b.000004411_334420-335400-
7	NA	c.Taira201203brain_X008489	JGIv7b.000056125_2854925-2857513-
7	NA	c.Taira201203st09_X004018	JGIv7b.000166674_4317020-4319070-
7	NA	c.TeperekTkacz201202_X000506	JGIv7b.000046236_572134-573935+
7	NADK	ENSG00000008130	c.Taira201203spleen_X002559	JGIv7b.000047457_1298613-1345647-
7	NCL	ENSG00000115053	c.Taira201203muscle_X001083	JGIv7b.000045774_2080019-2091430+
7	NDFIP1	ENSG00000131507	c.Quigley201212_X011753	JGIv7b.000018892_7329915-7378240+
7	NDFIP2	ENSG00000102471	c.Quigley201112_X019506	JGIv7b.000221007_1210170-1235148-
7	NDRG2	ENSG00000165795	c.Taira201203ovary_X007943	JGIv7b.000272406_1837440-1889383+
7	NDUFAB1	ENSG00000004779	c.XGI_TC428685	JGIv7b.000023403_2808875-2819195-
7	NDUFS5	ENSG00000168653	c.Ueno2012104cells_X001418	JGIv7b.000280543_259101-269413+
7	NES	ENSG00000132688	c.Taira201203heart_X002373	JGIv7b.000026819_2062720-2085558+
7	NEURL	ENSG00000107954	c.Taira201203brain_X001605	JGIv7b.000007555_153638-218845+
7	NFU1	ENSG00000169599	c.Taira201203ovary_X007670	JGIv7b.000247724_2379215-2404259+
7	NKX2-3	ENSG00000119919	c.Audic201207_X048893	JGIv7b.000299965_1212656-1216627-
7	NME4	ENSG00000103202	c.Chang2013_X009702	JGIv7b.000023403_3621947-3639057+
7	NOS1AP	ENSG00000198929	c.Taira201203st10_X002122	JGIv7b.000047606_5114700-5168093-
7	NR2F1	ENSG00000175745	c.Amin201106_X020156	JGIv7b.000131854_2196925-2217050-
7	NTM	ENSG00000182667	c.Taira201203heart_X005151	JGIv7b.000082610_919367-1045043+
7	NXPE3	ENSG00000144815	c.Quigley201212_X038084	JGIv7b.000135348_1352517-1377233-
7	NYNRIN	ENSG00000205978	c.Audic201207_X020616	JGIv7b.000044525_279947-282787+
7	OAF	ENSG00000184232	c.XGI_TC440959	JGIv7b.000287959_1522354-1552425-
7	OSBP	ENSG00000110048	c.TXGP201107_X001151	JGIv7b.000011978_364042-432008+
7	OTX2	ENSG00000165588	c.JGIL6RMv1_XeXenL6RMv10009265m	JGIv7b.000133644_1767200-1775230+
7	OTX2	ENSG00000165588	c.TeperekTkacz201205_X001673	JGIv7b.000091950_411122-418355+
7	P2RX7	ENSG00000089041	c.Taira201203pancreas_X002477	JGIv7b.000162806_39770-41833+
7	PARD3	ENSG00000148498	c.TXGP201107_X002099	JGIv7b.000017434_3275821-3694456-
7	PAX1	ENSG00000125813	c.JGIL6RMv1_XeXenL6RMv10008746m	JGIv7b.000012020_2738241-2750914+
7	PAX2	ENSG00000075891	c.Taira201203kidney_X001594	JGIv7b.000010944_1204980-1274916-
7	PAX2	ENSG00000075891	c.Taira201203st25_X001045	JGIv7b.000016807_3680832-3743223-
7	PCCA	ENSG00000175198	c.Chang2013_X027259	JGIv7b.000115919_548295-810034+
7	PCDH18	ENSG00000189184	c.Audic201207_X027856	JGIv7b.000068717_2343194-2354240-
7	PCDH18	ENSG00000189184	c.Taira201203st40_X000098	JGIv7b.000002049_2891129-2899775+
7	PCK2	ENSG00000100889	c.Audic201207_X008827	JGIv7b.000013576_5585402-5598659-
7	PCSK9	ENSG00000169174	c.Taira201203kidney_X006565	JGIv7b.000053263_3646981-3821580+
7	PCYT1A	ENSG00000161217	c.Quigley201212_X024503	JGIv7b.000053349_800248-817901+
7	PDK2	ENSG00000005882	c.UniGene_Xl_S17519118	JGIv7b.000020052_957331-971589-
7	PDLIM3	ENSG00000154553	c.Taira201203kidney_X010879	JGIv7b.000159240_31375-73030-
7	PERP	ENSG00000112378	c.TXGP201107_X002206	JGIv7b.000018823_631667-652880+
7	PGAM1	ENSG00000171314	c.Amin201106_X022429	JGIv7b.000171879_1637716-1645718+
7	PHF20	ENSG00000025293	c.Taira201203lung_X002783	JGIv7b.000030581_567005-609725+
7	PHLPP1	ENSG00000081913	c.Taira201203kidney_X006808	JGIv7b.000057180_4416641-4483016-
7	PICALM	ENSG00000073921	c.Park201106_X002254	JGIv7b.000007546_5328615-5438063+
7	PIP4K2A	ENSG00000150867	c.Taira201203brain_X013460	JGIv7b.000155082_2047534-2140514-
7	PITPNM2	ENSG00000090975	c.Taira201203spleen_X005801	JGIv7b.000395028_315273-468248+
7	PITX2	ENSG00000164093	c.Audic201207_X050372	JGIv7b.000356123_512532-531354+
7	PJA2	ENSG00000198961	c.Audic201207_X001051	JGIv7b.000001187_538948-567040+
7	PKDCC	ENSG00000162878	c.TeperekTkacz201202_X001091	JGIv7b.000267922_4612440-4622000+
7	PLXNA1	ENSG00000114554	c.Taira201203ovary_X000721	JGIv7b.000007281_596121-848947+
7	POF1B	ENSG00000124429	c.Taira201203pancreas_X002595	JGIv7b.000179492_871109-1004285+
7	POLG	ENSG00000140521	c.XGI_TC413939	JGIv7b.000009266_8340274-8365028-
7	POLR3A	ENSG00000148606	c.TeperekTkacz201206_X005611	JGIv7b.000401671_17576-165086+
7	POR	ENSG00000262569	c.Park201106_X023504	JGIv7b.000267344_2174927-2219220+
7	POU5F1	ENSG00000229094	c.Chang2013_X013645	JGIv7b.000037448_494399-508009-
7	PPARGC1B	ENSG00000155846	c.Taira201203st09_X001143	JGIv7b.000018892_771888-832699-
7	PPIH	ENSG00000171960	c.UniGene_Xl_S19618055	JGIv7b.000122517_239770-251954+
7	PPIL1	ENSG00000137168	c.JGIL6RMv1_XeXenL6RMv10048611m	JGIv7b.000051808_228833-234077-
7	PPL	ENSG00000118898	c.Quigley201212_X009866	JGIv7b.000015215_1742711-1789299+
7	PPL	ENSG00000118898	c.Quigley201212_X033253	JGIv7b.000096766_1245549-1293034+
7	PRCC	ENSG00000143294	c.XGI_TC415390	JGIv7b.000026819_909738-922228+
7	PRDM8	ENSG00000152784	c.Taira201203brain_X001127	JGIv7b.000005895_2479912-2484844+
7	PRICKLE1	ENSG00000139174	c.UniGene_Xl_S20756091	JGIv7b.000030470_3582043-3641449-
7	PRKCD	ENSG00000163932	c.JGIL6RMv1_XeXenL6RMv10035168m	JGIv7b.000107347_2981764-3040081-
7	PRKCE	ENSG00000171132	c.Ueno201210kidney_X000539	JGIv7b.000027036_3035331-3248071+
7	PROSER2	ENSG00000148426	c.Audic201207_X007266	JGIv7b.000012518_12623826-12649818+
7	PRPS2	ENSG00000101911	c.Chang2013_X037046	JGIv7b.000337436_639510-666988+
7	PRPSAP2	ENSG00000141127	c.Audic201207_X000988	JGIv7b.000000939_6274738-6322020-
7	PRTG	ENSG00000166450	c.JGIL6RMv1_XeXenL6RMv10048731m	JGIv7b.000003732_316521-327928-
7	PTBP1	ENSG00000011304	c.Audic201207_X018250	JGIv7b.000039437_740336-761388+
7	PTP4A3	ENSG00000184489	c.Amin201106_X026268	JGIv7b.000296242_949536-1000950+
7	PTPRK	ENSG00000152894	c.Taira201203brain_X017009	JGIv7b.000372288_135323-428010-
7	RAB1A	ENSG00000138069	c.TXGP201107_X006877	JGIv7b.000111824_1895155-1923548-
7	RAB44	ENSG00000255587	c.Taira201203intestine_X003286	JGIv7b.000035524_297969-311409-
7	RALGDS	ENSG00000160271	c.Taira201203lung_X005610	JGIv7b.000081122_481155-562465+
7	RANBP2	ENSG00000153201	c.Taira201203egg_X001892	JGIv7b.000017127_4698436-4750922+
7	RARA	ENSG00000131759	c.Audic201207_X008115	JGIv7b.000013265_3305795-3355725+
7	RASEF	ENSG00000165105	c.Ismailoglu201203_X008953	JGIv7b.000106789_1732652-1765858+
7	RASL11B	ENSG00000128045	c.UniGene_Xl_S13830939	JGIv7b.000032657_2583961-2587056-
7	RBFOX2	ENSG00000100320	c.Ueno201210st10_X001996	JGIv7b.000245044_6695012-6772156-
7	RFX6	ENSG00000185002	c.XGI_TC414410	JGIv7b.000275342_705363-740925-
7	RGS12	ENSG00000159788	c.Taira201203st35_X001889	JGIv7b.000053017_86140-187418+
7	RHOBTB2	ENSG00000008853	c.Taira201203kidney_X010484	JGIv7b.000139741_91952-138434-
7	RIN2	ENSG00000132669	c.Ueno201210spleen_X000716	JGIv7b.000180104_467871-546727-
7	RIOK1	ENSG00000124784	c.Audic201207_X020662	JGIv7b.000044546_1717456-1746421-
7	RNF144B	ENSG00000137393	c.Quigley201212_X005926	JGIv7b.000011136_2420438-2450142+
7	RNF145	ENSG00000145860	c.Audic201207_X025135	JGIv7b.000054336_388934-421445+
7	RNF152	ENSG00000176641	c.UniGene_Xl_S20755940	JGIv7b.000057180_3938621-3940159-
7	RNF222	ENSG00000189051	c.Ueno2012102cells_X001495	JGIv7b.000163806_3351260-3358538+
7	RNF223	ENSG00000237330	c.Taira201203intestine_X007741	JGIv7b.000154389_2737219-2749098+
7	RNF43	ENSG00000108375	c.Taira201203heart_X004518	JGIv7b.000066163_352180-412751-
7	ROPN1L	ENSG00000145491	c.Audic201207_X028369	JGIv7b.000070754_90903-133411-
7	RP11-579D7.1	ENSG00000257987	c.Quigley201112_X002106	JGIv7b.000008129_5758806-5766438+
7	RPN2	ENSG00000118705	c.TeperekTkacz201205_X001186	JGIv7b.000050341_505099-526190+
7	RUNX1T1	ENSG00000079102	c.Park201106_X017022	JGIv7b.000100704_892688-1003624+
7	RXFP2	ENSG00000133105	c.Taira201203intestine_X002545	JGIv7b.000023937_136445-286284+
7	RYBP	ENSG00000163602	c.XenBase_163914552	JGIv7b.000013523_1565097-1624882-
7	RYK	ENSG00000163785	c.Quigley201212_X019782	JGIv7b.000044494_2806313-2878852+
7	S1PR1	ENSG00000170989	c.Audic201207_X011697	JGIv7b.000018726_840835-852793+
7	S1PR2	ENSG00000267534	c.Taira201203kidney_X003102	JGIv7b.000018726_1727820-1764069+
7	SASH1	ENSG00000111961	c.Taira201203ovary_X002144	JGIv7b.000020920_931222-978416-
7	SBK1	ENSG00000188322	c.Chang2013_X014393	JGIv7b.000041523_6253952-6259003-
7	SCN3B	ENSG00000166257	c.Audic201207_X042084	JGIv7b.000177800_284170-312282+
7	SCRN1	ENSG00000136193	c.JGIL6RMv1_XeXenL6RMv10034963m	JGIv7b.000178713_548578-580067+
7	SEC14L1	ENSG00000129657	c.Ueno201210eye_X001438	JGIv7b.000096766_1066131-1140637-
7	2015-09-08	ENSG00000164402	c.Taira201203intestine_X002229	JGIv7b.000018892_6868274-6943793-
7	SESN2	ENSG00000130766	c.JGIL6RMv1_XeXenL6RMv10001775m	JGIv7b.000008834_321189-339114-
7	SGCD	ENSG00000170624	c.Audic201207_X010258	JGIv7b.000015893_6794316-6920580+
7	SH2D4A	ENSG00000104611	c.Taira201203stomach_X001363	JGIv7b.000056125_3068626-3107436-
7	SHROOM3	ENSG00000138771	c.Taira201203heart_X004291	JGIv7b.000058878_5502767-5562019-
7	SIDT1	ENSG00000072858	c.Taira201203eye_X004654	JGIv7b.000031034_170740-216293-
7	SIK2	ENSG00000170145	c.TXGP201107_X005829	JGIv7b.000078584_1244351-1351536+
7	SIX3	ENSG00000138083	c.JGIL6RMv1_XeXenL6RMv10027859m	JGIv7b.000102974_15477577-15483295+
7	SKIDA1	ENSG00000180592	c.Audic201207_X024321	JGIv7b.000052573_676458-681183-
7	SKI	ENSG00000157933	c.Taira201203eye_X007950	JGIv7b.000065414_1379204-1450619-
7	SLC10A7	ENSG00000120519	c.Quigley201212_X033958	JGIv7b.000099286_3838535-3949507+
7	SLC22A23	ENSG00000137266	c.Taira201203ovary_X007964	JGIv7b.000274508_1627648-1729699+
7	SLC25A37	ENSG00000147454	c.Ueno201210st10_X000992	JGIv7b.000051940_173032-194005-
7	SLC25A45	ENSG00000162241	c.Taira201203kidney_X006631	JGIv7b.000054194_460344-466248+
7	SLC35B4	ENSG00000205060	c.Amin201106_X003566	JGIv7b.000012518_8746086-8764835+
7	SLC38A2	ENSG00000134294	c.Chang2013_X011546	JGIv7b.000030470_4607106-4623168-
7	SLC38A5	ENSG00000017483	c.Audic201207_X043204	JGIv7b.000187321_3945612-3991272-
7	SLC45A3	ENSG00000158715	c.Quigley201112_X000796	JGIv7b.000002841_1735636-1760829+
7	SLC4A10	ENSG00000144290	c.Taira201203spleen_X002611	JGIv7b.000048114_780111-862236-
7	SLC6A17	ENSG00000197106	c.Taira201203muscle_X000851	JGIv7b.000029769_888758-920851+
7	SLC7A4	ENSG00000099960	c.XGI_TC413818	JGIv7b.000036586_1564019-1584606+
7	SLC9A3R2	ENSG00000065054	c.Ueno201210brain_X000805	JGIv7b.000023403_1297767-1384599+
7	SNRK	ENSG00000163788	c.TXGP201107_X002745	JGIv7b.000027351_733966-774040+
7	SOD1	ENSG00000142168	c.Taira201203st08_X000445	JGIv7b.000006590_6414248-6420299-
7	SOWAHB	ENSG00000186212	c.Ismailoglu201203_X006665	JGIv7b.000058878_5462431-5468605+
7	SPAG6	ENSG00000077327	c.Ueno201210kidney_X001526	JGIv7b.000155082_1886325-1987940+
7	SPAG8	ENSG00000137098	c.Audic201207_X027671	JGIv7b.000067346_146298-155890-
7	SPHK2	ENSG00000063176	c.Ueno201210intestine_X001785	JGIv7b.000232882_426825-447501+
7	SPSB1	ENSG00000171621	c.Quigley201212_X027248	JGIv7b.000065414_48610-67548+
7	SSBP2	ENSG00000145687	c.Taira201203lung_X000192	JGIv7b.000001187_9372042-9499683+
7	SSFA2	ENSG00000138434	c.Taira201203st25_X001999	JGIv7b.000043242_1386512-1439665-
7	ST6GALNAC2	ENSG00000070731	c.Audic201207_X034983	JGIv7b.000106323_774475-796183+
7	STARD10	ENSG00000214530	c.JGIL6RMv1_XeXenL6RMv10014967m	JGIv7b.000051206_821566-859937-
7	STARD13	ENSG00000133121	c.Quigley201212_X015911	JGIv7b.000031941_1881436-1986425-
7	STIM2	ENSG00000109689	c.JGIL6RMv1_XeXenL6RMv10049453m	JGIv7b.000047509_75549-141355-
7	STMND1	ENSG00000230873	c.Park201106_X018165	JGIv7b.000121479_349684-361598+
7	STON1	ENSG00000243244	c.Taira201203lung_X002557	JGIv7b.000027036_4653467-4683713+
7	STX6	ENSG00000135823	c.Chang2013_X018558	JGIv7b.000053263_7231201-7243099+
7	STXBP5	ENSG00000164506	c.Ismailoglu201203_X009221	JGIv7b.000118142_2548023-2730281-
7	SULT6B1	ENSG00000138068	c.Amin201106_X022514	JGIv7b.000174427_296402-305130+
7	SUV39H2	ENSG00000152455	c.Ueno201210testis_X000023	JGIv7b.000012518_13700624-13736658+
7	SYTL1	ENSG00000142765	c.Audic201207_X033706	JGIv7b.000098463_1945527-2006519+
7	SYTL1	ENSG00000142765	c.Quigley201212_X005175	JGIv7b.000008834_610194-637569+
7	SYTL2	ENSG00000137501	c.Taira201203st15_X003126	JGIv7b.000395611_50889-131524-
7	TADA2A	ENSG00000108264	c.Taira201203egg_X000881	JGIv7b.000008834_3010096-3029366-
7	TAF2	ENSG00000064313	c.Taira201203egg_X003770	JGIv7b.000050079_161238-363808-
7	TAGLN2	ENSG00000158710	c.Amin201106_X017498	JGIv7b.000089040_2389746-2418318+
7	TAX1BP3	ENSG00000213977	c.JGIL6RMv1_XeXenL6RMv10021493m	JGIv7b.000060518_422547-435049-
7	TBC1D14	ENSG00000132405	c.Ueno2012106cells_X001460	JGIv7b.000106356_1518956-1593061+
7	TBCE	ENSG00000116957	c.UniGene_Xl_S22300564	JGIv7b.000078860_1172135-1219283-
7	TBX2	ENSG00000121068	c.Quigley201212_X038310	JGIv7b.000137317_720082-735502+
7	TEAD1	ENSG00000187079	c.Quigley201112_X006252	JGIv7b.000029769_142856-222403+
7	TESK1	ENSG00000107140	c.Ueno201210st09_X000631	JGIv7b.000091797_63467-103111+
7	TEX11	ENSG00000120498	c.Taira201203testis_X001477	JGIv7b.000036991_873242-926124+
7	TFEC	ENSG00000105967	c.JGIL6RMv1_XeXenL6RMv10009631m	JGIv7b.000074339_95741-108130+
7	TGIF1	ENSG00000177426	c.Ueno2012102cells_X000174	JGIv7b.000008006_1839671-1852980-
7	TGIF1	ENSG00000177426	c.XGI_TC440215	JGIv7b.000029621_4934689-4950796+
7	TLE1	ENSG00000196781	c.Quigley201207_X008616	JGIv7b.000086871_1464584-1517503-
7	TLL1	ENSG00000038295	c.Quigley201112_X008969	JGIv7b.000047337_681428-776838+
7	TLL2	ENSG00000095587	c.Audic201207_X035982	JGIv7b.000113759_1244541-1255009-
7	TMEM189-UBE2V1	ENSG00000124208	c.Taira201203ovary_X001588	JGIv7b.000014557_5066921-5078725-
7	TMEM229A	ENSG00000234224	c.Taira201203brain_X004920	JGIv7b.000026505_1972741-1975105-
7	TMEM51	ENSG00000171729	c.Audic201207_X035538	JGIv7b.000109184_1030321-1068948-
7	TNFAIP8	ENSG00000145779	c.Amin201106_X003872	JGIv7b.000012879_2869807-2928357-
7	TNFRSF10A	ENSG00000104689	c.Quigley201212_X038737	JGIv7b.000139741_60789-84764+
7	TOB1	ENSG00000141232	c.Audic201207_X031198	JGIv7b.000081941_3471793-3477351-
7	TOM1L1	ENSG00000141198	c.Quigley201207_X010937	JGIv7b.000166605_875834-911085+
7	TOP3B	ENSG00000100038	c.XGI_TC414742	JGIv7b.000043729_205158-234725-
7	TOX3	ENSG00000103460	c.Audic201207_X016746	JGIv7b.000033905_2589802-2670141+
7	TRIB2	ENSG00000071575	c.Audic201207_X032976	JGIv7b.000093416_6021763-6045133-
7	TSC22D2	ENSG00000196428	c.Ismailoglu201203_X010595	JGIv7b.000172068_3007783-3043696+
7	TSC2	ENSG00000103197	c.JGIL6RMv1_XeXenL6RMv10035689m	JGIv7b.000023403_1394739-1457140+
7	TSG101	ENSG00000074319	c.TeperekTkacz201206_X002502	JGIv7b.000047091_1853624-1866444+
7	TSKU	ENSG00000182704	c.Ismailoglu201203_X007141	JGIv7b.000068908_2581989-2602162-
7	TYW1	ENSG00000198874	c.Audic201207_X031645	JGIv7b.000084303_196942-266627+
7	UAP1	ENSG00000117143	c.Quigley201112_X009177	JGIv7b.000047606_5100243-5116395+
7	UBE3B	ENSG00000151148	c.Quigley201212_X019659	JGIv7b.000044061_1918430-1945683+
7	UGP2	ENSG00000169764	c.JGIL6RMv1_XeXenL6RMv10055621m	JGIv7b.000012020_6485146-6540325+
7	UNNAMED	c.Taira201203stomach_X002548	JGIv7b.000223728_401392-473718-
7	UPK1B	ENSG00000114638	c.Audic201207_X044521	JGIv7b.000207208_1780633-1788689-
7	UTRN	ENSG00000152818	c.Taira201203ovary_X003527	JGIv7b.000045784_1099275-1491559-
7	VEGFA	ENSG00000112715	c.Amin201106_X003204	JGIv7b.000012020_13704695-13732512+
7	VGLL1	ENSG00000102243	c.Taira201203st35_X001787	JGIv7b.000050694_4115229-4129126+
7	VMA21	ENSG00000160131	c.Taira201203st35_X002995	JGIv7b.000149581_2765913-2770598+
7	VPS13C	ENSG00000129003	c.Taira201203ovary_X001326	JGIv7b.000012518_3303250-3435716-
7	WDR18	ENSG00000065268	c.JGIL6RMv1_XeXenL6RMv10051354m	JGIv7b.000054274_2908677-2918325-
7	WDR1	ENSG00000071127	c.Ueno201210kidney_X001499	JGIv7b.000146311_1445001-1479455+
7	WDR93	ENSG00000140527	c.Audic201207_X005573	JGIv7b.000009266_8114143-8160116-
7	WWC1	ENSG00000113645	c.Taira201203intestine_X004314	JGIv7b.000048253_2655892-2814809-
7	ZBTB47	ENSG00000114853	c.Taira201203eye_X014369	JGIv7b.000338941_122713-133443-
7	ZDHHC13	ENSG00000177054	c.Ueno201210ovary_X000260	JGIv7b.000025194_5898764-5969882-
7	ZIC2	ENSG00000043355	c.Ismailoglu201203_X010493	JGIv7b.000167628_25281-30074+
7	ZIC3	ENSG00000156925	c.Taira201203st10_X002187	JGIv7b.000050694_4546891-4554022+
7	ZNF160	ENSG00000170949	c.Ismailoglu201203_X011041	JGIv7b.000197913_811383-947014-
7	ZNF160	ENSG00000170949	c.Taira201203st10_X003335	JGIv7b.000109621_138771-219647+
7	ZNF16	ENSG00000170631	c.Ueno201210brain_X001814	JGIv7b.000074488_1357147-1359089-
7	ZNF281	ENSG00000162702	c.Quigley201212_X029592	JGIv7b.000075417_3638849-3659884-
7	ZNF300	ENSG00000145908	c.Taira201203egg_X002941	JGIv7b.000035086_332410-337670+
7	ZNF395	ENSG00000186918	c.Ueno201210st08_X000919	JGIv7b.000102262_1730211-1762763+
7	ZNF462	ENSG00000148143	c.JGIL6RMv1_XeXenL6RMv10045832m	JGIv7b.000061609_2579319-2602852+
7	ZNF532	ENSG00000074657	c.JGIL6RMv1_XeXenL6RMv10029470m	JGIv7b.000052441_2360709-2388017+
7	ZNF569	ENSG00000196437	c.Taira201203st12_X003857	JGIv7b.000223728_389557-473726+
7	ZNF84	ENSG00000218497	c.Taira201203intestine_X009165	JGIv7b.000256924_126960-132006+
7	ZNRF1	ENSG00000186187	c.JGIL6RMv1_XeXenL6RMv10029975m	JGIv7b.000046631_3450051-3484707-
7	ZYX	ENSG00000159840	c.Audic201207_X049041	JGIv7b.000303743_101213-116163-
6	A1CF	ENSG00000148584	c.Taira201203intestine_X005935	JGIv7b.000079772_4581973-4609884+
6	A4GNT	ENSG00000118017	c.Taira201203skin_X001808	JGIv7b.000043061_1239102-1248946-
6	ABI2	ENSG00000138443	c.Taira201203st20_X001274	JGIv7b.000020345_3327894-3364255-
6	ACSBG2	ENSG00000130377	c.Quigley201112_X021485	JGIv7b.000325448_462747-501906-
6	ACSL1	ENSG00000151726	c.Taira201203muscle_X000999	JGIv7b.000041523_5275788-5323071-
6	ACTR2	ENSG00000138071	c.Taira201203testis_X000496	JGIv7b.000012020_7237943-7271700+
6	ACVR2A	ENSG00000121989	c.Taira201203brain_X000912	JGIv7b.000004321_14913634-14963846-
6	ACY3	ENSG00000132744	c.XGI_TC416695	JGIv7b.000267344_2052158-2068973-
6	ADCY6	ENSG00000174233	c.Taira201203st08_X001114	JGIv7b.000014978_4074576-4184440+
6	ADD1	ENSG00000087274	c.Chang2013_X009971	JGIv7b.000024597_78899-154992-
6	ADK	ENSG00000156110	c.Amin201106_X020719	JGIv7b.000139078_1502424-1640742+
6	ADPRH	ENSG00000144843	c.mgEST_1013255135	JGIv7b.000020345_2053557-2062065+
6	AGAP3	ENSG00000133612	c.Taira201203st09_X000216	JGIv7b.000004321_500712-644730+
6	AGPAT9	ENSG00000138678	c.XGI_TC417559	JGIv7b.000042478_134772-390593+
6	AGRN	ENSG00000188157	c.Taira201203kidney_X007458	JGIv7b.000066475_1563758-1860782+
6	AKIRIN1	ENSG00000174574	c.XGI_TC433589	JGIv7b.000176467_1119135-1130440-
6	AL590867.1	ENSG00000213121	c.TeperekTkacz201205_X001917	JGIv7b.000145462_333945-335128-
6	AMOTL1	ENSG00000166025	c.Ueno2012102cells_X000850	JGIv7b.000053422_583386-650113+
6	ANGPT2	ENSG00000091879	c.Taira201203eye_X009340	JGIv7b.000087714_44784-72278-
6	ANKRD12	ENSG00000101745	c.Taira201203ovary_X006956	JGIv7b.000181837_550728-608006-
6	ANO5	ENSG00000171714	c.JGIL6RMv1_XeXenL6RMv10022219m	JGIv7b.000025194_4881755-4905272+
6	AP3B1	ENSG00000132842	c.Ueno2012106cells_X001937	JGIv7b.000220499_1517535-1661864+
6	APBB2	ENSG00000163697	c.Taira201203lung_X002879	JGIv7b.000031653_5331463-5497323+
6	APLNR	ENSG00000134817	c.Ueno201210muscle_X000511	JGIv7b.000272406_2074975-2121623+
6	ARAP1	ENSG00000186635	c.Taira201203spleen_X003723	JGIv7b.000086352_109260-170025+
6	AREGB	ENSG00000205595	c.Quigley201212_X000566	JGIv7b.000000377_3393857-3401274-
6	ARF6	ENSG00000165527	c.JGIL6RMv1_XeXenL6RMv10036068m	JGIv7b.000267922_2702955-2706701-
6	ARFIP1	ENSG00000164144	c.Quigley201212_X026832	JGIv7b.000061741_52260-158372+
6	ARFIP2	ENSG00000132254	c.Quigley201212_X043192	JGIv7b.000193309_9310-27817+
6	ARHGAP20	ENSG00000137727	c.Chang2013_X033138	JGIv7b.000209344_193292-246591-
6	ARHGAP28	ENSG00000088756	c.JGIL6RMv1_XeXenL6RMv10013611m	JGIv7b.000031324_247062-279315+
6	ARHGAP42	ENSG00000165895	c.Taira201203spleen_X004327	JGIv7b.000133669_2024532-2178134+
6	ARHGAP5	ENSG00000100852	c.Ismailoglu201203_X005813	JGIv7b.000050079_5067444-5110688+
6	ARHGEF12	ENSG00000196914	c.Taira201203st08_X003620	JGIv7b.000078649_1146152-1242299-
6	ARHGEF16	ENSG00000130762	c.Quigley201212_X023518	JGIv7b.000052341_5204807-5252534+
6	ARHGEF18	ENSG00000104880	c.Taira201203intestine_X005541	JGIv7b.000072621_1693466-1743301-
6	ARHGEF37	ENSG00000183111	c.Taira201203brain_X004057	JGIv7b.000018892_935956-981512-
6	ARL15	ENSG00000185305	c.TXGP201107_X009601	JGIv7b.000337825_4145123-4348939-
6	ARRB2	ENSG00000141480	c.Taira201203lung_X007324	JGIv7b.000175714_791731-832455-
6	ASPH	ENSG00000198363	c.Quigley201212_X025510	JGIv7b.000058038_2118308-2224732+
6	ASRGL1	ENSG00000162174	c.JGIL6RMv1_XeXenL6RMv10050276m	JGIv7b.000362340_762113-781575+
6	ASTE1	ENSG00000034533	c.Taira201203egg_X007234	JGIv7b.000234964_653-11395+
6	ATP5G2	ENSG00000135390	c.JGIL6RMv1_XeXenL6RMv10012503m	JGIv7b.000049342_431041-439966+
6	ATP6V0A1	ENSG00000033627	c.Ueno201210st20_X000514	JGIv7b.000075417_7513960-7564095+
6	ATP6V0C	ENSG00000185883	c.JGIL6RMv1_XeXenL6RMv10023514m	JGIv7b.000023403_4435801-4447982-
6	ATP6V0C	ENSG00000185883	c.XGI_TC428762	JGIv7b.000000939_2385517-2396566+
6	ATRNL1	ENSG00000107518	c.Ueno201210ovary_X000202	JGIv7b.000020641_1807143-2224030-
6	ATXN2	ENSG00000204842	c.Quigley201207_X003537	JGIv7b.000025254_4197926-4255182-
6	AXIN2	ENSG00000168646	c.Audic201207_X051410	JGIv7b.000402746_3068842-3085087-
6	AXIN2	ENSG00000168646	c.Taira201203lung_X007155	JGIv7b.000163806_4212824-4230408-
6	AXL	ENSG00000167601	c.Quigley201212_X018463	JGIv7b.000039723_9495896-9548367-
6	B3GALT2	ENSG00000162630	c.Taira201203skin_X001084	JGIv7b.000018726_510133-526184+
6	B3GNT3	ENSG00000179913	c.Taira201203stomach_X002278	JGIv7b.000163107_1397831-1443867-
6	BAG2	ENSG00000112208	c.XGI_TC454761	JGIv7b.000019259_122574-126219+
6	BAK1	ENSG00000030110	c.XGI_TC417515	JGIv7b.000151578_1846530-1923844+
6	BCL6	ENSG00000113916	c.Ueno201210eye_X001099	JGIv7b.000053349_369920-385934+
6	BHLHE40	ENSG00000134107	c.Taira201203testis_X003202	JGIv7b.000150991_1666592-1712345+
6	BMPR1B	ENSG00000138696	c.Taira201203skin_X001271	JGIv7b.000024991_751780-947119-
6	BMPR1B	ENSG00000138696	c.XGI_TC436447	JGIv7b.000074261_1075567-1261168-
6	BOC	ENSG00000144857	c.Taira201203lung_X008514	JGIv7b.000301768_170394-201258+
6	BOLA1	ENSG00000178096	c.Ueno2012102cells_X001300	JGIv7b.000115163_811146-814166+
6	BTBD19	ENSG00000222009	c.Park201106_X020972	JGIv7b.000179914_223198-251116+
6	BUB3	ENSG00000154473	c.Audic201207_X010904	JGIv7b.000016863_8159908-8179978+
6	BUB3	ENSG00000154473	c.Chang2013_X003331	JGIv7b.000007555_8711051-8728766+
6	C11orf53	ENSG00000150750	c.Quigley201212_X030103	JGIv7b.000078584_778644-824580+
6	C15orf41	ENSG00000186073	c.Taira201203egg_X007426	JGIv7b.000265107_3470021-3655702-
6	C21orf91	ENSG00000154642	c.Ismailoglu201203_X000903	JGIv7b.000006590_11090825-11129611+
6	C3orf38	ENSG00000179021	c.Ismailoglu201203_X001563	JGIv7b.000011316_1332223-1336808-
6	C4orf27	ENSG00000056050	c.Ueno2012106cells_X000360	JGIv7b.000014692_9098935-9105985+
6	C5orf42	ENSG00000197603	c.Taira201203egg_X003897	JGIv7b.000052441_6178726-6276356-
6	C7orf55	ENSG00000164898	c.mgEST_1013111819	JGIv7b.000245044_6689926-6692092+
6	C8orf42	ENSG00000180190	c.Park201106_X007215	JGIv7b.000029016_822808-870044+
6	CACHD1	ENSG00000158966	c.Ueno201302st08_X000332	JGIv7b.000155039_1512399-1608014-
6	CACUL1	ENSG00000151893	c.Audic201207_X004018	JGIv7b.000007045_3280832-3294007-
6	CAMK4	ENSG00000152495	c.Taira201203brain_X002651	JGIv7b.000012879_5542998-5642530-
6	CAPN11	ENSG00000137225	c.Taira201203intestine_X002766	JGIv7b.000027161_7852005-7900717+
6	CAPN2	ENSG00000162909	c.Quigley201212_X034612	JGIv7b.000102974_5924021-6000732+
6	CAPN3	ENSG00000092529	c.Taira201203st25_X003558	JGIv7b.000102974_3782647-3838988-
6	CASK	ENSG00000147044	c.Taira201203brain_X011010	JGIv7b.000090072_164293-322886+
6	CASP7	ENSG00000165806	c.Taira201203st12_X001060	JGIv7b.000020641_2724551-2764846-
6	CASS4	ENSG00000087589	c.JGIL6RMv1_XeXenL6RMv10005639m	JGIv7b.000014557_2124088-2133501-
6	CAST	ENSG00000153113	c.Quigley201212_X001097	JGIv7b.000001187_3714161-3797565-
6	CBFA2T2	ENSG00000078699	c.Taira201203st40_X002915	JGIv7b.000345631_43969-70375-
6	CBFA2T2	ENSG00000078699	c.Ueno201210st15_X000277	JGIv7b.000071264_3025170-3050904-
6	CBL	ENSG00000110395	c.Audic201207_X037208	JGIv7b.000129797_2155996-2180861-
6	CBLN1	ENSG00000102924	c.Taira201203brain_X010251	JGIv7b.000078444_308848-316426-
6	CCDC155	ENSG00000161609	c.Taira201203ovary_X002605	JGIv7b.000029769_95454-138281-
6	CCDC68	ENSG00000166510	c.Taira201203st25_X002434	JGIv7b.000052441_416708-457097-
6	CCDC71	ENSG00000177352	c.Quigley201212_X008361	JGIv7b.000013523_4402206-4417611+
6	CCDC80	ENSG00000091986	c.Taira201203eye_X005062	JGIv7b.000035524_1305399-1334988+
6	CCDC94	ENSG00000105248	c.Amin201106_X010233	JGIv7b.000040539_565848-575464+
6	CCP110	ENSG00000103540	c.Quigley201212_X005623	JGIv7b.000009994_5409900-5445357+
6	CD180	ENSG00000134061	c.Taira201203intestine_X003632	JGIv7b.000041523_1899057-1916367-
6	CD55	ENSG00000196352	c.Ueno201210st08_X000372	JGIv7b.000024235_5258838-5313972-
6	CD82	ENSG00000085117	c.XGI_TC428676	JGIv7b.000025194_1105515-1138931+
6	CDC42EP4	ENSG00000179604	c.Chang2013_X002026	JGIv7b.000005370_2732279-2753182+
6	CDCA7	ENSG00000144354	c.Taira201203intestine_X000451	JGIv7b.000004321_6551325-6565697-
6	CDH1	ENSG00000039068	c.Ueno2012106cells_X001878	JGIv7b.000202158_2668276-2702906+
6	CDH2	ENSG00000170558	c.XGI_TC434847	JGIv7b.000215439_42044-197444-
6	CDK15	ENSG00000138395	c.Taira201203brain_X012905	JGIv7b.000139113_688973-765313+
6	CDKN1A	ENSG00000124762	c.Ismailoglu201203_X007683	JGIv7b.000076824_143161-167519-
6	CDS1	ENSG00000163624	c.Taira201203intestine_X004982	JGIv7b.000058878_51091-142663+
6	CEACAM1	ENSG00000079385	c.Taira201203skin_X000132	JGIv7b.000002852_989845-997318-
6	CELSR2	ENSG00000143126	c.Ismailoglu201203_X005984	JGIv7b.000051808_118430-219878+
6	CENPL	ENSG00000120334	c.JGIL6RMv1_XeXenL6RMv10006381m	JGIv7b.000069443_6203725-6211120-
6	CFH	ENSG00000000971	c.Taira201203kidney_X012568	JGIv7b.000245044_3631680-3797857-
6	CHCHD3	ENSG00000106554	c.Taira201203brain_X002507	JGIv7b.000012518_9080483-9142329+
6	CHIC2	ENSG00000109220	c.Amin201106_X008706	JGIv7b.000032657_2014317-2029431+
6	CHL1	ENSG00000134121	c.Quigley201112_X020225	JGIv7b.000252273_292246-351229+
6	CHN2	ENSG00000106069	c.Taira201203testis_X000812	JGIv7b.000015898_453118-608077+
6	CHORDC1	ENSG00000110172	c.Chang2013_X012454	JGIv7b.000033269_1273122-1293278-
6	CITED2	ENSG00000164442	c.Taira201203brain_X014035	JGIv7b.000173270_213429-228198-
6	CLASP1	ENSG00000074054	c.Taira201203eye_X009140	JGIv7b.000084188_2348165-2446849-
6	CLDN2	ENSG00000165376	c.JGIL6RMv1_XeXenL6RMv10050406m	JGIv7b.000036864_2160412-2162530-
6	CLINT1	ENSG00000113282	c.Taira201203st40_X001420	JGIv7b.000054336_792192-881386+
6	CNDP1	ENSG00000150656	c.Audic201207_X044766	JGIv7b.000210343_3073613-3111468+
6	CNKSR3	ENSG00000153721	c.Audic201207_X020792	JGIv7b.000045174_827010-869749-
6	CNOT10	ENSG00000182973	c.UniGene_Xl_S21313214	JGIv7b.000239737_662074-733858-
6	COMT	ENSG00000093010	c.Taira201203eye_X006647	JGIv7b.000050079_4828138-4834000-
6	COPS3	ENSG00000141030	c.Taira201203st25_X002997	JGIv7b.000074548_270971-292406-
6	CROCC	ENSG00000058453	c.Taira201203eye_X014126	JGIv7b.000303743_265623-295434+
6	CSNK1G3	ENSG00000151292	c.TeperekTkacz201206_X000860	JGIv7b.000012879_1338044-1431512-
6	CSRNP2	ENSG00000110925	c.Audic201207_X003042	JGIv7b.000005732_2995535-3032166-
6	CSRNP2	ENSG00000110925	c.Chung201110_X005562	JGIv7b.000133382_4352231-4389069+
6	CTBS	ENSG00000117151	c.Ueno2012106cells_X000510	JGIv7b.000024235_1665283-1675547+
6	CTIF	ENSG00000134030	c.Ismailoglu201203_X009938	JGIv7b.000143831_737736-869134+
6	CTSE	ENSG00000196188	c.XenBase_148227997	JGIv7b.000002841_1337989-1369554+
6	CYTH1	ENSG00000108669	c.Audic201207_X000678	JGIv7b.000000748_26020-55671-
6	CYTH3	ENSG00000008256	c.Taira201203brain_X002055	JGIv7b.000009994_12665770-12752493+
6	DCAF13	ENSG00000164934	c.TeperekTkacz201206_X004451	JGIv7b.000160942_1068444-1091976+
6	DCTN4	ENSG00000132912	c.Taira201203brain_X014406	JGIv7b.000187759_240825-276050+
6	DDX39A	ENSG00000123136	c.Quigley201212_X035901	JGIv7b.000112899_209605-226350-
6	DEPDC1B	ENSG00000035499	c.Ismailoglu201203_X011192	JGIv7b.000203651_523595-545465+
6	DEPDC7	ENSG00000121690	c.Taira201203intestine_X005584	JGIv7b.000074352_3780008-3800394-
6	DEPTOR	ENSG00000155792	c.Audic201207_X020618	JGIv7b.000044528_456792-533735+
6	DGKK	ENSG00000267972	c.Taira201203lung_X003209	JGIv7b.000036864_2776981-2877252+
6	DHRS3	ENSG00000162496	c.JGIL6RMv1_XeXenL6RMv10001795m	JGIv7b.000109184_1849551-1869314+
6	DHX16	ENSG00000233049	c.Audic201207_X037771	JGIv7b.000134683_600310-625308-
6	DHX38	ENSG00000140829	c.Taira201203skin_X000957	JGIv7b.000016424_596319-615725-
6	DKFZP547B0914	ENSG00000269922	c.Audic201207_X028110	JGIv7b.000069562_458646-488361+
6	DKK1	ENSG00000107984	c.Amin201106_X006050	JGIv7b.000018192_2091993-2097136+
6	DLGAP4	ENSG00000080845	c.XenBase_47937717	JGIv7b.000050341_310450-345768+
6	DLST	ENSG00000119689	c.Quigley201212_X038203	JGIv7b.000135961_29336-44751-
6	DMD	ENSG00000198947	c.Taira201203ovary_X001970	JGIv7b.000017127_5612142-5874710-
6	DMRT3	ENSG00000064218	c.JGIL6RMv1_XeXenL6RMv10016061m	JGIv7b.000214452_257319-326951+
6	DMXL1	ENSG00000172869	c.Quigley201212_X050395	JGIv7b.000373399_2928861-3015738+
6	DNASE1L3	ENSG00000163687	c.Ueno201210skin_X000333	JGIv7b.000034527_133739-157194-
6	DOCK7	ENSG00000116641	c.Taira201203st25_X004952	JGIv7b.000293151_209707-285464-
6	DPM2	ENSG00000136908	c.Amin201106_X024412	JGIv7b.000229341_973277-977206+
6	DSE	ENSG00000111817	c.Taira201203st25_X000081	JGIv7b.000000873_1804686-1836569+
6	DSG3	ENSG00000134757	c.TXGP201107_X008555	JGIv7b.000215439_708699-777318+
6	DTHD1	ENSG00000197057	c.Audic201207_X010345	JGIv7b.000016001_5599027-5612852+
6	DUSP1	ENSG00000120129	c.Taira201203egg_X003211	JGIv7b.000040421_1071568-1075235+
6	DUSP7	ENSG00000164086	c.Taira201203stomach_X002209	JGIv7b.000150991_188887-219669-
6	E2F7	ENSG00000165891	c.Quigley201212_X015305	JGIv7b.000030470_6650467-6662823+
6	EAF2	ENSG00000145088	c.Quigley201212_X040919	JGIv7b.000163806_7312760-7322927-
6	EDARADD	ENSG00000186197	c.Taira201203skin_X001938	JGIv7b.000045784_4581973-4610160-
6	EDIL3	ENSG00000164176	c.Taira201203lung_X002908	JGIv7b.000032212_1634720-1848911+
6	EEF1E1	ENSG00000124802	c.Quigley201212_X019945	JGIv7b.000044546_1192547-1199152+
6	EFHD1	ENSG00000115468	c.JGIL6RMv1_XeXenL6RMv10038658m	JGIv7b.000016807_10123093-10143067-
6	EFNA4	ENSG00000243364	c.Taira201203st20_X004199	JGIv7b.000154892_380329-386797-
6	EFNA5	ENSG00000184349	c.JGIL6RMv1_XeXenL6RMv10018455m	JGIv7b.000001187_1582723-1629759+
6	EFNA5	ENSG00000184349	c.Taira201203brain_X013785	JGIv7b.000164049_964634-996195+
6	ELF1	ENSG00000120690	c.Audic201207_X009786	JGIv7b.000014978_7863196-7984322+
6	ELF1	ENSG00000120690	c.XGI_TC415069	JGIv7b.000008129_2281731-2358304-
6	ELF3	ENSG00000163435	c.Taira201203eye_X014649	JGIv7b.000382976_265545-273557+
6	ENOX1	ENSG00000120658	c.UniGene_Xl_S41666764	JGIv7b.000008129_3102918-3194718-
6	ENTPD2	ENSG00000054179	c.Ismailoglu201203_X005381	JGIv7b.000046073_2305942-2389902+
6	ENTPD4	ENSG00000197217	c.Quigley201212_X023283	JGIv7b.000051940_230117-264380+
6	ENTPD8	ENSG00000188833	c.Taira201203intestine_X004028	JGIv7b.000046073_2567282-2579513+
6	EPHX4	ENSG00000172031	c.Ismailoglu201203_X010910	JGIv7b.000189306_115619-136894-
6	EPN1	ENSG00000063245	c.Quigley201212_X023592	JGIv7b.000052341_2652340-2709970-
6	EPN3	ENSG00000049283	c.Audic201207_X049412	JGIv7b.000318577_878992-898365-
6	ERBB3	ENSG00000065361	c.Taira201203eye_X002852	JGIv7b.000014978_1779868-1844741+
6	ESPL1	ENSG00000135476	c.Taira201203st08_X002754	JGIv7b.000049342_936241-974013-
6	ESYT1	ENSG00000139641	c.Ismailoglu201203_X001242	JGIv7b.000008129_7693883-7749257-
6	ESYT1	ENSG00000139641	c.TeperekTkacz201205_X000514	JGIv7b.000014978_1915729-1972672+
6	ETNK1	ENSG00000139163	c.Quigley201112_X003894	JGIv7b.000014822_63133-81428+
6	ETV3	ENSG00000117036	c.Chang2013_X014268	JGIv7b.000041091_3521026-3559652-
6	FA2H	ENSG00000103089	c.Audic201207_X021584	JGIv7b.000046631_3572298-3609080+
6	FAM101B	ENSG00000183688	c.XGI_TC419747	JGIv7b.000067669_1257416-1276793+
6	FAM102A	ENSG00000167106	c.Taira201203pancreas_X002788	JGIv7b.000229341_651631-695644-
6	FAM107B	ENSG00000065809	c.Chang2013_X012372	JGIv7b.000033104_5616160-5648128+
6	FAM110C	ENSG00000184731	c.Chang2013_X014593	JGIv7b.000043061_3519085-3522493-
6	FAM13A	ENSG00000138640	c.Ismailoglu201203_X003918	JGIv7b.000031449_2306126-2423772+
6	FAM160A1	ENSG00000164142	c.Ueno201210skin_X000429	JGIv7b.000047288_693415-793035-
6	FAM208A	ENSG00000163946	c.Taira201203st08_X002022	JGIv7b.000033876_142668-189834-
6	FAM49A	ENSG00000197872	c.Audic201207_X032958	JGIv7b.000093416_4167363-4229687+
6	FAM53A	ENSG00000174137	c.Taira201203st40_X000128	JGIv7b.000003467_3044531-3119772-
6	FAM57A	ENSG00000167695	c.Taira201203lung_X005003	JGIv7b.000067669_1016558-1040457+
6	FAM83F	ENSG00000133477	c.Ueno201210intestine_X000293	JGIv7b.000012423_810164-836508-
6	FAR1	ENSG00000197601	c.Ismailoglu201203_X007417	JGIv7b.000074352_2403314-2464327-
6	FARSA	ENSG00000179115	c.JGIL6RMv1_XeXenL6RMv10054841m	JGIv7b.000055171_237751-252574+
6	FBXO2	ENSG00000116661	c.JGIL6RMv1_XeXenL6RMv10024912m	JGIv7b.000076000_481891-504615+
6	FECH	ENSG00000066926	c.Amin201106_X013047	JGIv7b.000052441_1705543-1727632-
6	FGF3	ENSG00000186895	c.JGIL6RMv1_XeXenL6RMv10000396m	JGIv7b.000185603_145551-158960+
6	FHDC1	ENSG00000137460	c.Taira201203pancreas_X002067	JGIv7b.000099286_1286088-1333063-
6	FHDC1	ENSG00000137460	c.Taira201203skin_X002522	JGIv7b.000061741_179945-216324+
6	FMR1	ENSG00000268103	c.Quigley201212_X010022	JGIv7b.000015436_2499320-2535694+
6	FNDC3A	ENSG00000102531	c.Taira201203lung_X007667	JGIv7b.000200825_5462996-5565530-
6	FOXB1	ENSG00000171956	c.Taira201203st25_X002682	JGIv7b.000059883_5087873-5104165+
6	FOXP1	ENSG00000114861	c.Ueno201210skin_X000329	JGIv7b.000034527_1093193-1725864+
6	FRA10AC1	ENSG00000148690	c.Audic201207_X048866	JGIv7b.000299965_321627-371426+
6	FRAT1	ENSG00000165879	c.Chang2013_X012673	JGIv7b.000034503_4003213-4007432+
6	FREM1	ENSG00000164946	c.Taira201203brain_X013401	JGIv7b.000155039_3290609-3300115+
6	FTO	ENSG00000140718	c.Taira201203ovary_X002664	JGIv7b.000030483_895050-1093336-
6	FXYD3	ENSG00000089356	c.Taira201203testis_X003990	JGIv7b.000323905_127602-149835-
6	FZD7	ENSG00000155760	c.Taira201203st25_X003975	JGIv7b.000139113_825719-829959+
6	GAD1	ENSG00000128683	c.Chang2013_X020723	JGIv7b.000063567_1114695-1134952+
6	GALNT10	ENSG00000164574	c.Audic201207_X010281	JGIv7b.000015893_4592108-4668694-
6	GALR2	ENSG00000182687	c.Taira201203brain_X012406	JGIv7b.000122740_160014-170146-
6	GAPDH	ENSG00000111640	c.Taira201203st20_X003224	JGIv7b.000079772_5086972-5107082-
6	GAS1	ENSG00000180447	c.Park201106_X004284	JGIv7b.000013576_1087442-1089832-
6	GATA6	ENSG00000141448	c.UniGene_Xl_S21735640	JGIv7b.000085591_813998-839542+
6	GATAD2A	ENSG00000167491	c.Audic201207_X040628	JGIv7b.000163107_78488-130326+
6	GCNT3	ENSG00000140297	c.Taira201203st09_X001806	JGIv7b.000038656_1473447-1476801+
6	GCNT4	ENSG00000176928	c.Taira201203lung_X002914	JGIv7b.000032212_5369097-5394442-
6	GCNT7	ENSG00000124091	c.Taira201203pancreas_X000528	JGIv7b.000013471_1908885-1919077-
6	GDPD2	ENSG00000130055	c.Quigley201212_X017600	JGIv7b.000036991_1103103-1132619+
6	GFPT1	ENSG00000198380	c.Audic201207_X046601	JGIv7b.000247724_2427527-2460875+
6	GLUL	ENSG00000135821	c.JGIL6RMv1_XeXenL6RMv10024428m	JGIv7b.000037448_832423-838384+
6	GMPR	ENSG00000137198	c.Amin201106_X003013	JGIv7b.000011136_2292856-2335767-
6	GNG12	ENSG00000172380	c.XGI_TC420083	JGIv7b.000155039_349238-389942+
6	GNG4	ENSG00000168243	c.Chang2013_X010110	JGIv7b.000025196_277278-317283-
6	GPR116	ENSG00000069122	c.Quigley201212_X018814	JGIv7b.000041523_7207366-7265628+
6	GPR143	ENSG00000101850	c.Audic201207_X038094	JGIv7b.000137317_3902725-3922889+
6	GPR4	ENSG00000177464	c.Audic201207_X033215	JGIv7b.000096659_416737-437147+
6	GRAMD1A	ENSG00000089351	c.Ueno201210kidney_X001597	JGIv7b.000177800_165354-269864+
6	GRAMD1B	ENSG00000023171	c.JGIL6RMv1_XeXenL6RMv10043231m	JGIv7b.000161503_388273-409936+
6	GRAMD3	ENSG00000155324	c.Quigley201212_X027441	JGIv7b.000066916_171524-212429+
6	GREM1	ENSG00000166923	c.Audic201207_X047326	JGIv7b.000265107_2714064-2729536-
6	GRIA1	ENSG00000270065	c.XenBase_222875735	JGIv7b.000045452_990565-1136073-
6	GSK3A	ENSG00000105723	c.Quigley201212_X009951	JGIv7b.000015415_3341971-3376916+
6	HADHA	ENSG00000084754	c.TXGP201107_X000631	JGIv7b.000006752_178273-201824-
6	HARBI1	ENSG00000180423	c.Taira201203st40_X001192	JGIv7b.000045452_900801-904345-
6	HDAC3	ENSG00000171720	c.XenBase_47682972	JGIv7b.000001391_909331-935244-
6	HDAC7	ENSG00000061273	c.Ueno201210st10_X000107	JGIv7b.000005732_4909540-4945288+
6	HES1	ENSG00000114315	c.Taira201203st08_X005124	JGIv7b.000193742_401891-404501+
6	HES1	ENSG00000114315	c.Taira201203st20_X004559	JGIv7b.000193742_336831-375694-
6	HES5	ENSG00000197921	c.Audic201207_X027482	JGIv7b.000065414_111736-114333-
6	HES5	ENSG00000197921	c.Chang2013_X024261	JGIv7b.000087017_2052830-2054261+
6	HES7	ENSG00000179111	c.Audic201207_X046022	JGIv7b.000233955_97186-100247+
6	HEXDC	ENSG00000169660	c.Ueno201210st20_X000256	JGIv7b.000023403_1894387-1926432+
6	HHEX	ENSG00000152804	c.Audic201207_X010840	JGIv7b.000016863_3513372-3526593+
6	HIVEP2	ENSG00000010818	c.Taira201203heart_X004723	JGIv7b.000073014_1181866-1245549+
6	HLF	ENSG00000108924	c.Taira201203eye_X013224	JGIv7b.000232882_475811-513246-
6	HLX	ENSG00000136630	c.Park201106_X007090	JGIv7b.000027161_4996532-5006062+
6	HOXA1	ENSG00000105991	c.Quigley201212_X033933	JGIv7b.000099185_793086-795245+
6	HOXA3	ENSG00000105997	c.XenBase_148236298	JGIv7b.000099185_728973-777300+
6	HOXC8	ENSG00000037965	c.Taira201203st15_X000197	JGIv7b.000005732_6896803-6902398-
6	HOXD3	ENSG00000128652	c.Taira201203intestine_X003711	JGIv7b.000043242_3817674-3882998+
6	HS3ST3A1	ENSG00000153976	c.XGI_TC420639	JGIv7b.000081941_1481084-1499499-
6	HSPG2	ENSG00000142798	c.Ueno201210st25_X000581	JGIv7b.000348341_51958-244082+
6	HTR3A	ENSG00000166736	c.Park201106_X008088	JGIv7b.000033905_1225010-1244123+
6	HYAL2	ENSG00000068001	c.XGI_TC416925	JGIv7b.000187321_3653666-3670126+
6	ID4	ENSG00000172201	c.Taira201203st30_X000548	JGIv7b.000011136_2893956-2898924+
6	IFFO2	ENSG00000169991	c.Quigley201112_X021986	JGIv7b.000374693_176522-223508+
6	IFITM3	ENSG00000142089	c.Taira201203kidney_X006347	JGIv7b.000051988_55226-68835-
6	IL17RC	ENSG00000163702	c.Ueno201210intestine_X000367	JGIv7b.000013523_2412282-2471005+
6	ILDR1	ENSG00000145103	c.Ueno201210st09_X000892	JGIv7b.000207208_974880-1124417-
6	IMP3	ENSG00000177971	c.JGIL6RMv1_XeXenL6RMv10052058m	JGIv7b.000078978_264619-317124+
6	IMPDH1	ENSG00000106348	c.Taira201203skin_X000664	JGIv7b.000012518_6038467-6117647-
6	INSR	ENSG00000171105	c.XGI_TC414034	JGIv7b.000070461_2958516-3023578+
6	IP6K2	ENSG00000068745	c.TXGP201107_X001520	JGIv7b.000013523_6123002-6155291+
6	IPO13	ENSG00000117408	c.TXGP201107_X007895	JGIv7b.000167300_101820-147858-
6	IRF2	ENSG00000168310	c.Quigley201212_X009298	JGIv7b.000014692_3557869-3593123+
6	IRX4	ENSG00000113430	c.XGI_TC418449	JGIv7b.000057559_1596981-1602508+
6	ISCA1	ENSG00000135070	c.Amin201106_X004445	JGIv7b.000013576_824244-837616+
6	ISL2	ENSG00000159556	c.Taira201203st35_X000565	JGIv7b.000012518_4896998-4914081-
6	ITM2A	ENSG00000078596	c.Chang2013_X026871	JGIv7b.000110275_331697-342732-
6	ITPKB	ENSG00000143772	c.XenBase_83405250	JGIv7b.000039723_10057060-10086843-
6	ITPR3	ENSG00000096433	c.Chung201110_X005930	JGIv7b.000151578_1623502-1810215-
6	ITPRIP	ENSG00000148841	c.Taira201203heart_X001990	JGIv7b.000020641_4137993-4148081-
6	JAG2	ENSG00000184916	c.Ueno201210kidney_X001740	JGIv7b.000236382_5291223-5377276-
6	JHDM1D	ENSG00000006459	c.Taira201203heart_X002689	JGIv7b.000033059_97327-190602+
6	JHDM1D	ENSG00000006459	c.Ueno2012106cells_X001536	JGIv7b.000120511_101851-139042-
6	KANSL1	ENSG00000120071	c.TeperekTkacz201206_X002820	JGIv7b.000053445_651465-686171-
6	KBTBD8	ENSG00000163376	c.Ueno201210st25_X000458	JGIv7b.000154579_1811329-1821977-
6	KCNE1L	ENSG00000176076	c.Audic201207_X004442	JGIv7b.000007546_5971512-5982676-
6	KCNK5	ENSG00000164626	c.Chang2013_X034851	JGIv7b.000256136_880266-898396+
6	KCTD15	ENSG00000153885	c.Audic201207_X046701	JGIv7b.000249035_930751-969669-
6	KCTD1	ENSG00000134504	c.JGIL6RMv1_XeXenL6RMv10005963m	JGIv7b.000029621_1936527-1942281+
6	KDM5C	ENSG00000126012	c.Taira201203st30_X004262	JGIv7b.000229341_356453-382947-
6	KIAA0101	ENSG00000166803	c.Amin201106_X003434	JGIv7b.000012518_823134-827177+
6	KIAA0895	ENSG00000164542	c.Quigley201212_X037809	JGIv7b.000134022_56905-73706+
6	KIAA1161	ENSG00000164976	c.Taira201203skin_X003268	JGIv7b.000103230_457194-464404-
6	KIAA1324L	ENSG00000164659	c.JGIL6RMv1_XeXenL6RMv10009242m	JGIv7b.000033104_5396372-5433588-
6	KIAA1324L	ENSG00000164659	c.Quigley201212_X006996	JGIv7b.000012518_13813324-13861697+
6	KIAA1456	ENSG00000250305	c.Taira201203eye_X004787	JGIv7b.000032657_922510-938149-
6	KIAA1598	ENSG00000187164	c.JGIL6RMv1_XeXenL6RMv10025471m	JGIv7b.000020641_1332604-1411667-
6	KIF16B	ENSG00000089177	c.Audic201207_X006492	JGIv7b.000012020_9532983-9696209+
6	KIF18B	ENSG00000186185	c.Taira201203ovary_X004206	JGIv7b.000056777_1083582-1147242-
6	KREMEN1	ENSG00000183762	c.Taira201203heart_X002317	JGIv7b.000025254_949507-1045870-
6	KTN1	ENSG00000126777	c.Audic201207_X032902	JGIv7b.000091950_804124-900246-
6	LDB1	ENSG00000198728	c.Amin201106_X000570	JGIv7b.000001915_1524687-1574109-
6	LEF1	ENSG00000138795	c.Taira201203lung_X005618	JGIv7b.000081573_72959-157308-
6	LEPREL1	ENSG00000090530	c.Taira201203eye_X004622	JGIv7b.000030987_5287345-5396997+
6	LEPROT	ENSG00000213625	c.TXGP201107_X004620	JGIv7b.000053042_267360-272028-
6	LETM2	ENSG00000165046	c.Ueno201210st09_X000721	JGIv7b.000128772_624911-644871+
6	LFNG	ENSG00000106003	c.Ismailoglu201203_X001472	JGIv7b.000009994_6247598-6260444-
6	LIN28B	ENSG00000187772	c.Audic201207_X005022	JGIv7b.000008355_2373643-2432556-
6	LIN28B	ENSG00000187772	c.Park201106_X002532	JGIv7b.000008630_3100141-3162512-
6	LIPE	ENSG00000079435	c.JGIL6RMv1_XeXenL6RMv10004979m	JGIv7b.000129797_2493043-2529045+
6	LMX1B	ENSG00000136944	c.JGIL6RMv1_XeXenL6RMv10037956m	JGIv7b.000009843_849221-859881-
6	LOXL2	ENSG00000134013	c.Taira201203intestine_X004498	JGIv7b.000051940_286035-326599+
6	LPAR1	ENSG00000198121	c.Audic201207_X032683	JGIv7b.000090041_4995278-5031963-
6	LPAR6	ENSG00000139679	c.Chang2013_X006927	JGIv7b.000014978_4976702-4979622+
6	LPGAT1	ENSG00000123684	c.TXGP201107_X002724	JGIv7b.000027161_1317465-1373050-
6	LRAT	ENSG00000121207	c.Taira201203eye_X007824	JGIv7b.000061741_1096071-1112641-
6	LRIT1	ENSG00000148602	c.Taira201203stomach_X002364	JGIv7b.000179914_149287-166199-
6	LRP12	ENSG00000147650	c.Taira201203st10_X003746	JGIv7b.000160942_1544435-1579862-
6	LRP6	ENSG00000070018	c.Taira201203lung_X008526	JGIv7b.000302407_470447-531768-
6	LRRC58	ENSG00000163428	c.JGIL6RMv1_XeXenL6RMv10002613m	JGIv7b.000169011_47675-53538-
6	LSM4	ENSG00000130520	c.Quigley201212_X028607	JGIv7b.000072621_1408915-1426699-
6	LY9	ENSG00000122224	c.Taira201203intestine_X007025	JGIv7b.000115163_1859226-1873882+
6	LYPD6	ENSG00000187123	c.Quigley201212_X002435	JGIv7b.000004321_14620631-14654938-
6	MALL	ENSG00000144063	c.Taira201203eye_X014517	JGIv7b.000367411_123467-141370+
6	MAMLD1	ENSG00000269849	c.Taira201203eye_X011414	JGIv7b.000149581_2181205-2315846+
6	MANF	ENSG00000145050	c.JGIL6RMv1_XeXenL6RMv10004809m	JGIv7b.000315413_1143200-1148439+
6	MAP4K5	ENSG00000012983	c.Ueno201210egg_X000836	JGIv7b.000060945_72093-164486+
6	MAP7D2	ENSG00000184368	c.Taira201203st25_X004366	JGIv7b.000184579_309326-406178-
6	2015-03-03	ENSG00000173926	c.Ueno2012106cells_X002133	JGIv7b.000332973_1289288-1413595+
6	MATR3	ENSG00000015479	c.Audic201207_X022584	JGIv7b.000048396_178520-223534-
6	MCIDAS	ENSG00000234602	c.Quigley201212_X049725	JGIv7b.000337825_4698276-4702122-
6	MCM3	ENSG00000112118	c.Amin201106_X000338	JGIv7b.000000678_460515-481038+
6	MED13	ENSG00000108510	c.Ueno201210egg_X000680	JGIv7b.000047398_615125-678619+
6	MED20	ENSG00000124641	c.Amin201106_X023475	JGIv7b.000196263_756106-767819+
6	MEIS2	ENSG00000134138	c.Audic201207_X018837	JGIv7b.000039723_8670913-8701640-
6	MEPCE	ENSG00000146834	c.Taira201203eye_X006776	JGIv7b.000051072_21871-31011-
6	METTL7A	ENSG00000185432	c.Chang2013_X002119	JGIv7b.000005732_3942923-3947976+
6	MFSD7	ENSG00000169026	c.XGI_TC417693	JGIv7b.000143068_210366-231570-
6	MGAT1	ENSG00000131446	c.Quigley201207_X001966	JGIv7b.000012933_3914980-3925809+
6	MKL2	ENSG00000186260	c.Taira201203heart_X002139	JGIv7b.000023165_3649450-3730199-
6	MLLT1	ENSG00000130382	c.Ismailoglu201203_X008287	JGIv7b.000090041_973723-1096555+
6	MOB3B	ENSG00000120162	c.Quigley201112_X011918	JGIv7b.000068934_1695440-1761719+
[truncated: 17,737 more rows]
