# Supplementary material for: Rfx2 Stabilizes Foxj1 Binding at Chromatin Loops to Enable Multiciliated Cell Gene Expression
Source: PLoS Genet. 2017 Jan 19;13(1):e1006538. doi: 10.1371/journal.pgen.1006538 (PMC5245798; doi:10.1371/journal.pgen.1006538)
Supplement: S16 Table — Listed are the positions and identities of genes nearest to called superenhancers. (XLSX) [file pgen.1006538.s035.xlsx]

## Sheet: superEnhancers_annot.txt
PeakID (cmd=annotatePeaks.pl superEnhancers.txt laevis7.1)	Chr	Start	End	Strand	Peak Score	Focus Ratio/Region Size	Annotation	Detailed Annotation	Distance to TSS	Nearest PromoterID	Entrez ID	Nearest Unigene	Nearest Refseq	Nearest Ensembl	Gene Name	Gene Alias	Gene Description	Gene Type
Scaffold135348-30	Scaffold135348	2427998	2484590	+	1143.3	0.95	intron (PLEC|ENSG00000178209|c.Taira201203spleen_X004351|JGIv7b.000135348_2380608-2507435+, intron 2 of 33)	NA	6018	PLEC|ENSG00000178209|c.Taira201203spleen_X004351|JGIv7b.000135348_2380608-2507435+	5339	Hs.434248	XM_005250976	ENSG00000178209	PLEC	EBS1|EBSO|HD1|LGMD2Q|PCN|PLEC1|PLEC1b|PLTN	plectin	protein-coding
Scaffold32791-220	Scaffold32791	156903	220835	+	1058.3	0	Intergenic	NA	5306	EFNA1|ENSG00000169242|c.Ueno201210intestine_X000642|JGIv7b.000032791_178873-187808+	1942	Hs.516664	XM_005244940	ENSG00000169242	EFNA1	B61|ECKLG|EFL1|EPLG1|LERK-1|LERK1|TNFAIP4	ephrin-A1	protein-coding
Scaffold97703-129	Scaffold97703	794198	806946	+	943.9	9.233	Intergenic	NA	43823	SDF2L1|ENSG00000128228|c.Ueno2012106cells_X001388|JGIv7b.000097703_756748-762155+	23753	Hs.303116	NM_022044	ENSG00000128228	SDF2L1	-	stromal cell-derived factor 2-like 1	protein-coding
Scaffold109184-37	Scaffold109184	1144351	1211099	+	863.8	1.59	intron (KAZN|ENSG00000189337|c.Taira201203kidney_X009648|JGIv7b.000109184_1096302-1203649-, intron 3 of 10)	NA	25327	KAZN|ENSG00000189337|c.Taira201203kidney_X009648|JGIv7b.000109184_1096302-1203649-	23254	Hs.368823	XM_005245795	ENSG00000189337	KAZN	KAZ	kazrin, periplakin interacting protein	protein-coding
Scaffold14978-768	Scaffold14978	2443998	2475292	+	851.6	1.97	Intergenic	NA	-3399	CD63|ENSG00000135404|c.Ismailoglu201203_X002387|JGIv7b.000014978_2463043-2485838+	967	Hs.445570	XM_005269238	ENSG00000135404	CD63	LAMP-3|ME491|MLA1|OMA81H|TSPAN30	CD63 molecule	protein-coding
Scaffold13471-541	Scaffold13471	613036	651524	+	849.2	708.591	Intergenic	NA	-20815	ZNF217|ENSG00000171940|c.Chang2013_X005947|JGIv7b.000013471_603033-614671-	7764	Hs.711564	XM_005260545	ENSG00000171940	ZNF217	ZABC1	zinc finger protein 217	protein-coding
Scaffold54274-86	Scaffold54274	2994609	3026616	+	815.8	592.71	Intergenic	NA	-5210	ARID3A|ENSG00000116017|c.Quigley201212_X024783|JGIv7b.000054274_2950850-3005876-	1820	Hs.501296	XM_005259512		ARID3A	BRIGHT|DRIL1|DRIL3|E2FBP1	AT rich interactive domain 3A (BRIGHT-like)	protein-coding
Scaffold98463-44	Scaffold98463	1541259	1562095	+	797.5	394.219	promoter-TSS (ID3|ENSG00000117318|c.JGIL6RMv1_XeXenL6RMv10027462m|JGIv7b.000098463_1551637-1553867+)	NA	39	ID3|ENSG00000117318|c.JGIL6RMv1_XeXenL6RMv10027462m|JGIv7b.000098463_1551637-1553867+	3399	Hs.76884	NM_002167	ENSG00000117318	ID3	HEIR-1|bHLHb25	inhibitor of DNA binding 3, dominant negative helix-loop-helix protein	protein-coding
Scaffold3272-33	Scaffold3272	1631704	1685754	+	775.3	253.291	intron (NT5DC2|ENSG00000168268|c.Quigley201212_X001611|JGIv7b.000003272_1608440-1690344+, intron 6 of 13)	NA	27932	NT5DC2|ENSG00000168268|c.Quigley201212_X001611|JGIv7b.000003272_1608440-1690344+	64943	Hs.84753	XM_005265405	ENSG00000168268	NT5DC2	-	5'-nucleotidase domain containing 2	protein-coding
Scaffold5732-11	Scaffold5732	8117078	8131346	+	749.5	234.981	intron (RARG|ENSG00000172819|c.TXGP201107_X000448|JGIv7b.000005732_8002606-8146427+, intron 3 of 9)	NA	78718	ZNF740|ENSG00000139651|c.XenBase_147898513|JGIv7b.000005732_8194028-8209521-	283337	Hs.524458	NM_001004304	ENSG00000139651	ZNF740	Zfp740	zinc finger protein 740	protein-coding
Scaffold5732-446	Scaffold5732	8480912	8523022	+	742.2	241.032	Intergenic	NA	-19618	KRT8|ENSG00000170421|c.Taira201203heart_X000524|JGIv7b.000005732_8521584-8531398+	3856	Hs.708445	NM_001256282	ENSG00000170421	KRT8	CARD2|CK-8|CK8|CYK8|K2C8|K8|KO	keratin 8	protein-coding
Scaffold56098-266	Scaffold56098	308100	344346	+	722.8	206.565	intron (EFNA3|ENSG00000251246|c.Quigley201212_X025091|JGIv7b.000056098_318030-337699+, intron 2 of 2)	NA	8158	EFNA3|ENSG00000251246|c.Quigley201212_X025091|JGIv7b.000056098_318030-337699+	1944	Hs.516656	XM_005244941	ENSG00000143590	EFNA3	EFL2|EPLG3|Ehk1-L|LERK3	ephrin-A3	protein-coding
Scaffold96620-28	Scaffold96620	821827	828848	+	720.7	190.989	Intergenic	NA	238437	TAB2|ENSG00000055208|c.Taira201203st25_X003399|JGIv7b.000096620_586899-681493+	23118	Hs.269775	NM_015093	ENSG00000055208	TAB2	CHTD2|MAP3K7IP2	TGF-beta activated kinase 1/MAP3K7 binding protein 2	protein-coding
Scaffold161773-32	Scaffold161773	390139	418659	+	720.5	173.558	intron (SLC43A1|ENSG00000149150|c.Audic201207_X040465|JGIv7b.000161773_9312-562292+, intron 10 of 14)	NA	-50216	NA|c.Ismailoglu201203_X010274|JGIv7b.000161773_353475-354183-	4663				NA	NAC	neuroacanthocytosis	unknown
Scaffold2511-85	Scaffold2511	1583273	1621615	+	718.6	144.154	Intergenic	NA	-3758	SALL4|ENSG00000101115|c.Quigley201112_X000692|JGIv7b.000002511_1586283-1598935-	57167	Hs.517113	XM_005260467	ENSG00000101115	SALL4	DRRS|HSAL4|ZNF797|dJ1112F19.1	spalt-like transcription factor 4	protein-coding
Scaffold68269-13	Scaffold68269	397122	413698	+	712.7	172.121	intron (CCDC23|ENSG00000177868|c.Audic201207_X027822|JGIv7b.000068269_397171-412818+, intron 2 of 2)	NA	-2422	CAPNS1|ENSG00000126247|c.Quigley201212_X027752|JGIv7b.000068269_401242-403264-	826	Hs.515371	XM_005259295	ENSG00000126247	CAPNS1	30K|CALPAIN4|CANP|CANPS|CAPN4|CDPS|CSS1	calpain, small subunit 1	protein-coding
Scaffold37038-579	Scaffold37038	2716382	2754880	+	698.9	156.681	Intergenic	NA	-91109	KITLG|ENSG00000049130|c.Chung201110_X002637|JGIv7b.000037038_2826693-2866087+	4254	Hs.1048	NM_000899		KITLG	FPH2|KL-1|Kitl|MGF|SCF|SF|SHEP7	KIT ligand	protein-coding
Scaffold39723-93	Scaffold39723	10794774	10809978	+	689.4	153.451	Intergenic	NA	-10848	MAP3K10|ENSG00000130758|c.XGI_TC415257|JGIv7b.000039723_10771606-10795163-	4294	Hs.466743	XM_005258948	ENSG00000130758	MAP3K10	MEKK10|MLK2|MST	mitogen-activated protein kinase kinase kinase 10	protein-coding
Scaffold17434-123	Scaffold17434	866993	878203	+	677	154.348	Intergenic	NA	-8091	BAMBI|ENSG00000095739|c.Amin201106_X005884|JGIv7b.000017434_880602-887978+	25805	Hs.533336	NM_012342	ENSG00000095739	BAMBI	NMA	BMP and activin membrane-bound inhibitor	protein-coding
Scaffold239737-1	Scaffold239737	590773	611297	+	667.9	161.128	intron (TRIM71|ENSG00000206557|c.Ueno201210st10_X001984|JGIv7b.000239737_590575-638933+, intron 2 of 5)	NA	10168	TRIM71|ENSG00000206557|c.Ueno201210st10_X001984|JGIv7b.000239737_590575-638933+	131405	Hs.567678	NM_001039111		TRIM71	LIN-41|LIN41	tripartite motif containing 71, E3 ubiquitin protein ligase	protein-coding
Scaffold169011-26	Scaffold169011	649281	676057	+	644.8	157.841	TTS (ATP1A1|ENSG00000163399|c.Taira201203skin_X003924|JGIv7b.000169011_634090-662228+)	NA	17297	ATP1A1|ENSG00000163399|c.Taira201203skin_X003924|JGIv7b.000169011_634090-662228+	476	Hs.371889	XM_005270890	ENSG00000163399	ATP1A1	-	ATPase, Na+/K+ transporting, alpha 1 polypeptide	protein-coding
Scaffold131666-318	Scaffold131666	580363	606345	+	634.2	144.409	Intergenic	NA	-12466	RIMKLB|ENSG00000166532|c.Audic201207_X037252|JGIv7b.000131666_605734-634325+	57494	Hs.504670	XM_005253435	ENSG00000166532	RIMKLB	FAM80B|NAAGS|NAAGS-I	ribosomal modification protein rimK-like family member B	protein-coding
Scaffold9994-34	Scaffold9994	655530	690742	+	633.9	128.323	Intergenic	NA	-15867	EMP2|ENSG00000213853|c.Audic201207_X005649|JGIv7b.000009994_688953-717283+	2013	Hs.531561	XM_005255165	ENSG00000213853	EMP2	XMP	epithelial membrane protein 2	protein-coding
Scaffold14822-28	Scaffold14822	53634	68850	+	633.1	108.448	Intergenic	NA	-2170	ETNK1|ENSG00000139163|c.Quigley201112_X003894|JGIv7b.000014822_63133-81428+	55500	Hs.29464	XM_005253420	ENSG00000139163	ETNK1	EKI|EKI 1|EKI1|Nbla10396	ethanolamine kinase 1	protein-coding
Scaffold45774-8	Scaffold45774	1784196	1802128	+	627.3	129.098	Intergenic	NA	74488	PDE6D|ENSG00000156973|c.Taira201203intestine_X003944|JGIv7b.000045774_1718673-1722824+	5147	Hs.516808	NM_002601	ENSG00000156973	PDE6D	PDED	phosphodiesterase 6D, cGMP-specific, rod, delta	protein-coding
Scaffold7045-469	Scaffold7045	4619	38573	+	623.4	90.802	intron (ZYX|ENSG00000159840|c.Quigley201212_X003885|JGIv7b.000007045_14680-22474+, intron 4 of 5)	NA	6915	ZYX|ENSG00000159840|c.Quigley201212_X003885|JGIv7b.000007045_14680-22474+	7791	Hs.490415	XM_005250052	ENSG00000159840	ZYX	ESP-2|HED-2	zyxin	protein-coding
Scaffold135348-724	Scaffold135348	2901499	2927991	+	617.2	86.678	Intergenic	NA	-4678	EPPK1|ENSG00000261150|c.Quigley201212_X038159|JGIv7b.000135348_2833347-2910067-	83481	Hs.743673	NM_031308		EPPK1	EPIPL|EPIPL1	epiplakin 1	protein-coding
Scaffold81941-43	Scaffold81941	682202	710746	+	616.7	90.457	intron (RNF222|ENSG00000189051|c.Quigley201212_X031086|JGIv7b.000081941_693602-714433-, intron 1 of 1)	NA	-36234	NDEL1|ENSG00000166579|c.Ueno2012102cells_X001102|JGIv7b.000081941_732707-756728+	81565	Hs.740680	XM_005256805	ENSG00000166579	NDEL1	EOPA|MITAP1|NDE1L1|NDE2|NUDEL	nudE neurodevelopment protein 1-like 1	protein-coding
Scaffold245044-458	Scaffold245044	7051091	7088319	+	615.7	90.837	intron (TXN2|ENSG00000100348|c.Audic201207_X046494|JGIv7b.000245044_7065204-7081971-, intron 3 of 3)	NA	12247	TXN2|ENSG00000100348|c.Audic201207_X046494|JGIv7b.000245044_7065204-7081971-	25828	Hs.211929	XM_005261508	ENSG00000100348	TXN2	MT-TRX|MTRX|TRX2	thioredoxin 2	protein-coding
Scaffold143664-131	Scaffold143664	524123	557091	+	594.9	88.804	intron (KIAA1671|ENSG00000197077|c.Taira201203st25_X004021|JGIv7b.000143664_484122-571271-, intron 3 of 10)	NA	30664	KIAA1671|ENSG00000197077|c.Taira201203st25_X004021|JGIv7b.000143664_484122-571271-	85379	Hs.419171	XM_005261793	ENSG00000197077	KIAA1671	-	KIAA1671	protein-coding
Scaffold133382-824	Scaffold133382	4337305	4364385	+	593.4	82.591	Intergenic	NA	-1387	CSRNP2|ENSG00000110925|c.Chung201110_X005562|JGIv7b.000133382_4352231-4389069+	81566	Hs.524425	NM_030809	ENSG00000110925	CSRNP2	C12orf2|C12orf22|FAM130A1|PPP1R72|TAIP-12	cysteine-serine-rich nuclear protein 2	protein-coding
Scaffold292087-187	Scaffold292087	359997	402677	+	585.1	75.427	NA	NA	NA	NA	4663				NA	NAC	neuroacanthocytosis	unknown
Scaffold37448-179	Scaffold37448	616347	652425	+	582.7	79.909	intron (MAN1B1|ENSG00000177239|c.Ueno201210egg_X000575|JGIv7b.000037448_628544-640006+, intron 6 of 13)	NA	5419	MAN1B1|ENSG00000177239|c.Ueno201210egg_X000575|JGIv7b.000037448_628544-640006+	11253	Hs.279881	NM_016219	ENSG00000177239	MAN1B1	ERMAN1|MANA-ER|MRT15	mannosidase, alpha, class 1B, member 1	protein-coding
Scaffold46631-254	Scaffold46631	857780	889910	+	581.7	87.496	intron (GPT2|ENSG00000166123|c.Taira201203st10_X002060|JGIv7b.000046631_865960-886189-, intron 11 of 14)	NA	11963	GPT2|ENSG00000166123|c.Taira201203st10_X002060|JGIv7b.000046631_865960-886189-	84706	Hs.460693	NM_001142466	ENSG00000166123	GPT2	ALT2	glutamic pyruvate transaminase (alanine aminotransferase) 2	protein-coding
Scaffold154892-8	Scaffold154892	431249	442903	+	577.1	52.848	intron (ZBTB7B|ENSG00000160685|c.Quigley201212_X039941|JGIv7b.000154892_420569-440736-, intron 1 of 7)	NA	3638	ZBTB7B|ENSG00000160685|c.Quigley201212_X039941|JGIv7b.000154892_420569-440736-	51043	Hs.744441	NM_001252406	ENSG00000160685	ZBTB7B	THPOK|ZBTB15|ZFP-67|ZFP67|ZNF857B|c-KROX|hcKROX	zinc finger and BTB domain containing 7B	protein-coding
Scaffold43729-1	Scaffold43729	304063	311011	+	576.6	61.186	Intergenic	NA	64634	SDF2L1|ENSG00000128228|c.Taira201203liver_X001553|JGIv7b.000043729_366014-372257-	23753	Hs.303116	NM_022044	ENSG00000128228	SDF2L1	-	stromal cell-derived factor 2-like 1	protein-coding
Scaffold8834-253	Scaffold8834	420116	444368	+	574.5	47.734	intron (AHDC1|ENSG00000126705|c.Quigley201212_X005135|JGIv7b.000008834_420103-477173+, intron 2 of 6)	NA	12088	AHDC1|ENSG00000126705|c.Quigley201212_X005135|JGIv7b.000008834_420103-477173+	27245	Hs.469280	XM_005245848	ENSG00000126705	AHDC1	CL23945|DJ159A19.3|RP1-159A19.1	AT hook, DNA binding motif, containing 1	protein-coding
Scaffold220499-36	Scaffold220499	2302986	2348716	+	571.5	44.072	intron (IQGAP1|ENSG00000140575|c.Audic201207_X045262|JGIv7b.000220499_2279901-2549414-, intron 40 of 43)	NA	-48660	S100Z|ENSG00000171643|c.Taira201203st40_X002614|JGIv7b.000220499_2273509-2277191-	170591	Hs.482563	NM_130772		S100Z	Gm625|S100-zeta	S100 calcium binding protein Z	protein-coding
Scaffold7440-146	Scaffold7440	982845	998371	+	566.1	55.476	Intergenic	NA	8527	CLDN4|ENSG00000189143|c.Quigley201212_X004333|JGIv7b.000007440_996537-999435-	1364	Hs.729359	NM_001305	ENSG00000189143	CLDN4	CPE-R|CPER|CPETR|CPETR1|WBSCR8|hCPE-R	claudin 4	protein-coding
Scaffold200825-1203	Scaffold200825	6513086	6531618	+	564.9	67.188	Intergenic	NA	9653	BCDIN3D|ENSG00000186666|c.Ueno2012106cells_X001873|JGIv7b.000200825_6512698-6516028+	144233	Hs.142736	NM_181708		BCDIN3D	-	BCDIN3 domain containing	protein-coding
Scaffold9266-396	Scaffold9266	593397	619877	+	558.8	74.516	Intergenic	NA	-1550	MYO5C|ENSG00000128833|c.Audic201207_X005299|JGIv7b.000009266_607927-665594+	55930	Hs.487036	NM_018728	ENSG00000128833	MYO5C	-	myosin VC	protein-coding
Scaffold75417-1926	Scaffold75417	5258300	5287526	+	558.1	84.277	intron (LASP1|ENSG00000002834|c.Quigley201207_X007950|JGIv7b.000075417_5265341-5294717+, intron 2 of 12)	NA	7394	LASP1|ENSG00000002834|c.Quigley201207_X007950|JGIv7b.000075417_5265341-5294717+	3927	Hs.741156	NM_001271608	ENSG00000002834	LASP1	Lasp-1|MLN50	LIM and SH3 protein 1	protein-coding
Scaffold8355-91	Scaffold8355	3352786	3378734	+	557.7	79.094	exon (AIM1L|ENSG00000176092|c.Taira201203intestine_X000965|JGIv7b.000008355_3365452-3426978+, exon 1 of 19)	NA	307	AIM1L|ENSG00000176092|c.Taira201203intestine_X000965|JGIv7b.000008355_3365452-3426978+	55057	Hs.128738	XM_005245918		AIM1L	CRYBG2	absent in melanoma 1-like	protein-coding
Scaffold70246-55	Scaffold70246	971497	1033553	+	550.3	76.552	intron (PPARA|ENSG00000186951|c.Audic201207_X028232|JGIv7b.000070246_997262-1014814-, intron 6 of 13)	NA	-6819	MCAT|ENSG00000100294|c.Ueno201210muscle_X000298|JGIv7b.000070246_993475-995758-	27349	Hs.349111	NM_014507	ENSG00000100294	MCAT	FASN2C|MCT|MT|NET62|fabD	malonyl CoA:ACP acyltransferase (mitochondrial)	protein-coding
Scaffold222217-1	Scaffold222217	1147134	1155148	+	539	75.668	Intergenic	NA	-3038	IGF2BP3|ENSG00000136231|c.Quigley201212_X045115|JGIv7b.000222217_1074319-1148707-	10643	Hs.700696	NM_006547	ENSG00000136231	IGF2BP3	CT98|IMP-3|IMP3|KOC1|VICKZ3	insulin-like growth factor 2 mRNA binding protein 3	protein-coding
Scaffold13471-36	Scaffold13471	2037574	2055754	+	534.4	66.445	Intergenic	NA	76071	TFAP2C|ENSG00000087510|c.Audic201207_X008309|JGIv7b.000013471_1965637-1984090+	7022	Hs.473152	XM_005260537	ENSG00000087510	TFAP2C	AP2-GAMMA|ERF1|TFAP2G|hAP-2g	transcription factor AP-2 gamma (activating enhancer binding protein 2 gamma)	protein-coding
Scaffold75417-63	Scaffold75417	1365673	1387529	+	526.8	69.994	intron (ACE|ENSG00000159640|c.Taira201203lung_X005360|JGIv7b.000075417_1111183-1128920-, intron 4 of 20)	NA	109012	MRC2|ENSG00000011028|c.Taira201203eye_X008592|JGIv7b.000075417_1452395-1485613-	9902	Hs.7835	NM_006039	ENSG00000011028	MRC2	CD280|CLEC13E|ENDO180|UPARAP	mannose receptor, C type 2	protein-coding
Scaffold81267-32	Scaffold81267	744635	779903	+	526.7	71.235	intron (RHOA|ENSG00000067560|c.mgEST_1013086063|JGIv7b.000081267_734046-768249-, intron 1 of 4)	NA	5902	RHOA|ENSG00000067560|c.mgEST_1013086063|JGIv7b.000081267_734046-768249-	387	Hs.247077	XM_005265116	ENSG00000067560	RHOA	ARH12|ARHA|RHO12|RHOH12	ras homolog family member A	protein-coding
Scaffold57216-74	Scaffold57216	2559738	2593236	+	522.8	63.051	Intergenic	NA	-1423	TSPAN13|ENSG00000106537|c.Chang2013_X019449|JGIv7b.000057216_2577909-2607449+	27075	Hs.364544	NM_014399	ENSG00000106537	TSPAN13	NET-6|NET6|TM4SF13	tetraspanin 13	protein-coding
Scaffold8129-1261	Scaffold8129	6577217	6602189	+	522.1	43.573	intron (RHEBL1|ENSG00000167550|c.Quigley201212_X004923|JGIv7b.000008129_6584207-6592816-, intron 5 of 21)	NA	2050	RHEBL1|ENSG00000167550|c.Quigley201212_X004923|JGIv7b.000008129_6584207-6592816-	121268	Hs.159013	XM_005268634	ENSG00000167550	RHEBL1	RHEBL1c	Ras homolog enriched in brain like 1	protein-coding
Scaffold156846-237	Scaffold156846	1211756	1241728	+	521.2	36.054	Intergenic	NA	-2076	ANXA2|ENSG00000182718|c.Taira201203intestine_X007824|JGIv7b.000156846_1196648-1224666-	302	Hs.511605	XM_005254327	ENSG00000182718	ANXA2	ANX2|ANX2L4|CAL1H|LIP2|LPC2|LPC2D|P36|PAP-IV	annexin A2	protein-coding
Scaffold5925-255	Scaffold5925	1916603	1937771	+	518.5	24.842	Intergenic	NA	-3687	ANGPTL5|ENSG00000187151|c.Taira201203st20_X000351|JGIv7b.000005925_1919209-1937327-	253935	Hs.318370	XM_005271496	ENSG00000187151	ANGPTL5	-	angiopoietin-like 5	protein-coding
Scaffold5732-75	Scaffold5732	4146299	4165013	+	517.4	27.225	intron (LARP4|ENSG00000161813|c.Chang2013_X002176|JGIv7b.000005732_4133430-4164565-, intron 1 of 19)	NA	8855	LARP4|ENSG00000161813|c.Chang2013_X002176|JGIv7b.000005732_4133430-4164565-	113251	Hs.26613	XM_005268609	ENSG00000161813	LARP4	-	La ribonucleoprotein domain family, member 4	protein-coding
Scaffold134539-6	Scaffold134539	289750	322722	+	514.6	21.543	intron (BMPR1A|ENSG00000107779|c.Ismailoglu201203_X009638|JGIv7b.000134539_289497-347297+, intron 1 of 14)	NA	16738	BMPR1A|ENSG00000107779|c.Ismailoglu201203_X009638|JGIv7b.000134539_289497-347297+	657	Hs.524477	XM_005270064		BMPR1A	10q23del|ACVRLK3|ALK3|CD292|SKR5	bone morphogenetic protein receptor, type IA	protein-coding
Scaffold27161-59	Scaffold27161	148491	163419	+	514.4	27.84	Intergenic	NA	-7126	PTBP3|ENSG00000119314|c.Quigley201212_X014486|JGIv7b.000027161_94075-192956-	9991	Hs.269988	XM_005252324	ENSG00000119314	PTBP3	ROD1	polypyrimidine tract binding protein 3	protein-coding
Scaffold46492-524	Scaffold46492	1032206	1087170	+	514	26.196	intron (SMAD4|ENSG00000141646|c.Chang2013_X015906|JGIv7b.000046492_1052555-1079806+, intron 2 of 15)	NA	3449	SMAD4|ENSG00000141646|c.Chang2013_X015906|JGIv7b.000046492_1052555-1079806+	4089	Hs.75862	XR_243850	ENSG00000141646	SMAD4	DPC4|JIP|MADH4|MYHRS	SMAD family member 4	protein-coding
Scaffold29940-32	Scaffold29940	1019728	1054840	+	512.7	24.98	intron (CD9|ENSG00000010278|c.JGIL6RMv1_XeXenL6RMv10047200m|JGIv7b.000029940_1004486-1042426-, intron 1 of 7)	NA	5088	CD9|ENSG00000010278|c.JGIL6RMv1_XeXenL6RMv10047200m|JGIv7b.000029940_1004486-1042426-	928	Hs.712104	XM_005253814	ENSG00000010278	CD9	BTCC-1|DRAP-27|MIC3|MRP-1|TSPAN-29|TSPAN29	CD9 molecule	protein-coding
Scaffold163806-1110	Scaffold163806	6585488	6630460	+	511.3	25.443	Intergenic	NA	-10105	TFCP2L1|ENSG00000115112|c.Quigley201212_X040807|JGIv7b.000163806_6617512-6642087+	29842	Hs.156471	XM_005263651	ENSG00000115112	TFCP2L1	CRTR1|LBP-9|LBP9	transcription factor CP2-like 1	protein-coding
Scaffold107347-575	Scaffold107347	3017976	3040690	+	510.6	29.043	intron (PRKCD|ENSG00000163932|c.JGIL6RMv1_XeXenL6RMv10035168m|JGIv7b.000107347_2981764-3040081-, intron 1 of 15)	NA	10748	PRKCD|ENSG00000163932|c.JGIL6RMv1_XeXenL6RMv10035168m|JGIv7b.000107347_2981764-3040081-	5580	Hs.155342	NM_006254	ENSG00000163932	PRKCD	CVID9|MAY1|PKCD|nPKC-delta	protein kinase C, delta	protein-coding
Scaffold337436-151	Scaffold337436	694380	721840	+	506.4	30.406	Intergenic	NA	2910	TMSB4X|ENSG00000205542|c.Taira201203testis_X004013|JGIv7b.000337436_705199-705711+	7114	Hs.703237	NM_021109	ENSG00000205542	TMSB4X	FX|PTMB4|TB4X|TMSB4	thymosin beta 4, X-linked	protein-coding
Scaffold78860-113	Scaffold78860	8405748	8424066	+	506.4	28.79	intron (KLF5|ENSG00000102554|c.Taira201203st25_X003118|JGIv7b.000078860_8408391-8424679-, intron 3 of 3)	NA	9705	KLF5|ENSG00000102554|c.Taira201203st25_X003118|JGIv7b.000078860_8408391-8424679-	688	Hs.508234	XM_005266508	ENSG00000102554	KLF5	BTEB2|CKLF|IKLF	Kruppel-like factor 5 (intestinal)	protein-coding
Scaffold15415-121	Scaffold15415	1143070	1170998	+	504.3	31.14	intron (PVRL1|ENSG00000110400|c.mgEST_1013156428|JGIv7b.000015415_1114899-1158482-, intron 1 of 5)	NA	1393	PVRL1|ENSG00000110400|c.mgEST_1013156428|JGIv7b.000015415_1114899-1158482-	5818	Hs.334846	NM_002855	ENSG00000110400	PVRL1	CD111|CLPED1|ED4|HIgR|HVEC|OFC7|PRR|PRR1|PVRR|PVRR1|SK-12|nectin-1	poliovirus receptor-related 1 (herpesvirus entry mediator C)	protein-coding
Scaffold220553-7	Scaffold220553	447475	474817	+	503	33.953	intron (TSPAN13|ENSG00000106537|c.Audic201207_X045281|JGIv7b.000220553_437344-474465-, intron 1 of 7)	NA	3523	TSPAN13|ENSG00000106537|c.Audic201207_X045281|JGIv7b.000220553_437344-474465-	27075	Hs.364544	NM_014399	ENSG00000106537	TSPAN13	NET-6|NET6|TM4SF13	tetraspanin 13	protein-coding
Scaffold181600-8	Scaffold181600	28969	60179	+	498.1	40.22	Intergenic	NA	-14931	PNRC2|ENSG00000215700|c.JGIL6RMv1_XeXenL6RMv10008849m|JGIv7b.000181600_59505-66266+	55629	Hs.716935	NM_017761	ENSG00000189266	PNRC2	-	proline-rich nuclear receptor coactivator 2	protein-coding
Scaffold14692-86	Scaffold14692	7876945	7886797	+	498.1	34.001	Intergenic	NA	-4049	HMGB2|ENSG00000164104|c.Quigley201212_X009311|JGIv7b.000014692_7885767-7890078+	3148	Hs.434953	NM_001130688		HMGB2	HMG2	high mobility group box 2	protein-coding
Scaffold219390-45	Scaffold219390	43781	62229	+	496.8	34.069	Intergenic	NA	-3003	ATP1B2|ENSG00000129244|c.Taira201203eye_X012994|JGIv7b.000219390_56007-62778+	482	Hs.643540	NM_001678	ENSG00000129244	ATP1B2	AMOG	ATPase, Na+/K+ transporting, beta 2 polypeptide	protein-coding
Scaffold11418-4	Scaffold11418	39235	50647	+	495.1	31.057	Intergenic	NA	-4302	GDPD1|ENSG00000153982|c.Park201106_X003064|JGIv7b.000011418_48958-54903+	284161	Hs.631744	XM_005257249	ENSG00000153982	GDPD1	GDE4	glycerophosphodiester phosphodiesterase domain containing 1	protein-coding
Scaffold172102-90	Scaffold172102	116710	151849	+	492.1	31.588	intron (ARHGEF2|ENSG00000116584|c.Quigley201212_X041748|JGIv7b.000172102_103795-180323+, intron 7 of 29)	NA	30483	ARHGEF2|ENSG00000116584|c.Quigley201212_X041748|JGIv7b.000172102_103795-180323+	9181	Hs.743352	XM_005245587	ENSG00000116584	ARHGEF2	GEF|GEF-H1|GEFH1|LFP40|P40	Rho/Rac guanine nucleotide exchange factor (GEF) 2	protein-coding
Scaffold49557-126	Scaffold49557	812528	844180	+	487.8	23.827	Intergenic	NA	-6079	CALR|ENSG00000179218|c.Amin201106_X012289|JGIv7b.000049557_834272-838882+	811	Hs.515162	NM_004343	ENSG00000179218	CALR	CRT|HEL-S-99n|RO|SSA|cC1qR	calreticulin	protein-coding
Scaffold27038-136	Scaffold27038	537395	592051	+	487.1	26.686	intron (ADAM19|ENSG00000135074|c.Taira201203heart_X002404|JGIv7b.000027038_526105-593857-, intron 2 of 23)	NA	29047	ADAM19|ENSG00000135074|c.Taira201203heart_X002404|JGIv7b.000027038_526105-593857-	8728	Hs.483944	XM_005266003	ENSG00000135074	ADAM19	MADDAM|MLTNB	ADAM metallopeptidase domain 19	protein-coding
Scaffold31469-17	Scaffold31469	1611501	1645029	+	487.1	25.409	Intergenic	NA	70717	SLC3A2|ENSG00000168003|c.Taira201203brain_X005497|JGIv7b.000031469_1688299-1699014-	6520	Hs.502769	NM_001012662	ENSG00000168003	SLC3A2	4F2|4F2HC|4T2HC|CD98|CD98HC|MDU1|NACAE	solute carrier family 3 (amino acid transporter heavy chain), member 2	protein-coding
Scaffold79772-31	Scaffold79772	149681	173329	+	486.7	22.778	intron (JMJD1C|ENSG00000171988|c.Ueno201210st08_X000815|JGIv7b.000079772_92604-224204+, intron 2 of 25)	NA	68900	JMJD1C|ENSG00000171988|c.Ueno201210st08_X000815|JGIv7b.000079772_92604-224204+	221037	Hs.413416	XM_005269621	ENSG00000171988	JMJD1C	RP11-10C13.2|TRIP8	jumonji domain containing 1C	protein-coding
Scaffold208071-106	Scaffold208071	838082	862614	+	485.1	19.489	intron (NA|c.Taira201203lung_X007813|JGIv7b.000208071_833961-907944-, intron 12 of 13)	NA	57587	NA|c.Taira201203lung_X007813|JGIv7b.000208071_833961-907944-	4663				NA	NAC	neuroacanthocytosis	unknown
Scaffold54274-3	Scaffold54274	2366982	2383104	+	484.7	13.67	Intergenic	NA	-8186	CIRBP|ENSG00000099622|c.JGIL6RMv1_XeXenL6RMv10051329m|JGIv7b.000054274_2360433-2366933-	1153	Hs.634522	NM_001280	ENSG00000099622	CIRBP	CIRP	cold inducible RNA binding protein	protein-coding
Scaffold127590-32	Scaffold127590	462854	490664	+	483	13.246	promoter-TSS (TOR4A|ENSG00000198113|c.TXGP201107_X007120|JGIv7b.000127590_476718-493737+)	NA	40	TOR4A|ENSG00000198113|c.TXGP201107_X007120|JGIv7b.000127590_476718-493737+	54863	Hs.495541	NM_017723	ENSG00000198113	TOR4A	C9orf167	torsin family 4, member A	protein-coding
Scaffold127590-196	Scaffold127590	781597	804049	+	482.4	13.63	Intergenic	NA	-3541	TUBB2B|ENSG00000137285|c.Quigley201112_X015988|JGIv7b.000127590_784495-789282-	347733	Hs.300701	NM_178012	ENSG00000137285	TUBB2B	PMGYSA|bA506K6.1	tubulin, beta 2B class IIb	protein-coding
Scaffold275342-443	Scaffold275342	1438199	1473031	+	482.2	17.184	intron (FRK|ENSG00000111816|c.Taira201203intestine_X009337|JGIv7b.000275342_1443152-1488369+, intron 1 of 8)	NA	12462	FRK|ENSG00000111816|c.Taira201203intestine_X009337|JGIv7b.000275342_1443152-1488369+	2444	Hs.89426	XM_005266880		FRK	GTK|PTK5|RAK	fyn-related kinase	protein-coding
Scaffold15893-427	Scaffold15893	7396781	7434397	+	481.1	34.224	intron (CD9|ENSG00000010278|c.Audic201207_X010302|JGIv7b.000015893_7329135-7424440-, intron 1 of 8)	NA	8797	CD9|ENSG00000010278|c.Audic201207_X010302|JGIv7b.000015893_7329135-7424440-	928	Hs.712104	XM_005253814	ENSG00000010278	CD9	BTCC-1|DRAP-27|MIC3|MRP-1|TSPAN-29|TSPAN29	CD9 molecule	protein-coding
Scaffold107347-237	Scaffold107347	2436197	2456165	+	480.1	35.851	Intergenic	NA	-9872	NA|c.Amin201106_X019023|JGIv7b.000107347_2455544-2457909+	4663				NA	NAC	neuroacanthocytosis	unknown
Scaffold286644-4	Scaffold286644	203528	215784	+	479.6	32.991	Intergenic	NA	-5728	ZMIZ2|ENSG00000122515|c.Taira201203ovary_X008021|JGIv7b.000286644_178683-221449-	83637	Hs.600681	XM_005249866	ENSG00000122515	ZMIZ2	NET27|TRAFIP20|ZIMP7|hZIMP7	zinc finger, MIZ-type containing 2	protein-coding
Scaffold17434-559	Scaffold17434	890491	906329	+	479.4	32.875	Intergenic	NA	17721	BAMBI|ENSG00000095739|c.Amin201106_X005884|JGIv7b.000017434_880602-887978+	25805	Hs.533336	NM_012342	ENSG00000095739	BAMBI	NMA	BMP and activin membrane-bound inhibitor	protein-coding
Scaffold143831-4	Scaffold143831	940657	952299	+	477	32.76	Intergenic	NA	-4308	SMAD7|ENSG00000101665|c.Quigley201112_X016768|JGIv7b.000143831_918480-942577-	4092	Hs.465087	NM_001190821	ENSG00000101665	SMAD7	CRCS3|MADH7|MADH8	SMAD family member 7	protein-coding
Scaffold26819-51	Scaffold26819	1003674	1027694	+	465.7	35.176	Intergenic	NA	-2081	DAPK1|ENSG00000196730|c.Taira201203st30_X001331|JGIv7b.000026819_957544-1036396+	1612	Hs.693441	XM_005251755	ENSG00000196730	DAPK1	DAPK	death-associated protein kinase 1	protein-coding
Scaffold43791-43	Scaffold43791	2479838	2494248	+	464.4	34.904	intron (DENND3|ENSG00000105339|c.Quigley201207_X005222|JGIv7b.000043791_2437488-2524800-, intron 1 of 14)	NA	37757	DENND3|ENSG00000105339|c.Quigley201207_X005222|JGIv7b.000043791_2437488-2524800-	22898	Hs.18166	XM_005250838	ENSG00000105339	DENND3	-	DENN/MADD domain containing 3	protein-coding
Scaffold86871-15	Scaffold86871	370691	385793	+	464.3	34.83	intron (GNA14|ENSG00000156049|c.Audic201207_X032024|JGIv7b.000086871_318633-385936-, intron 1 of 11)	NA	7694	GNA14|ENSG00000156049|c.Audic201207_X032024|JGIv7b.000086871_318633-385936-	9630	Hs.657795	NM_004297	ENSG00000156049	GNA14	-	guanine nucleotide binding protein (G protein), alpha 14	protein-coding
Scaffold303743-35	Scaffold303743	397310	427002	+	463.8	38.081	intron (CROCC|ENSG00000058453|c.Taira201203eye_X014126|JGIv7b.000303743_265623-295434+, intron 18 of 18)	NA	-15580	ATP13A2|ENSG00000159363|c.Ueno201210st25_X000562|JGIv7b.000303743_298121-481523-	23400	Hs.128866	XM_005245809	ENSG00000159363	ATP13A2	CLN12|HSA9947|KRPPD|PARK9	ATPase type 13A2	protein-coding
Scaffold46492-378	Scaffold46492	696324	730268	+	463.6	38.101	Intergenic	NA	-2572	TPM3|ENSG00000143549|c.Taira201203skin_X001976|JGIv7b.000046492_715687-743544+	7170	Hs.654421	NM_001043351	ENSG00000143549	TPM3	CAPM1|CFTD|NEM1|OK/SW-cl.5|TM-5|TM3|TM30|TM30nm|TM5|TPMsk3|TRK|hscp30	tropomyosin 3	protein-coding
Scaffold18192-392	Scaffold18192	310693	326179	+	461.2	19.553	intron (GNB3|ENSG00000111664|c.Taira201203st35_X000890|JGIv7b.000018192_296592-319908-, intron 1 of 8)	NA	1462	GNB3|ENSG00000111664|c.Taira201203st35_X000890|JGIv7b.000018192_296592-319908-	2784	Hs.631657	XM_005253679	ENSG00000111664	GNB3	-	guanine nucleotide binding protein (G protein), beta polypeptide 3	protein-coding
Scaffold20641-306	Scaffold20641	4655171	4675243	+	460.3	25.236	intron (NA|c.Taira201203lung_X002156|JGIv7b.000020641_4661752-4669085-, intron 1 of 4)	NA	3878	NA|c.Taira201203lung_X002156|JGIv7b.000020641_4661752-4669085-	4663				NA	NAC	neuroacanthocytosis	unknown
Scaffold20641-832	Scaffold20641	4579747	4610773	+	459.9	25.874	intron (ADD3|ENSG00000148700|c.Ueno201210brain_X000740|JGIv7b.000020641_4571957-4611210-, intron 1 of 14)	NA	4967	ADD3|ENSG00000148700|c.Ueno201210brain_X000740|JGIv7b.000020641_4571957-4611210-	120	Hs.501012	XM_005269529	ENSG00000148700	ADD3	ADDL	adducin 3 (gamma)	protein-coding
Scaffold55171-53	Scaffold55171	226072	243848	+	457.8	30.35	Intergenic	NA	-2800	FARSA|ENSG00000179115|c.JGIL6RMv1_XeXenL6RMv10054841m|JGIv7b.000055171_237751-252574+	2193	Hs.23111	XM_005259817	ENSG00000179115	FARSA	CML33|FARSL|FARSLA|FRSA|PheHA	phenylalanyl-tRNA synthetase, alpha subunit	protein-coding
Scaffold39723-100	Scaffold39723	6320243	6338697	+	455.4	30.85	promoter-TSS (IRF2BPL|ENSG00000119669|c.Audic201207_X018736|JGIv7b.000039723_6323491-6329551-)	NA	-64	IRF2BPL|ENSG00000119669|c.Audic201207_X018736|JGIv7b.000039723_6323491-6329551-	64207	Hs.745194	NM_024496	ENSG00000119669	IRF2BPL	C14orf4|EAP1	interferon regulatory factor 2 binding protein-like	protein-coding
Scaffold15893-125	Scaffold15893	7230472	7260756	+	454.7	28.571	intron (BPGM|ENSG00000172331|c.Chung201110_X001522|JGIv7b.000015893_7239618-7260767-, intron 3 of 3)	NA	15110	BPGM|ENSG00000172331|c.Chung201110_X001522|JGIv7b.000015893_7239618-7260767-	669	Hs.198365	XM_005250545	ENSG00000172331	BPGM	DPGM	2,3-bisphosphoglycerate mutase	protein-coding
Scaffold75417-260	Scaffold75417	2741342	2756420	+	450.1	28.921	Intergenic	NA	-11086	SLC25A39|ENSG00000013306|c.Ueno201210intestine_X001150|JGIv7b.000075417_2728725-2741175-	51629	Hs.744880	XM_005257443	ENSG00000013306	SLC25A39	CGI69	solute carrier family 25, member 39	protein-coding
Scaffold39723-756	Scaffold39723	10300244	10329464	+	449.7	28.77	Intergenic	NA	-15600	CDCA4|ENSG00000170779|c.Chang2013_X014068|JGIv7b.000039723_10297872-10301034-	55038	Hs.34045	XM_005267792	ENSG00000170779	CDCA4	HEPP|SEI-3/HEPP	cell division cycle associated 4	protein-coding
Scaffold175714-68	Scaffold175714	244846	265336	+	446.7	28.212	Intergenic	NA	-4864	ZSWIM5|ENSG00000162415|c.Ueno2012102cells_X001536|JGIv7b.000175714_234323-250264-	57643	Hs.656613	XM_005271072	ENSG00000162415	ZSWIM5	-	zinc finger, SWIM-type containing 5	protein-coding
Scaffold13265-1814	Scaffold13265	3922249	3936319	+	446.2	26.889	intron (JUP|ENSG00000173801|c.JGIL6RMv1_XeXenL6RMv10040869m|JGIv7b.000013265_3919836-3953319-, intron 7 of 14)	NA	23638	JUP|ENSG00000173801|c.JGIL6RMv1_XeXenL6RMv10040869m|JGIv7b.000013265_3919836-3953319-	3728	Hs.514174	XM_005257313	ENSG00000173801	JUP	ARVD12|CTNNG|DP3|DPIII|PDGB|PKGB	junction plakoglobin	protein-coding
Scaffold36864-247	Scaffold36864	2560630	2578390	+	445	26.196	Intergenic	NA	-7145	KLF5|ENSG00000102554|c.Chung201110_X002584|JGIv7b.000036864_2576653-2596633+	688	Hs.508234	XM_005266508	ENSG00000102554	KLF5	BTEB2|CKLF|IKLF	Kruppel-like factor 5 (intestinal)	protein-coding
Scaffold376231-15	Scaffold376231	43034	78832	+	444	18.364	Intergenic	NA	11979	PLP2|ENSG00000269034|c.Park201106_X025304|JGIv7b.000376231_48953-52520+	5355	Hs.77422	NM_002668	ENSG00000102007	PLP2	A4|A4LSB	proteolipid protein 2 (colonic epithelium-enriched)	protein-coding
Scaffold387329-87	Scaffold387329	718656	736508	+	443.6	18.594	Intergenic	NA	-8009	RAP2B|ENSG00000181467|c.Amin201106_X027404|JGIv7b.000387329_735578-737973+	5912	Hs.700713	NM_002886		RAP2B	-	RAP2B, member of RAS oncogene family	protein-coding
Scaffold13787-244	Scaffold13787	2422721	2474385	+	441.8	16.813	intron (IKZF2|ENSG00000030419|c.Taira201203st30_X000857|JGIv7b.000013787_2422392-2476002-, intron 3 of 7)	NA	22360	IKZF2|ENSG00000030419|c.Taira201203st30_X000857|JGIv7b.000013787_2422392-2476002-	22807	Hs.604950	XM_005246383	ENSG00000030419	IKZF2	ANF1A2|HELIOS|ZNF1A2|ZNFN1A2	IKAROS family zinc finger 2 (Helios)	protein-coding
Scaffold47533-1	Scaffold47533	4298323	4309347	+	440.2	16.395	Intergenic	NA	-4675	PLXNA2|ENSG00000076356|c.Quigley201212_X021549|JGIv7b.000047533_4308509-4504801+	5362	Hs.497626	XM_005273164	ENSG00000076356	PLXNA2	OCT|PLXN2	plexin A2	protein-coding
Scaffold133382-239	Scaffold133382	4281349	4300827	+	439.8	17.207	intron (TFCP2|ENSG00000135457|c.Quigley201212_X037658|JGIv7b.000133382_4289520-4343649+, intron 1 of 20)	NA	1567	TFCP2|ENSG00000135457|c.Quigley201212_X037658|JGIv7b.000133382_4289520-4343649+	7024	Hs.48849	XM_005269128	ENSG00000135457	TFCP2	LBP1C|LSF|LSF1D|SEF|TFCP2C	transcription factor CP2	protein-coding
Scaffold25194-323	Scaffold25194	4848959	4878529	+	439.7	20.884	intron (MRVI1|ENSG00000072952|c.Taira201203intestine_X002594|JGIv7b.000025194_4731199-4770567+, intron 20 of 20)	NA	-18012	ANO5|ENSG00000171714|c.JGIL6RMv1_XeXenL6RMv10022219m|JGIv7b.000025194_4881755-4905272+	203859	Hs.154329	XM_005252820	ENSG00000171714	ANO5	GDD1|LGMD2L|TMEM16E	anoctamin 5	protein-coding
Scaffold203041-22	Scaffold203041	3799698	3811234	+	439.1	23.385	Intergenic	NA	-5996	CHURC1|ENSG00000258289|c.Amin201106_X023814|JGIv7b.000203041_3791364-3799737-	91612	Hs.731537	XM_005268202	ENSG00000258289	CHURC1	C14orf52|chch	churchill domain containing 1	protein-coding
Scaffold3490-511	Scaffold3490	1857012	1888874	+	437.1	20.77	intron (COIL|ENSG00000121058|c.Taira201203st30_X000186|JGIv7b.000003490_1867679-1876038+, intron 4 of 5)	NA	5179	COIL|ENSG00000121058|c.Taira201203st30_X000186|JGIv7b.000003490_1867679-1876038+	8161	Hs.532795	NM_004645	ENSG00000121058	COIL	CLN80|p80-coilin	coilin	protein-coding
Scaffold183929-252	Scaffold183929	1836900	1859398	+	436.9	20.508	Intergenic	NA	-9722	CPT1A|ENSG00000110090|c.Amin201106_X023020|JGIv7b.000183929_1857795-1909253+	1374	Hs.503043	XM_005273762	ENSG00000110090	CPT1A	CPT1|CPT1-L|L-CPT1	carnitine palmitoyltransferase 1A (liver)	protein-coding
Scaffold102068-34	Scaffold102068	177392	192042	+	435.2	23.594	exon (CLDN6|ENSG00000184697|c.Taira201203st09_X003425|JGIv7b.000102068_182984-185113-, exon 1 of 1)	NA	396	CLDN6|ENSG00000184697|c.Taira201203st09_X003425|JGIv7b.000102068_182984-185113-	9074	Hs.533779	NM_021195	ENSG00000184697	CLDN6	-	claudin 6	protein-coding
Scaffold300794-20	Scaffold300794	573107	590835	+	432.2	26.122	intron (SCIN|ENSG00000006747|c.Taira201203eye_X014091|JGIv7b.000300794_552751-643255+, intron 5 of 16)	NA	29219	SCIN|ENSG00000006747|c.Taira201203eye_X014091|JGIv7b.000300794_552751-643255+	85477	Hs.655515	XR_242107	ENSG00000006747	SCIN	-	scinderin	protein-coding
Scaffold149581-33	Scaffold149581	3993265	4005155	+	430.4	25.192	Intergenic	NA	5623	SLC25A5|ENSG00000005022|c.Quigley201212_X039462|JGIv7b.000149581_3993488-3997375+	292	Hs.632282	NM_001152	ENSG00000005022	SLC25A5	2F1|AAC2|ANT2|T2|T3	solute carrier family 25 (mitochondrial carrier; adenine nucleotide translocator), member 5	protein-coding
Scaffold174654-346	Scaffold174654	184364	201006	+	430.1	23.83	intron (ZBTB46|ENSG00000130584|c.Taira201203brain_X014046|JGIv7b.000174654_190529-218535-, intron 6 of 6)	NA	22318	ZNF704|ENSG00000164684|c.Chang2013_X031197|JGIv7b.000174654_170218-183823+	619279	Hs.434957	XM_005251279	ENSG00000164684	ZNF704	Gig1	zinc finger protein 704	protein-coding
Scaffold18892-254	Scaffold18892	4475022	4497402	+	428.6	24.975	exon (CSNK1A1|ENSG00000113712|c.JGIL6RMv1_XeXenL6RMv10044491m|JGIv7b.000018892_4462980-4496997-, exon 3 of 11)	NA	10699	CSNK1A1|ENSG00000113712|c.JGIL6RMv1_XeXenL6RMv10044491m|JGIv7b.000018892_4462980-4496997-	1452	Hs.712555	XM_005268376	ENSG00000113712	CSNK1A1	CK1|CK1a|CKIa|HLCDGP1|PRO2975	casein kinase 1, alpha 1	protein-coding
Scaffold49342-202	Scaffold49342	803109	833555	+	426.5	22.812	Intergenic	NA	-6072	SP7|ENSG00000170374|c.Quigley201112_X009468|JGIv7b.000049342_824403-846207+	121340	Hs.209402	XM_005268643	ENSG00000170374	SP7	OI11|OI12|OSX|osterix	Sp7 transcription factor	protein-coding
Scaffold34503-67	Scaffold34503	4058116	4082486	+	424.9	17.611	intron (ESRP1|ENSG00000104413|c.Taira201203eye_X004973|JGIv7b.000034503_4030486-4082558-, intron 3 of 19)	NA	11948	ESRP1|ENSG00000104413|c.Taira201203eye_X004973|JGIv7b.000034503_4030486-4082558-	54845	Hs.487471	XM_005250991	ENSG00000104413	ESRP1	RBM35A|RMB35A	epithelial splicing regulatory protein 1	protein-coding
Scaffold44546-1	Scaffold44546	1664595	1682525	+	424.9	15.595	Intergenic	NA	-8753	DSP|ENSG00000096696|c.JGIL6RMv1_XeXenL6RMv10045135m|JGIv7b.000044546_1623594-1664903-	1832	Hs.519873	XM_005248864	ENSG00000096696	DSP	DP|DPI|DPII	desmoplakin	protein-coding
Scaffold52441-42	Scaffold52441	10745542	10761508	+	423.7	15.543	intron (ISL1|ENSG00000016082|c.JGIL6RMv1_XeXenL6RMv10016290m|JGIv7b.000052441_10744829-10754556+, intron 4 of 4)	NA	8499	ISL1|ENSG00000016082|c.JGIL6RMv1_XeXenL6RMv10016290m|JGIv7b.000052441_10744829-10754556+	3670	Hs.505	NM_002202	ENSG00000016082	ISL1	ISLET1|Isl-1	ISL LIM homeobox 1	protein-coding
Scaffold54194-23	Scaffold54194	437759	451991	+	422.8	14.182	Intergenic	NA	-15470	SLC25A45|ENSG00000162241|c.Taira201203kidney_X006631|JGIv7b.000054194_460344-466248+	283130	Hs.661604	XM_005273921	ENSG00000162241	SLC25A45	-	solute carrier family 25, member 45	protein-coding
Scaffold169011-108	Scaffold169011	576927	609037	+	422.3	14.172	intron (VANGL1|ENSG00000173218|c.Audic201207_X041556|JGIv7b.000169011_589431-599179+, intron 2 of 10)	NA	3550	VANGL1|ENSG00000173218|c.Audic201207_X041556|JGIv7b.000169011_589431-599179+	81839	Hs.515130	NM_001172411	ENSG00000173218	VANGL1	KITENIN|LPP2|STB2|STBM2	VANGL planar cell polarity protein 1	protein-coding
Scaffold163806-100	Scaffold163806	3365356	3389090	+	422.2	11.883	Intergenic	NA	25962	RNF222|ENSG00000189051|c.Ueno2012102cells_X001495|JGIv7b.000163806_3351260-3358538+	643904	Hs.526550	NM_001146684	ENSG00000189051	RNF222	-	ring finger protein 222	protein-coding
Scaffold52573-888	Scaffold52573	12610737	12637465	+	421.5	12.026	Intergenic	NA	-55526	ACVR2B|ENSG00000114739|c.JGIL6RMv1_XeXenL6RMv10011828m|JGIv7b.000052573_12610951-12705061+	93	Hs.174273	XM_005265583	ENSG00000114739	ACVR2B	ACTRIIB|ActR-IIB|HTX4	activin A receptor, type IIB	protein-coding
Scaffold155039-615	Scaffold155039	638105	659349	+	421.3	10.372	Intergenic	NA	-9336	SLC35D1|ENSG00000116704|c.Ismailoglu201203_X010139|JGIv7b.000155039_658062-678218+	23169	Hs.213642	XM_005270665	ENSG00000116704	SLC35D1	UGTREL7	solute carrier family 35 (UDP-GlcA/UDP-GalNAc transporter), member D1	protein-coding
Scaffold143664-107	Scaffold143664	585404	620664	+	420.6	9.405	Intergenic	NA	-31763	KIAA1671|ENSG00000197077|c.Taira201203st25_X004021|JGIv7b.000143664_484122-571271-	85379	Hs.419171	XM_005261793	ENSG00000197077	KIAA1671	-	KIAA1671	protein-coding
Scaffold43483-242	Scaffold43483	631916	650924	+	418.5	10.601	Intergenic	NA	-5328	MDK|ENSG00000110492|c.Chung201110_X002883|JGIv7b.000043483_642289-654640+	4192	Hs.82045	NM_001012333	ENSG00000110492	MDK	ARAP|MK|NEGF2	midkine (neurite growth-promoting factor 2)	protein-coding
Scaffold4321-28	Scaffold4321	9913781	9945059	+	418.2	10.98	intron (FIGN|ENSG00000182263|c.Taira201203ovary_X000371|JGIv7b.000004321_9916333-10016268+, intron 1 of 2)	NA	13086	FIGN|ENSG00000182263|c.Taira201203ovary_X000371|JGIv7b.000004321_9916333-10016268+	55137	Hs.593650	XM_005246661		FIGN	-	fidgetin	protein-coding
Scaffold82610-9	Scaffold82610	2160522	2172984	+	418.1	10.056	Intergenic	NA	-6236	GLB1L2|ENSG00000149328|c.Chung201110_X004644|JGIv7b.000082610_2172895-2206913+	89944	Hs.436178	XM_005271719	ENSG00000149328	GLB1L2	MST114|MSTP114	galactosidase, beta 1-like 2	protein-coding
Scaffold4363-18	Scaffold4363	682359	699905	+	417.8	11.109	intron (PPAP2C|ENSG00000141934|c.TXGP201107_X000373|JGIv7b.000004363_681163-699698+, intron 1 of 9)	NA	9225	PPAP2C|ENSG00000141934|c.TXGP201107_X000373|JGIv7b.000004363_681163-699698+	8612	Hs.465506	NM_003712	ENSG00000141934	PPAP2C	LPP2|PAP-2c|PAP2-g	phosphatidic acid phosphatase type 2C	protein-coding
Scaffold175714-145	Scaffold175714	2397227	2428321	+	417.4	13.052	Intergenic	NA	-15168	NXPE3|ENSG00000144815|c.Quigley201112_X018096|JGIv7b.000175714_2385301-2397650-	91775	Hs.595933	XM_005247899	ENSG00000144815	NXPE3	FAM55C|MST115	neurexophilin and PC-esterase domain family, member 3	protein-coding
Scaffold16807-144	Scaffold16807	10399548	10418162	+	416.3	10.709	Intergenic	NA	-6048	SEPT2|ENSG00000168385|c.Quigley201112_X004388|JGIv7b.000016807_10414902-10435947+	4735	Hs.721234	XM_005247009	ENSG00000168385	2015-09-02	DIFF6|NEDD-5|NEDD5|Pnutl3|hNedd5	septin 2	protein-coding
Scaffold20345-5	Scaffold20345	946731	966477	+	416	10.551	Intergenic	NA	92304	IKZF2|ENSG00000030419|c.Ueno201210st09_X000205|JGIv7b.000020345_864299-915085+	22807	Hs.604950	XM_005246383	ENSG00000030419	IKZF2	ANF1A2|HELIOS|ZNF1A2|ZNFN1A2	IKAROS family zinc finger 2 (Helios)	protein-coding
Scaffold56777-4	Scaffold56777	4485714	4494934	+	415.9	11.325	Intergenic	NA	-3763	AXIN2|ENSG00000168646|c.Ueno201210st10_X001070|JGIv7b.000056777_4470726-4486933-	8313	Hs.156527	XM_005257716	ENSG00000168646	AXIN2	AXIL|ODCRCS	axin 2	protein-coding
Scaffold53445-282	Scaffold53445	991676	1040820	+	415	16.297	intron (NBEAL2|ENSG00000160796|c.Quigley201112_X010530|JGIv7b.000053445_939302-1023738-, intron 1 of 53)	NA	7490	NBEAL2|ENSG00000160796|c.Quigley201112_X010530|JGIv7b.000053445_939302-1023738-	23218	Hs.437043	XM_005264990	ENSG00000160796	NBEAL2	BDPLT4|GPS	neurobeachin-like 2	protein-coding
Scaffold47683-234	Scaffold47683	3952837	3993253	+	413.2	17.035	Intergenic	NA	-70991	ACVR2B|ENSG00000114739|c.JGIL6RMv1_XeXenL6RMv10011755m|JGIv7b.000047683_3882881-3902054-	93	Hs.174273	XM_005265583	ENSG00000114739	ACVR2B	ACTRIIB|ActR-IIB|HTX4	activin A receptor, type IIB	protein-coding
Scaffold337825-20	Scaffold337825	222823	237535	+	412.4	16.722	promoter-TSS (PTGER4|ENSG00000171522|c.Quigley201212_X049699|JGIv7b.000337825_230278-250409+)	NA	-100	PTGER4|ENSG00000171522|c.Quigley201212_X049699|JGIv7b.000337825_230278-250409+	5734	Hs.199248	XM_005248326	ENSG00000171522	PTGER4	EP4|EP4R	prostaglandin E receptor 4 (subtype EP4)	protein-coding
Scaffold67738-43	Scaffold67738	197541	231733	+	412.2	16.52	promoter-TSS (PPARG|ENSG00000132170|c.Quigley201212_X027682|JGIv7b.000067738_194360-214328-)	NA	-309	PPARG|ENSG00000132170|c.Quigley201212_X027682|JGIv7b.000067738_194360-214328-	5468	Hs.162646	NM_005037	ENSG00000132170	PPARG	CIMT1|GLM1|NR1C3|PPARG1|PPARG2|PPARgamma	peroxisome proliferator-activated receptor gamma	protein-coding
Scaffold939-68	Scaffold939	2531905	2554433	+	411.7	16.338	Intergenic	NA	-1125	FAM195A|ENSG00000172366|c.Quigley201212_X000603|JGIv7b.000000939_2544231-2552682+	84331	Hs.706105	NM_138418	ENSG00000172366	FAM195A	C16orf14|c349E10.1	family with sequence similarity 195, member A	protein-coding
Scaffold13471-62	Scaffold13471	5523518	5559060	+	408.6	16	Intergenic	NA	-2694	SLC17A9|ENSG00000101194|c.Chang2013_X005929|JGIv7b.000013471_5542854-5554010+	63910	Hs.512686	XM_005260227	ENSG00000101194	SLC17A9	C20orf59|VNUT	solute carrier family 17 (vesicular nucleotide transporter), member 9	protein-coding
Scaffold102262-23	Scaffold102262	786777	802219	+	407.8	13.953	intron (PTK2B|ENSG00000120899|c.Ueno201210brain_X002175|JGIv7b.000102262_704369-797397-, intron 5 of 36)	NA	2899	PTK2B|ENSG00000120899|c.Ueno201210brain_X002175|JGIv7b.000102262_704369-797397-	2185	Hs.735450	XM_005273447	ENSG00000120899	PTK2B	CADTK|CAKB|FADK2|FAK2|PKB|PTK|PYK2|RAFTK	protein tyrosine kinase 2 beta	protein-coding
Scaffold75417-195	Scaffold75417	341797	352049	+	406.9	14.556	Intergenic	NA	-4236	ARF1|ENSG00000143761|c.TXGP201107_X005685|JGIv7b.000075417_351158-362869+	375	Hs.286221	NM_001024226	ENSG00000143761	ARF1	-	ADP-ribosylation factor 1	protein-coding
Scaffold37448-9	Scaffold37448	832888	855658	+	406.6	15.174	Intergenic	NA	-10086	ARRDC1|ENSG00000197070|c.Chang2013_X013594|JGIv7b.000037448_854334-867060+	92714	Hs.12999	XM_005266119	ENSG00000197070	ARRDC1	-	arrestin domain containing 1	protein-coding
Scaffold21980-51	Scaffold21980	626015	635577	+	406.6	15.962	intron (ITPKB|ENSG00000143772|c.Chung201110_X001843|JGIv7b.000021980_611005-665833+, intron 2 of 8)	NA	19790	ITPKB|ENSG00000143772|c.Chung201110_X001843|JGIv7b.000021980_611005-665833+	3707	Hs.659396	XM_005273120	ENSG00000143772	ITPKB	IP3-3KB|IP3K|IP3K-B|IP3KB|PIG37	inositol-trisphosphate 3-kinase B	protein-coding
Scaffold11418-144	Scaffold11418	300096	329074	+	405.9	13.898	Intergenic	NA	-3389	ZNF484|ENSG00000127081|c.Taira201203st08_X000750|JGIv7b.000011418_306102-311293-	83744	Hs.668378	XM_005252253	ENSG00000127081	ZNF484	BA526D8.4	zinc finger protein 484	protein-coding
Scaffold29017-17	Scaffold29017	1550521	1572079	+	405.3	13.377	Intergenic	NA	-10867	TLE1|ENSG00000196781|c.Taira201203st25_X001461|JGIv7b.000029017_1502844-1550742-	7088	Hs.689805	XM_005252151	ENSG00000196781	TLE1	ESG|ESG1|GRG1	transducin-like enhancer of split 1 (E(sp1) homolog, Drosophila)	protein-coding
Scaffold102974-668	Scaffold102974	5894921	5906559	+	404.2	12.753	intron (CAPN2|ENSG00000162909|c.Quigley201212_X034818|JGIv7b.000102974_5862132-5901598-, intron 1 of 27)	NA	858	CAPN2|ENSG00000162909|c.Quigley201212_X034818|JGIv7b.000102974_5862132-5901598-	824	Hs.350899	NM_001146068	ENSG00000162909	CAPN2	CANP2|CANPL2|CANPml|mCANP	calpain 2, (m/II) large subunit	protein-coding
Scaffold98999-26	Scaffold98999	1767	14155	+	403.6	13.131	Intergenic	NA	-5377	BANP|ENSG00000172530|c.Taira201203ovary_X005595|JGIv7b.000098999_13337-234483+	54971	Hs.461705	XM_005256007	ENSG00000172530	BANP	BEND1|SMAR1|SMARBP1	BTG3 associated nuclear protein	protein-coding
Scaffold50694-826	Scaffold50694	6323800	6344906	+	402.6	15.885	promoter-TSS (DEGS2|ENSG00000168350|c.Quigley201207_X006152|JGIv7b.000050694_6335072-6348349+)	NA	-732	DEGS2|ENSG00000168350|c.Quigley201207_X006152|JGIv7b.000050694_6335072-6348349+	123099	Hs.159643	NM_206918		DEGS2	C14orf66|DES2|FADS8	delta(4)-desaturase, sphingolipid 2	protein-coding
Scaffold16807-133	Scaffold16807	1594158	1607760	+	400.7	15.29	Intergenic	NA	-5270	CAMK2G|ENSG00000148660|c.XGI_TC435668|JGIv7b.000016807_1606082-1763211+	818	Hs.523045	XM_005270195	ENSG00000148660	CAMK2G	CAMK|CAMK-II|CAMKG	calcium/calmodulin-dependent protein kinase II gamma	protein-coding
Scaffold59883-319	Scaffold59883	695961	718715	+	400.2	15.663	intron (RAB27A|ENSG00000069974|c.Taira201203lung_X004767|JGIv7b.000059883_700804-734957-, intron 3 of 6)	NA	-10681	RSL24D1|ENSG00000137876|c.Taira201203st35_X002037|JGIv7b.000059883_685931-696833-	51187	Hs.274772	NM_016304		RSL24D1	C15orf15|HRP-L30-iso|L30|RLP24|RPL24|RPL24L|TVAS3	ribosomal L24 domain containing 1	protein-coding
Scaffold169011-86	Scaffold169011	44970	87522	+	399.7	17.827	Intergenic	NA	-1499	FSTL1|ENSG00000163430|c.Taira201203st20_X004376|JGIv7b.000169011_57211-64747-	11167	Hs.269512	XM_005247083		FSTL1	FRP|FSL1|MIR198	follistatin-like 1	protein-coding
Scaffold86347-95	Scaffold86347	327	26109	+	399.2	19.708	Intergenic	NA	-11945	FTH1|ENSG00000167996|c.JGIL6RMv1_XeXenL6RMv10052578m|JGIv7b.000086347_25162-32160+	2495	Hs.645560	XM_005273865	ENSG00000167996	FTH1	FHC|FTH|FTHL6|HFE5|PIG15|PLIF	ferritin, heavy polypeptide 1	protein-coding
Scaffold268711-66	Scaffold268711	828385	846281	+	397.6	21.066	intron (ABHD17B|ENSG00000107362|c.UniGene_Xl_S21312946|JGIv7b.000268711_821985-846642-, intron 1 of 7)	NA	8935	ABHD17B|ENSG00000107362|c.UniGene_Xl_S21312946|JGIv7b.000268711_821985-846642-	51104	Hs.380389	NM_001025780	ENSG00000107362	ABHD17B	C9orf77|FAM108B1|RP11-409O11.2	abhydrolase domain containing 17B	protein-coding
Scaffold23165-143	Scaffold23165	3812781	3857891	+	397.3	19.23	exon (FAM109B|ENSG00000270730|c.Quigley201212_X012825|JGIv7b.000023165_3823501-3839074+, exon 2 of 2)	NA	11834	FAM109B|ENSG00000270730|c.Quigley201212_X012825|JGIv7b.000023165_3823501-3839074+	150368	Hs.368312	XM_005261373	ENSG00000177096	FAM109B	IPIP27B|Ses2	family with sequence similarity 109, member B	protein-coding
Scaffold75417-62	Scaffold75417	6848497	6864653	+	396.4	18.807	Intergenic	NA	5577	TERF2IP|ENSG00000166848|c.XGI_TC418554|JGIv7b.000075417_6856920-6864700-	54386	Hs.301419	XR_243412	ENSG00000166848	TERF2IP	DRIP5|RAP1	telomeric repeat binding factor 2, interacting protein	protein-coding
Scaffold248633-4	Scaffold248633	738131	746371	+	394.1	19.633	Intergenic	NA	-4954	SLC25A22|ENSG00000177542|c.XenBase_49115573|JGIv7b.000248633_712634-738823-	79751	Hs.99486	NM_001191060	ENSG00000177542	SLC25A22	EIEE3|GC1|NET44	solute carrier family 25 (mitochondrial carrier: glutamate), member 22	protein-coding
Scaffold6590-31	Scaffold6590	6269298	6282660	+	392.5	19.592	intron (HUNK|ENSG00000142149|c.Taira201203brain_X001319|JGIv7b.000006590_6222387-6288344-, intron 1 of 10)	NA	12365	HUNK|ENSG00000142149|c.Taira201203brain_X001319|JGIv7b.000006590_6222387-6288344-	30811	Hs.109437	NM_014586	ENSG00000142149	HUNK	-	hormonally up-regulated Neu-associated kinase	protein-coding
Scaffold21980-7	Scaffold21980	236887	245451	+	390.7	17.143	Intergenic	NA	-48808	SCYL1|ENSG00000142186|c.Park201106_X006121|JGIv7b.000021980_289931-321884+	57410	Hs.238839	XM_005274118	ENSG00000142186	SCYL1	GKLP|NKTL|NTKL|P105|TAPK|TEIF|TRAP	SCY1-like 1 (S. cerevisiae)	protein-coding
Scaffold39723-19	Scaffold39723	7042569	7048821	+	389.8	18.675	intron (CAPNS1|ENSG00000126247|c.JGIL6RMv1_XeXenL6RMv10020113m|JGIv7b.000039723_7023346-7047008-, intron 1 of 12)	NA	1313	CAPNS1|ENSG00000126247|c.JGIL6RMv1_XeXenL6RMv10020113m|JGIv7b.000039723_7023346-7047008-	826	Hs.515371	XM_005259295	ENSG00000126247	CAPNS1	30K|CALPAIN4|CANP|CANPS|CAPN4|CDPS|CSS1	calpain, small subunit 1	protein-coding
Scaffold71264-683	Scaffold71264	123176	142160	+	389.6	18.423	intron (SRSF2|ENSG00000161547|c.mgEST_1013085552|JGIv7b.000071264_130166-135727+, intron 1 of 2)	NA	1115	SRSF2|ENSG00000161547|c.mgEST_1013085552|JGIv7b.000071264_130166-135727+	6427	Hs.584801	NM_001195427	ENSG00000161547	SRSF2	PR264|SC-35|SC35|SFRS2|SFRS2A|SRp30b	serine/arginine-rich splicing factor 2	protein-coding
Scaffold47533-34	Scaffold47533	5547650	5571718	+	388.5	15.051	Intergenic	NA	-12404	SLC25A22|ENSG00000177542|c.Amin201106_X011891|JGIv7b.000047533_5572087-5591747+	79751	Hs.99486	NM_001191060	ENSG00000177542	SLC25A22	EIEE3|GC1|NET44	solute carrier family 25 (mitochondrial carrier: glutamate), member 22	protein-coding
Scaffold325448-63	Scaffold325448	484760	502381	+	388.1	13.269	Intergenic	NA	-6907	ACSBG2|ENSG00000130377|c.Quigley201112_X021485|JGIv7b.000325448_462747-501906-	81616	Hs.465720	XM_005259649	ENSG00000130377	ACSBG2	BGR|BRGL|PRTD-NY3|PRTDNY3	acyl-CoA synthetase bubblegum family member 2	protein-coding
Scaffold247724-27	Scaffold247724	5405588	5427114	+	387.9	11.716	intron (CNNM3|ENSG00000168763|c.Quigley201212_X046607|JGIv7b.000247724_5406626-5420843+, intron 7 of 12)	NA	9668	CNNM3|ENSG00000168763|c.Quigley201212_X046607|JGIv7b.000247724_5406626-5420843+	26505	Hs.711617	XM_005263916		CNNM3	ACDP3	cyclin M3	protein-coding
Scaffold5732-171	Scaffold5732	8836921	8845553	+	386.7	10.966	Intergenic	NA	-3281	KRT6A|ENSG00000205420|c.Taira201203brain_X001103|JGIv7b.000005732_8831252-8837956-	3853	Hs.700779	NM_005554	ENSG00000205420	KRT6A	CK6A|CK6C|CK6D|K6A|K6C|K6D|KRT6C|KRT6D	keratin 6A	protein-coding
Scaffold2589-202	Scaffold2589	2790369	2811323	+	386	11.802	Intergenic	NA	-10194	RASSF8|ENSG00000123094|c.Quigley201212_X001493|JGIv7b.000002589_2772169-2799872-	11228	Hs.696433	XM_005253295	ENSG00000123094	RASSF8	C12orf2|HOJ1	Ras association (RalGDS/AF-6) domain family (N-terminal) member 8	protein-coding
Scaffold272489-45	Scaffold272489	184602	201802	+	385.5	11.105	Intergenic	NA	-20271	ZNF850|ENSG00000267041|c.Quigley201212_X047855|JGIv7b.000272489_207357-222786+	342892	Hs.406307	XM_005258857	ENSG00000267041	ZNF850	ZNF850P	zinc finger protein 850	protein-coding
Scaffold46492-271	Scaffold46492	856695	881727	+	384.9	11.174	intron (S100A10|ENSG00000197747|c.Audic201207_X021527|JGIv7b.000046492_858719-869853-, intron 2 of 3)	NA	619	S100A10|ENSG00000197747|c.Audic201207_X021527|JGIv7b.000046492_858719-869853-	6281	Hs.143873	NM_002966	ENSG00000197747	S100A10	42C|ANX2L|ANX2LG|CAL1L|CLP11|Ca[1]|GP11|P11|p10	S100 calcium binding protein A10	protein-coding
Scaffold247724-33	Scaffold247724	732232	756234	+	384.1	11.31	intron (TET3|ENSG00000187605|c.Taira201203spleen_X005320|JGIv7b.000247724_694713-794994+, intron 2 of 11)	NA	11819	TET3|ENSG00000187605|c.Taira201203spleen_X005320|JGIv7b.000247724_694713-794994+	200424	Hs.516107	XM_005264187	ENSG00000187605	TET3	AC073046.25	tet methylcytosine dioxygenase 3	protein-coding
Scaffold39437-673	Scaffold39437	328060	361930	+	383.6	12.137	promoter-TSS (NDUFA7|ENSG00000167774|c.Amin201106_X009709|JGIv7b.000039437_344894-351616+)	NA	100	NDUFA7|ENSG00000167774|c.Amin201106_X009709|JGIv7b.000039437_344894-351616+	4701	Hs.333427	XR_246670	ENSG00000267855	NDUFA7	B14.5a	NADH dehydrogenase (ubiquinone) 1 alpha subcomplex, 7, 14.5kDa	protein-coding
Scaffold98382-2	Scaffold98382	463292	474384	+	382.9	11.349	Intergenic	NA	-5390	SRSF5|ENSG00000100650|c.Quigley201212_X033551|JGIv7b.000098382_474126-479230+	6430	Hs.632326	XM_005267998	ENSG00000100650	SRSF5	HRS|SFRS5|SRP40	serine/arginine-rich splicing factor 5	protein-coding
Scaffold135348-59	Scaffold135348	2695410	2709944	+	382.3	10.702	intron (FAM83H|ENSG00000180921|c.Ueno201210st10_X001654|JGIv7b.000135348_2683679-2709387-, intron 1 of 5)	NA	6710	FAM83H|ENSG00000180921|c.Ueno201210st10_X001654|JGIv7b.000135348_2683679-2709387-	286077	Hs.713170	XM_005250887	ENSG00000180921	FAM83H	AI3	family with sequence similarity 83, member H	protein-coding
Scaffold20641-13	Scaffold20641	2335042	2346198	+	381.8	9.739	intron (ABLIM1|ENSG00000099204|c.Taira201203st30_X001155|JGIv7b.000020641_2269522-2369862+, intron 6 of 15)	NA	71097	ABLIM1|ENSG00000099204|c.Taira201203st30_X001155|JGIv7b.000020641_2269522-2369862+	3983	Hs.593868	XM_005269818	ENSG00000099204	ABLIM1	ABLIM|LIMAB1|LIMATIN|abLIM-1	actin binding LIM protein 1	protein-coding
Scaffold200825-181	Scaffold200825	5773316	5789678	+	381.5	9.227	intron (GPD1|ENSG00000167588|c.Audic201207_X043995|JGIv7b.000200825_5762908-5790585-, intron 3 of 9)	NA	8948	GPD1|ENSG00000167588|c.Audic201207_X043995|JGIv7b.000200825_5762908-5790585-	2819	Hs.524418	NM_001257199	ENSG00000167588	GPD1	GPD-C|GPDH-C|HTGTI	glycerol-3-phosphate dehydrogenase 1 (soluble)	protein-coding
Scaffold302407-5	Scaffold302407	558659	581389	+	379.8	10.33	Intergenic	NA	25921	DUSP16|ENSG00000111266|c.Taira201203st30_X004607|JGIv7b.000302407_588756-615797-	80824	Hs.536535	XM_005253488		DUSP16	MKP-7|MKP7	dual specificity phosphatase 16	protein-coding
Scaffold331151-2	Scaffold331151	26516	50216	+	379.6	10.675	Intergenic	NA	35424	ACER3|ENSG00000262970|c.TXGP201107_X009567|JGIv7b.000331151_2941-19921+	55331	Hs.23862	XM_005274086		ACER3	APHC|PHCA	alkaline ceramidase 3	protein-coding
Scaffold30470-4	Scaffold30470	6790491	6802057	+	379.5	10.291	Intergenic	NA	-44620	ZDHHC17|ENSG00000186908|c.Ueno201210st10_X000630|JGIv7b.000030470_6714401-6751685-	23390	Hs.4014	XM_005268749	ENSG00000186908	ZDHHC17	HIP14|HIP3|HYPH	zinc finger, DHHC-type containing 17	protein-coding
Scaffold43061-59	Scaffold43061	7982225	8006890	+	379.4	10.266	Intergenic	NA	-48611	GRHL1|ENSG00000134317|c.JGIL6RMv1_XeXenL6RMv10015018m|JGIv7b.000043061_8043053-8072510+	29841	Hs.418493	XM_005246158	ENSG00000134317	GRHL1	LBP32|MGR|NH32|TFCP2L2	grainyhead-like 1 (Drosophila)	protein-coding
Scaffold255257-121	Scaffold255257	387560	413934	+	378.8	11.879	intron (TMCC1|ENSG00000172765|c.Ismailoglu201203_X011962|JGIv7b.000255257_383208-503045-, intron 4 of 8)	NA	-41405	PLXND1|ENSG00000004399|c.Taira201203lung_X008199|JGIv7b.000255257_270004-359442-	23129	Hs.301685	NM_015103	ENSG00000004399	PLXND1	PLEXD1	plexin D1	protein-coding
Scaffold32657-224	Scaffold32657	1525058	1561106	+	377.8	9.348	intron (TMEM165|ENSG00000134851|c.XGI_TC415420|JGIv7b.000032657_1536548-1549661-, intron 3 of 8)	NA	6475	TMEM165|ENSG00000134851|c.XGI_TC415420|JGIv7b.000032657_1536548-1549661-	55858	Hs.479766	NM_018475	ENSG00000134851	TMEM165	CDG2K|FT27|GDT1|TMPT27|TPARL	transmembrane protein 165	protein-coding
Scaffold163806-125	Scaffold163806	1568080	1586496	+	376.9	10.185	intron (FOXK2|ENSG00000141568|c.Quigley201212_X040617|JGIv7b.000163806_1576700-1627098+, intron 3 of 21)	NA	587	FOXK2|ENSG00000141568|c.Quigley201212_X040617|JGIv7b.000163806_1576700-1627098+	3607	Hs.591140	XR_243523	ENSG00000141568	FOXK2	ILF|ILF-1|ILF1	forkhead box K2	protein-coding
Scaffold30080-218	Scaffold30080	1843352	1873190	+	376.4	13.141	intron (NGFR|ENSG00000064300|c.Audic201207_X015285|JGIv7b.000030080_1829483-1860819-, intron 2 of 9)	NA	2548	NGFR|ENSG00000064300|c.Audic201207_X015285|JGIv7b.000030080_1829483-1860819-	4804	Hs.681726	NM_002507	ENSG00000064300	NGFR	CD271|Gp80-LNGFR|TNFRSF16|p75(NTR)|p75NTR	nerve growth factor receptor	protein-coding
Scaffold314296-19	Scaffold314296	905345	915401	+	376	15.657	intron (ANXA7|ENSG00000138279|c.Quigley201212_X049073|JGIv7b.000314296_882619-918538-, intron 1 of 15)	NA	5303	ANXA7|ENSG00000138279|c.Quigley201212_X049073|JGIv7b.000314296_882619-918538-	310	Hs.631827	XM_005269738	ENSG00000138279	ANXA7	ANX7|SNX|SYNEXIN	annexin A7	protein-coding
Scaffold57216-135	Scaffold57216	1117424	1152756	+	374.8	15.191	Intergenic	NA	12818	ARL4A|ENSG00000122644|c.JGIL6RMv1_XeXenL6RMv10017394m|JGIv7b.000057216_1122241-1127692+	10124	Hs.245540	NM_001037164	ENSG00000122644	ARL4A	ARL4	ADP-ribosylation factor-like 4A	protein-coding
Scaffold2841-39	Scaffold2841	1735023	1749017	+	374.5	13.308	Intergenic	NA	-5385	SLC45A3|ENSG00000158715|c.Quigley201112_X000796|JGIv7b.000002841_1735636-1760829+	85414	Hs.278695	XM_005245556	ENSG00000158715	SLC45A3	IPCA-2|IPCA-6|IPCA-8|IPCA6|PCANAP2|PCANAP6|PCANAP8|PRST	solute carrier family 45, member 3	protein-coding
Scaffold118142-30	Scaffold118142	2503756	2516812	+	373.8	11.827	Intergenic	NA	-5631	ZBTB2|ENSG00000181472|c.Quigley201212_X036185|JGIv7b.000118142_2515914-2523003+	57621	Hs.520073	XM_005267076	ENSG00000181472	ZBTB2	ZNF437	zinc finger and BTB domain containing 2	protein-coding
Scaffold39723-444	Scaffold39723	8099856	8107228	+	372	11.415	intron (ACTN4|ENSG00000130402|c.Ueno201210ovary_X000342|JGIv7b.000039723_8100767-8143714+, intron 5 of 24)	NA	2724	ACTN4|ENSG00000130402|c.Ueno201210ovary_X000342|JGIv7b.000039723_8100767-8143714+	81	Hs.270291	XM_005259281		ACTN4	ACTININ-4|FSGS|FSGS1	actinin, alpha 4	protein-coding
Scaffold300439-56	Scaffold300439	168782	200710	+	370.6	11.275	Intergenic	NA	-3377	AK2|ENSG00000004455|c.JGIL6RMv1_XeXenL6RMv10032655m|JGIv7b.000300439_173915-181442-	204	Hs.470907	XM_005270603	ENSG00000004455	AK2	ADK2|AK 2	adenylate kinase 2	protein-coding
Scaffold39437-4	Scaffold39437	1343232	1352856	+	370.3	10.055	intron (ARID3A|ENSG00000116017|c.Quigley201112_X007432|JGIv7b.000039437_1342354-1383241+, intron 2 of 9)	NA	5688	ARID3A|ENSG00000116017|c.Quigley201112_X007432|JGIv7b.000039437_1342354-1383241+	1820	Hs.501296	XM_005259512		ARID3A	BRIGHT|DRIL1|DRIL3|E2FBP1	AT rich interactive domain 3A (BRIGHT-like)	protein-coding
Scaffold97703-7	Scaffold97703	695425	704625	+	370.2	9.778	Intergenic	NA	-24987	HIC2|ENSG00000169635|c.TeperekTkacz201206_X003760|JGIv7b.000097703_665898-696145-	23119	Hs.632767	XM_005261395	ENSG00000169635	HIC2	HRG22|ZBTB30|ZNF907	hypermethylated in cancer 2	protein-coding
Scaffold102974-1309	Scaffold102974	16797898	16828308	+	370.2	10.869	Intergenic	NA	-14883	CALM3|ENSG00000160014|c.Taira201203st25_X003565|JGIv7b.000102974_16785688-16798629-	808	Hs.515487	XM_005259279	ENSG00000160014	CALM3	PHKD|PHKD3	calmodulin 3 (phosphorylase kinase, delta)	protein-coding
Scaffold78978-250	Scaffold78978	4561131	4575057	+	370	8.836	intron (SGSM3|ENSG00000100359|c.Ueno201210eye_X001317|JGIv7b.000078978_4560988-4596593+, intron 1 of 25)	NA	7105	SGSM3|ENSG00000100359|c.Ueno201210eye_X001317|JGIv7b.000078978_4560988-4596593+	27352	Hs.474914	XM_005261572	ENSG00000100359	SGSM3	MAP|RABGAP5|RUSC3|RUTBC3|RabGAP-5	small G protein signaling modulator 3	protein-coding
Scaffold265107-23	Scaffold265107	1660434	1676128	+	369.6	10.844	intron (ACTN1|ENSG00000072110|c.Taira201203st35_X003595|JGIv7b.000265107_1619099-1677669-, intron 1 of 21)	NA	9322	ACTN1|ENSG00000072110|c.Taira201203st35_X003595|JGIv7b.000265107_1619099-1677669-	87	Hs.509765	XM_005268149	ENSG00000072110	ACTN1	BDPLT15	actinin, alpha 1	protein-coding
Scaffold46631-371	Scaffold46631	3461728	3495206	+	369.1	12.986	intron (ZNRF1|ENSG00000186187|c.JGIL6RMv1_XeXenL6RMv10029975m|JGIv7b.000046631_3450051-3484707-, intron 1 of 4)	NA	6163	ZNRF1|ENSG00000186187|c.JGIL6RMv1_XeXenL6RMv10029975m|JGIv7b.000046631_3450051-3484707-	84937	Hs.427284	XM_005256206	ENSG00000186187	ZNRF1	NIN283	zinc and ring finger 1, E3 ubiquitin protein ligase	protein-coding
Scaffold139674-44	Scaffold139674	920871	932737	+	369	13.582	intron (TEAD1|ENSG00000187079|c.Amin201106_X020820|JGIv7b.000139674_900537-974830-, intron 4 of 14)	NA	47595	TEAD1|ENSG00000187079|c.Amin201106_X020820|JGIv7b.000139674_900537-974830-	7003	Hs.655331	XM_005253090	ENSG00000187079	TEAD1	AA|NTEF-1|REF1|TCF-13|TCF13|TEAD-1|TEF-1	TEA domain family member 1 (SV40 transcriptional enhancer factor)	protein-coding
Scaffold203187-110	Scaffold203187	140912	165234	+	367.7	13.636	intron (HK1|ENSG00000156515|c.Taira201203kidney_X012014|JGIv7b.000203187_151628-203058+, intron 1 of 17)	NA	1444	HK1|ENSG00000156515|c.Taira201203kidney_X012014|JGIv7b.000203187_151628-203058+	3098	Hs.370365	XM_005269735	ENSG00000156515	HK1	HK1-ta|HK1-tb|HK1-tc|HKD|HKI|HMSNR|HXK1	hexokinase 1	protein-coding
Scaffold6590-201	Scaffold6590	1587301	1612179	+	367	17.148	intron (BACE2|ENSG00000182240|c.Audic201207_X003750|JGIv7b.000006590_1589076-1633125-, intron 5 of 14)	NA	-20278	FAM3B|ENSG00000183844|c.Quigley201112_X001678|JGIv7b.000006590_1556636-1579499-	54097	Hs.670704	NM_058186		FAM3B	2-21|C21orf11|C21orf76|ORF9|PANDER	family with sequence similarity 3, member B	protein-coding
Scaffold12933-604	Scaffold12933	4535300	4563500	+	364.4	17.51	intron (HMGA2|ENSG00000149948|c.Taira201203egg_X001296|JGIv7b.000012933_4543925-4563379-, intron 3 of 8)	NA	-13108	ZBTB22|ENSG00000229253|c.Taira201203brain_X002712|JGIv7b.000012933_4527074-4536423-	9278	Hs.206770	NM_001145338	ENSG00000236104	ZBTB22	BING1|ZBTB22A|ZNF297|ZNF297A|fru|fruitless	zinc finger and BTB domain containing 22	protein-coding
Scaffold402746-70	Scaffold402746	3083793	3094591	+	362.9	17.617	Intergenic	NA	-7857	AXIN2|ENSG00000168646|c.Audic201207_X051410|JGIv7b.000402746_3068842-3085087-	8313	Hs.156527	XM_005257716	ENSG00000168646	AXIN2	AXIL|ODCRCS	axin 2	protein-coding
Scaffold10944-5	Scaffold10944	3439422	3459738	+	362.5	17.943	Intergenic	NA	10570	DDIT4|ENSG00000168209|c.mgEST_1013155840|JGIv7b.000010944_3439009-3442132+	54541	Hs.744875	NM_019058	ENSG00000168209	DDIT4	Dig2|REDD-1|REDD1	DNA-damage-inducible transcript 4	protein-coding
Scaffold21980-59	Scaffold21980	388161	413249	+	362.4	16.269	Intergenic	NA	12181	ZFPL1|ENSG00000162300|c.Taira201203liver_X001054|JGIv7b.000021980_405715-412989-	7542	Hs.712317	NM_006782	ENSG00000162300	ZFPL1	D11S750|MCG4	zinc finger protein-like 1	protein-coding
Scaffold135961-6	Scaffold135961	284777	291507	+	360.3	17.424	intron (ADAD1|ENSG00000164113|c.JGIL6RMv1_XeXenL6RMv10050348m|JGIv7b.000135961_286205-313677+, intron 1 of 8)	NA	1927	ADAD1|ENSG00000164113|c.JGIL6RMv1_XeXenL6RMv10050348m|JGIv7b.000135961_286205-313677+	132612	Hs.518957	XM_005262741	ENSG00000164113	ADAD1	Tenr	adenosine deaminase domain containing 1 (testis-specific)	protein-coding
Scaffold96766-458	Scaffold96766	2414978	2438842	+	359.7	13.124	Intergenic	NA	27514	CD2BP2|ENSG00000169217|c.Amin201106_X017992|JGIv7b.000096766_2387281-2409874+	10421	Hs.202677	NM_001243646	ENSG00000169217	CD2BP2	FWP010|LIN1|PPP1R59|Snu40|U5-52K	CD2 (cytoplasmic tail) binding protein 2	protein-coding
Scaffold272406-164	Scaffold272406	1831136	1848856	+	359.1	10.788	Intergenic	NA	-10862	NDRG2|ENSG00000165795|c.Taira201203ovary_X007943|JGIv7b.000272406_1837440-1889383+	57447	Hs.525205	XM_005267892	ENSG00000165795	NDRG2	SYLD	NDRG family member 2	protein-coding
Scaffold145462-8	Scaffold145462	635267	642043	+	358.9	10.263	intron (DLX5|ENSG00000105880|c.Quigley201112_X016780|JGIv7b.000145462_636854-642635-, intron 2 of 5)	NA	3812	DLX5|ENSG00000105880|c.Quigley201112_X016780|JGIv7b.000145462_636854-642635-	1749	Hs.99348	XM_005250185	ENSG00000105880	DLX5	SHFM1D	distal-less homeobox 5	protein-coding
Scaffold12423-98	Scaffold12423	1460188	1477458	+	358.5	10.406	Intergenic	NA	-8104	ATF4|ENSG00000128272|c.TeperekTkacz201206_X000783|JGIv7b.000012423_1457849-1460984-	468	Hs.496487	XM_005261618	ENSG00000128272	ATF4	CREB-2|CREB2|TAXREB67|TXREB	activating transcription factor 4	protein-coding
Scaffold236382-191	Scaffold236382	4756242	4784404	+	357.2	7.126	Intergenic	NA	-13662	CEP170B|ENSG00000099814|c.XenBase_71681235|JGIv7b.000236382_4783932-4846724+	283638	Hs.533721	XM_005267550	ENSG00000099814	CEP170B	CEP170R|FAM68C|KIAA0284	centrosomal protein 170B	protein-coding
Scaffold155082-5	Scaffold155082	1452050	1474432	+	357	6.931	intron (MLLT10|ENSG00000078403|c.Taira201203skin_X003769|JGIv7b.000155082_1459734-1581650+, intron 2 of 19)	NA	3506	MLLT10|ENSG00000078403|c.Taira201203skin_X003769|JGIv7b.000155082_1459734-1581650+	8028	Hs.30385	XM_005252605	ENSG00000078403	MLLT10	AF10	myeloid/lymphoid or mixed-lineage leukemia (trithorax homolog, Drosophila); translocated to, 10	protein-coding
Scaffold142445-336	Scaffold142445	2455972	2465510	+	356.8	7.599	Intergenic	NA	-23943	ID2|ENSG00000115738|c.Quigley201212_X038890|JGIv7b.000142445_2484534-2487991+	3398	Hs.726053	NM_002166	ENSG00000115738	ID2	GIG8|ID2A|ID2H|bHLHb26	inhibitor of DNA binding 2, dominant negative helix-loop-helix protein	protein-coding
Scaffold163806-93	Scaffold163806	494945	509495	+	356.7	9.008	Intergenic	NA	-6619	TOB1|ENSG00000141232|c.Park201106_X020206|JGIv7b.000163806_508838-514926+	10140	Hs.744946	NM_001243877	ENSG00000141232	TOB1	APRO6|PIG49|TOB|TROB|TROB1	transducer of ERBB2, 1	protein-coding
Scaffold47606-35	Scaffold47606	6080935	6099049	+	356.6	9.348	intron (SLC35A3|ENSG00000117620|c.Quigley201212_X021722|JGIv7b.000047606_6080753-6099695+, intron 3 of 7)	NA	9238	SLC35A3|ENSG00000117620|c.Quigley201212_X021722|JGIv7b.000047606_6080753-6099695+	23443	Hs.534953	XM_005270691	ENSG00000117620	SLC35A3	AMRS	solute carrier family 35 (UDP-N-acetylglucosamine (UDP-GlcNAc) transporter), member A3	protein-coding
Scaffold78584-24	Scaffold78584	1224725	1252963	+	356.2	7.997	Intergenic	NA	-5508	SIK2|ENSG00000170145|c.TXGP201107_X005829|JGIv7b.000078584_1244351-1351536+	23235	Hs.269128	NM_015191		SIK2	LOH11CR1I|QIK|SNF1LK2	salt-inducible kinase 2	protein-coding
Scaffold131666-214	Scaffold131666	639651	657597	+	355.7	8.228	Intergenic	NA	42804	RIMKLB|ENSG00000166532|c.Audic201207_X037252|JGIv7b.000131666_605734-634325+	57494	Hs.504670	XM_005253435	ENSG00000166532	RIMKLB	FAM80B|NAAGS|NAAGS-I	ribosomal modification protein rimK-like family member B	protein-coding
Scaffold6590-766	Scaffold6590	2560252	2594664	+	354.8	8.827	Intergenic	NA	17037	ETS2|ENSG00000157557|c.UniGene_Xl_S21313148|JGIv7b.000006590_2582065-2594576-	2114	Hs.644231	XM_005260935	ENSG00000157557	ETS2	ETS2IT1	v-ets avian erythroblastosis virus E26 oncogene homolog 2	protein-coding
Scaffold267922-278	Scaffold267922	4870810	4882666	+	353.8	8.718	intron (SLC25A29|ENSG00000197119|c.Audic201207_X047598|JGIv7b.000267922_4863090-4882199-, intron 1 of 5)	NA	5461	SLC25A29|ENSG00000197119|c.Audic201207_X047598|JGIv7b.000267922_4863090-4882199-	123096	Hs.578109	XM_005267343	ENSG00000197119	SLC25A29	AL157871.2|C14orf69|CACL|ORNT3	solute carrier family 25 (mitochondrial carnitine/acylcarnitine carrier), member 29	protein-coding
Scaffold74352-236	Scaffold74352	3792147	3819395	+	353.2	11.62	Intergenic	NA	-5486	DEPDC7|ENSG00000121690|c.Taira201203intestine_X005584|JGIv7b.000074352_3780008-3800394-	91614	Hs.280990	NM_001077242	ENSG00000121690	DEPDC7	TR2|dJ85M6.4	DEP domain containing 7	protein-coding
Scaffold91271-170	Scaffold91271	877674	893376	+	352.7	12.011	Intergenic	NA	30308	IER5L|ENSG00000188483|c.XGI_TC417711|JGIv7b.000091271_855209-857468+	389792	Hs.529857	NM_203434	ENSG00000188483	IER5L	bA247A12.2	immediate early response 5-like	protein-coding
Scaffold5269-29	Scaffold5269	473846	487342	+	352.3	13.212	Intergenic	NA	-132529	PLXNA2|ENSG00000076356|c.JGIL6RMv1_XeXenL6RMv10044474m|JGIv7b.000005269_266961-348065-	5362	Hs.497626	XM_005273164	ENSG00000076356	PLXNA2	OCT|PLXN2	plexin A2	protein-coding
Scaffold230550-11	Scaffold230550	2993377	3013293	+	351.8	12.522	exon (ZBTB18|ENSG00000179456|c.Quigley201212_X045497|JGIv7b.000230550_2998870-3005886-, exon 3 of 8)	NA	2391	ZBTB18|ENSG00000179456|c.Quigley201212_X045497|JGIv7b.000230550_2998870-3005886-	10472	Hs.69997	XM_005273006	ENSG00000179456	ZBTB18	C2H2-171|MRD22|RP58|TAZ-1|ZNF238	zinc finger and BTB domain containing 18	protein-coding
Scaffold203041-93	Scaffold203041	3657121	3680905	+	351.8	11.992	intron (ITPKA|ENSG00000137825|c.Quigley201212_X044173|JGIv7b.000203041_3622501-3673000-, intron 2 of 9)	NA	3958	ITPKA|ENSG00000137825|c.Quigley201212_X044173|JGIv7b.000203041_3622501-3673000-	3706	Hs.2722	XM_005254348	ENSG00000137825	ITPKA	IP3-3KA|IP3KA	inositol-trisphosphate 3-kinase A	protein-coding
Scaffold93786-2	Scaffold93786	2460635	2471625	+	350	12.048	intron (NAV2|ENSG00000166833|c.Taira201203intestine_X006405|JGIv7b.000093786_2383873-2484680+, intron 15 of 35)	NA	58885	NAV2|ENSG00000166833|c.Taira201203intestine_X006405|JGIv7b.000093786_2383873-2484680+	89797	Hs.639428	XM_005253212	ENSG00000166833	NAV2	HELAD1|POMFIL2|RAINB1|STEERIN2|UNC53H2	neuron navigator 2	protein-coding
Scaffold8006-26	Scaffold8006	1851587	1860129	+	349.4	11.841	Intergenic	NA	-3099	TGIF1|ENSG00000177426|c.Ueno2012102cells_X000174|JGIv7b.000008006_1839671-1852980-	7050	Hs.373550	XM_005258134	ENSG00000177426	TGIF1	HPE4|TGIF	TGFB-induced factor homeobox 1	protein-coding
Scaffold23165-369	Scaffold23165	4039915	4060909	+	348.3	12.045	Intergenic	NA	-25980	MYH9|ENSG00000100345|c.Ueno201210st08_X000345|JGIv7b.000023165_4076352-4130878+	4627	Hs.474751	XM_005261614	ENSG00000100345	MYH9	BDPLT6|DFNA17|EPSTS|FTNS|MHA|NMHC-II-A|NMMHC-IIA|NMMHCA	myosin, heavy chain 9, non-muscle	protein-coding
Scaffold69443-89	Scaffold69443	6050239	6062567	+	347.7	12.543	intron (SSBP3|ENSG00000157216|c.Chang2013_X021241|JGIv7b.000069443_6030258-6062386-, intron 3 of 18)	NA	5822	SSBP3|ENSG00000157216|c.Chang2013_X021241|JGIv7b.000069443_6030258-6062386-	23648	Hs.658676	XM_005270712	ENSG00000157216	SSBP3	CSDP|SSDP|SSDP1	single stranded DNA binding protein 3	protein-coding
Scaffold57094-92	Scaffold57094	357399	375603	+	347	12.794	Intergenic	NA	-31071	DSP|ENSG00000096696|c.JGIL6RMv1_XeXenL6RMv10045964m|JGIv7b.000057094_277586-416666-	1832	Hs.519873	XM_005248864	ENSG00000096696	DSP	DP|DPI|DPII	desmoplakin	protein-coding
Scaffold3586-64	Scaffold3586	1783532	1812558	+	346.3	15.137	Intergenic	NA	-57458	NR6A1|ENSG00000148200|c.JGIL6RMv1_XeXenL6RMv10006158m|JGIv7b.000003586_1855502-1896201+	2649	Hs.586460	XM_005251917	ENSG00000148200	NR6A1	CT150|GCNF|GCNF1|NR61|RTR|hGCNF|hRTR	nuclear receptor subfamily 6, group A, member 1	protein-coding
Scaffold181837-5	Scaffold181837	535733	545075	+	346	15.575	intron (TWSG1|ENSG00000128791|c.UniGene_Xl_S19656648|JGIv7b.000181837_524600-545611-, intron 1 of 5)	NA	5122	TWSG1|ENSG00000128791|c.UniGene_Xl_S19656648|JGIv7b.000181837_524600-545611-	57045	Hs.514685	XM_005258123	ENSG00000128791	TWSG1	TSG	twisted gastrulation BMP signaling modulator 1	protein-coding
Scaffold13471-59	Scaffold13471	3073760	3085284	+	345.5	14.061	intron (RBBP8NL|ENSG00000130701|c.Quigley201212_X008221|JGIv7b.000013471_3073504-3100122+, intron 1 of 16)	NA	4733	RBBP8NL|ENSG00000130701|c.Quigley201212_X008221|JGIv7b.000013471_3073504-3100122+	140893	Hs.180374	NM_080833	ENSG00000130701	RBBP8NL	C20orf151	RBBP8 N-terminal like	protein-coding
Scaffold52573-1074	Scaffold52573	666019	687117	+	344.7	13.665	TTS (SKIDA1|ENSG00000180592|c.Audic201207_X024321|JGIv7b.000052573_676458-681183-)	NA	3427	SKIDA1|ENSG00000180592|c.Audic201207_X024321|JGIv7b.000052573_676458-681183-	387640	Hs.350848	XM_005252450	ENSG00000180592	SKIDA1	C10orf140|DLN-1	SKI/DACH domain containing 1	protein-coding
Scaffold102262-94	Scaffold102262	1698837	1730999	+	344.5	12.53	Intergenic	NA	-15294	ZNF395|ENSG00000186918|c.Ueno201210st08_X000919|JGIv7b.000102262_1730211-1762763+	55893	Hs.695998	XM_005273571	ENSG00000186918	ZNF395	HDBP-2|HDBP2|HDRF-2|PBF|PRF-1|PRF1|Si-1-8-14	zinc finger protein 395	protein-coding
Scaffold67346-19	Scaffold67346	150343	166261	+	341.4	12.134	Intergenic	NA	-2728	SPAG8|ENSG00000137098|c.Audic201207_X027671|JGIv7b.000067346_146298-155890-	26206	Hs.256747	XM_005251436	ENSG00000137098	SPAG8	BS-84|CT142|HSD-1|SMP1|SPAG3|hSMP-1	sperm associated antigen 8	protein-coding
Scaffold178713-186	Scaffold178713	603360	620918	+	340.6	12.56	Intergenic	NA	63560	SCRN1|ENSG00000136193|c.JGIL6RMv1_XeXenL6RMv10034963m|JGIv7b.000178713_548578-580067+	9805	Hs.520740	XM_005249918	ENSG00000136193	SCRN1	SES1	secernin 1	protein-coding
Scaffold102262-97	Scaffold102262	2083961	2105049	+	340.3	11.883	intron (FZD3|ENSG00000104290|c.Park201106_X017045|JGIv7b.000102262_2084126-2142474+, intron 1 of 9)	NA	10365	FZD3|ENSG00000104290|c.Park201106_X017045|JGIv7b.000102262_2084126-2142474+	7976	Hs.734277	NM_017412	ENSG00000104290	FZD3	Fz-3	frizzled family receptor 3	protein-coding
Scaffold218195-72	Scaffold218195	3250231	3263593	+	340	10.637	intron (SPINT1|ENSG00000166145|c.Ueno201210spleen_X000757|JGIv7b.000218195_3234049-3264210-, intron 2 of 11)	NA	6704	SPINT1|ENSG00000166145|c.Ueno201210spleen_X000757|JGIv7b.000218195_3234049-3264210-	6692	Hs.233950	NM_001032367	ENSG00000166145	SPINT1	HAI|HAI1|MANSC2	serine peptidase inhibitor, Kunitz type 1	protein-coding
Scaffold63696-104	Scaffold63696	679907	706926	+	339.9	10.992	intron (EFNB3|ENSG00000108947|c.Quigley201212_X027166|JGIv7b.000063696_672929-712317-, intron 1 of 19)	NA	18868	EFNB3|ENSG00000108947|c.Quigley201212_X027166|JGIv7b.000063696_672929-712317-	1949	Hs.26988	NM_001406	ENSG00000108947	EFNB3	EFL6|EPLG8|LERK8	ephrin-B3	protein-coding
Scaffold102974-317	Scaffold102974	5808948	5835112	+	339.5	5.779	intron (TP53BP2|ENSG00000143514|c.Taira201203st08_X004147|JGIv7b.000102974_5819544-5855589+, intron 1 of 20)	NA	2485	TP53BP2|ENSG00000143514|c.Taira201203st08_X004147|JGIv7b.000102974_5819544-5855589+	7159	Hs.523968	XM_005273246	ENSG00000143514	TP53BP2	53BP2|ASPP2|BBP|P53BP2|PPP1R13A	tumor protein p53 binding protein, 2	protein-coding
Scaffold35524-93	Scaffold35524	3751706	3761824	+	338.8	6.596	Intergenic	NA	5376	BTG1|ENSG00000133639|c.XenBase_50417697|JGIv7b.000035524_3759044-3762238-	694	Hs.255935	NM_001731		BTG1	-	B-cell translocation gene 1, anti-proliferative	protein-coding
Scaffold221007-14	Scaffold221007	3099692	3110402	+	338.8	7.554	intron (KLF5|ENSG00000102554|c.Quigley201212_X045001|JGIv7b.000221007_3094385-3110461-, intron 2 of 9)	NA	5331	KLF5|ENSG00000102554|c.Quigley201212_X045001|JGIv7b.000221007_3094385-3110461-	688	Hs.508234	XM_005266508	ENSG00000102554	KLF5	BTEB2|CKLF|IKLF	Kruppel-like factor 5 (intestinal)	protein-coding
Scaffold404817-46	Scaffold404817	142986	152386	+	338.7	7.18	Intergenic	NA	-3420	CHSY1|ENSG00000131873|c.Quigley201212_X051282|JGIv7b.000404817_112024-144348-	22856	Hs.110488	XM_005254883	ENSG00000131873	CHSY1	CHSY|CSS1|ChSy-1|TPBS	chondroitin sulfate synthase 1	protein-coding
Scaffold254613-475	Scaffold254613	1036175	1068881	+	338.3	7.893	Intergenic	NA	-8352	SLC17A9|ENSG00000101194|c.Taira201203st25_X004774|JGIv7b.000254613_1033112-1044431-	63910	Hs.512686	XM_005260227	ENSG00000101194	SLC17A9	C20orf59|VNUT	solute carrier family 17 (vesicular nucleotide transporter), member 9	protein-coding
Scaffold12933-76	Scaffold12933	3914224	3920658	+	338.1	7.285	intron (MGAT1|ENSG00000131446|c.Quigley201207_X001966|JGIv7b.000012933_3914980-3925809+, intron 3 of 4)	NA	2426	MGAT1|ENSG00000131446|c.Quigley201207_X001966|JGIv7b.000012933_3914980-3925809+	4245	Hs.519818	XM_005265915	ENSG00000131446	MGAT1	GLCNAC-TI|GLCT1|GLYT1|GNT-1|GNT-I|MGAT	mannosyl (alpha-1,3-)-glycoprotein beta-1,2-N-acetylglucosaminyltransferase	protein-coding
Scaffold152894-90	Scaffold152894	424273	441353	+	336.9	7.669	Intergenic	NA	-7911	SFRP2|ENSG00000145423|c.JGIL6RMv1_XeXenL6RMv10032241m|JGIv7b.000152894_421712-424970-	6423	Hs.481022	NM_003013	ENSG00000145423	SFRP2	FRP-2|SARP1|SDF-5	secreted frizzled-related protein 2	protein-coding
Scaffold96712-6	Scaffold96712	17805	38121	+	336	7.704	intron (UBTD1|ENSG00000165886|c.Taira201203lung_X006010|JGIv7b.000096712_1441-79909+, intron 3 of 8)	NA	26521	UBTD1|ENSG00000165886|c.Taira201203lung_X006010|JGIv7b.000096712_1441-79909+	80019	Hs.500724	NM_024954	ENSG00000165886	UBTD1	-	ubiquitin domain containing 1	protein-coding
Scaffold43483-623	Scaffold43483	538765	562617	+	335.9	7.689	Intergenic	NA	-34757	DGKZ|ENSG00000149091|c.JGIL6RMv1_XeXenL6RMv10006910m|JGIv7b.000043483_548662-630969+	8525	Hs.502461	XM_005253179	ENSG00000149091	DGKZ	DAGK5|DAGK6|DGK-ZETA|hDGKzeta	diacylglycerol kinase, zeta	protein-coding
Scaffold159240-24	Scaffold159240	329173	341319	+	335.4	6.786	intron (ANXA7|ENSG00000138279|c.Taira201203st20_X004244|JGIv7b.000159240_328461-359078+, intron 1 of 13)	NA	6671	ANXA7|ENSG00000138279|c.Taira201203st20_X004244|JGIv7b.000159240_328461-359078+	310	Hs.631827	XM_005269738	ENSG00000138279	ANXA7	ANX7|SNX|SYNEXIN	annexin A7	protein-coding
Scaffold395028-132	Scaffold395028	894239	907971	+	335.4	7.071	intron (CLIP1|ENSG00000130779|c.Ismailoglu201203_X012964|JGIv7b.000395028_893459-981074+, intron 1 of 25)	NA	618	CLIP1|ENSG00000130779|c.Ismailoglu201203_X012964|JGIv7b.000395028_893459-981074+	6249	Hs.524809	XM_005253593	ENSG00000130779	CLIP1	CLIP|CLIP-170|CLIP170|CYLN1|RSN	CAP-GLY domain containing linker protein 1	protein-coding
Scaffold3267-78	Scaffold3267	2255	14588	+	334.5	4.642	Intergenic	NA	-5263	EIF1B|ENSG00000114784|c.JGIL6RMv1_XeXenL6RMv10021259m|JGIv7b.000003267_13098-17819+	10289	Hs.315230	NM_005875	ENSG00000114784	EIF1B	GC20	eukaryotic translation initiation factor 1B	protein-coding
Scaffold395028-251	Scaffold395028	655239	685907	+	334.4	4.994	intron (CCDC62|ENSG00000130783|c.JGIL6RMv1_XeXenL6RMv10029685m|JGIv7b.000395028_669891-710961-, intron 12 of 12)	NA	-15058	HIP1R|ENSG00000130787|c.JGIL6RMv1_XeXenL6RMv10029682m|JGIv7b.000395028_590215-655711-	9026	Hs.714965	XM_005253627	ENSG00000130787	HIP1R	HIP12|HIP3|ILWEQ	huntingtin interacting protein 1 related	protein-coding
Scaffold40963-142	Scaffold40963	730864	774042	+	334.3	5.824	Intergenic	NA	-9226	CTIF|ENSG00000134030|c.Ismailoglu201203_X004773|JGIv7b.000040963_761678-881264+	9811	Hs.145230	XM_005258392	ENSG00000134030	CTIF	Gm672|KIAA0427	CBP80/20-dependent translation initiation factor	protein-coding
Scaffold46215-15	Scaffold46215	2667560	2676892	+	334.3	5.769	Intergenic	NA	-4452	BSG|ENSG00000172270|c.JGIL6RMv1_XeXenL6RMv10021116m|JGIv7b.000046215_2650976-2667823-	682	Hs.501293	XM_005259619	ENSG00000172270	BSG	5F7|CD147|EMMPRIN|M6|OK|TCSF	basigin (Ok blood group)	protein-coding
Scaffold11136-157	Scaffold11136	2404076	2430042	+	334.3	6.451	Intergenic	NA	-3380	RNF144B|ENSG00000137393|c.Quigley201212_X005926|JGIv7b.000011136_2420438-2450142+	255488	Hs.148741	XM_005248984	ENSG00000137393	RNF144B	IBRDC2|PIR2|bA528A10.3|p53RFP	ring finger protein 144B	protein-coding
Scaffold6290-207	Scaffold6290	2999977	3027075	+	334.2	7.823	Intergenic	NA	-3587	SPATA13|ENSG00000182957|c.Taira201203kidney_X000928|JGIv7b.000006290_2956452-3009979-	221178	Hs.595391	XM_005266289	ENSG00000182957	SPATA13	ARHGEF29|ASEF2	spermatogenesis associated 13	protein-coding
Scaffold3881-26	Scaffold3881	3149849	3162215	+	333.2	7.795	intron (C2CD2|ENSG00000157617|c.Ueno201210heart_X000079|JGIv7b.000003881_3130082-3161643-, intron 2 of 17)	NA	5609	C2CD2|ENSG00000157617|c.Ueno201210heart_X000079|JGIv7b.000003881_3130082-3161643-	25966	Hs.675058	XM_005261105	ENSG00000157617	C2CD2	C21orf25|C21orf258|TMEM24L	C2 calcium-dependent domain containing 2	protein-coding
Scaffold230427-20	Scaffold230427	174682	187292	+	332.7	10.109	Intergenic	NA	-1293	TRPV6|ENSG00000260119|c.Taira201203kidney_X012367|JGIv7b.000230427_158332-179729-	55503	Hs.302740	XM_005250020	ENSG00000165125	TRPV6	ABP/ZF|CAT1|CATL|ECAC2|HSA277909|LP6728|ZFAB	transient receptor potential cation channel, subfamily V, member 6	protein-coding
Scaffold1187-571	Scaffold1187	440678	462100	+	332.1	10.871	intron (MAN2A1|ENSG00000112893|c.Park201106_X000625|JGIv7b.000001187_386127-452195-, intron 1 of 21)	NA	583	MAN2A1|ENSG00000112893|c.Park201106_X000625|JGIv7b.000001187_386127-452195-	4124	Hs.432822	XR_246534	ENSG00000112893	MAN2A1	AMan II|GOLIM7|MANA2|MANII	mannosidase, alpha, class 2A, member 1	protein-coding
Scaffold106323-10	Scaffold106323	671830	682882	+	331.7	10.879	exon (METTL23|ENSG00000181038|c.UniGene_Xl_S21057512|JGIv7b.000106323_677068-683025-, exon 5 of 6)	NA	-4304	JMJD6|ENSG00000070495|c.JGIL6RMv1_XeXenL6RMv10036690m|JGIv7b.000106323_681659-687785+	23210	Hs.514505	XR_243640	ENSG00000070495	JMJD6	PSR|PTDSR|PTDSR1	jumonji domain containing 6	protein-coding
Scaffold178713-83	Scaffold178713	2021064	2051116	+	330.1	10.829	intron (HOXA3|ENSG00000105997|c.Taira201203st30_X003941|JGIv7b.000178713_2031032-2075688+, intron 2 of 5)	NA	5057	HOXA3|ENSG00000105997|c.Taira201203st30_X003941|JGIv7b.000178713_2031032-2075688+	3200	Hs.659337	XM_005249730	ENSG00000105997	HOXA3	HOX1|HOX1E	homeobox A3	protein-coding
Scaffold90265-90	Scaffold90265	888360	920810	+	330	9.045	intron (ALS2CL|ENSG00000178038|c.Taira201203eye_X009500|JGIv7b.000090265_860117-915836-, intron 1 of 30)	NA	11204	ALS2CL|ENSG00000178038|c.Taira201203eye_X009500|JGIv7b.000090265_860117-915836-	259173	Hs.517937	XM_005265025	ENSG00000178038	ALS2CL	RN49018	ALS2 C-terminal like	protein-coding
Scaffold35361-326	Scaffold35361	3879824	3913236	+	328.6	8.856	intron (FLOT2|ENSG00000132589|c.Ismailoglu201203_X004316|JGIv7b.000035361_3859555-3905259-, intron 1 of 18)	NA	8729	FLOT2|ENSG00000132589|c.Ismailoglu201203_X004316|JGIv7b.000035361_3859555-3905259-	2319	Hs.514038	XM_005257950	ENSG00000132589	FLOT2	ECS-1|ECS1|ESA|ESA1|M17S1	flotillin 2	protein-coding
Scaffold50694-108	Scaffold50694	853174	871160	+	328.2	7.997	Intergenic	NA	-8703	FNDC3A|ENSG00000102531|c.Quigley201212_X022686|JGIv7b.000050694_870842-933638+	22862	Hs.508010	NM_001079673	ENSG00000102531	FNDC3A	FNDC3|HUGO|bA203I16.1|bA203I16.5	fibronectin type III domain containing 3A	protein-coding
Scaffold347078-117	Scaffold347078	1013079	1042021	+	328.1	10.138	exon (PTGFRN|ENSG00000134247|c.TeperekTkacz201202_X001147|JGIv7b.000347078_1013606-1029156+, exon 8 of 8)	NA	6628	PTGFRN|ENSG00000134247|c.TeperekTkacz201202_X001147|JGIv7b.000347078_1013606-1029156+	5738	Hs.418093	NM_020440	ENSG00000134247	PTGFRN	CD315|CD9P-1|EWI-F|FPRP|SMAP-6	prostaglandin F2 receptor inhibitor	protein-coding
Scaffold155082-24	Scaffold155082	1397392	1405862	+	328.1	8.769	Intergenic	NA	-3018	SKIDA1|ENSG00000180592|c.Quigley201112_X017183|JGIv7b.000155082_1394864-1398756-	387640	Hs.350848	XM_005252450	ENSG00000180592	SKIDA1	C10orf140|DLN-1	SKI/DACH domain containing 1	protein-coding
Scaffold200825-324	Scaffold200825	6964675	6975453	+	328.1	10.515	Intergenic	NA	38177	KRT8|ENSG00000170421|c.JGIL6RMv1_XeXenL6RMv10015101m|JGIv7b.000200825_6998824-7008360-	3856	Hs.708445	NM_001256282	ENSG00000170421	KRT8	CARD2|CK-8|CK8|CYK8|K2C8|K8|KO	keratin 8	protein-coding
Scaffold7546-148	Scaffold7546	5315992	5344696	+	327.7	8.132	Intergenic	NA	-44471	PICALM|ENSG00000073921|c.Park201106_X002254|JGIv7b.000007546_5328615-5438063+	8301	Hs.163893	XM_005274322	ENSG00000073921	PICALM	CALM|CLTH|LAP	phosphatidylinositol binding clathrin assembly protein	protein-coding
Scaffold6590-306	Scaffold6590	3952230	3981504	+	327.6	7.841	Intergenic	NA	33426	CBR1|ENSG00000159228|c.Audic201207_X003783|JGIv7b.000006590_3978090-4000323-	873	Hs.88778	XM_005261073	ENSG00000159228	CBR1	CBR|SDR21C1|hCBR1	carbonyl reductase 1	protein-coding
Scaffold193525-18	Scaffold193525	672712	678636	+	326	8.225	Intergenic	NA	-2099	KDM5B|ENSG00000117139|c.Ueno201210eye_X001819|JGIv7b.000193525_648031-674444-	10765	Hs.443650	NM_006618	ENSG00000117139	KDM5B	CT31|JARID1B|PLU-1|PLU1|PUT1|RBBP2H1A	lysine (K)-specific demethylase 5B	protein-coding
Scaffold94404-55	Scaffold94404	1501516	1516178	+	325.1	9.424	Intergenic	NA	-2918	ELMO2|ENSG00000062598|c.Taira201203stomach_X001856|JGIv7b.000094404_1511764-1543653+	63916	Hs.210469	XM_005260495	ENSG00000062598	ELMO2	CED-12|CED12|ELMO-2	engulfment and cell motility 2	protein-coding
Scaffold26680-54	Scaffold26680	352441	377543	+	324.1	9.663	Intergenic	NA	-4277	CLDN6|ENSG00000184697|c.Taira201203st10_X001290|JGIv7b.000026680_369268-370773+	9074	Hs.533779	NM_021195	ENSG00000184697	CLDN6	-	claudin 6	protein-coding
Scaffold13941-71	Scaffold13941	168775	196301	+	324	9.97	Intergenic	NA	-8561	BMP1|ENSG00000168487|c.Taira201203st20_X000963|JGIv7b.000013941_191071-212943+	649	Hs.1274	NM_001199	ENSG00000168487	BMP1	OI13|PCOLC|PCP|PCP2|TLD	bone morphogenetic protein 1	protein-coding
Scaffold46073-49	Scaffold46073	2188686	2199154	+	323.7	10.93	Intergenic	NA	-4354	ARRDC1|ENSG00000197070|c.UniGene_Xl_S21383236|JGIv7b.000046073_2177443-2189645-	92714	Hs.12999	XM_005266119	ENSG00000197070	ARRDC1	-	arrestin domain containing 1	protein-coding
Scaffold34527-192	Scaffold34527	8762638	8792446	+	323.5	8.738	Intergenic	NA	141733	SLMAP|ENSG00000163681|c.Taira201203intestine_X003252|JGIv7b.000034527_8635808-8744616+	7871	Hs.476432	XM_005265456	ENSG00000163681	SLMAP	SLAP	sarcolemma associated protein	protein-coding
Scaffold267344-238	Scaffold267344	2158783	2176021	+	322.8	7.541	Intergenic	NA	-20524	POR|ENSG00000262569|c.Park201106_X023504|JGIv7b.000267344_2174927-2219220+	5447	Hs.354056	XM_005250459	ENSG00000127948	POR	CPR|CYPOR|P450R	P450 (cytochrome) oxidoreductase	protein-coding
Scaffold98463-216	Scaffold98463	1958848	1973728	+	322.6	6.739	intron (SYTL1|ENSG00000142765|c.Audic201207_X033706|JGIv7b.000098463_1945527-2006519+, intron 8 of 17)	NA	20760	SYTL1|ENSG00000142765|c.Audic201207_X033706|JGIv7b.000098463_1945527-2006519+	84958	Hs.469175	XM_005246021	ENSG00000142765	SYTL1	JFC1|SLP1	synaptotagmin-like 1	protein-coding
Scaffold41091-121	Scaffold41091	1975938	1993868	+	322	6.941	intron (VANGL2|ENSG00000162738|c.Ueno201210egg_X000601|JGIv7b.000041091_1975712-2030640+, intron 1 of 9)	NA	9190	VANGL2|ENSG00000162738|c.Ueno201210egg_X000601|JGIv7b.000041091_1975712-2030640+	57216	Hs.99477	XM_005245357	ENSG00000162738	VANGL2	LPP1|LTAP|STB1|STBM|STBM1	VANGL planar cell polarity protein 2	protein-coding
Scaffold34503-17	Scaffold34503	571813	582443	+	321.4	10.237	Intergenic	NA	-4241	GRHL2|ENSG00000083307|c.Quigley201212_X016704|JGIv7b.000034503_515070-574831-	79977	Hs.661088	NM_024915	ENSG00000083307	GRHL2	BOM|DFNA28|TFCP2L3	grainyhead-like 2 (Drosophila)	protein-coding
Scaffold388571-34	Scaffold388571	381300	408552	+	321	9.919	intron (BCL2L13|ENSG00000099968|c.TXGP201107_X009866|JGIv7b.000388571_385983-414554+, intron 3 of 7)	NA	8922	BCL2L13|ENSG00000099968|c.TXGP201107_X009866|JGIv7b.000388571_385983-414554+	23786	Hs.631672	XM_005261231	ENSG00000099968	BCL2L13	BCL-RAMBO|Bcl2-L-13|MIL1	BCL2-like 13 (apoptosis facilitator)	protein-coding
Scaffold39723-213	Scaffold39723	11162024	11170446	+	320.8	8.758	intron (SPINT2|ENSG00000167642|c.Taira201203st12_X001694|JGIv7b.000039723_11151131-11170038-, intron 1 of 10)	NA	3684	SPINT2|ENSG00000167642|c.Taira201203st12_X001694|JGIv7b.000039723_11151131-11170038-	10653	Hs.31439	NM_001166103	ENSG00000167642	SPINT2	DIAR3|HAI-2|HAI2|Kop|PB	serine peptidase inhibitor, Kunitz type, 2	protein-coding
Scaffold32511-1	Scaffold32511	1219471	1230647	+	320.3	8.753	Intergenic	NA	-3862	UNC5B|ENSG00000107731|c.TXGP201107_X003096|JGIv7b.000032511_1228919-1344235+	219699	Hs.522997	NM_001244889	ENSG00000107731	UNC5B	UNC5H2|p53RDL1	unc-5 homolog B (C. elegans)	protein-coding
Scaffold307846-144	Scaffold307846	1492993	1513003	+	320.1	7.95	intron (SLC35A3|ENSG00000117620|c.Quigley201212_X048992|JGIv7b.000307846_1501148-1521783+, intron 2 of 15)	NA	1625	SLC35A3|ENSG00000117620|c.Quigley201212_X048992|JGIv7b.000307846_1501148-1521783+	23443	Hs.534953	XM_005270691	ENSG00000117620	SLC35A3	AMRS	solute carrier family 35 (UDP-N-acetylglucosamine (UDP-GlcNAc) transporter), member A3	protein-coding
Scaffold226-24	Scaffold226	584995	597263	+	317.9	6.877	intron (VANGL2|ENSG00000162738|c.Quigley201207_X000146|JGIv7b.000000226_541233-597048-, intron 2 of 16)	NA	5867	VANGL2|ENSG00000162738|c.Quigley201207_X000146|JGIv7b.000000226_541233-597048-	57216	Hs.99477	XM_005245357	ENSG00000162738	VANGL2	LPP1|LTAP|STB1|STBM|STBM1	VANGL planar cell polarity protein 2	protein-coding
Scaffold12020-289	Scaffold12020	13509376	13532802	+	317.9	6.495	Intergenic	NA	-2095	PTK7|ENSG00000112655|c.XGI_TC413645|JGIv7b.000012020_13487131-13519155-	5754	Hs.90572	NM_001270398	ENSG00000112655	PTK7	CCK-4|CCK4	protein tyrosine kinase 7	protein-coding
Scaffold18892-17	Scaffold18892	7330156	7354792	+	317.8	7.458	intron (NDFIP1|ENSG00000131507|c.Quigley201212_X011753|JGIv7b.000018892_7329915-7378240+, intron 2 of 8)	NA	12478	NDFIP1|ENSG00000131507|c.Quigley201212_X011753|JGIv7b.000018892_7329915-7378240+	80762	Hs.653510	NM_030571	ENSG00000131507	NDFIP1	N4WBP5	Nedd4 family interacting protein 1	protein-coding
Scaffold1915-89	Scaffold1915	2448450	2478988	+	317.7	6.699	intron (CDC25A|ENSG00000164045|c.Chung201110_X000158|JGIv7b.000001915_2453552-2473851+, intron 6 of 12)	NA	10166	CDC25A|ENSG00000164045|c.Chung201110_X000158|JGIv7b.000001915_2453552-2473851+	993	Hs.437705	XM_005265629	ENSG00000164045	CDC25A	CDC25A2	cell division cycle 25A	protein-coding
Scaffold86352-114	Scaffold86352	32293	52965	+	317.5	6.599	Intergenic	NA	-6310	STARD10|ENSG00000214530|c.JGIL6RMv1_XeXenL6RMv10036085m|JGIv7b.000086352_48932-68752+	10809	Hs.188606	NM_006645	ENSG00000214530	STARD10	NY-CO-28|PCTP2|SDCCAG28	StAR-related lipid transfer (START) domain containing 10	protein-coding
Scaffold13576-77	Scaffold13576	211330	225452	+	317.5	2.925	intron (RMI1|ENSG00000178966|c.Audic201207_X008659|JGIv7b.000013576_213044-221782+, intron 1 of 1)	NA	5315	RMI1|ENSG00000178966|c.Audic201207_X008659|JGIv7b.000013576_213044-221782+	80010	Hs.726327	XM_005252211	ENSG00000178966	RMI1	BLAP75|C9orf76|FAAP75|RP11-346I8.1	RecQ mediated genome instability 1	protein-coding
Scaffold85128-28	Scaffold85128	197593	206313	+	317.3	3.416	Intergenic	NA	-4125	UPK1A|ENSG00000105668|c.Quigley201212_X031568|JGIv7b.000085128_203968-213935+	11045	Hs.159309	NM_001281443	ENSG00000105668	UPK1A	TSPAN21|UP1A|UPIA|UPKA	uroplakin 1A	protein-coding
Scaffold45985-137	Scaffold45985	860719	868439	+	316.6	3.532	intron (DAAM1|ENSG00000100592|c.Ueno201210testis_X000068|JGIv7b.000045985_859799-979082+, intron 6 of 30)	NA	4776	DAAM1|ENSG00000100592|c.Ueno201210testis_X000068|JGIv7b.000045985_859799-979082+	23002	Hs.19156	XM_005267430	ENSG00000100592	DAAM1	-	dishevelled associated activator of morphogenesis 1	protein-coding
Scaffold51558-42	Scaffold51558	449888	463396	+	316.5	3.423	Intergenic	NA	-46596	STMN4|ENSG00000015592|c.UniGene_Xl_S16181839|JGIv7b.000051558_406555-413683-	81551	Hs.734948	XM_005273652	ENSG00000015592	STMN4	RB3	stathmin-like 4	protein-coding
Scaffold50079-894	Scaffold50079	4812165	4845791	+	316.3	4.45	intron (COMT|ENSG00000093010|c.Taira201203eye_X006647|JGIv7b.000050079_4828138-4834000-, intron 5 of 5)	NA	5022	COMT|ENSG00000093010|c.Taira201203eye_X006647|JGIv7b.000050079_4828138-4834000-	1312	Hs.713616	XM_005261229	ENSG00000093010	COMT	-	catechol-O-methyltransferase	protein-coding
Scaffold13265-478	Scaffold13265	2821714	2860956	+	316.3	4.807	intron (ERBB2|ENSG00000141736|c.Taira201203eye_X002263|JGIv7b.000013265_2808191-2840039+, intron 27 of 31)	NA	3910	TRIM39|ENSG00000230308|c.Taira201203brain_X002838|JGIv7b.000013265_2842632-2845245-	56658	Hs.413493	XM_005249228	ENSG00000204599	TRIM39	RNF23|TFP|TRIM39B	tripartite motif containing 39	protein-coding
Scaffold17434-38	Scaffold17434	4816117	4830377	+	315.9	5.415	exon (KLF6|ENSG00000067082|c.Quigley201212_X011233|JGIv7b.000017434_4815245-4824584+, exon 6 of 6)	NA	7905	KLF6|ENSG00000067082|c.Quigley201212_X011233|JGIv7b.000017434_4815245-4824584+	1316	Hs.709396	NM_001160124	ENSG00000067082	KLF6	BCD1|CBA1|COPEB|CPBP|GBF|PAC1|ST12|ZF9	Kruppel-like factor 6	protein-coding
Scaffold75398-311	Scaffold75398	2421919	2431423	+	315.8	4.157	intron (PPP1R10|ENSG00000238104|c.Audic201207_X029292|JGIv7b.000075398_2408617-2436905-, intron 1 of 23)	NA	3044	PPP1R10|ENSG00000238104|c.Audic201207_X029292|JGIv7b.000075398_2408617-2436905-	5514	Hs.106019	NM_002714	ENSG00000204569	PPP1R10	CAT53|FB19|PNUTS|PP1R10|R111|p99	protein phosphatase 1, regulatory subunit 10	protein-coding
Scaffold183929-195	Scaffold183929	2567905	2586043	+	315.7	3.894	intron (DAGLA|ENSG00000134780|c.Ueno201210st08_X001124|JGIv7b.000183929_2568788-2598341+, intron 1 of 24)	NA	8185	DAGLA|ENSG00000134780|c.Ueno201210st08_X001124|JGIv7b.000183929_2568788-2598341+	747	Hs.241564	XM_005274230	ENSG00000134780	DAGLA	C11orf11|DAGL(ALPHA)|DAGLALPHA|NSDDR	diacylglycerol lipase, alpha	protein-coding
Scaffold13576-188	Scaffold13576	6194267	6219875	+	315	3.918	intron (MMP14|ENSG00000157227|c.Audic201207_X008730|JGIv7b.000013576_6205376-6229852+, intron 1 of 11)	NA	1694	MMP14|ENSG00000157227|c.Audic201207_X008730|JGIv7b.000013576_6205376-6229852+	4323	Hs.2399	NM_004995	ENSG00000157227	MMP14	MMP-14|MMP-X1|MT-MMP|MT-MMP 1|MT1-MMP|MT1MMP|MTMMP1|WNCHRS	matrix metallopeptidase 14 (membrane-inserted)	protein-coding
Scaffold75398-134	Scaffold75398	1723575	1746789	+	314.8	4.59	intron (NA|c.Quigley201112_X012475|JGIv7b.000075398_1733654-1742265+, intron 4 of 8)	NA	1527	NA|c.Quigley201112_X012475|JGIv7b.000075398_1733654-1742265+	4663				NA	NAC	neuroacanthocytosis	unknown
Scaffold293151-16	Scaffold293151	274208	285224	+	314.3	5.102	intron (DOCK7|ENSG00000116641|c.Taira201203st25_X004952|JGIv7b.000293151_209707-285464-, intron 1 of 50)	NA	5698	DOCK7|ENSG00000116641|c.Taira201203st25_X004952|JGIv7b.000293151_209707-285464-	85440	Hs.744927	XM_005271292	ENSG00000116641	DOCK7	ZIR2	dedicator of cytokinesis 7	protein-coding
Scaffold388571-114	Scaffold388571	232008	258113	+	314.3	4.155	Intergenic	NA	-12679	LOH12CR1|ENSG00000165714|c.XGI_TC421726|JGIv7b.000388571_257738-274662+	118426	Hs.720779	XM_005253296	ENSG00000165714	LOH12CR1	LOH1CR12	loss of heterozygosity, 12, chromosomal region 1	protein-coding
Scaffold187321-317	Scaffold187321	948583	966443	+	314.3	4.689	Intergenic	NA	-7902	CDX2|ENSG00000165556|c.Quigley201212_X042785|JGIv7b.000187321_965379-975749+	1045	Hs.740844	NM_001265		CDX2	CDX-3|CDX3	caudal type homeobox 2	protein-coding
Scaffold30987-42	Scaffold30987	3178932	3197762	+	314.1	6.579	intron (DLG1|ENSG00000075711|c.Ismailoglu201203_X003885|JGIv7b.000030987_3179952-3296095+, intron 3 of 25)	NA	8245	DLG1|ENSG00000075711|c.Ismailoglu201203_X003885|JGIv7b.000030987_3179952-3296095+	1739	Hs.292549	XM_005269289	ENSG00000075711	DLG1	DLGH1|SAP-97|SAP97|dJ1061C18.1.1|hdlg	discs, large homolog 1 (Drosophila)	protein-coding
Scaffold17836-70	Scaffold17836	108987	119347	+	313.7	6.697	Intergenic	NA	-4264	CTNNA1|ENSG00000044115|c.Amin201106_X005948|JGIv7b.000017836_65476-140424-	1495	Hs.656653	XM_005271897	ENSG00000044115	CTNNA1	CAP102	catenin (cadherin-associated protein), alpha 1, 102kDa	protein-coding
Scaffold151578-220	Scaffold151578	1129626	1146800	+	313.6	8.55	promoter-TSS (PLEKHA6|ENSG00000143850|c.Ueno201210brain_X002508|JGIv7b.000151578_1015556-1138182-)	NA	-55	PLEKHA6|ENSG00000143850|c.Ueno201210brain_X002508|JGIv7b.000151578_1015556-1138182-	22874	Hs.253146	XM_005244966	ENSG00000143850	PLEKHA6	PEPP-3|PEPP3	pleckstrin homology domain containing, family A member 6	protein-coding
Scaffold58790-50	Scaffold58790	813437	839661	+	313.2	9.942	intron (WNT5B|ENSG00000111186|c.Park201106_X012900|JGIv7b.000058790_763469-843038+, intron 6 of 12)	NA	-27281	FBXL14|ENSG00000171823|c.Taira201203stomach_X001412|JGIv7b.000058790_797724-799268-	144699	Hs.367956	NM_152441	ENSG00000171823	FBXL14	Fbl14	F-box and leucine-rich repeat protein 14	protein-coding
Scaffold70246-6	Scaffold70246	850950	872881	+	312.8	10.131	Intergenic	NA	-7700	STK38L|ENSG00000211455|c.Quigley201212_X028146|JGIv7b.000070246_836952-854274-	23012	Hs.184523	XM_005253342	ENSG00000211455	STK38L	NDR2	serine/threonine kinase 38 like	protein-coding
Scaffold106323-339	Scaffold106323	1291483	1302201	+	311.3	9.932	Intergenic	NA	38258	SRP68|ENSG00000167881|c.TeperekTkacz201205_X001763|JGIv7b.000106323_1258583-1277458+	6730	Hs.514495	NM_001260502	ENSG00000167881	SRP68	-	signal recognition particle 68kDa	protein-coding
Scaffold110678-7	Scaffold110678	1028605	1041111	+	311	9.415	Intergenic	NA	383835	MYC|ENSG00000136997|c.XGI_TC417276|JGIv7b.000110678_1415080-1418693-	4609	Hs.202453	XM_005250922	ENSG00000136997	MYC	MRTL|MYCC|bHLHe39|c-Myc	v-myc avian myelocytomatosis viral oncogene homolog	protein-coding
Scaffold51452-3	Scaffold51452	4949834	4958270	+	309.4	9.601	Intergenic	NA	-65882	ATP8B1|ENSG00000081923|c.Quigley201212_X023165|JGIv7b.000051452_5019805-5076597+	5205	Hs.216623	NM_005603	ENSG00000081923	ATP8B1	ATPIC|BRIC|FIC1|ICP1|PFIC|PFIC1	ATPase, aminophospholipid transporter, class I, type 8B, member 1	protein-coding
Scaffold58517-207	Scaffold58517	3919087	3948797	+	308.6	9.151	intron (PRKCI|ENSG00000163558|c.Ismailoglu201203_X006607|JGIv7b.000058517_3919257-3974237+, intron 1 of 19)	NA	14684	PRKCI|ENSG00000163558|c.Ismailoglu201203_X006607|JGIv7b.000058517_3919257-3974237+	5584	Hs.478199	NM_002740	ENSG00000163558	PRKCI	DXS1179E|PKCI|nPKC-iota	protein kinase C, iota	protein-coding
Scaffold163806-118	Scaffold163806	6085730	6120254	+	308.5	6.609	Intergenic	NA	-8889	PTPLB|ENSG00000206527|c.Ismailoglu201203_X010353|JGIv7b.000163806_6105523-6130007+	201562	Hs.705480	NM_198402		PTPLB	HACD2	protein tyrosine phosphatase-like (proline instead of catalytic arginine), member b	protein-coding
Scaffold203651-6	Scaffold203651	512173	523945	+	308.5	8.58	Intergenic	NA	-5537	DEPDC1B|ENSG00000035499|c.Ismailoglu201203_X011192|JGIv7b.000203651_523595-545465+	55789	Hs.482233	NM_001145208	ENSG00000035499	DEPDC1B	BRCC3|XTP1	DEP domain containing 1B	protein-coding
Scaffold1187-167	Scaffold1187	11934387	11946171	+	308.4	7.303	intron (ENC1|ENSG00000171617|c.XGI_TC416767|JGIv7b.000001187_11931065-11946158-, intron 1 of 9)	NA	5856	ENC1|ENSG00000171617|c.XGI_TC416767|JGIv7b.000001187_11931065-11946158-	8507	Hs.744844	NM_001256574	ENSG00000171617	ENC1	CCL28|ENC-1|KLHL35|KLHL37|NRPB|PIG10|TP53I10	ectodermal-neural cortex 1 (with BTB domain)	protein-coding
Scaffold114423-9	Scaffold114423	23850	36717	+	308.2	4.841	Intergenic	NA	-23638	NA|c.Taira201203st25_X003710|JGIv7b.000114423_53920-60154+	4663				NA	NAC	neuroacanthocytosis	unknown
Scaffold51940-130	Scaffold51940	1149327	1163739	+	308	3.556	Intergenic	NA	-43859	ZMIZ2|ENSG00000122515|c.Taira201203lung_X004288|JGIv7b.000051940_1177592-1222761+	83637	Hs.600681	XM_005249866	ENSG00000122515	ZMIZ2	NET27|TRAFIP20|ZIMP7|hZIMP7	zinc finger, MIZ-type containing 2	protein-coding
Scaffold134683-35	Scaffold134683	643703	655731	+	308	3.699	Intergenic	NA	-24473	DHX16|ENSG00000233049|c.Audic201207_X037771|JGIv7b.000134683_600310-625308-	8449	Hs.485060	NM_001164239	ENSG00000204560	DHX16	DBP2|DDX16|PRO2014|PRP8|PRPF2|Prp2	DEAH (Asp-Glu-Ala-His) box polypeptide 16	protein-coding
Scaffold86871-32	Scaffold86871	1515339	1530039	+	307.5	4.477	Intergenic	NA	-6759	TLE1|ENSG00000196781|c.Quigley201207_X008616|JGIv7b.000086871_1464584-1517503-	7088	Hs.689805	XM_005252151	ENSG00000196781	TLE1	ESG|ESG1|GRG1	transducin-like enhancer of split 1 (E(sp1) homolog, Drosophila)	protein-coding
Scaffold25212-8	Scaffold25212	75281	89613	+	306.9	5.924	Intergenic	NA	38283	UGCG|ENSG00000148154|c.Ueno201210eye_X000672|JGIv7b.000025212_44163-74563+	7357	Hs.593014	XM_005252186		UGCG	GCS|GLCT1	UDP-glucose ceramide glucosyltransferase	protein-coding
Scaffold21980-98	Scaffold21980	201863	209427	+	306.7	8.876	Intergenic	NA	36916	FRMD8|ENSG00000126391|c.JGIL6RMv1_XeXenL6RMv10036833m|JGIv7b.000021980_168722-194527+	83786	Hs.578433	XM_005274349	ENSG00000126391	FRMD8	-	FERM domain containing 8	protein-coding
Scaffold135961-123	Scaffold135961	528195	539315	+	306.6	8.954	exon (VGLL4|ENSG00000144560|c.Quigley201212_X038225|JGIv7b.000135961_491953-534843-, exon 3 of 5)	NA	1053	VGLL4|ENSG00000144560|c.Quigley201212_X038225|JGIv7b.000135961_491953-534843-	9686	Hs.740389	XM_005265609	ENSG00000144560	VGLL4	VGL-4	vestigial like 4 (Drosophila)	protein-coding
Scaffold13576-27	Scaffold13576	5406904	5418626	+	306.4	9.419	exon (IPO4|ENSG00000196497|c.Park201106_X004260|JGIv7b.000013576_5379793-5413123+, exon 30 of 30)	NA	32958	IPO4|ENSG00000196497|c.Park201106_X004260|JGIv7b.000013576_5379793-5413123+	79711	Hs.411865	NM_024658	ENSG00000196497	IPO4	Imp4	importin 4	protein-coding
Scaffold227593-9	Scaffold227593	1830103	1838747	+	306	9.102	Intergenic	NA	-3680	CA5B|ENSG00000169239|c.Amin201106_X024381|JGIv7b.000227593_1817890-1830988-	11238	Hs.653287	XM_005274442	ENSG00000169239	CA5B	CA-VB	carbonic anhydrase VB, mitochondrial	protein-coding
Scaffold7555-93	Scaffold7555	1685211	1701675	+	305	8.834	promoter-TSS (VENTX|ENSG00000151650|c.JGIL6RMv1_XeXenL6RMv10032768m|JGIv7b.000007555_1690594-1693172-)	NA	-271	VENTX|ENSG00000151650|c.JGIL6RMv1_XeXenL6RMv10032768m|JGIv7b.000007555_1690594-1693172-	27287	Hs.125231	NM_014468	ENSG00000151650	VENTX	HPX42B|NA88A|VENTX2	VENT homeobox	protein-coding
Scaffold176467-374	Scaffold176467	1188951	1212487	+	303.1	8.681	Intergenic	NA	-25490	PNRC2|ENSG00000215700|c.JGIL6RMv1_XeXenL6RMv10037105m|JGIv7b.000176467_1226166-1233262+	55629	Hs.716935	NM_017761	ENSG00000189266	PNRC2	-	proline-rich nuclear receptor coactivator 2	protein-coding
Scaffold72621-126	Scaffold72621	1473017	1480779	+	302.9	12.193	intron (B4GALT1|ENSG00000086062|c.Audic201207_X028718|JGIv7b.000072621_1433750-1584909-, intron 1 of 9)	NA	30224	B4GALT1|ENSG00000086062|c.Audic201207_X028718|JGIv7b.000072621_1433750-1584909-	2683	Hs.272011	XM_005251440	ENSG00000086062	B4GALT1	B4GAL-T1|CDG2D|GGTB2|GT1|GTB|beta4Gal-T1	UDP-Gal:betaGlcNAc beta 1,4- galactosyltransferase, polypeptide 1	protein-coding
Scaffold311581-8	Scaffold311581	131089	136880	+	302.6	12.339	Intergenic	NA	-4087	BCO2|ENSG00000197580|c.Taira201203brain_X016624|JGIv7b.000311581_131127-171555+	83875	Hs.728325	XM_005271692	ENSG00000197580	BCO2	B-DIOX-II|BCDO2	beta-carotene oxygenase 2	protein-coding
Scaffold32657-129	Scaffold32657	3175216	3191998	+	302.4	11.854	Intergenic	NA	-7611	SLAIN2|ENSG00000109171|c.Taira201203lung_X002935|JGIv7b.000032657_3146353-3176010-	57606	Hs.479677	XM_005248121	ENSG00000109171	SLAIN2	KIAA1458	SLAIN motif family, member 2	protein-coding
Scaffold395611-54	Scaffold395611	92068	112988	+	301.9	10.545	Intergenic	NA	-26171	SYTL2|ENSG00000137501|c.Taira201203st15_X003126|JGIv7b.000395611_50889-131524-	54843	Hs.369520	XM_005274057	ENSG00000137501	SYTL2	CHR11SYT|EXO4|SGA72M|SLP2|SLP2A	synaptotagmin-like 2	protein-coding
Scaffold18892-47	Scaffold18892	6909841	6926377	+	301.8	8.014	intron (SEPT8|ENSG00000164402|c.Taira201203intestine_X002229|JGIv7b.000018892_6868274-6943793-, intron 2 of 15)	NA	7944	SEPT8|ENSG00000164402|c.Taira201203intestine_X002229|JGIv7b.000018892_6868274-6943793-	23176	Hs.522057	XM_005271927	ENSG00000164402	2015-09-08	2015-09-02	septin 8	protein-coding
Scaffold15415-102	Scaffold15415	3342100	3354256	+	299.7	9.206	Intergenic	NA	-5006	GSK3A|ENSG00000105723|c.Quigley201212_X009951|JGIv7b.000015415_3341971-3376916+	2931	Hs.466828	NM_019884	ENSG00000105723	GSK3A	-	glycogen synthase kinase 3 alpha	protein-coding
Scaffold52573-47	Scaffold52573	1723327	1739515	+	299.5	10.308	Intergenic	NA	-9222	KIAA1217|ENSG00000120549|c.Taira201203skin_X002262|JGIv7b.000052573_1722724-1907429+	56243	Hs.445885	XM_005252500	ENSG00000120549	KIAA1217	SKT	KIAA1217	protein-coding
Scaffold18823-2	Scaffold18823	631808	640026	+	299.3	10.158	intron (PERP|ENSG00000112378|c.TXGP201107_X002206|JGIv7b.000018823_631667-652880+, intron 1 of 2)	NA	4073	PERP|ENSG00000112378|c.TXGP201107_X002206|JGIv7b.000018823_631667-652880+	64065	Hs.201446	NM_022121	ENSG00000112378	PERP	KCP1|KRTCAP1|PIGPC1|RP3-496H19.1|THW|dJ496H19.1	PERP, TP53 apoptosis effector	protein-coding
Scaffold81941-36	Scaffold81941	2408845	2434455	+	299	9.254	Intergenic	NA	-12325	FOXK2|ENSG00000141568|c.Ueno201210ovary_X000574|JGIv7b.000081941_2354504-2409334-	3607	Hs.591140	XR_243523	ENSG00000141568	FOXK2	ILF|ILF-1|ILF1	forkhead box K2	protein-coding
Scaffold47606-107	Scaffold47606	469297	493729	+	298.6	9.323	intron (ARHGAP29|ENSG00000137962|c.TXGP201107_X004209|JGIv7b.000047606_455719-524603+, intron 2 of 25)	NA	25793	ARHGAP29|ENSG00000137962|c.TXGP201107_X004209|JGIv7b.000047606_455719-524603+	9411	Hs.483238	XM_005271349		ARHGAP29	PARG1|RP11-255E17.1	Rho GTPase activating protein 29	protein-coding
Scaffold139113-118	Scaffold139113	1169612	1186662	+	297.7	5.878	Intergenic	NA	-7848	NBEAL1|ENSG00000144426|c.Ismailoglu201203_X009845|JGIv7b.000139113_1185985-1282425+	65065	Hs.648846	XM_005246786	ENSG00000144426	NBEAL1	A530083I02Rik|ALS2CR16|ALS2CR17	neurobeachin-like 1	protein-coding
Scaffold12462-14	Scaffold12462	566503	582165	+	296.8	6.67	intron (S100A13|ENSG00000189171|c.Chang2013_X004785|JGIv7b.000012462_572354-579024+, intron 1 of 2)	NA	1979	S100A13|ENSG00000189171|c.Chang2013_X004785|JGIv7b.000012462_572354-579024+	6284	Hs.516505	XM_005245433	ENSG00000189171	S100A13	-	S100 calcium binding protein A13	protein-coding
Scaffold12518-33	Scaffold12518	4649083	4655571	+	296.6	7.578	intron (TSPAN3|ENSG00000140391|c.Chang2013_X004956|JGIv7b.000012518_4649091-4661565+, intron 1 of 13)	NA	3134	TSPAN3|ENSG00000140391|c.Chang2013_X004956|JGIv7b.000012518_4649091-4661565+	10099	Hs.744863	NM_001168412	ENSG00000140391	TSPAN3	TM4-A|TM4SF8|TSPAN-3	tetraspanin 3	protein-coding
Scaffold51671-99	Scaffold51671	383	19127	+	296.6	7.545	Intergenic	NA	51581	SOX15|ENSG00000129194|c.Chang2013_X017802|JGIv7b.000051671_58203-61377-	6665	Hs.95582	XM_005256771	ENSG00000129194	SOX15	SOX20|SOX26|SOX27	SRY (sex determining region Y)-box 15	protein-coding
Scaffold172068-11	Scaffold172068	2890638	2901404	+	296.5	6.928	Intergenic	NA	-65244	PFN2|ENSG00000070087|c.XenBase_148233827|JGIv7b.000172068_2802627-2831322-	5217	Hs.91747	XM_005247527	ENSG00000070087	PFN2	D3S1319E|PFL	profilin 2	protein-coding
Scaffold33059-118	Scaffold33059	85376	98148	+	296.4	6.2	intron (RAB19|ENSG00000146955|c.UniGene_Xl_S28473603|JGIv7b.000033059_85853-94229-, intron 1 of 6)	NA	2467	RAB19|ENSG00000146955|c.UniGene_Xl_S28473603|JGIv7b.000033059_85853-94229-	401409	Hs.583545	XM_005249996	ENSG00000146955	RAB19	RAB19B	RAB19, member RAS oncogene family	protein-coding
Scaffold115919-25	Scaffold115919	219477	230581	+	295.7	5.452	Intergenic	NA	-2632	TM9SF2|ENSG00000125304|c.Quigley201212_X036158|JGIv7b.000115919_227660-249647+	9375	Hs.607896	NM_004800	ENSG00000125304	TM9SF2	P76	transmembrane 9 superfamily member 2	protein-coding
Scaffold50694-304	Scaffold50694	5268992	5301696	+	295	5.818	intron (AP2S1|ENSG00000042753|c.Taira201203lung_X004182|JGIv7b.000050694_5283083-5288250+, intron 2 of 2)	NA	2236	AP2S1|ENSG00000042753|c.Taira201203lung_X004182|JGIv7b.000050694_5283083-5288250+	1175	Hs.119591	XM_005258499	ENSG00000042753	AP2S1	AP17|AP17-DELTA|CLAPS2|HHC3	adaptor-related protein complex 2, sigma 1 subunit	protein-coding
Scaffold75417-994	Scaffold75417	3960370	3977224	+	294.7	5.831	intron (SDC4|ENSG00000124145|c.Quigley201207_X007928|JGIv7b.000075417_3959736-3979041+, intron 1 of 4)	NA	9060	SDC4|ENSG00000124145|c.Quigley201207_X007928|JGIv7b.000075417_3959736-3979041+	6385	Hs.632267	XM_005260494	ENSG00000124145	SDC4	SYND4	syndecan 4	protein-coding
Scaffold155288-71	Scaffold155288	425625	444591	+	294.7	5.846	intron (SLC2A1|ENSG00000117394|c.Taira201203intestine_X007817|JGIv7b.000155288_417810-469979-, intron 1 of 9)	NA	34871	SLC2A1|ENSG00000117394|c.Taira201203intestine_X007817|JGIv7b.000155288_417810-469979-	6513	Hs.473721	XM_005271135	ENSG00000117394	SLC2A1	DYT17|DYT18|DYT9|EIG12|GLUT|GLUT1|GLUT1DS|HTLVR|PED	solute carrier family 2 (facilitated glucose transporter), member 1	protein-coding
Scaffold135348-752	Scaffold135348	836393	872631	+	294.2	5.927	Intergenic	NA	72721	KIFC3|ENSG00000269180|c.Taira201203brain_X012749|JGIv7b.000135348_781790-805550+	3801	Hs.23131	XM_005255937	ENSG00000140859	KIFC3	-	kinesin family member C3	protein-coding
Scaffold60518-8	Scaffold60518	432029	443381	+	293.7	4.874	Intergenic	NA	-2750	TAX1BP3|ENSG00000213977|c.JGIL6RMv1_XeXenL6RMv10021493m|JGIv7b.000060518_422547-435049-	30851	Hs.731607	NM_001204698	ENSG00000213977	TAX1BP3	TIP-1	Tax1 (human T-cell leukemia virus type I) binding protein 3	protein-coding
Scaffold347078-23	Scaffold347078	987488	994918	+	293.3	7.103	intron (IGSF3|ENSG00000143061|c.JGIL6RMv1_XeXenL6RMv10054222m|JGIv7b.000347078_966942-997350-, intron 2 of 13)	NA	6147	IGSF3|ENSG00000143061|c.JGIL6RMv1_XeXenL6RMv10054222m|JGIv7b.000347078_966942-997350-	3321	Hs.171057	XM_005270793	ENSG00000143061	IGSF3	EWI-3|V8	immunoglobulin superfamily, member 3	protein-coding
Scaffold3490-58	Scaffold3490	2669793	2678595	+	293.3	3.827	intron (ESYT3|ENSG00000158220|c.Taira201203egg_X000252|JGIv7b.000003490_2663858-2687752+, intron 3 of 23)	NA	10335	ESYT3|ENSG00000158220|c.Taira201203egg_X000252|JGIv7b.000003490_2663858-2687752+	83850	Hs.477711	XR_241510	ENSG00000158220	ESYT3	CHR3SYT|E-Syt3|FAM62C	extended synaptotagmin-like protein 3	protein-coding
Scaffold163806-797	Scaffold163806	6497872	6530346	+	293.2	9.382	intron (CLASP1|ENSG00000074054|c.Taira201203st30_X003805|JGIv7b.000163806_6498308-6602249+, intron 2 of 44)	NA	15713	CLASP1|ENSG00000074054|c.Taira201203st30_X003805|JGIv7b.000163806_6498308-6602249+	23332	Hs.708183	NM_001142273	ENSG00000074054	CLASP1	MAST1	cytoplasmic linker associated protein 1	protein-coding
Scaffold162663-9	Scaffold162663	994024	1002370	+	293	8.604	intron (BCR|ENSG00000186716|c.Taira201203lung_X007118|JGIv7b.000162663_956016-1002424-, intron 1 of 25)	NA	4181	BCR|ENSG00000186716|c.Taira201203lung_X007118|JGIv7b.000162663_956016-1002424-	613	Hs.715409	XR_244382	ENSG00000186716	BCR	ALL|BCR1|CML|D22S11|D22S662|PHL	breakpoint cluster region	protein-coding
Scaffold66475-30	Scaffold66475	1229766	1242328	+	292.9	8.046	Intergenic	NA	132193	HES1|ENSG00000114315|c.Chang2013_X020888|JGIv7b.000066475_1366305-1368252-	3280	Hs.250666	NM_005524	ENSG00000114315	HES1	HES-1|HHL|HRY|bHLHb39	hes family bHLH transcription factor 1	protein-coding
Scaffold86967-99	Scaffold86967	4152253	4168637	+	292.8	7.682	intron (PICALM|ENSG00000073921|c.Audic201207_X032102|JGIv7b.000086967_4136272-4168231-, intron 2 of 24)	NA	7716	PICALM|ENSG00000073921|c.Audic201207_X032102|JGIv7b.000086967_4136272-4168231-	8301	Hs.163893	XM_005274322	ENSG00000073921	PICALM	CALM|CLTH|LAP	phosphatidylinositol binding clathrin assembly protein	protein-coding
Scaffold362340-10	Scaffold362340	83026	84806	+	290.7	8.075	Intergenic	NA	-1323	EEF1A1|ENSG00000156508|c.XenBase_214112|JGIv7b.000362340_56723-88280+	1915	Hs.745122	XM_005248666	ENSG00000156508	EEF1A1	CCS-3|CCS3|EE1A1|EEF-1|EEF1A|EF-Tu|EF1A|GRAF-1EF|HNGC:16303|LENG7|PTI1|eEF1A-1	eukaryotic translation elongation factor 1 alpha 1	protein-coding
Scaffold50694-77	Scaffold50694	4105160	4115766	+	289.4	7.898	Intergenic	NA	-4827	VGLL1|ENSG00000102243|c.Taira201203st35_X001787|JGIv7b.000050694_4115229-4129126+	51442	Hs.496843	NM_016267	ENSG00000102243	VGLL1	TDU|VGL1	vestigial like 1 (Drosophila)	protein-coding
Scaffold46073-242	Scaffold46073	3181481	3194639	+	289.3	7.906	intron (DDR2|ENSG00000162733|c.Amin201106_X011378|JGIv7b.000046073_3161771-3194813-, intron 1 of 17)	NA	6417	DDR2|ENSG00000162733|c.Amin201106_X011378|JGIv7b.000046073_3161771-3194813-	4921	Hs.593833	XM_005245220	ENSG00000162733	DDR2	MIG20a|NTRKR3|TKT|TYRO10	discoidin domain receptor tyrosine kinase 2	protein-coding
Scaffold109621-7	Scaffold109621	372769	382131	+	289.2	7.95	Intergenic	NA	-7441	ZNF268|ENSG00000090612|c.Taira201203spleen_X004083|JGIv7b.000109621_384890-387944+	10795	Hs.124047	XM_005266152	ENSG00000090612	ZNF268	HZF3	zinc finger protein 268	protein-coding
Scaffold61124-90	Scaffold61124	6201219	6219097	+	289	7.903	intron (C1GALT1|ENSG00000106392|c.Quigley201212_X026596|JGIv7b.000061124_6191824-6227022+, intron 2 of 10)	NA	18333	C1GALT1|ENSG00000106392|c.Quigley201212_X026596|JGIv7b.000061124_6191824-6227022+	56913	Hs.239666	XM_005249812	ENSG00000106392	C1GALT1	C1GALT|T-synthase	core 1 synthase, glycoprotein-N-acetylgalactosamine 3-beta-galactosyltransferase, 1	protein-coding
Scaffold48253-8	Scaffold48253	6985492	6991378	+	288.7	4.913	intron (SEPT8|ENSG00000164402|c.Chung201110_X003315|JGIv7b.000048253_6985095-7057418+, intron 1 of 10)	NA	3189	SEPT8|ENSG00000164402|c.Chung201110_X003315|JGIv7b.000048253_6985095-7057418+	23176	Hs.522057	XM_005271927	ENSG00000164402	2015-09-08	2015-09-02	septin 8	protein-coding
Scaffold45174-75	Scaffold45174	852055	870773	+	288.7	2.57	intron (CNKSR3|ENSG00000153721|c.Audic201207_X020792|JGIv7b.000045174_827010-869749-, intron 1 of 12)	NA	8325	CNKSR3|ENSG00000153721|c.Audic201207_X020792|JGIv7b.000045174_827010-869749-	154043	Hs.16064	NM_173515		CNKSR3	MAGI1	CNKSR family member 3	protein-coding
Scaffold17193-38	Scaffold17193	166093	193037	+	288.6	3.62	promoter-TSS (F11R|ENSG00000158769|c.Audic201207_X011227|JGIv7b.000017193_179499-189029+)	NA	-76	F11R|ENSG00000158769|c.Audic201207_X011227|JGIv7b.000017193_179499-189029+	50848	Hs.517293	XM_005245227	ENSG00000158769	F11R	CD321|JAM|JAM1|JAMA|JCAM|KAT|PAM-1	F11 receptor	protein-coding
Scaffold12518-1038	Scaffold12518	13646705	13657457	+	288.4	3.675	Intergenic	NA	-28471	FAM107B|ENSG00000065809|c.Audic201207_X007604|JGIv7b.000012518_13612597-13650359-	83641	Hs.446315	XM_005252614	ENSG00000065809	FAM107B	C10orf45	family with sequence similarity 107, member B	protein-coding
Scaffold402161-4	Scaffold402161	295127	320367	+	288.3	3.591	Intergenic	NA	-6811	RNASEK|ENSG00000219200|c.Quigley201212_X051179|JGIv7b.000402161_297632-301004-	440400	Hs.632232	NM_001004333	ENSG00000219200	RNASEK	-	ribonuclease, RNase K	protein-coding
Scaffold115894-37	Scaffold115894	322911	332369	+	287.9	4.214	Intergenic	NA	-19365	PLEC|ENSG00000178209|c.Quigley201212_X036153|JGIv7b.000115894_261939-321951-	5339	Hs.434248	XM_005250976	ENSG00000178209	PLEC	EBS1|EBSO|HD1|LGMD2Q|PCN|PLEC1|PLEC1b|PLTN	plectin	protein-coding
Scaffold74352-299	Scaffold74352	7242263	7261755	+	287.9	4.635	promoter-TSS (SYT1|ENSG00000067715|c.Chung201110_X004224|JGIv7b.000074352_7244479-7261361-)	NA	-170	SYT1|ENSG00000067715|c.Chung201110_X004224|JGIv7b.000074352_7244479-7261361-	6857	Hs.310545	XM_005269113	ENSG00000067715	SYT1	P65|SVP65|SYT	synaptotagmin I	protein-coding
Scaffold8129-226	Scaffold8129	6083960	6091758	+	287.3	5.24	intron (RND1|ENSG00000172602|c.XGI_TC419873|JGIv7b.000008129_6079548-6091908-, intron 2 of 4)	NA	2990	UNNAMED|c.Ismailoglu201203_X001178|JGIv7b.000008129_6084868-6085239+
Scaffold63696-34	Scaffold63696	574603	604437	+	287.1	5.038	Intergenic	NA	-72400	TMEM88|ENSG00000167874|c.Amin201106_X014847|JGIv7b.000063696_514266-517120-	92162	Hs.389669	XM_005256856	ENSG00000167874	TMEM88	-	transmembrane protein 88	protein-coding
Scaffold46073-68	Scaffold46073	2694697	2701925	+	287	5.016	Intergenic	NA	3480	NRARP|ENSG00000198435|c.Quigley201112_X008618|JGIv7b.000046073_2694830-2698838+	441478	Hs.732282	NM_001004354	ENSG00000198435	NRARP	-	NOTCH-regulated ankyrin repeat protein	protein-coding
Scaffold12879-83	Scaffold12879	455451	467029	+	286.4	4.327	intron (LMNB1|ENSG00000113368|c.Taira201203intestine_X001419|JGIv7b.000012879_445200-466467-, intron 1 of 12)	NA	5025	LMNB1|ENSG00000113368|c.Taira201203intestine_X001419|JGIv7b.000012879_445200-466467-	4001	Hs.89497	NM_001198557	ENSG00000113368	LMNB1	ADLD|LMN|LMN2|LMNB	lamin B1	protein-coding
Scaffold75398-359	Scaffold75398	2458945	2484211	+	286.1	4.768	Intergenic	NA	12504	NRM|ENSG00000206484|c.XGI_TC416062|JGIv7b.000075398_2477604-2484123-	11270	Hs.519993	NM_001270707	ENSG00000137404	NRM	NRM29	nurim (nuclear envelope membrane protein)	protein-coding
Scaffold47606-25	Scaffold47606	5097995	5116519	+	285.6	3.94	intron (UAP1|ENSG00000117143|c.Quigley201112_X009177|JGIv7b.000047606_5100243-5116395+, intron 6 of 11)	NA	6856	UAP1|ENSG00000117143|c.Quigley201112_X009177|JGIv7b.000047606_5100243-5116395+	6675	Hs.492859	XM_005245462	ENSG00000117143	UAP1	AGX|AGX1|AGX2|SPAG2	UDP-N-acteylglucosamine pyrophosphorylase 1	protein-coding
Scaffold287959-338	Scaffold287959	3150278	3166602	+	285.6	3.675	intron (PHLDB1|ENSG00000267867|c.Quigley201207_X012949|JGIv7b.000287959_3136052-3217077+, intron 4 of 24)	NA	22347	PHLDB1|ENSG00000267867|c.Quigley201207_X012949|JGIv7b.000287959_3136052-3217077+	23187	Hs.504062	XM_005271465	ENSG00000019144	PHLDB1	LL5A	pleckstrin homology-like domain, family B, member 1	protein-coding
Scaffold678-2	Scaffold678	2010394	2016580	+	285.5	2.858	Intergenic	NA	-2897	CYP2E1|ENSG00000130649|c.Taira201203st30_X000050|JGIv7b.000000678_2016258-2037554+	1571	Hs.12907	XM_005252665	ENSG00000130649	CYP2E1	CPE1|CYP2E|P450-J|P450C2E	cytochrome P450, family 2, subfamily E, polypeptide 1	protein-coding
Scaffold68269-172	Scaffold68269	218525	236209	+	285.5	3.53	intron (SLC2A1|ENSG00000117394|c.Taira201203brain_X009401|JGIv7b.000068269_209480-271014-, intron 2 of 10)	NA	43647	SLC2A1|ENSG00000117394|c.Taira201203brain_X009401|JGIv7b.000068269_209480-271014-	6513	Hs.473721	XM_005271135	ENSG00000117394	SLC2A1	DYT17|DYT18|DYT9|EIG12|GLUT|GLUT1|GLUT1DS|HTLVR|PED	solute carrier family 2 (facilitated glucose transporter), member 1	protein-coding
Scaffold151031-16	Scaffold151031	761432	789254	+	285.2	2.525	intron (CPD|ENSG00000108582|c.Ueno201210skin_X000786|JGIv7b.000151031_761635-813075+, intron 4 of 22)	NA	13504	CPD|ENSG00000108582|c.Ueno201210skin_X000786|JGIv7b.000151031_761635-813075+	1362	Hs.446079	NM_001199775	ENSG00000108582	CPD	GP180	carboxypeptidase D	protein-coding
Scaffold294734-32	Scaffold294734	618395	629634	+	285.1	2.697	Intergenic	NA	-3342	PRR5|ENSG00000186654|c.Taira201203st30_X004580|JGIv7b.000294734_615533-654018+	55615	Hs.102336	XM_005261672	ENSG00000186654	PRR5	FLJ20185k|PP610|PROTOR-1|PROTOR1	proline rich 5 (renal)	protein-coding
Scaffold171831-360	Scaffold171831	810598	838702	+	285	3.564	intron (BRD2|ENSG00000204256|c.Taira201203egg_X006587|JGIv7b.000171831_818651-864287+, intron 7 of 29)	NA	5696	BRD2|ENSG00000204256|c.Taira201203egg_X006587|JGIv7b.000171831_818651-864287+	6046	Hs.75243	XM_005249263	ENSG00000204256	BRD2	D6S113E|FSH|FSRG1|NAT|RING3|RNF3	bromodomain containing 2	protein-coding
Scaffold142445-147	Scaffold142445	3268004	3287868	+	285	5.208	intron (TAF1B|ENSG00000115750|c.TXGP201107_X007397|JGIv7b.000142445_3218911-3280338+, intron 14 of 14)	NA	-30289	GRHL1|ENSG00000134317|c.Quigley201212_X038939|JGIv7b.000142445_3307836-3336061+	29841	Hs.418493	XM_005246158	ENSG00000134317	GRHL1	LBP32|MGR|NH32|TFCP2L2	grainyhead-like 1 (Drosophila)	protein-coding
Scaffold34527-68	Scaffold34527	130637	154925	+	284.7	5.575	intron (DNASE1L3|ENSG00000163687|c.Ueno201210skin_X000333|JGIv7b.000034527_133739-157194-, intron 2 of 6)	NA	4403	DNASE1L3|ENSG00000163687|c.Ueno201210skin_X000333|JGIv7b.000034527_133739-157194-	1776	Hs.476453	XM_005264913	ENSG00000163687	DNASE1L3	DHP2|DNAS1L3|LSD|SLEB16	deoxyribonuclease I-like 3	protein-coding
Scaffold176467-27	Scaffold176467	1568836	1580690	+	284.7	5.711	intron (NIPAL3|ENSG00000001461|c.JGIL6RMv1_XeXenL6RMv10037113m|JGIv7b.000176467_1569672-1606056+, intron 1 of 11)	NA	5090	NIPAL3|ENSG00000001461|c.JGIL6RMv1_XeXenL6RMv10037113m|JGIv7b.000176467_1569672-1606056+	57185	Hs.523442	XM_005245946	ENSG00000001461	NIPAL3	DJ462O23.2|NPAL3	NIPA-like domain containing 3	protein-coding
Scaffold54194-91	Scaffold54194	545976	564528	+	284.1	7.913	Intergenic	NA	-7808	FUT6|ENSG00000156413|c.XenBase_37654689|JGIv7b.000054194_528825-547468-	2528	Hs.705615	XM_005259525	ENSG00000156413	FUT6	FCT3A|FT1A|Fuc-TVI|FucT-VI	fucosyltransferase 6 (alpha (1,3) fucosyltransferase)	protein-coding
Scaffold100253-751	Scaffold100253	3620804	3637792	+	283.6	8.466	intron (ARL1|ENSG00000120805|c.JGIL6RMv1_XeXenL6RMv10053162m|JGIv7b.000100253_3624384-3632475-, intron 1 of 5)	NA	3093	ARL1|ENSG00000120805|c.JGIL6RMv1_XeXenL6RMv10053162m|JGIv7b.000100253_3624384-3632475-	400	Hs.732900	XM_005268869	ENSG00000120805	ARL1	ARFL1	ADP-ribosylation factor-like 1	protein-coding
Scaffold75417-1133	Scaffold75417	2692539	2704543	+	282.6	9.252	intron (SLC4A1|ENSG00000004939|c.Taira201203heart_X004901|JGIv7b.000075417_2681653-2708223-, intron 4 of 22)	NA	9682	SLC4A1|ENSG00000004939|c.Taira201203heart_X004901|JGIv7b.000075417_2681653-2708223-	6521	Hs.443948	XM_005257592	ENSG00000004939	SLC4A1	AE1|BND3|CD233|DI|EMPB3|EPB3|FR|RTA1A|SW|WD|WD1|WR	solute carrier family 4 (anion exchanger), member 1 (Diego blood group)	protein-coding
Scaffold9994-154	Scaffold9994	9619406	9640066	+	282.3	9.806	exon (UNK|ENSG00000132478|c.Taira201203st09_X000585|JGIv7b.000009994_9627991-9676564+, exon 1 of 16)	NA	1744	UNK|ENSG00000132478|c.Taira201203st09_X000585|JGIv7b.000009994_9627991-9676564+	85451	Hs.732048	NM_001080419	ENSG00000132478	UNK	ZC3H5|ZC3HDC5	unkempt family zinc finger	protein-coding
Scaffold146311-250	Scaffold146311	2909975	2927917	+	282	9.736	intron (TBC1D14|ENSG00000132405|c.Ueno2012102cells_X001445|JGIv7b.000146311_2892399-2968371+, intron 9 of 23)	NA	26546	TBC1D14|ENSG00000132405|c.Ueno2012102cells_X001445|JGIv7b.000146311_2892399-2968371+	57533	Hs.518611	XM_005247985	ENSG00000132405	TBC1D14	-	TBC1 domain family, member 14	protein-coding
Scaffold373396-34	Scaffold373396	675631	684853	+	280.6	9.051	intron (ARPC4|ENSG00000241553|c.Quigley201212_X050367|JGIv7b.000373396_675827-695276+, intron 1 of 4)	NA	3745	ARPC4|ENSG00000241553|c.Quigley201212_X050367|JGIv7b.000373396_675827-695276+	10093	Hs.323342	XM_005264781	ENSG00000241553	ARPC4	ARC20|P20-ARC	actin related protein 2/3 complex, subunit 4, 20kDa	protein-coding
Scaffold300794-29	Scaffold300794	690565	698377	+	280.2	8.211	TTS (ARL4A|ENSG00000122644|c.mgEST_1013089993|JGIv7b.000300794_690711-695565+)	NA	3711	ARL4A|ENSG00000122644|c.mgEST_1013089993|JGIv7b.000300794_690711-695565+	10124	Hs.245540	NM_001037164	ENSG00000122644	ARL4A	ARL4	ADP-ribosylation factor-like 4A	protein-coding
Scaffold17127-6	Scaffold17127	5320802	5329501	+	279.7	7.293	Intergenic	NA	-3805	XK|ENSG00000047597|c.Quigley201212_X011133|JGIv7b.000017127_5307393-5321482-	7504	Hs.78919	NM_021083	ENSG00000047597	XK	KX|MCLDS|X1k|XKR1	X-linked Kx blood group (McLeod syndrome)	protein-coding
Scaffold220448-361	Scaffold220448	3135153	3154021	+	279.2	7.721	TTS (MYC|ENSG00000136997|c.Taira201203st10_X004178|JGIv7b.000220448_3135106-3144671+)	NA	2929	MYC|ENSG00000136997|c.Taira201203st10_X004178|JGIv7b.000220448_3135106-3144671+	4609	Hs.202453	XM_005250922	ENSG00000136997	MYC	MRTL|MYCC|bHLHe39|c-Myc	v-myc avian myelocytomatosis viral oncogene homolog	protein-coding
Scaffold5228-330	Scaffold5228	6260103	6269251	+	279.2	7.541	Intergenic	NA	-3252	EIF1B|ENSG00000114784|c.Audic201207_X002648|JGIv7b.000005228_6267825-6278283+	10289	Hs.315230	NM_005875	ENSG00000114784	EIF1B	GC20	eukaryotic translation initiation factor 1B	protein-coding
Scaffold171879-87	Scaffold171879	594802	615128	+	279	4.967	intron (PROM1|ENSG00000007062|c.Quigley201212_X041691|JGIv7b.000171879_547287-615138-, intron 1 of 30)	NA	10081	PROM1|ENSG00000007062|c.Quigley201212_X041691|JGIv7b.000171879_547287-615138-	8842	Hs.614734	XM_005248194	ENSG00000007062	PROM1	AC133|CD133|CORD12|MCDR2|PROML1|RP41|STGD4	prominin 1	protein-coding
Scaffold78860-324	Scaffold78860	8374027	8389249	+	278.9	5.873	Intergenic	NA	42974	KLF5|ENSG00000102554|c.Taira201203st25_X003118|JGIv7b.000078860_8408391-8424679-	688	Hs.508234	XM_005266508	ENSG00000102554	KLF5	BTEB2|CKLF|IKLF	Kruppel-like factor 5 (intestinal)	protein-coding
Scaffold138050-20	Scaffold138050	999510	1011298	+	278.4	5.46	Intergenic	NA	-17896	SLC45A3|ENSG00000158715|c.Quigley201212_X038505|JGIv7b.000138050_1010947-1037568+	85414	Hs.278695	XM_005245556	ENSG00000158715	SLC45A3	IPCA-2|IPCA-6|IPCA-8|IPCA6|PCANAP2|PCANAP6|PCANAP8|PRST	solute carrier family 45, member 3	protein-coding
Scaffold41995-14	Scaffold41995	124101	126097	+	277.9	4.701	intron (ARRDC3|ENSG00000113369|c.Audic201207_X019290|JGIv7b.000041995_113654-125939-, intron 1 of 18)	NA	802	ARRDC3|ENSG00000113369|c.Audic201207_X019290|JGIv7b.000041995_113654-125939-	57561	Hs.24684	NM_020801	ENSG00000113369	ARRDC3	TLIMP	arrestin domain containing 3	protein-coding
Scaffold43729-54	Scaffold43729	440549	448817	+	277.8	8.331	Intergenic	NA	-16261	HIC2|ENSG00000169635|c.Quigley201212_X019478|JGIv7b.000043729_460943-488374+	23119	Hs.632767	XM_005261395	ENSG00000169635	HIC2	HRG22|ZBTB30|ZNF907	hypermethylated in cancer 2	protein-coding
Scaffold53349-29	Scaffold53349	792843	805699	+	277.8	5.292	Intergenic	NA	-5614	PCYT1A|ENSG00000161217|c.Quigley201212_X024503|JGIv7b.000053349_800248-817901+	5130	Hs.732774	XM_005269342	ENSG00000161217	PCYT1A	CCTA|CT|CTA|CTPCT|PCYT1	phosphate cytidylyltransferase 1, choline, alpha	protein-coding
Scaffold9266-56	Scaffold9266	11803117	11821619	+	276.9	9.653	Intergenic	NA	-7790	CHD2|ENSG00000173575|c.Quigley201212_X005439|JGIv7b.000009266_11820154-11876284+	1106	Hs.220864	XM_005254834	ENSG00000173575	CHD2	EEOC	chromodomain helicase DNA binding protein 2	protein-coding
Scaffold76530-24	Scaffold76530	543240	562112	+	276.6	9.247	intron (EPHB3|ENSG00000182580|c.Taira201203st08_X003589|JGIv7b.000076530_527731-562498-, intron 2 of 20)	NA	9703	EPHB3|ENSG00000182580|c.Taira201203st08_X003589|JGIv7b.000076530_527731-562498-	2049	Hs.2913	XM_005247207	ENSG00000182580	EPHB3	ETK2|HEK2|TYRO6	EPH receptor B3	protein-coding
Scaffold54274-30	Scaffold54274	2443400	2451288	+	276.5	9.117	Intergenic	NA	-3687	MIDN|ENSG00000167470|c.Park201106_X012261|JGIv7b.000054274_2433349-2443751-	90007	Hs.465529	XM_005259671	ENSG00000167470	MIDN	-	midnolin	protein-coding
Scaffold45985-70	Scaffold45985	330001	343577	+	276.2	9.102	Intergenic	NA	-6031	ARID4A|ENSG00000032219|c.Park201106_X010254|JGIv7b.000045985_342819-374663+	5926	Hs.161000	XM_005267964	ENSG00000032219	ARID4A	RBBP-1|RBBP1|RBP-1|RBP1	AT rich interactive domain 4A (RBP1-like)	protein-coding
Scaffold132123-4	Scaffold132123	483887	492795	+	274.2	9.695	Intergenic	NA	-3810	CCDC155|ENSG00000161609|c.Ueno2012102cells_X001356|JGIv7b.000132123_492148-511070+	147872	Hs.662085	XM_005258549	ENSG00000161609	CCDC155	KASH5	coiled-coil domain containing 155	protein-coding
Scaffold23165-108	Scaffold23165	4290507	4298261	+	273.4	10.118	intron (RBFOX2|ENSG00000100320|c.Audic201207_X013033|JGIv7b.000023165_4276061-4348939+, intron 1 of 13)	NA	18322	RBFOX2|ENSG00000100320|c.Audic201207_X013033|JGIv7b.000023165_4276061-4348939+	23543	Hs.282998	XM_005261428	ENSG00000100320	RBFOX2	FOX2|Fox-2|HNRBP2|HRNBP2|RBM9|RTA|dJ106I20.3|fxh	RNA binding protein, fox-1 homolog (C. elegans) 2	protein-coding
Scaffold17127-36	Scaffold17127	5457647	5470411	+	273.2	9.67	intron (GK|ENSG00000198814|c.Ismailoglu201203_X002730|JGIv7b.000017127_5437011-5495249+, intron 9 of 25)	NA	27017	GK|ENSG00000198814|c.Ismailoglu201203_X002730|JGIv7b.000017127_5437011-5495249+	2710	Hs.1466	XM_005274487	ENSG00000198814	GK	GK1|GKD	glycerol kinase	protein-coding
Scaffold31449-36	Scaffold31449	2851846	2864014	+	272.7	9.557	intron (ABCG2|ENSG00000118777|c.Taira201203brain_X005439|JGIv7b.000031449_2807345-2886729+, intron 7 of 21)	NA	50584	ABCG2|ENSG00000118777|c.Taira201203brain_X005439|JGIv7b.000031449_2807345-2886729+	9429	Hs.480218	XM_005263354	ENSG00000118777	ABCG2	ABC15|ABCP|BCRP|BCRP1|BMDP|CD338|CDw338|EST157481|GOUT1|MRX|MXR|MXR1|UAQTL1	ATP-binding cassette, sub-family G (WHITE), member 2	protein-coding
Scaffold5925-312	Scaffold5925	9187062	9194674	+	272.6	8.983	Intergenic	NA	-1539	TCP11L2|ENSG00000166046|c.Quigley201112_X001476|JGIv7b.000005925_9192350-9240770+	255394	Hs.736922	XM_005268766	ENSG00000166046	TCP11L2	-	t-complex 11, testis-specific-like 2	protein-coding
Scaffold81941-45	Scaffold81941	2006381	2013701	+	272.3	6.008	Intergenic	NA	17810	METRNL|ENSG00000176845|c.UniGene_Xl_S36163313|JGIv7b.000081941_2016824-2028007-	284207	Hs.378821	XM_005256349	ENSG00000176845	METRNL	-	meteorin, glial cell differentiation regulator-like	protein-coding
Scaffold50079-422	Scaffold50079	5668924	5691380	+	271.2	4.775	Intergenic	NA	6513	SPTSSA|ENSG00000165389|c.Quigley201212_X022610|JGIv7b.000050079_5676503-5686753-	171546	Hs.740577	NM_138288	ENSG00000165389	SPTSSA	C14orf147|SSSPTA	serine palmitoyltransferase, small subunit A	protein-coding
Scaffold121003-15	Scaffold121003	2313541	2325911	+	271.2	4.881	Intergenic	NA	-60884	TULP4|ENSG00000130338|c.Taira201203st08_X004404|JGIv7b.000121003_2173892-2313743-	56995	Hs.486993	XM_005267057	ENSG00000130338	TULP4	TUSP	tubby like protein 4	protein-coding
Scaffold43242-92	Scaffold43242	5961214	5971148	+	271.1	5.137	intron (ITGA6|ENSG00000091409|c.Taira201203brain_X006685|JGIv7b.000043242_5830504-5975874-, intron 1 of 25)	NA	9483	ITGA6|ENSG00000091409|c.Taira201203brain_X006685|JGIv7b.000043242_5830504-5975874-	3655	Hs.133397	XM_005246533	ENSG00000091409	ITGA6	CD49f|ITGA6B|VLA-6	integrin, alpha 6	protein-coding
Scaffold7197-34	Scaffold7197	431023	443104	+	271.1	4.864	Intergenic	NA	-5155	CSNK1G1|ENSG00000169118|c.Ueno201302st08_X000034|JGIv7b.000007197_442132-480324+	53944	Hs.646508	XM_005254464	ENSG00000169118	CSNK1G1	CK1gamma1	casein kinase 1, gamma 1	protein-coding
Scaffold7197-87	Scaffold7197	553585	567617	+	270.8	5.29	intron (ARID3B|ENSG00000179361|c.Ismailoglu201203_X001020|JGIv7b.000007197_553681-593577+, intron 3 of 18)	NA	6919	ARID3B|ENSG00000179361|c.Ismailoglu201203_X001020|JGIv7b.000007197_553681-593577+	10620	Hs.655532	XM_005254129	ENSG00000179361	ARID3B	BDP|DRIL2	AT rich interactive domain 3B (BRIGHT-like)	protein-coding
Scaffold89040-7	Scaffold89040	1742829	1755032	+	270.7	3.987	intron (NCOR2|ENSG00000196498|c.Taira201203st08_X003861|JGIv7b.000089040_1710720-1867691-, intron 22 of 47)	NA	97239	FAM101A|ENSG00000178882|c.Taira201203stomach_X001782|JGIv7b.000089040_1651545-1686456+	144347	Hs.432901	XM_005253548	ENSG00000178882	FAM101A	-	family with sequence similarity 101, member A	protein-coding
Scaffold30581-46	Scaffold30581	289762	299068	+	270.4	4.408	intron (CPNE1|ENSG00000214078|c.Quigley201212_X015406|JGIv7b.000030581_271492-296750-, intron 1 of 22)	NA	2257	CPNE1|ENSG00000214078|c.Quigley201212_X015406|JGIv7b.000030581_271492-296750-	8904	Hs.700188	NM_001198863	ENSG00000214078	CPNE1	COPN1|CPN1	copine I	protein-coding
Scaffold20641-439	Scaffold20641	2205877	2224705	+	270	5.639	Intergenic	NA	-29825	ATRNL1|ENSG00000107518|c.Ueno201210ovary_X000202|JGIv7b.000020641_1807143-2224030-	26033	Hs.501127	NM_001276282	ENSG00000107518	ATRNL1	ALP|bA338L11.1|bA454H24.1	attractin-like 1	protein-coding
Scaffold163107-19	Scaffold163107	1298492	1313900	+	269.7	5.855	Intergenic	NA	-27970	MYO9B|ENSG00000099331|c.JGIL6RMv1_XeXenL6RMv10028577m|JGIv7b.000163107_1334165-1384718+	4650	Hs.123198	XM_005259915	ENSG00000099331	MYO9B	CELIAC4|MYR5	myosin IXB	protein-coding
Scaffold8129-1514	Scaffold8129	7665468	7677130	+	269.3	5.514	exon (MYL6|ENSG00000092841|c.Ueno201210kidney_X000203|JGIv7b.000008129_7667901-7677404-, exon 4 of 4)	NA	5985	MYL6|ENSG00000092841|c.Ueno201210kidney_X000203|JGIv7b.000008129_7667901-7677404-	4637	Hs.632717	XM_005268877	ENSG00000092841	MYL6	ESMLC|LC17|LC17-GI|LC17-NM|LC17A|LC17B|MLC-3|MLC1SM|MLC3NM|MLC3SM	myosin, light chain 6, alkali, smooth muscle and non-muscle	protein-coding
Scaffold127590-39	Scaffold127590	48097	58427	+	268.9	5.381	Intergenic	NA	8761	SSNA1|ENSG00000176101|c.JGIL6RMv1_XeXenL6RMv10007745m|JGIv7b.000127590_60483-62126-	8636	Hs.530314	XM_005266116	ENSG00000176101	SSNA1	N14|NA-14|NA14	Sjogren syndrome nuclear autoantigen 1	protein-coding
Scaffold59269-18	Scaffold59269	1096243	1111159	+	268.7	6.085	intron (BMPR1A|ENSG00000107779|c.TXGP201107_X005076|JGIv7b.000059269_1101048-1162237+, intron 1 of 14)	NA	2652	BMPR1A|ENSG00000107779|c.TXGP201107_X005076|JGIv7b.000059269_1101048-1162237+	657	Hs.524477	XM_005270064		BMPR1A	10q23del|ACVRLK3|ALK3|CD292|SKR5	bone morphogenetic protein receptor, type IA	protein-coding
Scaffold51003-52	Scaffold51003	156133	171991	+	267.9	6.121	intron (PIP5K1B|ENSG00000107242|c.JGIL6RMv1_XeXenL6RMv10002364m|JGIv7b.000051003_114607-183176+, intron 7 of 13)	NA	-41283	TJP2|ENSG00000119139|c.TeperekTkacz201205_X001210|JGIv7b.000051003_205316-235785+	9414	Hs.736223	XM_005252311	ENSG00000119139	TJP2	C9DUPq21.11|DFNA51|DUP9q21.11|X104|ZO2	tight junction protein 2	protein-coding
Scaffold53263-12	Scaffold53263	3462102	3463432	+	267.8	6.055	promoter-TSS (SSBP3|ENSG00000157216|c.Quigley201212_X024431|JGIv7b.000053263_3428439-3463570-)	NA	-109	SSBP3|ENSG00000157216|c.Quigley201212_X024431|JGIv7b.000053263_3428439-3463570-	23648	Hs.658676	XM_005270712	ENSG00000157216	SSBP3	CSDP|SSDP|SSDP1	single stranded DNA binding protein 3	protein-coding
Scaffold14978-53	Scaffold14978	2310988	2333544	+	267.7	5.336	intron (CNPY2|ENSG00000257727|c.Taira201203ovary_X001700|JGIv7b.000014978_2318196-2336597-, intron 4 of 5)	NA	9747	CNPY2|ENSG00000257727|c.Taira201203ovary_X001700|JGIv7b.000014978_2318196-2336597-	10330	Hs.8752	NM_001190991	ENSG00000257727	CNPY2	HP10390|MSAP|TMEM4|ZSIG9	canopy FGF signaling regulator 2	protein-coding
Scaffold267922-706	Scaffold267922	2686049	2706907	+	267.7	5.533	Intergenic	NA	10223	ARF6|ENSG00000165527|c.JGIL6RMv1_XeXenL6RMv10036068m|JGIv7b.000267922_2702955-2706701-	382	Hs.719973	NM_001663		ARF6	-	ADP-ribosylation factor 6	protein-coding
Scaffold58790-46	Scaffold58790	493011	511783	+	267	5.37	intron (WNK1|ENSG00000060237|c.Ueno201210st20_X000435|JGIv7b.000058790_433506-591580+, intron 1 of 27)	NA	68818	WNK1|ENSG00000060237|c.Ueno201210st20_X000435|JGIv7b.000058790_433506-591580+	65125	Hs.744906	XM_005253733	ENSG00000060237	WNK1	HSAN2|HSN2|KDP|PRKWNK1|PSK|p65	WNK lysine deficient protein kinase 1	protein-coding
Scaffold14555-27	Scaffold14555	319794	342885	+	266.5	4.327	Intergenic	NA	-2538	EXOSC4|ENSG00000178896|c.JGIL6RMv1_XeXenL6RMv10008598m|JGIv7b.000014555_333584-337776+	54512	Hs.632041	NM_019037	ENSG00000178896	EXOSC4	RRP41|RRP41A|Rrp41p|SKI6|Ski6p|hRrp41p|p12A	exosome component 4	protein-coding
Scaffold17434-1273	Scaffold17434	5211639	5242197	+	266.3	4.084	Intergenic	NA	-6512	PFKP|ENSG00000067057|c.Amin201106_X005918|JGIv7b.000017434_5151228-5220466-	5214	Hs.26010	XM_005252465	ENSG00000067057	PFKP	PFK-C|PFKF	phosphofructokinase, platelet	protein-coding
Scaffold4321-192	Scaffold4321	9085629	9102859	+	266.2	5.7	Intergenic	NA	-3782	GALNT3|ENSG00000115339|c.Taira201203intestine_X000422|JGIv7b.000004321_9098010-9125171+	2591	Hs.170986	XM_005246449	ENSG00000115339	GALNT3	GalNAc-T3|HFTC|HHS	UDP-N-acetyl-alpha-D-galactosamine:polypeptide N-acetylgalactosaminyltransferase 3 (GalNAc-T3)	protein-coding
Scaffold26819-546	Scaffold26819	2828146	2839148	+	265.9	7.305	exon (LAMTOR2|ENSG00000116586|c.UniGene_Xl_S21989571|JGIv7b.000026819_2828693-2834442+, exon 5 of 7)	NA	-4599	RAB25|ENSG00000132698|c.Quigley201212_X014159|JGIv7b.000026819_2838245-2849426+	57111	Hs.632469	NM_020387	ENSG00000132698	RAB25	CATX-8|RAB11C	RAB25, member RAS oncogene family	protein-coding
Scaffold83691-24	Scaffold83691	1766441	1772637	+	265.6	6.682	intron (EFNB3|ENSG00000108947|c.XenBase_148232424|JGIv7b.000083691_1748794-1791235-, intron 1 of 5)	NA	21394	EFNB3|ENSG00000108947|c.XenBase_148232424|JGIv7b.000083691_1748794-1791235-	1949	Hs.26988	NM_001406	ENSG00000108947	EFNB3	EFL6|EPLG8|LERK8	ephrin-B3	protein-coding
Scaffold366099-4	Scaffold366099	288	332	+	265.5	6.471	NA	NA	NA	NA	4663				NA	NAC	neuroacanthocytosis	unknown
Scaffold52573-197	Scaffold52573	4454037	4475219	+	265.5	6.414	Intergenic	NA	-60709	KIF5B|ENSG00000170759|c.Taira201203intestine_X004615|JGIv7b.000052573_4345140-4404083-	3799	Hs.327736	NM_004521	ENSG00000170759	KIF5B	HEL-S-61|KINH|KNS|KNS1|UKHC	kinesin family member 5B	protein-coding
Scaffold66475-295	Scaffold66475	1079347	1091429	+	264.5	6.205	Intergenic	NA	-11870	PLEKHN1|ENSG00000187583|c.Chang2013_X020841|JGIv7b.000066475_1097257-1125149+	84069	Hs.528691	XM_005244809	ENSG00000187583	PLEKHN1	RP11-54O7.7	pleckstrin homology domain containing, family N member 1	protein-coding
Scaffold36864-119	Scaffold36864	658430	665758	+	263.6	6.429	Intergenic	NA	-3674	NOX1|ENSG00000007952|c.TXGP201107_X003409|JGIv7b.000036864_665343-708848+	27035	Hs.592227	NM_001271815	ENSG00000007952	NOX1	GP91-2|MOX1|NOH-1|NOH1	NADPH oxidase 1	protein-coding
Scaffold376454-67	Scaffold376454	676648	696080	+	263.2	5.986	Intergenic	NA	-9747	ATG4B|ENSG00000168397|c.Taira201203testis_X004081|JGIv7b.000376454_653828-677008-	23192	Hs.283610	XM_005246992	ENSG00000168397	ATG4B	APG4B|AUTL1	autophagy related 4B, cysteine peptidase	protein-coding
Scaffold133047-22	Scaffold133047	572498	593606	+	262.8	6.956	intron (STPG1|ENSG00000001460|c.JGIL6RMv1_XeXenL6RMv10050677m|JGIv7b.000133047_581198-622901+, intron 1 of 8)	NA	1853	STPG1|ENSG00000001460|c.JGIL6RMv1_XeXenL6RMv10050677m|JGIv7b.000133047_581198-622901+	90529	Hs.403187	XM_005246027	ENSG00000001460	STPG1	C1orf201|MAPO2	sperm-tail PG-rich repeat containing 1	protein-coding
Scaffold29940-39	Scaffold29940	127735	135435	+	262.7	7.3	Intergenic	NA	-37172	FAT2|ENSG00000086570|c.Quigley201212_X015063|JGIv7b.000029940_168756-231515+	2196	Hs.591255	NM_001447	ENSG00000086570	FAT2	CDHF8|CDHR9|HFAT2|MEGF1	FAT atypical cadherin 2	protein-coding
Scaffold50079-581	Scaffold50079	1175941	1200226	+	262.6	5.653	intron (ZC3H4|ENSG00000130749|c.Ueno201210kidney_X000828|JGIv7b.000050079_1070239-1093424+, intron 21 of 21)	NA	-3111	SPINT2|ENSG00000167642|c.Taira201203brain_X007746|JGIv7b.000050079_1181832-1215365+	10653	Hs.31439	NM_001166103	ENSG00000167642	SPINT2	DIAR3|HAI-2|HAI2|Kop|PB	serine peptidase inhibitor, Kunitz type, 2	protein-coding
Scaffold5370-224	Scaffold5370	1726183	1736081	+	262.2	3.453	intron (TBC1D16|ENSG00000167291|c.Amin201106_X001359|JGIv7b.000005370_1697148-1736028-, intron 1 of 12)	NA	4747	TBC1D16|ENSG00000167291|c.Amin201106_X001359|JGIv7b.000005370_1697148-1736028-	125058	Hs.369819	XM_005257049	ENSG00000167291	TBC1D16	-	TBC1 domain family, member 16	protein-coding
Scaffold86070-16	Scaffold86070	1228928	1234802	+	262.2	4.074	Intergenic	NA	-12717	PC|ENSG00000173599|c.Audic201207_X031861|JGIv7b.000086070_1066221-1294776-	5091	Hs.89890	XM_005274030	ENSG00000173599	PC	PCB	pyruvate carboxylase	protein-coding
Scaffold85591-177	Scaffold85591	509573	521455	+	261.5	2.886	intron (GREB1L|ENSG00000141449|c.Quigley201112_X013620|JGIv7b.000085591_509475-593911+, intron 1 of 34)	NA	5995	GREB1L|ENSG00000141449|c.Quigley201112_X013620|JGIv7b.000085591_509475-593911+	80000	Hs.149020	XM_005258343	ENSG00000141449	GREB1L	C18orf6|KIAA1772	growth regulation by estrogen in breast cancer-like	protein-coding
Scaffold58517-269	Scaffold58517	3173222	3181122	+	261.3	3.006	intron (GOLIM4|ENSG00000173905|c.Audic201207_X026068|JGIv7b.000058517_3116941-3180933-, intron 1 of 18)	NA	3709	GOLIM4|ENSG00000173905|c.Audic201207_X026068|JGIv7b.000058517_3116941-3180933-	27333	Hs.143600	XM_005247364	ENSG00000173905	GOLIM4	GIMPC|GOLPH4|GPP130|P138	golgi integral membrane protein 4	protein-coding
Scaffold111824-89	Scaffold111824	1129828	1145802	+	261.3	2.683	Intergenic	NA	-21783	B3GNT2|ENSG00000170340|c.Quigley201212_X035669|JGIv7b.000111824_1159597-1177869+	10678	Hs.173203	XM_005264099	ENSG00000170340	B3GNT2	B3GN-T2|B3GNT|B3GNT-2|B3GNT1|BETA3GNT|BGNT2|BGnT-2	UDP-GlcNAc:betaGal beta-1,3-N-acetylglucosaminyltransferase 2	protein-coding
Scaffold325141-37	Scaffold325141	1227466	1250278	+	261.3	3.21	intron (PLK3|ENSG00000173846|c.Audic201207_X049533|JGIv7b.000325141_1226916-1240949-, intron 2 of 19)	NA	2038	PLK3|ENSG00000173846|c.Audic201207_X049533|JGIv7b.000325141_1226916-1240949-	1263	Hs.632415	XR_246234	ENSG00000173846	PLK3	CNK|FNK|PRK	polo-like kinase 3	protein-coding
Scaffold1187-14	Scaffold1187	5898821	5900581	+	261.2	2.409	intron (ARRDC3|ENSG00000113369|c.Chung201110_X000119|JGIv7b.000001187_5898004-5910947+, intron 2 of 8)	NA	1696	ARRDC3|ENSG00000113369|c.Chung201110_X000119|JGIv7b.000001187_5898004-5910947+	57561	Hs.24684	NM_020801	ENSG00000113369	ARRDC3	TLIMP	arrestin domain containing 3	protein-coding
Scaffold25264-3	Scaffold25264	55342	59570	+	261.2	3.603	intron (HDLBP|ENSG00000115677|c.Amin201106_X007345|JGIv7b.000025264_30065-59907-, intron 1 of 29)	NA	2377	HDLBP|ENSG00000115677|c.Amin201106_X007345|JGIv7b.000025264_30065-59907-	3069	Hs.732361	XM_005246999	ENSG00000115677	HDLBP	HBP|PRO2900|VGL	high density lipoprotein binding protein	protein-coding
Scaffold43791-68	Scaffold43791	324417	343549	+	261.1	2.097	Intergenic	NA	-1920	BTN3A2|ENSG00000186470|c.Taira201203intestine_X003832|JGIv7b.000043791_314407-332063-	11118	Hs.376046	XM_005248827	ENSG00000186470	BTN3A2	BT3.2|BTF4|BTN3.2|CD277	butyrophilin, subfamily 3, member A2	protein-coding
Scaffold51988-403	Scaffold51988	291397	325433	+	260.9	2.319	promoter-TSS (SIGIRR|ENSG00000185187|c.JGIL6RMv1_XeXenL6RMv10000778m|JGIv7b.000051988_295865-308479-)	NA	64	SIGIRR|ENSG00000185187|c.JGIL6RMv1_XeXenL6RMv10000778m|JGIv7b.000051988_295865-308479-	59307	Hs.501624	XM_005253044	ENSG00000185187	SIGIRR	TIR8	single immunoglobulin and toll-interleukin 1 receptor (TIR) domain	protein-coding
Scaffold89040-335	Scaffold89040	2381158	2402038	+	260.4	2.889	intron (TAGLN2|ENSG00000158710|c.Amin201106_X017498|JGIv7b.000089040_2389746-2418318+, intron 1 of 5)	NA	1851	TAGLN2|ENSG00000158710|c.Amin201106_X017498|JGIv7b.000089040_2389746-2418318+	8407	Hs.517168	XM_005245533	ENSG00000158710	TAGLN2	HA1756	transgelin 2	protein-coding
Scaffold90484-2	Scaffold90484	500412	507828	+	260.2	3.062	Intergenic	NA	-96537	UNC5B|ENSG00000107731|c.JGIL6RMv1_XeXenL6RMv10049619m|JGIv7b.000090484_514950-632105+	219699	Hs.522997	NM_001244889	ENSG00000107731	UNC5B	UNC5H2|p53RDL1	unc-5 homolog B (C. elegans)	protein-coding
Scaffold24235-79	Scaffold24235	4225418	4235716	+	260.2	3.025	intron (GIPC1|ENSG00000123159|c.Taira201203intestine_X002558|JGIv7b.000024235_4192722-4235999-, intron 3 of 8)	NA	5341	GIPC1|ENSG00000123159|c.Taira201203intestine_X002558|JGIv7b.000024235_4192722-4235999-	10755	Hs.741240	XM_005259712	ENSG00000123159	GIPC1	C19orf3|GIPC|GLUT1CBP|Hs.6454|IIP-1|NIP|RGS19IP1|SEMCAP|SYNECTIIN|SYNECTIN|TIP-2	GIPC PDZ domain containing family, member 1	protein-coding
Scaffold13265-1289	Scaffold13265	1064594	1089412	+	260.1	4.145	intron (SDC4|ENSG00000124145|c.Taira201203kidney_X002096|JGIv7b.000013265_1064624-1083352+, intron 1 of 4)	NA	12371	SDC4|ENSG00000124145|c.Taira201203kidney_X002096|JGIv7b.000013265_1064624-1083352+	6385	Hs.632267	XM_005260494	ENSG00000124145	SDC4	SYND4	syndecan 4	protein-coding
Scaffold291469-3	Scaffold291469	250664	270700	+	260	4.027	Intergenic	NA	9907	SPTSSB|ENSG00000196542|c.Chung201110_X007294|JGIv7b.000291469_250773-258976+	165679	Hs.369104	XM_005247164		SPTSSB	ADMP|C3orf57|SSSPTB	serine palmitoyltransferase, small subunit B	protein-coding
Scaffold39723-257	Scaffold39723	5225153	5231915	+	259.6	3.692	intron (STON2|ENSG00000140022|c.Taira201203pancreas_X001170|JGIv7b.000039723_5203810-5260316+, intron 4 of 6)	NA	24723	STON2|ENSG00000140022|c.Taira201203pancreas_X001170|JGIv7b.000039723_5203810-5260316+	85439	Hs.14248	XM_005268133	ENSG00000140022	STON2	STN2|STNB|STNB2	stonin 2	protein-coding
Scaffold58049-17	Scaffold58049	5686902	5694344	+	259.5	4.465	intron (UACA|ENSG00000137831|c.Taira201203ovary_X004340|JGIv7b.000058049_5649221-5693928-, intron 1 of 20)	NA	3305	UACA|ENSG00000137831|c.Taira201203ovary_X004340|JGIv7b.000058049_5649221-5693928-	55075	Hs.108049	XM_005254527	ENSG00000137831	UACA	NUCLING	uveal autoantigen with coiled-coil domains and ankyrin repeats	protein-coding
Scaffold54274-71	Scaffold54274	3474408	3485716	+	259.5	4.785	Intergenic	NA	-17927	PTBP1|ENSG00000011304|c.JGIL6RMv1_XeXenL6RMv10033553m|JGIv7b.000054274_3433458-3462261-	5725	Hs.172550	XM_005259597	ENSG00000011304	PTBP1	HNRNP-I|HNRNPI|HNRPI|PTB|PTB-1|PTB-T|PTB2|PTB3|PTB4|pPTB	polypyrimidine tract binding protein 1	protein-coding
Scaffold12518-214	Scaffold12518	70864	77617	+	258.8	5.651	Intergenic	NA	-2429	GOLM1|ENSG00000135052|c.Quigley201212_X006696|JGIv7b.000012518_76668-87512+	51280	Hs.494337	XM_005252040	ENSG00000135052	GOLM1	C9orf155|GOLPH2|GP73|HEL46|PSEC0257|bA379P1.3	golgi membrane protein 1	protein-coding
Scaffold315413-37	Scaffold315413	1142496	1157562	+	258.7	5.614	Intergenic	NA	6828	MANF|ENSG00000145050|c.JGIL6RMv1_XeXenL6RMv10004809m|JGIv7b.000315413_1143200-1148439+	7873	Hs.436446	NM_006010	ENSG00000145050	MANF	ARMET|ARP	mesencephalic astrocyte-derived neurotrophic factor	protein-coding
Scaffold36991-69	Scaffold36991	951223	974465	+	258.3	5.307	intron (DLG3|ENSG00000082458|c.Ueno201210intestine_X000706|JGIv7b.000036991_933707-1047421-, intron 12 of 25)	NA	84577	DLG3|ENSG00000082458|c.Ueno201210intestine_X000706|JGIv7b.000036991_933707-1047421-	1741	Hs.721586	XM_005262246	ENSG00000082458	DLG3	MRX|MRX90|NEDLG|SAP102|XLMR	discs, large homolog 3 (Drosophila)	protein-coding
Scaffold392913-31	Scaffold392913	301519	312213	+	257.7	6.107	intron (ARF4|ENSG00000168374|c.TXGP201107_X009884|JGIv7b.000392913_294616-309405-, intron 1 of 6)	NA	2340	ARF4|ENSG00000168374|c.TXGP201107_X009884|JGIv7b.000392913_294616-309405-	378	Hs.652183	NM_001660	ENSG00000168374	ARF4	ARF2	ADP-ribosylation factor 4	protein-coding
Scaffold150991-31	Scaffold150991	333602	345216	+	257.5	6.148	intron (PICK1|ENSG00000100151|c.Chang2013_X029477|JGIv7b.000150991_321282-352212+, intron 6 of 17)	NA	-5097	BRK1|ENSG00000254999|c.Amin201106_X021300|JGIv7b.000150991_321283-346846-	55845	Hs.649307	NM_018462	ENSG00000254999	BRK1	C3orf10|MDS027|hHBrk1	BRICK1, SCAR/WAVE actin-nucleating complex subunit	protein-coding
Scaffold303743-15	Scaffold303743	69470	82194	+	256.9	5.895	Intergenic	NA	40331	ZYX|ENSG00000159840|c.Audic201207_X049041|JGIv7b.000303743_101213-116163-	7791	Hs.490415	XM_005250052	ENSG00000159840	ZYX	ESP-2|HED-2	zyxin	protein-coding
Scaffold145916-73	Scaffold145916	1549923	1566769	+	256.8	6.333	intron (B4GALT4|ENSG00000121578|c.Taira201203st30_X003653|JGIv7b.000145916_1532348-1560804-, intron 1 of 10)	NA	2458	B4GALT4|ENSG00000121578|c.Taira201203st30_X003653|JGIv7b.000145916_1532348-1560804-	8702	Hs.13225	XM_005247855	ENSG00000121578	B4GALT4	B4Gal-T4|beta4Gal-T4	UDP-Gal:betaGlcNAc beta 1,4- galactosyltransferase, polypeptide 4	protein-coding
Scaffold48114-13	Scaffold48114	2988395	2995839	+	256.6	6.251	intron (GPD1L|ENSG00000152642|c.Quigley201212_X021987|JGIv7b.000048114_2987903-3009421+, intron 1 of 8)	NA	4213	GPD1L|ENSG00000152642|c.Quigley201212_X021987|JGIv7b.000048114_2987903-3009421+	23171	Hs.82432	XM_005264983	ENSG00000152642	GPD1L	GPD1-L	glycerol-3-phosphate dehydrogenase 1-like	protein-coding
Scaffold48114-86	Scaffold48114	838330	862630	+	256.1	5.661	intron (SLC4A10|ENSG00000144290|c.Taira201203spleen_X002611|JGIv7b.000048114_780111-862236-, intron 1 of 24)	NA	11740	SLC4A10|ENSG00000144290|c.Taira201203spleen_X002611|JGIv7b.000048114_780111-862236-	57282	Hs.333958	XM_005246693	ENSG00000144290	SLC4A10	NBCn2|NCBE	solute carrier family 4, sodium bicarbonate transporter, member 10	protein-coding
Scaffold343399-13	Scaffold343399	646966	654584	+	256	6.685	intron (CTNNB1|ENSG00000168036|c.Quigley201112_X021683|JGIv7b.000343399_647709-665167+, intron 1 of 18)	NA	2931	CTNNB1|ENSG00000168036|c.Quigley201112_X021683|JGIv7b.000343399_647709-665167+	1499	Hs.476018	XM_005264886	ENSG00000168036	CTNNB1	CTNNB|MRD19|armadillo	catenin (cadherin-associated protein), beta 1, 88kDa	protein-coding
Scaffold71264-243	Scaffold71264	540291	564391	+	255.5	5.779	Intergenic	NA	-5205	UBALD2|ENSG00000185262|c.Taira201203brain_X009655|JGIv7b.000071264_534745-547318-	283991	Hs.744981	NM_182565	ENSG00000185262	UBALD2	FAM100B	UBA-like domain containing 2	protein-coding
Scaffold1915-142	Scaffold1915	1540976	1559184	+	255.1	5.577	intron (LDB1|ENSG00000198728|c.Amin201106_X000570|JGIv7b.000001915_1524687-1574109-, intron 2 of 17)	NA	23977	LDB1|ENSG00000198728|c.Amin201106_X000570|JGIv7b.000001915_1524687-1574109-	8861	Hs.454418	XM_005270262	ENSG00000198728	LDB1	CLIM2|NLI	LIM domain binding 1	protein-coding
Scaffold84188-12	Scaffold84188	2300405	2311071	+	254.8	7.015	TTS (TFCP2L1|ENSG00000115112|c.XGI_TC430674|JGIv7b.000084188_2306726-2328071-)	NA	22296	TFCP2L1|ENSG00000115112|c.XGI_TC430674|JGIv7b.000084188_2306726-2328071-	29842	Hs.156471	XM_005263651	ENSG00000115112	TFCP2L1	CRTR1|LBP-9|LBP9	transcription factor CP2-like 1	protein-coding
Scaffold12518-1311	Scaffold12518	1395421	1418019	+	254.5	6.215	intron (MPI|ENSG00000178802|c.Taira201203ovary_X001261|JGIv7b.000012518_1405006-1416711+, intron 1 of 7)	NA	1696	MPI|ENSG00000178802|c.Taira201203ovary_X001261|JGIv7b.000012518_1405006-1416711+	4351	Hs.75694	XM_005254386	ENSG00000178802	MPI	CDG1B|PMI|PMI1	mannose phosphate isomerase	protein-coding
Scaffold12518-55	Scaffold12518	1820822	1830008	+	253.7	5.542	Intergenic	NA	-3524	ANXA2|ENSG00000182718|c.Audic201207_X007037|JGIv7b.000012518_1828922-1845341+	302	Hs.511605	XM_005254327	ENSG00000182718	ANXA2	ANX2|ANX2L4|CAL1H|LIP2|LPC2|LPC2D|P36|PAP-IV	annexin A2	protein-coding
Scaffold69443-774	Scaffold69443	6496758	6515936	+	253.7	6.518	intron (ZBTB37|ENSG00000185278|c.Taira201203ovary_X004734|JGIv7b.000069443_6500407-6513630-, intron 2 of 2)	NA	4918	ZBTB37|ENSG00000185278|c.Taira201203ovary_X004734|JGIv7b.000069443_6500407-6513630-	84614	Hs.668497	XM_005245546	ENSG00000185278	ZBTB37	D430004I08Rik|ZNF908	zinc finger and BTB domain containing 37	protein-coding
Scaffold27036-430	Scaffold27036	3262278	3274816	+	253.6	4.871	Intergenic	NA	-5536	EPAS1|ENSG00000116016|c.Quigley201212_X014231|JGIv7b.000027036_3274016-3349203+	2034	Hs.468410	NM_001430	ENSG00000116016	EPAS1	ECYT4|HIF2A|HLF|MOP2|PASD2|bHLHe73	endothelial PAS domain protein 1	protein-coding
Scaffold34527-32	Scaffold34527	2613300	2635128	+	252.6	4.397	intron (FRMD4B|ENSG00000114541|c.Ueno201210heart_X000557|JGIv7b.000034527_2515085-2670960+, intron 10 of 23)	NA	-67719	LMOD3|ENSG00000163380|c.Taira201203st20_X001807|JGIv7b.000034527_2691932-2704698+	56203	Hs.350621	XM_005264767	ENSG00000163380	LMOD3	-	leiomodin 3 (fetal)	protein-coding
Scaffold36991-23	Scaffold36991	1105360	1125100	+	252.5	3.975	intron (GDPD2|ENSG00000130055|c.Quigley201212_X017600|JGIv7b.000036991_1103103-1132619+, intron 1 of 15)	NA	9557	GDPD2|ENSG00000130055|c.Quigley201212_X017600|JGIv7b.000036991_1103103-1132619+	54857	Hs.438712	NM_001171191	ENSG00000130055	GDPD2	GDE3|OBDPF	glycerophosphodiester phosphodiesterase domain containing 2	protein-coding
Scaffold193742-38	Scaffold193742	200054	231610	+	252.3	1.221	Intergenic	NA	-6682	SNAPC2|ENSG00000104976|c.Ueno2012102cells_X001581|JGIv7b.000193742_202949-209774-	6618	Hs.631860	NM_003083	ENSG00000104976	SNAPC2	PTFDELTA|SNAP45	small nuclear RNA activating complex, polypeptide 2, 45kDa	protein-coding
Scaffold59883-72	Scaffold59883	3304380	3311680	+	252.3	2.897	Intergenic	NA	-8263	LARP6|ENSG00000166173|c.Taira201203st08_X003166|JGIv7b.000059883_3303965-3331182+	55323	Hs.416755	NM_001286679	ENSG00000166173	LARP6	ACHN	La ribonucleoprotein domain family, member 6	protein-coding
Scaffold3467-490	Scaffold3467	5898145	5910631	+	252.3	2.917	intron (RGS12|ENSG00000159788|c.Ueno201210st10_X000069|JGIv7b.000003467_5902658-6024135+, intron 1 of 19)	NA	1729	RGS12|ENSG00000159788|c.Ueno201210st10_X000069|JGIv7b.000003467_5902658-6024135+	6002	Hs.527061	XM_005247990	ENSG00000159788	RGS12	-	regulator of G-protein signaling 12	protein-coding
Scaffold47288-19	Scaffold47288	753860	761396	+	252.3	2.934	intron (FAM160A1|ENSG00000164142|c.Ueno201210skin_X000429|JGIv7b.000047288_693415-793035-, intron 1 of 15)	NA	32676	FAM160A1|ENSG00000164142|c.Ueno201210skin_X000429|JGIv7b.000047288_693415-793035-	729830	Hs.633810	XM_005263199	ENSG00000164142	FAM160A1	-	family with sequence similarity 160, member A1	protein-coding
Scaffold125077-105	Scaffold125077	559493	575479	+	252.2	1.555	intron (SGK2|ENSG00000101049|c.Taira201203intestine_X007166|JGIv7b.000125077_538193-573216-, intron 2 of 9)	NA	5730	SGK2|ENSG00000101049|c.Taira201203intestine_X007166|JGIv7b.000125077_538193-573216-	10110	Hs.740147	XM_005260243	ENSG00000101049	SGK2	H-SGK2|dJ138B7.2	serum/glucocorticoid regulated kinase 2	protein-coding
Scaffold57216-127	Scaffold57216	2617417	2633453	+	252	3.019	Intergenic	NA	-5349	AGR2|ENSG00000106541|c.Chung201110_X003762|JGIv7b.000057216_2613250-2620205-	10551	Hs.530009	XM_005249581	ENSG00000106541	AGR2	AG2|GOB-4|HAG-2|HEL-S-116|PDIA17|XAG-2	anterior gradient 2	protein-coding
Scaffold44494-6	Scaffold44494	2702910	2714448	+	252	2.934	intron (AMOTL2|ENSG00000114019|c.Taira201203kidney_X005476|JGIv7b.000044494_2703213-2717467+, intron 3 of 8)	NA	5384	AMOTL2|ENSG00000114019|c.Taira201203kidney_X005476|JGIv7b.000044494_2703213-2717467+	51421	Hs.713601	XM_005247519	ENSG00000114019	AMOTL2	LCCP	angiomotin like 2	protein-coding
Scaffold12020-87	Scaffold12020	7201243	7212419	+	252	1.942	intron (RAB1A|ENSG00000138069|c.Audic201207_X006605|JGIv7b.000012020_7182367-7214204-, intron 3 of 26)	NA	7185	RAB1A|ENSG00000138069|c.Audic201207_X006605|JGIv7b.000012020_7182367-7214204-	5861	Hs.310645	XM_005264468	ENSG00000138069	RAB1A	RAB1|YPT1	RAB1A, member RAS oncogene family	protein-coding
Scaffold37448-418	Scaffold37448	525017	546855	+	252	1.686	Intergenic	NA	34364	ENTPD2|ENSG00000054179|c.XenBase_27735447|JGIv7b.000037448_517065-570359-	954	Hs.123036	NM_001246	ENSG00000054179	ENTPD2	CD39L1|NTPDase-2	ectonucleoside triphosphate diphosphohydrolase 2	protein-coding
Scaffold15893-525	Scaffold15893	4886817	4896279	+	251.7	2.894	Intergenic	NA	-39907	LARP1|ENSG00000155506|c.Quigley201212_X010126|JGIv7b.000015893_4931338-4978974+	23367	Hs.292078	XM_005268404	ENSG00000155506	LARP1	LARP	La ribonucleoprotein domain family, member 1	protein-coding
Scaffold13523-425	Scaffold13523	185535	194557	+	251.4	4.103	Intergenic	NA	-10795	NA|c.Audic201207_X008600|JGIv7b.000013523_171492-179251-	4663				NA	NAC	neuroacanthocytosis	unknown
Scaffold237412-211	Scaffold237412	2365591	2388673	+	251.2	5.019	intron (TBC1D30|ENSG00000111490|c.Quigley201212_X045936|JGIv7b.000237412_2370440-2410875+, intron 2 of 15)	NA	6691	TBC1D30|ENSG00000111490|c.Quigley201212_X045936|JGIv7b.000237412_2370440-2410875+	23329	Hs.192492	XM_005268747	ENSG00000111490	TBC1D30	-	TBC1 domain family, member 30	protein-coding
Scaffold86352-51	Scaffold86352	854715	878625	+	250.7	5.694	promoter-TSS (SLCO2B1|ENSG00000137491|c.Ueno201210intestine_X001274|JGIv7b.000086352_866675-920186+)	NA	-6	SLCO2B1|ENSG00000137491|c.Ueno201210intestine_X001274|JGIv7b.000086352_866675-920186+	11309	Hs.7884	XM_005273732	ENSG00000137491	SLCO2B1	OATP-B|OATP2B1|OATPB|SLC21A9	solute carrier organic anion transporter family, member 2B1	protein-coding
Scaffold22127-9	Scaffold22127	3124262	3133676	+	250.6	5.804	Intergenic	NA	-22470	ZBTB10|ENSG00000205189|c.Ismailoglu201203_X003078|JGIv7b.000022127_3151350-3246006+	65986	Hs.591868	XM_005251286	ENSG00000205189	ZBTB10	RINZF	zinc finger and BTB domain containing 10	protein-coding
Scaffold115894-56	Scaffold115894	141735	151643	+	250.6	6.158	Intergenic	NA	-6834	FAM83H|ENSG00000180921|c.Quigley201212_X036147|JGIv7b.000115894_126450-172376+	286077	Hs.713170	XM_005250887	ENSG00000180921	FAM83H	AI3	family with sequence similarity 83, member H	protein-coding
Scaffold172102-156	Scaffold172102	42735	59481	+	249.7	5.341	Intergenic	NA	21117	CCT3|ENSG00000163468|c.Ueno2012106cells_X001780|JGIv7b.000172102_43314-72257-	7203	Hs.491494	XM_005245472	ENSG00000163468	CCT3	CCT-gamma|CCTG|PIG48|TCP-1-gamma|TRIC5	chaperonin containing TCP1, subunit 3 (gamma)	protein-coding
Scaffold56777-1038	Scaffold56777	6058177	6078309	+	249.2	5.358	Intergenic	NA	-9326	NA|c.Park201106_X012495|JGIv7b.000056777_6077559-6119303+	4663				NA	NAC	neuroacanthocytosis	unknown
Scaffold9266-459	Scaffold9266	11889606	11916724	+	248.8	4.541	intron (RGMA|ENSG00000182175|c.Taira201203st40_X000328|JGIv7b.000009266_11882763-11916686-, intron 1 of 4)	NA	13460	RGMA|ENSG00000182175|c.Taira201203st40_X000328|JGIv7b.000009266_11882763-11916686-	56963	Hs.271277	NM_001166283	ENSG00000182175	RGMA	RGM	repulsive guidance molecule family member a	protein-coding
Scaffold63567-36	Scaffold63567	2438743	2452549	+	248.5	4.969	intron (PHLPP1|ENSG00000081913|c.Taira201203lung_X004923|JGIv7b.000063567_2373863-2453901-, intron 3 of 18)	NA	7329	PHLPP1|ENSG00000081913|c.Taira201203lung_X004923|JGIv7b.000063567_2373863-2453901-	23239	Hs.465337	NM_194449	ENSG00000081913	PHLPP1	PHLPP|PLEKHE1|SCOP	PH domain and leucine rich repeat protein phosphatase 1	protein-coding
Scaffold275342-123	Scaffold275342	3865452	3891932	+	248.4	3.872	Intergenic	NA	-13035	WASF1|ENSG00000112290|c.Taira201203st10_X004513|JGIv7b.000275342_3879665-3941978+	8936	Hs.75850	XM_005267203	ENSG00000112290	WASF1	SCAR1|WAVE|WAVE1	WAS protein family, member 1	protein-coding
Scaffold381972-52	Scaffold381972	237528	253698	+	248.4	5.371	intron (KIAA0226|ENSG00000145016|c.Taira201203kidney_X013781|JGIv7b.000381972_192310-246905-, intron 1 of 20)	NA	1248	KIAA0226|ENSG00000145016|c.Taira201203kidney_X013781|JGIv7b.000381972_192310-246905-	9711	Hs.478868	XM_005269374	ENSG00000145016	KIAA0226	RUBICON	KIAA0226	protein-coding
Scaffold33104-6	Scaffold33104	2341666	2343882	+	248.2	3.116	promoter-TSS (MLL5|ENSG00000005483|c.Taira201203spleen_X001953|JGIv7b.000033104_2275854-2342251-)	NA	-705	MLL5|ENSG00000005483|c.Taira201203spleen_X001953|JGIv7b.000033104_2275854-2342251-
Scaffold62229-3	Scaffold62229	148986	161392	+	248.1	2.51	intron (RAD54B|ENSG00000197275|c.UniGene_Xl_S20337295|JGIv7b.000062229_122017-161902-, intron 2 of 13)	NA	6713	RAD54B|ENSG00000197275|c.UniGene_Xl_S20337295|JGIv7b.000062229_122017-161902-	25788	Hs.744229	NM_001205262	ENSG00000197275	RAD54B	RDH54	RAD54 homolog B (S. cerevisiae)	protein-coding
Scaffold25254-84	Scaffold25254	4717305	4726681	+	247.8	2.082	Intergenic	NA	-45249	ATP2A2|ENSG00000174437|c.Ueno201210brain_X000854|JGIv7b.000025254_4645195-4702785-	488	Hs.506759	XM_005253887	ENSG00000174437	ATP2A2	ATP2B|DAR|DD|SERCA2	ATPase, Ca++ transporting, cardiac muscle, slow twitch 2	protein-coding
Scaffold50079-67	Scaffold50079	4487149	4512751	+	247.5	2.254	Intergenic	NA	12819	ZFP36|ENSG00000128016|c.Taira201203lung_X004136|JGIv7b.000050079_4487130-4491744+	7538	Hs.534052	NM_003407	ENSG00000128016	ZFP36	G0S24|GOS24|NUP475|RNF162A|TIS11|TTP|zfp-36	ZFP36 ring finger protein	protein-coding
Scaffold155038-52	Scaffold155038	53481	94665	+	247.5	2.222	Intergenic	NA	12316	BHLHE40|ENSG00000134107|c.Taira201203stomach_X002228|JGIv7b.000155038_79426-86466-	8553	Hs.744856	NM_003670	ENSG00000134107	BHLHE40	BHLHB2|DEC1|HLHB2|SHARP-2|STRA13|Stra14	basic helix-loop-helix family, member e40	protein-coding
Scaffold14870-62	Scaffold14870	225592	243943	+	247.4	2.821	intron (SNRPG|ENSG00000143977|c.Quigley201212_X009407|JGIv7b.000014870_225925-236198+, intron 2 of 2)	NA	-8477	TIA1|ENSG00000116001|c.XGI_TC417612|JGIv7b.000014870_243239-264423+	7072	Hs.413123	XM_005264524	ENSG00000116001	TIA1	TIA-1|WDM	TIA1 cytotoxic granule-associated RNA binding protein	protein-coding
Scaffold7555-40	Scaffold7555	7876646	7895044	+	247.4	3.131	intron (INPP5A|ENSG00000068383|c.Ueno201210brain_X000287|JGIv7b.000007555_7876580-8192907+, intron 1 of 16)	NA	9150	INPP5A|ENSG00000068383|c.Ueno201210brain_X000287|JGIv7b.000007555_7876580-8192907+	3632	Hs.715308	XM_005252681	ENSG00000068383	INPP5A	5PTASE	inositol polyphosphate-5-phosphatase, 40kDa	protein-coding
Scaffold267344-10	Scaffold267344	1106512	1119264	+	247.3	2.735	Intergenic	NA	-52661	NHS|ENSG00000188158|c.XGI_TC413608|JGIv7b.000267344_992172-1060227-	4810	Hs.201623	XM_005274539	ENSG00000188158	NHS	CTRCT40|CXN|SCML1	Nance-Horan syndrome (congenital cataracts and dental anomalies)	protein-coding
Scaffold207208-136	Scaffold207208	1521012	1531182	+	247.1	3.17	intron (MPZL1|ENSG00000197965|c.Ueno2012102cells_X001628|JGIv7b.000207208_1507665-1533282+, intron 4 of 5)	NA	18431	MPZL1|ENSG00000197965|c.Ueno2012102cells_X001628|JGIv7b.000207208_1507665-1533282+	9019	Hs.493919	NM_001146191	ENSG00000197965	MPZL1	MPZL1b|PZR|PZR1b|PZRa|PZRb	myelin protein zero-like 1	protein-coding
Scaffold83691-149	Scaffold83691	1564559	1578839	+	247.1	2.685	Intergenic	NA	-78164	TMEM88|ENSG00000167874|c.XenBase_76779993|JGIv7b.000083691_1486953-1493535-	92162	Hs.389669	XM_005256856	ENSG00000167874	TMEM88	-	transmembrane protein 88	protein-coding
Scaffold187321-235	Scaffold187321	4511177	4519867	+	246.6	3.377	intron (MST1R|ENSG00000164078|c.Taira201203egg_X006759|JGIv7b.000187321_4479571-4532883-, intron 1 of 20)	NA	5739	MST1R|ENSG00000164078|c.Taira201203egg_X006759|JGIv7b.000187321_4479571-4532883-	4486	Hs.517973	XM_005265170	ENSG00000164078	MST1R	CD136|CDw136|PTK8|RON	macrophage stimulating 1 receptor (c-met-related tyrosine kinase)	protein-coding
Scaffold13265-1690	Scaffold13265	1598503	1618937	+	246.3	3.3	exon (HOXB3|ENSG00000120093|c.Taira201203st25_X000787|JGIv7b.000013265_1597698-1611587+, exon 3 of 7)	NA	-6998	HOXB2|ENSG00000173917|c.Audic201207_X008037|JGIv7b.000013265_1615240-1617752+	3212	Hs.514289	XM_005257275		HOXB2	HOX2|HOX2H|Hox-2.8|K8	homeobox B2	protein-coding
Scaffold15415-292	Scaffold15415	3213855	3230133	+	246.2	3.739	Intergenic	NA	-3580	CIC|ENSG00000079432|c.Taira201203lung_X001810|JGIv7b.000015415_3124989-3218472-	23152	Hs.388236	XM_005258673	ENSG00000079432	CIC	-	capicua transcriptional repressor	protein-coding
Scaffold184375-9	Scaffold184375	201889	204319	+	246	3.63	intron (RNF34|ENSG00000170633|c.Park201106_X021198|JGIv7b.000184375_425317-476533-, intron 7 of 8)	NA	-23974	RHOF|ENSG00000139725|c.Taira201203st09_X004136|JGIv7b.000184375_227077-255550+	54509	Hs.717201	NM_019034	ENSG00000139725	RHOF	ARHF|RIF	ras homolog family member F (in filopodia)	protein-coding
Scaffold79772-107	Scaffold79772	4912448	4928410	+	245.7	3.751	Intergenic	NA	-3227	SCNN1A|ENSG00000111319|c.Quigley201212_X030581|JGIv7b.000079772_4889584-4917638-	6337	Hs.591047	XM_005253728	ENSG00000111319	SCNN1A	BESC2|ENaCa|ENaCalpha|SCNEA|SCNN1	sodium channel, non-voltage-gated 1 alpha subunit	protein-coding
Scaffold7045-8	Scaffold7045	4078240	4081216	+	245.5	2.931	Intergenic	NA	-62943	RIMKLB|ENSG00000166532|c.Chang2013_X002877|JGIv7b.000007045_4006511-4031036-	57494	Hs.504670	XM_005253435	ENSG00000166532	RIMKLB	FAM80B|NAAGS|NAAGS-I	ribosomal modification protein rimK-like family member B	protein-coding
Scaffold79772-42	Scaffold79772	1416789	1425765	+	245.5	2.563	intron (RHOBTB1|ENSG00000072422|c.Taira201203kidney_X008409|JGIv7b.000079772_1394622-1451416+, intron 3 of 11)	NA	26654	RHOBTB1|ENSG00000072422|c.Taira201203kidney_X008409|JGIv7b.000079772_1394622-1451416+	9886	Hs.737374	NM_001242359	ENSG00000072422	RHOBTB1	-	Rho-related BTB domain containing 1	protein-coding
Scaffold39723-1351	Scaffold39723	7376340	7392886	+	245.2	2.676	Intergenic	NA	8166	ZFP36|ENSG00000128016|c.JGIL6RMv1_XeXenL6RMv10040123m|JGIv7b.000039723_7387958-7392779-	7538	Hs.534052	NM_003407	ENSG00000128016	ZFP36	G0S24|GOS24|NUP475|RNF162A|TIS11|TTP|zfp-36	ZFP36 ring finger protein	protein-coding
Scaffold12933-13	Scaffold12933	4719966	4726944	+	245	2.351	Intergenic	NA	-5972	BRD2|ENSG00000204256|c.Taira201203eye_X002207|JGIv7b.000012933_4707428-4721242-	6046	Hs.75243	XM_005249263	ENSG00000204256	BRD2	D6S113E|FSH|FSRG1|NAT|RING3|RNF3	bromodomain containing 2	protein-coding
Scaffold12423-94	Scaffold12423	550748	574302	+	245	1.841	intron (C1orf21|ENSG00000116667|c.XenBase_148224053|JGIv7b.000012423_550263-623631+, intron 1 of 6)	NA	12125	C1orf21|ENSG00000116667|c.XenBase_148224053|JGIv7b.000012423_550263-623631+	81563	Hs.744936	NM_030806	ENSG00000116667	C1orf21	PIG13	chromosome 1 open reading frame 21	protein-coding
Scaffold155082-417	Scaffold155082	1850365	1877389	+	244.9	2.003	Intergenic	NA	5763	BMI1|ENSG00000269897|c.Quigley201112_X017176|JGIv7b.000155082_1852476-1863749+	648	Hs.731287	XM_005252562	ENSG00000168283	BMI1	FLVI2/BMI1|PCGF4|RNF51	BMI1 polycomb ring finger oncogene	protein-coding
Scaffold293841-19	Scaffold293841	152518	154096	+	244.9	2.031	Intergenic	NA	-50177	NA|c.Chang2013_X036024|JGIv7b.000293841_203483-206579+	4663				NA	NAC	neuroacanthocytosis	unknown
Scaffold43242-1151	Scaffold43242	7132780	7154796	+	244.7	2.422	Intergenic	NA	-4523	FASTKD1|ENSG00000138399|c.JGIL6RMv1_XeXenL6RMv10027233m|JGIv7b.000043242_7147964-7158474+	79675	Hs.529276	NM_001281476	ENSG00000138399	FASTKD1	-	FAST kinase domains 1	protein-coding
Scaffold57216-8	Scaffold57216	4416991	4432065	+	244.7	2.621	Intergenic	NA	-99620	SP8|ENSG00000164651|c.Chang2013_X019485|JGIv7b.000057216_4321306-4326642-	221833	Hs.195922	NM_182700		SP8	BTD	Sp8 transcription factor	protein-coding
Scaffold51940-543	Scaffold51940	579398	601358	+	244.7	2.607	Intergenic	NA	45217	CASP3|ENSG00000164305|c.XGI_TC452334|JGIv7b.000051940_545160-548822+	836	Hs.141125	XM_005263266	ENSG00000164305	CASP3	CPP32|CPP32B|SCA-1	caspase 3, apoptosis-related cysteine peptidase	protein-coding
Scaffold14557-1196	Scaffold14557	3206116	3231220	+	244.4	2.772	Intergenic	NA	49966	BCAS1|ENSG00000064787|c.Taira201203eye_X002656|JGIv7b.000014557_3157238-3201350+	8537	Hs.400556	XM_005260587	ENSG00000064787	BCAS1	AIBC1|NABC1	breast carcinoma amplified sequence 1	protein-coding
Scaffold8129-221	Scaffold8129	5874774	5881362	+	244.3	2.827	Intergenic	NA	-2591	ADCY6|ENSG00000174233|c.Quigley201207_X001342|JGIv7b.000008129_5782233-5875477-	112	Hs.694408	XM_005268605	ENSG00000174233	ADCY6	AC6	adenylate cyclase 6	protein-coding
Scaffold61124-141	Scaffold61124	5378390	5387706	+	243.7	2.591	intron (SLC25A13|ENSG00000004864|c.Taira201203ovary_X004511|JGIv7b.000061124_5364427-5455348-, intron 14 of 17)	NA	72247	SLC25A13|ENSG00000004864|c.Taira201203ovary_X004511|JGIv7b.000061124_5364427-5455348-	10165	Hs.489190	NM_001160210	ENSG00000004864	SLC25A13	ARALAR2|CITRIN|CTLN2	solute carrier family 25 (aspartate/glutamate carrier), member 13	protein-coding
Scaffold325141-7	Scaffold325141	1436152	1454746	+	243.7	2.668	intron (C1orf228|ENSG00000198520|c.Audic201207_X049544|JGIv7b.000325141_1418719-1478657-, intron 5 of 10)	NA	-29863	KIF2C|ENSG00000142945|c.TeperekTkacz201202_X001131|JGIv7b.000325141_1374316-1415706-	11004	Hs.720061	XM_005270394	ENSG00000142945	KIF2C	CT139|KNSL6|MCAK	kinesin family member 2C	protein-coding
Scaffold3467-37	Scaffold3467	5286749	5298299	+	243.5	3.007	intron (ADD1|ENSG00000087274|c.Quigley201212_X001741|JGIv7b.000003467_5286677-5346141+, intron 2 of 16)	NA	5776	ADD1|ENSG00000087274|c.Quigley201212_X001741|JGIv7b.000003467_5286677-5346141+	118	Hs.183706	XM_005247933	ENSG00000087274	ADD1	ADDA	adducin 1 (alpha)	protein-coding
Scaffold91950-240	Scaffold91950	1152946	1161695	+	243.4	3.103	Intergenic	NA	-48699	SPTBN5|ENSG00000137877|c.JGIL6RMv1_XeXenL6RMv10032854m|JGIv7b.000091950_1153528-1273946+	51332	Hs.709819	XM_005254438	ENSG00000137877	SPTBN5	BSPECV|HUBSPECV|HUSPECV	spectrin, beta, non-erythrocytic 5	protein-coding
Scaffold39437-86	Scaffold39437	1912509	1919801	+	243.3	3.768	Intergenic	NA	-2462	MIDN|ENSG00000167470|c.Quigley201212_X017982|JGIv7b.000039437_1918616-1929088+	90007	Hs.465529	XM_005259671	ENSG00000167470	MIDN	-	midnolin	protein-coding
Scaffold20985-32	Scaffold20985	263025	274349	+	243.2	3.227	intron (RAB22A|ENSG00000124209|c.Chang2013_X008945|JGIv7b.000020985_255668-273592-, intron 2 of 8)	NA	4903	RAB22A|ENSG00000124209|c.Chang2013_X008945|JGIv7b.000020985_255668-273592-	57403	Hs.529044	XM_005260469	ENSG00000124209	RAB22A	-	RAB22A, member RAS oncogene family	protein-coding
Scaffold12933-554	Scaffold12933	5260452	5273204	+	243.2	3.153	Intergenic	NA	-9158	CRAT|ENSG00000095321|c.Audic201207_X007935|JGIv7b.000012933_5243460-5260773-	1384	Hs.12068	XM_005251706	ENSG00000095321	CRAT	CAT1	carnitine O-acetyltransferase	protein-coding
Scaffold53275-9	Scaffold53275	239	981	+	243	3.689	NA	NA	NA	NA	4663				NA	NAC	neuroacanthocytosis	unknown
Scaffold47533-70	Scaffold47533	2862031	2869367	+	242.6	4.022	Intergenic	NA	-19958	GUCA1A|ENSG00000048545|c.UniGene_Xl_S21735577|JGIv7b.000047533_2885656-2895424+	2978	Hs.92858	XM_005249037	ENSG00000048545	GUCA1A	C6orf131|COD3|CORD14|GCAP|GCAP1|GUCA|GUCA1|dJ139D8.6	guanylate cyclase activator 1A (retina)	protein-coding
Scaffold155082-23	Scaffold155082	2701784	2713414	+	242.2	5.009	intron (KIAA1217|ENSG00000120549|c.Taira201203eye_X011593|JGIv7b.000155082_2598064-2852780+, intron 1 of 17)	NA	33944	KIAA1217|ENSG00000120549|c.Taira201203eye_X011593|JGIv7b.000155082_2598064-2852780+	56243	Hs.445885	XM_005252500	ENSG00000120549	KIAA1217	SKT	KIAA1217	protein-coding
Scaffold39604-86	Scaffold39604	1668550	1679024	+	241.9	4.943	intron (CABP4|ENSG00000175544|c.Taira201203eye_X005384|JGIv7b.000039604_1621219-1703881+, intron 4 of 5)	NA	52567	CABP4|ENSG00000175544|c.Taira201203eye_X005384|JGIv7b.000039604_1621219-1703881+	57010	Hs.143036	XM_005274114	ENSG00000175544	CABP4	CSNB2B	calcium binding protein 4	protein-coding
Scaffold248633-149	Scaffold248633	407265	421365	+	241.8	5.051	Intergenic	NA	-22109	STK38|ENSG00000112079|c.XGI_TC447253|JGIv7b.000248633_436398-474103+	11329	Hs.409578	XM_005248839	ENSG00000112079	STK38	NDR|NDR1	serine/threonine kinase 38	protein-coding
Scaffold14692-136	Scaffold14692	3924339	3937270	+	241.4	5.784	Intergenic	NA	-4694	ING2|ENSG00000168556|c.XenBase_57547057|JGIv7b.000014692_3922666-3926110-	3622	Hs.107153	XM_005262982	ENSG00000168556	ING2	ING1L|p33ING2	inhibitor of growth family, member 2	protein-coding
Scaffold31653-67	Scaffold31653	5879858	5895538	+	241.1	5.137	Intergenic	NA	-1658	UGDH|ENSG00000109814|c.Amin201106_X008546|JGIv7b.000031653_5889355-5900681+	7358	Hs.572518	XM_005262667	ENSG00000109814	UGDH	GDH|UDP-GlcDH|UDPGDH|UGD	UDP-glucose 6-dehydrogenase	protein-coding
Scaffold26364-123	Scaffold26364	4896766	4910254	+	240.4	4.534	Intergenic	NA	-5715	TNRC18|ENSG00000182095|c.Taira201203egg_X002430|JGIv7b.000026364_4817888-4899973-	84629	Hs.520638	NM_001080495	ENSG00000182095	TNRC18	CAGL79|TNRC18A	trinucleotide repeat containing 18	protein-coding
Scaffold23403-1464	Scaffold23403	10376313	10398891	+	240.4	4.736	Intergenic	NA	-5512	H3F3A|ENSG00000163041|c.Taira201203brain_X004604|JGIv7b.000023403_10391623-10395074+	3020	Hs.726012	NM_002107	ENSG00000163041	H3F3A	H3.3A|H3F3	H3 histone, family 3A	protein-coding
Scaffold45774-45	Scaffold45774	486709	510681	+	240.4	4.822	Intergenic	NA	-9215	CLDN1|ENSG00000163347|c.Quigley201112_X008501|JGIv7b.000045774_479646-489524-	9076	Hs.439060	NM_021101	ENSG00000163347	CLDN1	CLD1|ILVASC|SEMP1	claudin 1	protein-coding
Scaffold159815-69	Scaffold159815	62573	87217	+	239.7	3.594	intron (MAP2K6|ENSG00000108984|c.Quigley201112_X017301|JGIv7b.000159815_46398-92522+, intron 10 of 18)	NA	28323	MAP2K6|ENSG00000108984|c.Quigley201112_X017301|JGIv7b.000159815_46398-92522+	5608	Hs.463978	XM_005257515		MAP2K6	MAPKK6|MEK6|MKK6|PRKMK6|SAPKK-3|SAPKK3	mitogen-activated protein kinase kinase 6	protein-coding
Scaffold3467-49	Scaffold3467	984795	996733	+	239.7	4.019	intron (KDM3A|ENSG00000115548|c.JGIL6RMv1_XeXenL6RMv10036770m|JGIv7b.000003467_975968-1024355+, intron 1 of 25)	NA	14795	KDM3A|ENSG00000115548|c.JGIL6RMv1_XeXenL6RMv10036770m|JGIv7b.000003467_975968-1024355+	55818	Hs.557425	NM_001146688	ENSG00000115548	KDM3A	JHDM2A|JHMD2A|JMJD1|JMJD1A|TSGA	lysine (K)-specific demethylase 3A	protein-coding
Scaffold6590-811	Scaffold6590	6541477	6559519	+	239.6	2.439	Intergenic	NA	-38314	TIAM1|ENSG00000156299|c.Chang2013_X002641|JGIv7b.000006590_6469844-6698978+	7074	Hs.517228	XM_005261037	ENSG00000156299	TIAM1	-	T-cell lymphoma invasion and metastasis 1	protein-coding
Scaffold102974-2297	Scaffold102974	7719646	7733654	+	239.2	3	exon (SLC30A10|ENSG00000196660|c.Ueno201210st20_X000605|JGIv7b.000102974_7719165-7727938+, exon 5 of 5)	NA	7484	SLC30A10|ENSG00000196660|c.Ueno201210st20_X000605|JGIv7b.000102974_7719165-7727938+	55532	Hs.284450	NM_018713		SLC30A10	HMDPC|ZNT10|ZNT8|ZRC1|ZnT-10	solute carrier family 30, member 10	protein-coding
Scaffold43061-95	Scaffold43061	7819059	7826097	+	239.2	2.436	Intergenic	NA	-2330	YWHAQ|ENSG00000134308|c.XGI_TC464502|JGIv7b.000043061_7801864-7820386-	10971	Hs.74405	XM_005246148	ENSG00000134308	YWHAQ	14-3-3|1C5|HS1	tyrosine 3-monooxygenase/tryptophan 5-monooxygenase activation protein, theta	protein-coding
Scaffold85591-132	Scaffold85591	935226	950216	+	239.1	2.356	Intergenic	NA	-7126	RBBP8|ENSG00000101773|c.Taira201203st20_X003343|JGIv7b.000085591_935824-978820+	5932	Hs.546282	XM_005258325	ENSG00000101773	RBBP8	COM1|CTIP|JWDS|RIM|SAE2|SCKL2	retinoblastoma binding protein 8	protein-coding
Scaffold10177-10	Scaffold10177	868691	880453	+	239.1	2.043	Intergenic	NA	-5197	ANKRD11|ENSG00000167522|c.Quigley201212_X005768|JGIv7b.000010177_771579-869721-	29123	Hs.740440	NM_001256182	ENSG00000167522	ANKRD11	ANCO-1|ANCO1|LZ16|T13	ankyrin repeat domain 11	protein-coding
Scaffold18192-141	Scaffold18192	351507	360331	+	239	2.41	intron (TPRG1L|ENSG00000158109|c.Audic201207_X011581|JGIv7b.000018192_354123-359866-, intron 7 of 8)	NA	-2993	LEPREL2|ENSG00000268828|c.Park201106_X005608|JGIv7b.000018192_331653-352943-	10536	Hs.631655	NM_014262	ENSG00000110811	LEPREL2	GRCB|HSU47926|P3H3	leprecan-like 2	protein-coding
Scaffold25194-56	Scaffold25194	4025358	4039010	+	239	2.071	intron (TEAD1|ENSG00000187079|c.Taira201203ovary_X002420|JGIv7b.000025194_4001895-4107921-, intron 3 of 12)	NA	-53385	MGAT4C|ENSG00000182050|c.Taira201203intestine_X002600|JGIv7b.000025194_3974947-3978799-	25834	Hs.589093	XM_005268774	ENSG00000182050	MGAT4C	GNTIVH|HGNT-IV-H	mannosyl (alpha-1,3-)-glycoprotein beta-1,4-N-acetylglucosaminyltransferase, isozyme C (putative)	protein-coding
Scaffold12933-357	Scaffold12933	4142118	4161106	+	238.7	2.097	Intergenic	NA	8807	RPS5|ENSG00000083845|c.XenBase_148237793|JGIv7b.000012933_4152521-4160539-	6193	Hs.378103	XM_005259134	ENSG00000083845	RPS5	S5	ribosomal protein S5	protein-coding
Scaffold97703-607	Scaffold97703	1815269	1824571	+	238.5	2.461	Intergenic	NA	-3847	COMT|ENSG00000093010|c.Audic201207_X033519|JGIv7b.000097703_1823710-1834239+	1312	Hs.713616	XM_005261229	ENSG00000093010	COMT	-	catechol-O-methyltransferase	protein-coding
Scaffold139752-4	Scaffold139752	470979	498861	+	238.4	2.466	Intergenic	NA	-23182	NA|c.TeperekTkacz201205_X001901|JGIv7b.000139752_459750-461738-	4663				NA	NAC	neuroacanthocytosis	unknown
Scaffold301768-21	Scaffold301768	40988	54264	+	238.3	2.574	intron (FAM46C|ENSG00000183508|c.TeperekTkacz201206_X005366|JGIv7b.000301768_37606-49865-, intron 1 of 7)	NA	2239	FAM46C|ENSG00000183508|c.TeperekTkacz201206_X005366|JGIv7b.000301768_37606-49865-	54855	Hs.356216	XM_005270960	ENSG00000183508	FAM46C	-	family with sequence similarity 46, member C	protein-coding
Scaffold82179-25	Scaffold82179	740472	751308	+	238	2.703	Intergenic	NA	-5111	HIST2H2AB|ENSG00000184270|c.Amin201106_X016997|JGIv7b.000082179_751000-751493+	317772	Hs.664173	NM_175065	ENSG00000184270	HIST2H2AB	H2AB	histone cluster 2, H2ab	protein-coding
Scaffold45774-148	Scaffold45774	2194538	2220798	+	238	2.594	Intergenic	NA	-11563	B3GNT7|ENSG00000156966|c.JGIL6RMv1_XeXenL6RMv10011177m|JGIv7b.000045774_2180573-2196105-	93010	Hs.299329	XM_005246953	ENSG00000156966	B3GNT7	beta3GnT7	UDP-GlcNAc:betaGal beta-1,3-N-acetylglucosaminyltransferase 7	protein-coding
Scaffold3467-19	Scaffold3467	919291	933471	+	237.7	2.885	exon (RNF103|ENSG00000239305|c.Taira201203st08_X000220|JGIv7b.000003467_924791-941976+, exon 4 of 9)	NA	1589	RNF103|ENSG00000239305|c.Taira201203st08_X000220|JGIv7b.000003467_924791-941976+	7844	Hs.731426	XM_005264554	ENSG00000239305	RNF103	HKF-1|KF-1|KF1|ZFP-103|ZFP103	ring finger protein 103	protein-coding
Scaffold398601-22	Scaffold398601	200854	209232	+	237.7	2.71	Intergenic	NA	-3231	AP1G1|ENSG00000166747|c.Ueno201210st12_X000659|JGIv7b.000398601_162012-202076-	164	Hs.461253	XM_005255821	ENSG00000166747	AP1G1	ADTG|CLAPG1	adaptor-related protein complex 1, gamma 1 subunit	protein-coding
Scaffold174654-13	Scaffold174654	225218	231766	+	237.6	3.089	Intergenic	NA	-3237	TPD52L2|ENSG00000101150|c.JGIL6RMv1_XeXenL6RMv10015500m|JGIv7b.000174654_231663-242634+	7165	Hs.473296	NM_001243891	ENSG00000101150	TPD52L2	D54	tumor protein D52-like 2	protein-coding
Scaffold35361-80	Scaffold35361	3562700	3573934	+	237.5	2.72	intron (RAB34|ENSG00000109113|c.Park201106_X008291|JGIv7b.000035361_3567706-3589048+, intron 1 of 10)	NA	604	RAB34|ENSG00000109113|c.Park201106_X008291|JGIv7b.000035361_3567706-3589048+	83871	Hs.301853	XM_005258034	ENSG00000109113	RAB34	RAB39|RAH	RAB34, member RAS oncogene family	protein-coding
Scaffold403228-30	Scaffold403228	835942	862890	+	237.2	2.82	intron (MVB12B|ENSG00000196814|c.Taira201203brain_X017331|JGIv7b.000403228_835972-923196+, intron 1 of 10)	NA	7160	MVB12B|ENSG00000196814|c.Taira201203brain_X017331|JGIv7b.000403228_835972-923196+	89853	Hs.162659	XM_005252297	ENSG00000196814	MVB12B	C9orf28|FAM125B	multivesicular body subunit 12B	protein-coding
Scaffold36586-43	Scaffold36586	143357	167687	+	236.9	2.816	intron (COX6A1P2|ENSG00000226976|c.Chang2013_X013297|JGIv7b.000036586_154474-158633-, intron 2 of 6)	NA	3109	COX6A1P2|ENSG00000226976|c.Chang2013_X013297|JGIv7b.000036586_154474-158633-	285849				COX6A1P2	-	cytochrome c oxidase subunit VIa polypeptide 1 pseudogene 2	pseudo
Scaffold51940-67	Scaffold51940	1098453	1120263	+	236.8	3.527	intron (OGDH|ENSG00000105953|c.TeperekTkacz201206_X002699|JGIv7b.000051940_1098905-1144322+, intron 1 of 26)	NA	10407	OGDH|ENSG00000105953|c.TeperekTkacz201206_X002699|JGIv7b.000051940_1098905-1144322+	4967	Hs.488181	XM_005249759	ENSG00000105953	OGDH	AKGDH|E1k|OGDC	oxoglutarate (alpha-ketoglutarate) dehydrogenase (lipoamide)	protein-coding
Scaffold347078-341	Scaffold347078	681753	702707	+	236.5	4.571	exon (SIK1|ENSG00000142178|c.Taira201203brain_X016882|JGIv7b.000347078_688907-695139+, exon 9 of 12)	NA	3021	SIK1|ENSG00000142178|c.Taira201203brain_X016882|JGIv7b.000347078_688907-695139+	150094	Hs.700423	NM_173354	ENSG00000142178	SIK1	MSK|SIK|SNF1LK	salt-inducible kinase 1	protein-coding
Scaffold16807-280	Scaffold16807	10525399	10537921	+	236.5	4.696	promoter-TSS (BOK|ENSG00000176720|c.Audic201207_X010628|JGIv7b.000016807_10526314-10542901+)	NA	-496	BOK|ENSG00000176720|c.Audic201207_X010628|JGIv7b.000016807_10526314-10542901+	666	Hs.734656	XM_005247037	ENSG00000176720	BOK	BCL2L9|BOKL	BCL2-related ovarian killer	protein-coding
Scaffold252273-18	Scaffold252273	292618	311754	+	236.4	4.472	intron (CHL1|ENSG00000134121|c.Quigley201112_X020225|JGIv7b.000252273_292246-351229+, intron 1 of 25)	NA	9939	CHL1|ENSG00000134121|c.Quigley201112_X020225|JGIv7b.000252273_292246-351229+	10752	Hs.731409	NM_001253387	ENSG00000134121	CHL1	CALL|L1CAM2	cell adhesion molecule L1-like	protein-coding
Scaffold47683-536	Scaffold47683	626784	636786	+	236.1	4.312	Intergenic	NA	-4407	HIGD1A|ENSG00000181061|c.Chang2013_X016692|JGIv7b.000047683_636191-644581+	25994	Hs.728813	NM_001099668		HIGD1A	HIG1|RCF1a	HIG1 hypoxia inducible domain family, member 1A	protein-coding
Scaffold275988-96	Scaffold275988	507608	526442	+	235.7	4.268	Intergenic	NA	-29412	GNG12|ENSG00000172380|c.TXGP201107_X009267|JGIv7b.000275988_451323-508837-	55970	Hs.431101	XM_005271043	ENSG00000172380	GNG12	-	guanine nucleotide binding protein (G protein), gamma 12	protein-coding
Scaffold97703-45	Scaffold97703	650162	657883	+	234.9	4.31	Intergenic	NA	21016	HIC2|ENSG00000169635|c.TeperekTkacz201206_X003760|JGIv7b.000097703_665898-696145-	23119	Hs.632767	XM_005261395	ENSG00000169635	HIC2	HRG22|ZBTB30|ZNF907	hypermethylated in cancer 2	protein-coding
Scaffold226-7	Scaffold226	313959	314639	+	234.9	4.189	Intergenic	NA	-9420	LY9|ENSG00000122224|c.Taira201203intestine_X000100|JGIv7b.000000226_303589-345474+	4063	Hs.403857	XM_005245161	ENSG00000122224	LY9	CD229|SLAMF3|hly9|mLY9	lymphocyte antigen 9	protein-coding
Scaffold49342-17	Scaffold49342	759409	771281	+	234.7	4.125	Intergenic	NA	-4401	SP1|ENSG00000185591|c.Taira201203st10_X002164|JGIv7b.000049342_739119-778606-	6667	Hs.649191	NM_001251825	ENSG00000185591	SP1	-	Sp1 transcription factor	protein-coding
Scaffold3881-7	Scaffold3881	2196328	2209410	+	234.5	3.99	intron (WRB|ENSG00000182093|c.JGIL6RMv1_XeXenL6RMv10013723m|JGIv7b.000003881_2197577-2225111+, intron 2 of 3)	NA	4887	WRB|ENSG00000182093|c.JGIL6RMv1_XeXenL6RMv10013723m|JGIv7b.000003881_2197577-2225111+	7485	Hs.744958	XM_005261059	ENSG00000182093	WRB	CHD5	tryptophan rich basic protein	protein-coding
Scaffold97607-1	Scaffold97607	8043	24075	+	234.4	3.224	intron (UPK3A|ENSG00000100373|c.Quigley201207_X009007|JGIv7b.000097607_12243-18276+, intron 3 of 7)	NA	3387	UPK3A|ENSG00000100373|c.Quigley201207_X009007|JGIv7b.000097607_12243-18276+	7380	Hs.632787	NM_001167574	ENSG00000100373	UPK3A	UP3A|UPIII|UPIIIA|UPK3	uroplakin 3A	protein-coding
Scaffold387329-39	Scaffold387329	1433895	1444025	+	234.1	3.653	intron (PLCH1|ENSG00000114805|c.Taira201203ovary_X008347|JGIv7b.000387329_1327026-1455209-, intron 3 of 25)	NA	16249	PLCH1|ENSG00000114805|c.Taira201203ovary_X008347|JGIv7b.000387329_1327026-1455209-	23007	Hs.567423	XM_005247238	ENSG00000114805	PLCH1	PLCL3	phospholipase C, eta 1	protein-coding
Scaffold12462-64	Scaffold12462	1003912	1014960	+	234.1	2.196	Intergenic	NA	-4448	RAB13|ENSG00000143545|c.XGI_TC431866|JGIv7b.000012462_994393-1005630-	5872	Hs.151536	NM_001272038	ENSG00000143545	RAB13	-	RAB13, member RAS oncogene family	protein-coding
Scaffold161503-161	Scaffold161503	521435	531623	+	234	3.783	Intergenic	NA	32777	ATP12A|ENSG00000075673|c.Quigley201212_X040429|JGIv7b.000161503_493751-515748+	479	Hs.147111	NM_001185085	ENSG00000075673	ATP12A	ATP1AL1	ATPase, H+/K+ transporting, nongastric, alpha polypeptide	protein-coding
Scaffold137317-74	Scaffold137317	1535332	1543310	+	233.9	3.812	intron (TUBD1|ENSG00000108423|c.Audic201207_X038081|JGIv7b.000137317_1535908-1551659+, intron 2 of 8)	NA	3412	TUBD1|ENSG00000108423|c.Audic201207_X038081|JGIv7b.000137317_1535908-1551659+	51174	Hs.463638	XM_005257425	ENSG00000108423	TUBD1	TUBD	tubulin, delta 1	protein-coding
Scaffold3881-184	Scaffold3881	2925840	2949828	+	233.8	4.046	Intergenic	NA	-3686	TMPRSS2|ENSG00000184012|c.Taira201203st25_X000246|JGIv7b.000003881_2874276-2934220-	7113	Hs.439309	XM_005261041	ENSG00000184012	TMPRSS2	PP9284|PRSS10	transmembrane protease, serine 2	protein-coding
Scaffold60173-37	Scaffold60173	167666	202760	+	233.7	3.776	intron (PLSCR3|ENSG00000187838|c.Ueno201210st25_X000271|JGIv7b.000060173_178273-191502+, intron 3 of 6)	NA	3968	PLSCR3|ENSG00000187838|c.Ueno201210st25_X000271|JGIv7b.000060173_178273-191502+	57048	Hs.736428	NM_001201576	ENSG00000187838	PLSCR3	-	phospholipid scramblase 3	protein-coding
Scaffold1168-21	Scaffold1168	1018923	1030091	+	232.9	3.94	intron (KDM3A|ENSG00000115548|c.Quigley201212_X000872|JGIv7b.000001168_1019293-1065444+, intron 2 of 26)	NA	5213	KDM3A|ENSG00000115548|c.Quigley201212_X000872|JGIv7b.000001168_1019293-1065444+	55818	Hs.557425	NM_001146688	ENSG00000115548	KDM3A	JHDM2A|JHMD2A|JMJD1|JMJD1A|TSGA	lysine (K)-specific demethylase 3A	protein-coding
Scaffold41523-15	Scaffold41523	4779583	4781655	+	232.5	4.155	intron (WWC2|ENSG00000151718|c.Taira201203st08_X002304|JGIv7b.000041523_4779863-4885229+, intron 1 of 23)	NA	644	WWC2|ENSG00000151718|c.Taira201203st08_X002304|JGIv7b.000041523_4779863-4885229+	80014	Hs.333179	NM_024949	ENSG00000151718	WWC2	BOMB	WW and C2 domain containing 2	protein-coding
Scaffold25194-189	Scaffold25194	3817470	3827352	+	232.3	4.312	intron (BTBD10|ENSG00000148925|c.Chang2013_X010034|JGIv7b.000025194_3817974-3849981+, intron 1 of 8)	NA	4436	BTBD10|ENSG00000148925|c.Chang2013_X010034|JGIv7b.000025194_3817974-3849981+	84280	Hs.332382	XM_005253164	ENSG00000148925	BTBD10	GMRP-1|GMRP1	BTB (POZ) domain containing 10	protein-coding
Scaffold83106-430	Scaffold83106	170432	186871	+	232.1	4.372	Intergenic	NA	25761	NXPE4|ENSG00000137634|c.Ismailoglu201203_X007979|JGIv7b.000083106_152889-161353+	54827	Hs.179100	NM_001077639	ENSG00000137634	NXPE4	C11orf33|FAM55D	neurexophilin and PC-esterase domain family, member 4	protein-coding
Scaffold14557-23	Scaffold14557	5800738	5807934	+	232	4.147	Intergenic	NA	-3078	NCOA3|ENSG00000124151|c.Ueno201210st08_X000229|JGIv7b.000014557_5707808-5801325-	8202	Hs.592142	XM_005260564	ENSG00000124151	NCOA3	ACTR|AIB-1|AIB1|CAGH16|CTG26|KAT13B|RAC3|SRC-3|SRC3|TNRC14|TNRC16|TRAM-1|bHLHe42|pCIP	nuclear receptor coactivator 3	protein-coding
Scaffold267922-138	Scaffold267922	1406780	1412688	+	231.9	2.693	Intergenic	NA	-1437	RPS29|ENSG00000213741|c.Quigley201212_X047470|JGIv7b.000267922_1411125-1414570+	6235	Hs.156367	NM_001030001	ENSG00000213741	RPS29	S29	ribosomal protein S29	protein-coding
Scaffold16863-130	Scaffold16863	9775145	9785683	+	231.7	2.218	Intergenic	NA	-50830	JMJD1C|ENSG00000171988|c.JGIL6RMv1_XeXenL6RMv10055243m|JGIv7b.000016863_9831243-9871130+	221037	Hs.413416	XM_005269621	ENSG00000171988	JMJD1C	RP11-10C13.2|TRIP8	jumonji domain containing 1C	protein-coding
Scaffold230550-65	Scaffold230550	1467327	1485289	+	231.4	2.089	Intergenic	NA	-7688	SGPP1|ENSG00000126821|c.Quigley201212_X045437|JGIv7b.000230550_1467415-1468620-	81537	Hs.24678	NM_030791	ENSG00000126821	SGPP1	SPPase1	sphingosine-1-phosphate phosphatase 1	protein-coding
Scaffold113816-139	Scaffold113816	539420	550930	+	231.4	2.132	promoter-TSS (TRIAP1|ENSG00000170855|c.Amin201106_X019367|JGIv7b.000113816_545229-547078+)	NA	-60	TRIAP1|ENSG00000170855|c.Amin201106_X019367|JGIv7b.000113816_545229-547078+	51499	Hs.69499	NM_016399	ENSG00000170855	TRIAP1	MDM35|P53CSV|WF-1	TP53 regulated inhibitor of apoptosis 1	protein-coding
Scaffold62355-166	Scaffold62355	221191	251367	+	231.3	1.831	Intergenic	NA	-3684	PPP1R3D|ENSG00000132825|c.JGIL6RMv1_XeXenL6RMv10003260m|JGIv7b.000062355_239962-241540+	5509	Hs.42215	NM_006242	ENSG00000132825	PPP1R3D	PPP1R6	protein phosphatase 1, regulatory subunit 3D	protein-coding
Scaffold113816-125	Scaffold113816	662282	691800	+	231.3	3.055	Intergenic	NA	-14305	PXN|ENSG00000089159|c.XenBase_148226542|JGIv7b.000113816_667977-721697+	5829	Hs.446336	XM_005253910	ENSG00000089159	PXN	-	paxillin	protein-coding
Scaffold345631-11	Scaffold345631	1185332	1207168	+	231.3	3.138	Intergenic	NA	-10393	ARHGAP39|ENSG00000147799|c.TeperekTkacz201206_X005476|JGIv7b.000345631_1114203-1185886-	80728	Hs.148988	XM_005272343	ENSG00000147799	ARHGAP39	CrGAP|Vilse	Rho GTPase activating protein 39	protein-coding
Scaffold12518-551	Scaffold12518	16605170	16614160	+	231.1	2.816	Intergenic	NA	-4440	TMEM60|ENSG00000135211|c.JGIL6RMv1_XeXenL6RMv10022314m|JGIv7b.000012518_16614087-16617525+	85025	Hs.19025	NM_032936	ENSG00000135211	TMEM60	C7orf35	transmembrane protein 60	protein-coding
Scaffold43729-315	Scaffold43729	154888	162370	+	230.9	2.675	intron (MAPK1|ENSG00000100030|c.XGI_TC438601|JGIv7b.000043729_126013-161968-, intron 1 of 13)	NA	3324	MAPK1|ENSG00000100030|c.XGI_TC438601|JGIv7b.000043729_126013-161968-	5594	Hs.431850	NM_002745	ENSG00000100030	MAPK1	ERK|ERK2|ERT1|MAPK2|P42MAPK|PRKM1|PRKM2|p38|p40|p41|p41mapk	mitogen-activated protein kinase 1	protein-coding
Scaffold2841-30	Scaffold2841	1679727	1681363	+	230.9	2.71	exon (NUCKS1|ENSG00000069275|c.TXGP201107_X000219|JGIv7b.000002841_1679812-1706342+, exon 3 of 10)	NA	399	NUCKS1|ENSG00000069275|c.TXGP201107_X000219|JGIv7b.000002841_1679812-1706342+	64710	Hs.744865	XM_005245453	ENSG00000069275	NUCKS1	NUCKS	nuclear casein kinase and cyclin-dependent kinase substrate 1	protein-coding
Scaffold32212-441	Scaffold32212	5377045	5387807	+	230.1	2.737	intron (GCNT4|ENSG00000176928|c.Taira201203lung_X002914|JGIv7b.000032212_5369097-5394442-, intron 2 of 2)	NA	15012	GCNT4|ENSG00000176928|c.Taira201203lung_X002914|JGIv7b.000032212_5369097-5394442-	51301	Hs.272404	XM_005248529	ENSG00000176928	GCNT4	C2GNT3	glucosaminyl (N-acetyl) transferase 4, core 2	protein-coding
Scaffold3490-225	Scaffold3490	1672008	1687490	+	230	3.226	intron (ADAP2|ENSG00000184060|c.JGIL6RMv1_XeXenL6RMv10051937m|JGIv7b.000003490_1675079-1686104-, intron 4 of 10)	NA	5756	ADAP2|ENSG00000184060|c.JGIL6RMv1_XeXenL6RMv10051937m|JGIv7b.000003490_1675079-1686104-	55803	Hs.514063	XM_005258008	ENSG00000184060	ADAP2	CENTA2|HSA272195|cent-b	ArfGAP with dual PH domains 2	protein-coding
Scaffold91271-13	Scaffold91271	671879	681347	+	229.8	2.998	Intergenic	NA	-137727	NTMT1|ENSG00000148335|c.JGIL6RMv1_XeXenL6RMv10053337m|JGIv7b.000091271_533636-539013-	28989	Hs.744027	XM_005251936	ENSG00000148335	NTMT1	AD-003|C9orf32|HOMT1A|METTL11A|NRMT|NTM1A	N-terminal Xaa-Pro-Lys N-methyltransferase 1	protein-coding
Scaffold102974-123	Scaffold102974	3828792	3838716	+	229.8	2.41	Intergenic	NA	-14003	CAPN3|ENSG00000092529|c.Taira201203st25_X003558|JGIv7b.000102974_3782647-3838988-	825	Hs.143261	XM_005254703	ENSG00000092529	CAPN3	CANP3|CANPL3|LGMD2|LGMD2A|nCL-1|p94	calpain 3, (p94)	protein-coding
Scaffold75417-448	Scaffold75417	494085	502213	+	229.8	3.798	intron (SMARCD2|ENSG00000108604|c.Ueno201210st10_X001258|JGIv7b.000075417_484154-500380-, intron 2 of 12)	NA	2149	SMARCD2|ENSG00000108604|c.Ueno201210st10_X001258|JGIv7b.000075417_484154-500380-	6603	Hs.250581	XM_005257604	ENSG00000108604	SMARCD2	BAF60B|CRACD2|Rsc6p	SWI/SNF related, matrix associated, actin dependent regulator of chromatin, subfamily d, member 2	protein-coding
Scaffold5732-1519	Scaffold5732	7717268	7730054	+	229.8	3.636	exon (SP1|ENSG00000185591|c.Ueno201210brain_X000174|JGIv7b.000005732_7713150-7730415-, exon 5 of 8)	NA	6665	SP1|ENSG00000185591|c.Ueno201210brain_X000174|JGIv7b.000005732_7713150-7730415-	6667	Hs.649191	NM_001251825	ENSG00000185591	SP1	-	Sp1 transcription factor	protein-coding
Scaffold145916-102	Scaffold145916	2000221	2011017	+	229.4	2.225	Intergenic	NA	-4219	GPA33|ENSG00000143167|c.Quigley201207_X010412|JGIv7b.000145916_2009809-2028301+	10223	Hs.651244	NM_005814	ENSG00000143167	GPA33	A33	glycoprotein A33 (transmembrane)	protein-coding
Scaffold35361-152	Scaffold35361	3737864	3757564	+	229.4	2.215	Intergenic	NA	62166	TRAF4|ENSG00000076604|c.Audic201207_X017275|JGIv7b.000035361_3685547-3718641+	9618	Hs.8375	NM_004295	ENSG00000076604	TRAF4	CART1|MLN62|RNF83	TNF receptor-associated factor 4	protein-coding
Scaffold160942-84	Scaffold160942	856029	867123	+	228.9	2.831	exon (ATP6V1C1|ENSG00000155097|c.JGIL6RMv1_XeXenL6RMv10020197m|JGIv7b.000160942_856132-884003+, exon 2 of 15)	NA	5443	ATP6V1C1|ENSG00000155097|c.JGIL6RMv1_XeXenL6RMv10020197m|JGIv7b.000160942_856132-884003+	528	Hs.86905	XM_005250974	ENSG00000155097	ATP6V1C1	ATP6C|ATP6D|VATC|Vma5	ATPase, H+ transporting, lysosomal 42kDa, V1 subunit C1	protein-coding
Scaffold241561-4	Scaffold241561	32327	51519	+	228.8	3.798	NA	NA	NA	NA	4663				NA	NAC	neuroacanthocytosis	unknown
Scaffold234771-2	Scaffold234771	1180605	1185637	+	228.7	3.739	intron (WWP1|ENSG00000123124|c.Audic201207_X046047|JGIv7b.000234771_1144119-1289621-, intron 27 of 42)	NA	-2659	RMDN1|ENSG00000176623|c.JGIL6RMv1_XeXenL6RMv10027898m|JGIv7b.000234771_1185778-1195540+	51115	Hs.145386	XM_005250944	ENSG00000176623	RMDN1	FAM82B|RMD-1|RMD1	regulator of microtubule dynamics 1	protein-coding
Scaffold146669-60	Scaffold146669	609009	618775	+	228.7	3.382	Intergenic	NA	-3890	SLC29A2|ENSG00000174669|c.Audic201207_X039178|JGIv7b.000146669_608199-634296+	3177	Hs.569017	XM_005273964	ENSG00000174669	SLC29A2	DER12|ENT2|HNP36	solute carrier family 29 (equilibrative nucleoside transporter), member 2	protein-coding
Scaffold193525-16	Scaffold193525	693187	694673	+	228.6	3.347	intron (TUBA3D|ENSG00000075886|c.Quigley201212_X043247|JGIv7b.000193525_686687-695066-, intron 1 of 4)	NA	709	TUBA3D|ENSG00000075886|c.Quigley201212_X043247|JGIv7b.000193525_686687-695066-	113457	Hs.503749	NM_080386	ENSG00000075886	TUBA3D	H2-ALPHA	tubulin, alpha 3d	protein-coding
Scaffold94859-28	Scaffold94859	60190	85264	+	228.2	2.686	Intergenic	NA	-126234	WNT9A|ENSG00000143816|c.Taira201203heart_X005416|JGIv7b.000094859_198909-287482+	7483	Hs.149504	NM_003395		WNT9A	WNT14	wingless-type MMTV integration site family, member 9A	protein-coding
Scaffold27067-22	Scaffold27067	108323	115787	+	227.7	2.836	intron (C1orf127|ENSG00000175262|c.Quigley201212_X014364|JGIv7b.000027067_109156-128565+, intron 1 of 11)	NA	2898	C1orf127|ENSG00000175262|c.Quigley201212_X014364|JGIv7b.000027067_109156-128565+	148345	Hs.127026	XM_005263428	ENSG00000175262	C1orf127	-	chromosome 1 open reading frame 127	protein-coding
Scaffold75398-199	Scaffold75398	2260671	2277891	+	227.7	2.804	Intergenic	NA	-1886	DDR1|ENSG00000137332|c.Taira201203eye_X008481|JGIv7b.000075398_2252927-2303868+	780	Hs.631988	XM_005249385	ENSG00000204580	DDR1	CAK|CD167|DDR|EDDR1|HGK2|MCK10|NEP|NTRK4|PTK3|PTK3A|RTK6|TRKE	discoidin domain receptor tyrosine kinase 1	protein-coding
Scaffold17434-378	Scaffold17434	4706342	4719356	+	227.5	3.182	Intergenic	NA	-102493	KLF6|ENSG00000067082|c.Quigley201212_X011233|JGIv7b.000017434_4815245-4824584+	1316	Hs.709396	NM_001160124	ENSG00000067082	KLF6	BCD1|CBA1|COPEB|CPBP|GBF|PAC1|ST12|ZF9	Kruppel-like factor 6	protein-coding
Scaffold42960-543	Scaffold42960	682630	694972	+	227.5	3.239	Intergenic	NA	-2093	COMT|ENSG00000093010|c.Quigley201112_X007909|JGIv7b.000042960_690893-716434+	1312	Hs.713616	XM_005261229	ENSG00000093010	COMT	-	catechol-O-methyltransferase	protein-coding
Scaffold58790-128	Scaffold58790	401955	433877	+	227.4	2.852	Intergenic	NA	-14819	NINJ2|ENSG00000171840|c.Taira201203ovary_X004373|JGIv7b.000058790_394259-410503-	4815	Hs.656450	XM_005253689	ENSG00000171840	NINJ2	-	ninjurin 2	protein-coding
Scaffold347078-334	Scaffold347078	534814	561798	+	227.2	1.954	intron (FSTL1|ENSG00000163430|c.Quigley201112_X021747|JGIv7b.000347078_545964-562098-, intron 8 of 15)	NA	-4159	LRRC58|ENSG00000163428|c.Taira201203egg_X007863|JGIv7b.000347078_538064-544556-	116064	Hs.518084	NM_001099678	ENSG00000163428	LRRC58	-	leucine rich repeat containing 58	protein-coding
Scaffold261090-50	Scaffold261090	121288	140662	+	227.1	2.006	intron (PHLDB1|ENSG00000267867|c.Quigley201212_X047174|JGIv7b.000261090_94004-183589+, intron 3 of 21)	NA	17892	PHLDB1|ENSG00000267867|c.Quigley201212_X047174|JGIv7b.000261090_94004-183589+	23187	Hs.504062	XM_005271465	ENSG00000019144	PHLDB1	LL5A	pleckstrin homology-like domain, family B, member 1	protein-coding
Scaffold134022-26	Scaffold134022	1114543	1116205	+	226.9	1.964	promoter-TSS (SEC61B|ENSG00000106803|c.Taira201203st10_X003549|JGIv7b.000134022_1109957-1115276-)	NA	9	ALG2|ENSG00000119523|c.JGIL6RMv1_XeXenL6RMv10029999m|JGIv7b.000134022_1115357-1121712+	85365	Hs.40919	NM_033087		ALG2	CDGIi|NET38|hALPG2	ALG2, alpha-1,3/1,6-mannosyltransferase	protein-coding
Scaffold245044-185	Scaffold245044	7011636	7022024	+	226.8	2.099	Intergenic	NA	-36365	MYH9|ENSG00000100345|c.XGI_TC415698|JGIv7b.000245044_6922609-6980694-	4627	Hs.474751	XM_005261614	ENSG00000100345	MYH9	BDPLT6|DFNA17|EPSTS|FTNS|MHA|NMHC-II-A|NMMHC-IIA|NMMHCA	myosin, heavy chain 9, non-muscle	protein-coding
Scaffold71264-23	Scaffold71264	2323308	2334550	+	226.6	2.08	intron (MYCBPAP|ENSG00000136449|c.Taira201203testis_X002372|JGIv7b.000071264_2325861-2347400-, intron 17 of 18)	NA	-4413	EPN1|ENSG00000063245|c.Quigley201112_X012169|JGIv7b.000071264_2307336-2324554-	29924	Hs.279953	XM_005258829	ENSG00000063245	EPN1	-	epsin 1	protein-coding
Scaffold254613-146	Scaffold254613	125902	135906	+	226.6	1.922	intron (ZBTB46|ENSG00000130584|c.Ueno201210st09_X000940|JGIv7b.000254613_125148-153272-, intron 7 of 8)	NA	17895	ZNF704|ENSG00000164684|c.Chang2013_X034672|JGIv7b.000254613_112967-121651+	619279	Hs.434957	XM_005251279	ENSG00000164684	ZNF704	Gig1	zinc finger protein 704	protein-coding
Scaffold47337-15	Scaffold47337	669856	682012	+	226.5	1.912	Intergenic	NA	-5495	TLL1|ENSG00000038295|c.Quigley201112_X008969|JGIv7b.000047337_681428-776838+	7092	Hs.106513	XM_005263191	ENSG00000038295	TLL1	ASD6|TLL	tolloid-like 1	protein-coding
Scaffold171831-77	Scaffold171831	634628	643996	+	226.4	1.755	intron (CAMSAP3|ENSG00000076826|c.Taira201203brain_X013982|JGIv7b.000171831_601330-667752-, intron 1 of 18)	NA	28417	CAMSAP3|ENSG00000076826|c.Taira201203brain_X013982|JGIv7b.000171831_601330-667752-	57662	Hs.17686	XM_005272491	ENSG00000076826	CAMSAP3	KIAA1543|NEZHA	calmodulin regulated spectrin-associated protein family, member 3	protein-coding
Scaffold300794-82	Scaffold300794	1074669	1082999	+	226.3	2.218	Intergenic	NA	-2876	ETV1|ENSG00000006468|c.Audic201207_X048953|JGIv7b.000300794_1028600-1076823-	2115	Hs.22634	XM_005249635	ENSG00000006468	ETV1	ER81	ets variant 1	protein-coding
Scaffold20641-462	Scaffold20641	2745115	2772193	+	226.2	2.818	intron (CASP7|ENSG00000165806|c.Taira201203st12_X001060|JGIv7b.000020641_2724551-2764846-, intron 2 of 9)	NA	6113	CASP7|ENSG00000165806|c.Taira201203st12_X001060|JGIv7b.000020641_2724551-2764846-	840	Hs.9216	NM_001227	ENSG00000165806	CASP7	CASP-7|CMH-1|ICE-LAP3|LICE2|MCH3	caspase 7, apoptosis-related cysteine peptidase	protein-coding
Scaffold35524-100	Scaffold35524	250644	264552	+	226.1	2.907	Intergenic	NA	-31569	HIPK1|ENSG00000163349|c.Quigley201207_X004499|JGIv7b.000035524_175798-226577-	204851	Hs.532363	XM_005270609	ENSG00000163349	HIPK1	Myak|Nbak2	homeodomain interacting protein kinase 1	protein-coding
Scaffold208071-74	Scaffold208071	529976	541430	+	226	3.987	Intergenic	NA	-1995	AADACL4|ENSG00000204518|c.Quigley201212_X044535|JGIv7b.000208071_522577-533708-	343066	Hs.209954	NM_001013630	ENSG00000204518	AADACL4	-	arylacetamide deacetylase-like 4	protein-coding
Scaffold205629-5	Scaffold205629	606016	613822	+	225.9	3.835	Intergenic	NA	-2933	HMGB2|ENSG00000164104|c.Taira201203st09_X004300|JGIv7b.000205629_600501-610418-	3148	Hs.434953	NM_001130688		HMGB2	HMG2	high mobility group box 2	protein-coding
Scaffold23301-62	Scaffold23301	6324845	6336431	+	225.5	3.874	Intergenic	NA	-5901	GMNN|ENSG00000112312|c.mgEST_1013085808|JGIv7b.000023301_6330914-6346182+	51053	Hs.234896	XM_005249159	ENSG00000112312	GMNN	Gem	geminin, DNA replication inhibitor	protein-coding
Scaffold250769-44	Scaffold250769	1137183	1152579	+	225	3.948	exon (FAM83A|ENSG00000147689|c.Taira201203st30_X004379|JGIv7b.000250769_1144437-1168777+, exon 1 of 4)	NA	443	FAM83A|ENSG00000147689|c.Taira201203st30_X004379|JGIv7b.000250769_1144437-1168777+	84985	Hs.679530	XM_005251087	ENSG00000147689	FAM83A	BJ-TSA-9	family with sequence similarity 83, member A	protein-coding
Scaffold43242-879	Scaffold43242	4390289	4402291	+	224.9	4.241	Intergenic	NA	-4885	HNRNPA3|ENSG00000170144|c.Audic201207_X019677|JGIv7b.000043242_4401169-4416075+	220988	Hs.516539	XM_005246380	ENSG00000170144	HNRNPA3	2610510D13Rik|D10S102|FBRNP|HNRPA3	heterogeneous nuclear ribonucleoprotein A3	protein-coding
Scaffold54194-36	Scaffold54194	672068	676680	+	224.3	4.396	Intergenic	NA	-2223	PHRF1|ENSG00000070047|c.Taira201203spleen_X002836|JGIv7b.000054194_676534-716864+	57661	Hs.325838	XM_005253024	ENSG00000070047	PHRF1	RNF221	PHD and ring finger domains 1	protein-coding
Scaffold102974-2187	Scaffold102974	5099689	5110385	+	224.2	4.211	intron (TMEM63A|ENSG00000196187|c.Taira201203ovary_X005681|JGIv7b.000102974_5099336-5144493+, intron 1 of 27)	NA	5700	TMEM63A|ENSG00000196187|c.Taira201203ovary_X005681|JGIv7b.000102974_5099336-5144493+	9725	Hs.119387	XM_005273358	ENSG00000196187	TMEM63A	KIAA0792	transmembrane protein 63A	protein-coding
Scaffold78587-165	Scaffold78587	1519451	1529431	+	224.1	4.241	promoter-TSS (HHLA2|ENSG00000114455|c.Taira201203st25_X003111|JGIv7b.000078587_1513656-1533765-)	NA	71	HHLA2|ENSG00000114455|c.Taira201203st25_X003111|JGIv7b.000078587_1513656-1533765-	11148	Hs.252351	XM_005247080	ENSG00000114455	HHLA2	B7H7	HERV-H LTR-associating 2	protein-coding
Scaffold61180-4	Scaffold61180	460182	466694	+	223.9	3.399	intron (ARFGEF2|ENSG00000124198|c.Quigley201112_X011438|JGIv7b.000061180_456429-560298+, intron 1 of 42)	NA	6181	ARFGEF2|ENSG00000124198|c.Quigley201112_X011438|JGIv7b.000061180_456429-560298+	10564	Hs.62578	XM_005260252	ENSG00000124198	ARFGEF2	BIG2|PVNH2|dJ1164I10.1	ADP-ribosylation factor guanine nucleotide-exchange factor 2 (brefeldin A-inhibited)	protein-coding
Scaffold154892-34	Scaffold154892	214857	230449	+	223.7	3.36	intron (EFNA1|ENSG00000169242|c.Quigley201212_X039937|JGIv7b.000154892_220025-226540-, intron 1 of 4)	NA	3887	EFNA1|ENSG00000169242|c.Quigley201212_X039937|JGIv7b.000154892_220025-226540-	1942	Hs.516664	XM_005244940	ENSG00000169242	EFNA1	B61|ECKLG|EFL1|EPLG1|LERK-1|LERK1|TNFAIP4	ephrin-A1	protein-coding
Scaffold277614-160	Scaffold277614	1662035	1673759	+	223.6	2.547	Intergenic	NA	-19430	IP6K2|ENSG00000068745|c.Park201106_X023930|JGIv7b.000277614_1687308-1708623+	51447	Hs.595983	NM_001005909	ENSG00000068745	IP6K2	IHPK2|PIUS	inositol hexakisphosphate kinase 2	protein-coding
Scaffold244467-24	Scaffold244467	52788	61364	+	223.5	2.944	Intergenic	NA	23129	LIM2|ENSG00000105370|c.XGI_TC418997|JGIv7b.000244467_33946-46431+	3982	Hs.162754	NM_001161748	ENSG00000105370	LIM2	CTRCT19|MP17|MP19	lens intrinsic membrane protein 2, 19kDa	protein-coding
Scaffold88765-251	Scaffold88765	4158862	4167370	+	223.1	3.515	Intergenic	NA	-41487	CCDC109B|ENSG00000005059|c.JGIL6RMv1_XeXenL6RMv10023871m|JGIv7b.000088765_4159215-4217625+	55013	Hs.234149	NM_017918		CCDC109B	MCUb	coiled-coil domain containing 109B	protein-coding
Scaffold318577-11	Scaffold318577	1470076	1483216	+	223.1	4.061	Intergenic	NA	-3190	CHMP4B|ENSG00000101421|c.JGIL6RMv1_XeXenL6RMv10022934m|JGIv7b.000318577_1461298-1473586-	128866	Hs.472471	NM_176812	ENSG00000101421	CHMP4B	C20orf178|CHMP4A|CTPP3|CTRCT31|SNF7|SNF7-2|Shax1|VPS32B|Vps32-2|dJ553F4.4	charged multivesicular body protein 4B	protein-coding
Scaffold67962-13	Scaffold67962	1620162	1629484	+	223	3.709	intron (PTPRF|ENSG00000142949|c.Taira201203heart_X004568|JGIv7b.000067962_1619555-1824918+, intron 1 of 36)	NA	5205	PTPRF|ENSG00000142949|c.Taira201203heart_X004568|JGIv7b.000067962_1619555-1824918+	5792	Hs.272062	XM_005271078	ENSG00000142949	PTPRF	LAR	protein tyrosine phosphatase, receptor type, F	protein-coding
Scaffold78860-375	Scaffold78860	888954	898808	+	222.8	3.63	Intergenic	NA	-165353	GNG4|ENSG00000168243|c.Audic201207_X030250|JGIv7b.000078860_1059213-1082845+	2786	Hs.159711	NM_001098721	ENSG00000168243	GNG4	-	guanine nucleotide binding protein (G protein), gamma 4	protein-coding
Scaffold287959-330	Scaffold287959	2629867	2638139	+	222.6	3.663	intron (USP2|ENSG00000036672|c.Taira201203heart_X007894|JGIv7b.000287959_2594811-2650805+, intron 2 of 13)	NA	-21831	MFRP|ENSG00000235718|c.Ismailoglu201203_X012352|JGIv7b.000287959_2655834-2671919+	83552	Hs.632102	XM_005271689	ENSG00000235718	MFRP	MCOP5|NNO2|RD6	membrane frizzled-related protein	protein-coding
Scaffold222217-21	Scaffold222217	970746	978018	+	222.1	3.239	Intergenic	NA	-18789	SIRT6|ENSG00000077463|c.XenBase_125858508|JGIv7b.000222217_953659-955594-	51548	Hs.423756	XM_005259574	ENSG00000077463	SIRT6	SIR2L6	sirtuin 6	protein-coding
Scaffold58049-637	Scaffold58049	2099768	2117370	+	221.6	3.532	Intergenic	NA	-17148	IGF1R|ENSG00000140443|c.JGIL6RMv1_XeXenL6RMv10044247m|JGIv7b.000058049_2045859-2210998-	3480	Hs.714012	XM_005254896	ENSG00000140443	IGF1R	CD221|IGFIR|IGFR|JTK13	insulin-like growth factor 1 receptor	protein-coding
Scaffold66475-403	Scaffold66475	688827	699657	+	221.6	3.527	Intergenic	NA	-131582	SAMD11|ENSG00000187634|c.Taira201203testis_X002253|JGIv7b.000066475_825823-946934+	148398	Hs.335293	XM_005244723	ENSG00000187634	SAMD11	-	sterile alpha motif domain containing 11	protein-coding
Scaffold171831-30	Scaffold171831	667084	677362	+	221.5	2.818	Intergenic	NA	-4494	CAMSAP3|ENSG00000076826|c.Taira201203brain_X013982|JGIv7b.000171831_601330-667752-	57662	Hs.17686	XM_005272491	ENSG00000076826	CAMSAP3	KIAA1543|NEZHA	calmodulin regulated spectrin-associated protein family, member 3	protein-coding
Scaffold13787-22	Scaffold13787	3974683	3984489	+	221.5	3.249	Intergenic	NA	12255	ARL4C|ENSG00000188042|c.Amin201106_X004645|JGIv7b.000013787_3990502-3991875-	10123	Hs.730678	XM_005246055	ENSG00000188042	ARL4C	ARL7|LAK	ADP-ribosylation factor-like 4C	protein-coding
Scaffold13576-208	Scaffold13576	5578979	5599189	+	221.3	2.299	exon (PCK2|ENSG00000100889|c.Audic201207_X008827|JGIv7b.000013576_5585402-5598659-, exon 11 of 13)	NA	9361	PCK2|ENSG00000100889|c.Audic201207_X008827|JGIv7b.000013576_5585402-5598659-	5106	Hs.75812	XM_005267726	ENSG00000100889	PCK2	PEPCK|PEPCK-M|PEPCK2	phosphoenolpyruvate carboxykinase 2 (mitochondrial)	protein-coding
Scaffold150991-25	Scaffold150991	2817010	2824934	+	221.1	1.851	Intergenic	NA	-2054	SSUH2|ENSG00000125046|c.JGIL6RMv1_XeXenL6RMv10000372m|JGIv7b.000150991_2791221-2822423-	51066	Hs.740735	XM_005265193	ENSG00000125046	SSUH2	C3orf32|SSU-2|fls485	ssu-2 homolog (C. elegans)	protein-coding
Scaffold6754-11	Scaffold6754	2794647	2800801	+	221	3.109	intron (TIAM1|ENSG00000156299|c.Taira201203skin_X000337|JGIv7b.000006754_2703920-2928894-, intron 1 of 27)	NA	9397	TIAM1|ENSG00000156299|c.Taira201203skin_X000337|JGIv7b.000006754_2703920-2928894-	7074	Hs.517228	XM_005261037	ENSG00000156299	TIAM1	-	T-cell lymphoma invasion and metastasis 1	protein-coding
Scaffold47606-758	Scaffold47606	710509	732219	+	221	3.119	intron (FRRS1|ENSG00000156869|c.TXGP201107_X004211|JGIv7b.000047606_711043-759973+, intron 1 of 17)	NA	10304	FRRS1|ENSG00000156869|c.TXGP201107_X004211|JGIv7b.000047606_711043-759973+	391059	Hs.454779	XM_005270860	ENSG00000156869	FRRS1	SDFR2|SDR2	ferric-chelate reductase 1	protein-coding
Scaffold41091-41	Scaffold41091	2595560	2615292	+	221	2.158	intron (RAB25|ENSG00000132698|c.Audic201207_X019119|JGIv7b.000041091_2596844-2606561-, intron 2 of 6)	NA	1135	RAB25|ENSG00000132698|c.Audic201207_X019119|JGIv7b.000041091_2596844-2606561-	57111	Hs.632469	NM_020387	ENSG00000132698	RAB25	CATX-8|RAB11C	RAB25, member RAS oncogene family	protein-coding
Scaffold36364-145	Scaffold36364	2891493	2914735	+	220.8	3.536	Intergenic	NA	-1534	TAOK1|ENSG00000160551|c.Taira201203st08_X002140|JGIv7b.000036364_2824863-2901840-	57551	Hs.735869	NM_020791	ENSG00000160551	TAOK1	KFC-B|MAP3K16|MARKK|PSK-2|PSK2|TAO1|hKFC-B|hTAOK1	TAO kinase 1	protein-coding
Scaffold161503-286	Scaffold161503	4308299	4325097	+	220.6	3.316	exon (ST14|ENSG00000149418|c.JGIL6RMv1_XeXenL6RMv10012741m|JGIv7b.000161503_4316245-4352486+, exon 1 of 18)	NA	452	ST14|ENSG00000149418|c.JGIL6RMv1_XeXenL6RMv10012741m|JGIv7b.000161503_4316245-4352486+	6768	Hs.504315	NM_021978	ENSG00000149418	ST14	HAI|MT-SP1|MTSP1|PRSS14|SNC19|TADG15|TMPRSS14	suppression of tumorigenicity 14 (colon carcinoma)	protein-coding
Scaffold154130-136	Scaffold154130	149414	163926	+	220.4	3.854	Intergenic	NA	27737	ASB6|ENSG00000148331|c.Ueno201210st12_X000506|JGIv7b.000154130_181754-184407-	140459	Hs.125037	XM_005251713		ASB6	-	ankyrin repeat and SOCS box containing 6	protein-coding
Scaffold15215-330	Scaffold15215	1734127	1743597	+	219.7	4.19	Intergenic	NA	-3920	PPL|ENSG00000118898|c.Quigley201212_X009866|JGIv7b.000015215_1742711-1789299+	5493	Hs.192233	NM_002705	ENSG00000118898	PPL	-	periplakin	protein-coding
Scaffold50079-275	Scaffold50079	2068296	2089764	+	219.7	4.165	intron (ITPKB|ENSG00000143772|c.TXGP201107_X004332|JGIv7b.000050079_2020107-2099583+, intron 14 of 14)	NA	-11019	C19orf54|ENSG00000188493|c.Audic201207_X022939|JGIv7b.000050079_2059231-2068076-	284325	Hs.585105	XM_005258776	ENSG00000188493	C19orf54	-	chromosome 19 open reading frame 54	protein-coding
Scaffold18192-47	Scaffold18192	65574	69878	+	219.3	3.955	intron (LPCAT3|ENSG00000111684|c.Quigley201212_X011503|JGIv7b.000018192_48730-69863-, intron 2 of 13)	NA	2085	LPCAT3|ENSG00000111684|c.Quigley201212_X011503|JGIv7b.000018192_48730-69863-	10162	Hs.655248	NM_005768	ENSG00000111684	LPCAT3	C3F|LPCAT|LPLAT 5|LPSAT|MBOAT5|OACT5|nessy	lysophosphatidylcholine acyltransferase 3	protein-coding
Scaffold74488-171	Scaffold74488	893451	913205	+	219.2	3.571	intron (NME2|ENSG00000011052|c.Chang2013_X022002|JGIv7b.000074488_900188-906048+, intron 4 of 4)	NA	2949	NME2|ENSG00000011052|c.Chang2013_X022002|JGIv7b.000074488_900188-906048+	4831	Hs.463456	NM_001018137	ENSG00000011052	NME2	NDKB|NDPK-B|NDPKB|NM23-H2|NM23B|PUF	NME/NM23 nucleoside diphosphate kinase 2	protein-coding
Scaffold43242-1447	Scaffold43242	11124044	11139800	+	218.8	3.463	intron (MARCH7|ENSG00000136536|c.Ueno2012106cells_X000792|JGIv7b.000043242_11102868-11134190-, intron 1 of 14)	NA	2257	MARCH7|ENSG00000136536|c.Ueno2012106cells_X000792|JGIv7b.000043242_11102868-11134190-	64844	Hs.529272	XM_005246773		2015-03-07	AXO|AXOT|MARCH-VII|RNF177	membrane-associated ring finger (C3HC4) 7, E3 ubiquitin protein ligase	protein-coding
Scaffold23403-967	Scaffold23403	8499862	8512538	+	218.6	3.825	promoter-TSS (TMEM130|ENSG00000166448|c.Audic201207_X013332|JGIv7b.000023403_8484941-8505335-)	NA	-865	TMEM130|ENSG00000166448|c.Audic201207_X013332|JGIv7b.000023403_8484941-8505335-	222865	Hs.270753	XM_005250227	ENSG00000166448	TMEM130	-	transmembrane protein 130	protein-coding
Scaffold3286-112	Scaffold3286	977273	997497	+	218.6	3.741	intron (CELSR1|ENSG00000075275|c.Quigley201212_X001626|JGIv7b.000003286_923368-1035081+, intron 4 of 36)	NA	64016	CELSR1|ENSG00000075275|c.Quigley201212_X001626|JGIv7b.000003286_923368-1035081+	9620	Hs.252387	NM_014246	ENSG00000075275	CELSR1	CDHF9|FMI2|HFMI2|ME2	cadherin, EGF LAG seven-pass G-type receptor 1	protein-coding
Scaffold21980-621	Scaffold21980	2205883	2224865	+	218.6	2.845	intron (EFCAB4A|ENSG00000177685|c.Taira201203kidney_X003374|JGIv7b.000021980_2211247-2264404+, intron 1 of 10)	NA	4106	EFCAB4A|ENSG00000177685|c.Taira201203kidney_X003374|JGIv7b.000021980_2211247-2264404+	283229	Hs.660936	XM_005252871	ENSG00000177685	EFCAB4A	CRACR2B	EF-hand calcium binding domain 4A	protein-coding
Scaffold149020-8	Scaffold149020	560	2314	+	218.6	3.099	NA	NA	NA	NA	4663				NA	NAC	neuroacanthocytosis	unknown
Scaffold21603-931	Scaffold21603	4526356	4549820	+	218.4	3.3	intron (TMBIM1|ENSG00000135926|c.Taira201203skin_X001154|JGIv7b.000021603_4534176-4555223+, intron 3 of 11)	NA	3744	TMBIM1|ENSG00000135926|c.Taira201203skin_X001154|JGIv7b.000021603_4534176-4555223+	64114	Hs.591605	XM_005246758	ENSG00000135926	TMBIM1	LFG3|MST100|MSTP100|RECS1	transmembrane BAX inhibitor motif containing 1	protein-coding
Scaffold184375-149	Scaffold184375	278218	304076	+	218.1	3.364	intron (MORN3|ENSG00000139714|c.Audic201207_X042822|JGIv7b.000184375_285013-306830+, intron 1 of 6)	NA	6133	MORN3|ENSG00000139714|c.Audic201207_X042822|JGIv7b.000184375_285013-306830+	283385	Hs.434154	XM_005253869	ENSG00000139714	MORN3	-	MORN repeat containing 3	protein-coding
Scaffold277614-817	Scaffold277614	1595702	1617444	+	217.6	4.268	Intergenic	NA	-80754	IP6K2|ENSG00000068745|c.Park201106_X023930|JGIv7b.000277614_1687308-1708623+	51447	Hs.595983	NM_001005909	ENSG00000068745	IP6K2	IHPK2|PIUS	inositol hexakisphosphate kinase 2	protein-coding
Scaffold50694-199	Scaffold50694	3496803	3497995	+	217.5	4.458	Intergenic	NA	-14470	CCDC160|ENSG00000203952|c.Audic201207_X023147|JGIv7b.000050694_3511837-3515127+	347475	Hs.679431	XM_005262408	ENSG00000203952	CCDC160	-	coiled-coil domain containing 160	protein-coding
Scaffold58994-23	Scaffold58994	559753	571961	+	217.1	5.065	Intergenic	NA	-49161	TBL1XR1|ENSG00000177565|c.Ueno201210st09_X000504|JGIv7b.000058994_615017-653497+	79718	Hs.715026	XM_005247771	ENSG00000177565	TBL1XR1	C21|DC42|IRA1|TBLR1	transducin (beta)-like 1 X-linked receptor 1	protein-coding
Scaffold111824-171	Scaffold111824	1910678	1922848	+	217	5.393	intron (RAB1A|ENSG00000138069|c.TXGP201107_X006877|JGIv7b.000111824_1895155-1923548-, intron 1 of 14)	NA	6785	RAB1A|ENSG00000138069|c.TXGP201107_X006877|JGIv7b.000111824_1895155-1923548-	5861	Hs.310645	XM_005264468	ENSG00000138069	RAB1A	RAB1|YPT1	RAB1A, member RAS oncogene family	protein-coding
Scaffold25194-50	Scaffold25194	3982327	3991116	+	216.7	5.38	intron (DKK3|ENSG00000050165|c.Taira201203eye_X004057|JGIv7b.000025194_4286446-4300757+, intron 3 of 10)	NA	-7922	MGAT4C|ENSG00000182050|c.Taira201203intestine_X002600|JGIv7b.000025194_3974947-3978799-	25834	Hs.589093	XM_005268774	ENSG00000182050	MGAT4C	GNTIVH|HGNT-IV-H	mannosyl (alpha-1,3-)-glycoprotein beta-1,4-N-acetylglucosaminyltransferase, isozyme C (putative)	protein-coding
Scaffold27161-43	Scaffold27161	1360525	1373835	+	216.2	4.578	intron (LPGAT1|ENSG00000123684|c.TXGP201107_X002724|JGIv7b.000027161_1317465-1373050-, intron 1 of 13)	NA	5870	LPGAT1|ENSG00000123684|c.TXGP201107_X002724|JGIv7b.000027161_1317465-1373050-	9926	Hs.744851	XM_005273362	ENSG00000123684	LPGAT1	FAM34A|FAM34A1|NET8	lysophosphatidylglycerol acyltransferase 1	protein-coding
Scaffold6590-77	Scaffold6590	841987	854595	+	216.1	5.516	intron (TMPRSS2|ENSG00000184012|c.Park201106_X001915|JGIv7b.000006590_845733-880806+, intron 1 of 14)	NA	2492	TMPRSS2|ENSG00000184012|c.Park201106_X001915|JGIv7b.000006590_845733-880806+	7113	Hs.439309	XM_005261041	ENSG00000184012	TMPRSS2	PP9284|PRSS10	transmembrane protease, serine 2	protein-coding
Scaffold14008-87	Scaffold14008	382937	395425	+	215.7	5.432	intron (FNBP1|ENSG00000187239|c.Ueno201210st09_X000150|JGIv7b.000014008_382875-493808+, intron 1 of 15)	NA	6207	FNBP1|ENSG00000187239|c.Ueno201210st09_X000150|JGIv7b.000014008_382875-493808+	23048	Hs.189409	XM_005251815	ENSG00000187239	FNBP1	FBP17	formin binding protein 1	protein-coding
Scaffold51671-177	Scaffold51671	116032	131506	+	215.4	5.435	TTS (SENP3|ENSG00000161956|c.TeperekTkacz201206_X002697|JGIv7b.000051671_124736-131798-)	NA	508	EIF4A1|ENSG00000161960|c.Quigley201212_X023260|JGIv7b.000051671_116247-124407-	1973	Hs.129673	NM_001204510	ENSG00000161960	EIF4A1	DDX2A|EIF-4A|EIF4A|eIF-4A-I|eIF4A-I	eukaryotic translation initiation factor 4A1	protein-coding
Scaffold12020-825	Scaffold12020	7842055	7855001	+	215.1	5.464	Intergenic	NA	-6759	MEIS1|ENSG00000143995|c.Taira201203pancreas_X000410|JGIv7b.000012020_7855246-7988934+	4211	Hs.603755	XM_005264321	ENSG00000143995	MEIS1	-	Meis homeobox 1	protein-coding
Scaffold2589-380	Scaffold2589	1141740	1149352	+	215	4.775	Intergenic	NA	-3074	MARK2|ENSG00000072518|c.Quigley201207_X000409|JGIv7b.000002589_1126703-1224599+	2011	Hs.567261	XM_005273813	ENSG00000072518	MARK2	EMK-1|EMK1|PAR-1|Par-1b|Par1b	MAP/microtubule affinity-regulating kinase 2	protein-coding
Scaffold14870-216	Scaffold14870	1124234	1142324	+	214.4	4.834	Intergenic	NA	-8237	MTHFD2|ENSG00000065911|c.Audic201207_X009595|JGIv7b.000014870_1106905-1125217-	10797	Hs.469030	NM_006636		MTHFD2	NMDMC	methylenetetrahydrofolate dehydrogenase (NADP+ dependent) 2, methenyltetrahydrofolate cyclohydrolase	protein-coding
Scaffold52702-176	Scaffold52702	3427807	3436299	+	214	4.849	Intergenic	NA	-3264	EEF1A1|ENSG00000156508|c.Quigley201212_X024187|JGIv7b.000052702_3435159-3440835+	1915	Hs.745122	XM_005248666	ENSG00000156508	EEF1A1	CCS-3|CCS3|EE1A1|EEF-1|EEF1A|EF-Tu|EF1A|GRAF-1EF|HNGC:16303|LENG7|PTI1|eEF1A-1	eukaryotic translation elongation factor 1 alpha 1	protein-coding
Scaffold154579-129	Scaffold154579	218427	236947	+	213.9	4.403	intron (FRMD4B|ENSG00000114541|c.Taira201203st08_X004706|JGIv7b.000154579_93682-251903+, intron 11 of 23)	NA	-36181	LMOD3|ENSG00000163380|c.Ueno201210st20_X000697|JGIv7b.000154579_263867-374599+	56203	Hs.350621	XM_005264767	ENSG00000163380	LMOD3	-	leiomodin 3 (fetal)	protein-coding
Scaffold172068-34	Scaffold172068	3060385	3067907	+	213.6	4.076	Intergenic	NA	20239	SERP1|ENSG00000120742|c.Ismailoglu201203_X010607|JGIv7b.000172068_3078403-3084385-	27230	Hs.713956	NM_014445	ENSG00000120742	SERP1	RAMP4	stress-associated endoplasmic reticulum protein 1	protein-coding
Scaffold82179-68	Scaffold82179	538959	566543	+	213.5	4.403	Intergenic	NA	-16660	B3GALT2|ENSG00000162630|c.JGIL6RMv1_XeXenL6RMv10022863m|JGIv7b.000082179_569398-575677+	8707	Hs.518834	NM_003783	ENSG00000162630	B3GALT2	BETA3GALT2|GLCT2|beta3Gal-T2	UDP-Gal:betaGlcNAc beta 1,3-galactosyltransferase, polypeptide 2	protein-coding
Scaffold172102-225	Scaffold172102	345757	364329	+	213.3	3.835	Intergenic	NA	5806	TLR2|ENSG00000137462|c.JGIL6RMv1_XeXenL6RMv10019968m|JGIv7b.000172102_357940-362880-	7097	Hs.519033	XM_005263193		TLR2	CD282|TIL4	toll-like receptor 2	protein-coding
Scaffold277614-13	Scaffold277614	2787568	2792514	+	213	3.3	Intergenic	NA	192103	GATA2|ENSG00000179348|c.JGIL6RMv1_XeXenL6RMv10033544m|JGIv7b.000277614_2591335-2612121+	2624	Hs.367725	XM_005247344	ENSG00000179348	GATA2	DCML|MONOMAC|NFE1B	GATA binding protein 2	protein-coding
Scaffold33059-102	Scaffold33059	508507	520831	+	212.9	3.337	Intergenic	NA	106874	BICD1|ENSG00000151746|c.Taira201203eye_X004818|JGIv7b.000033059_407794-473075+	636	Hs.633204	XM_005253465	ENSG00000151746	BICD1	BICD	bicaudal D homolog 1 (Drosophila)	protein-coding
Scaffold215439-166	Scaffold215439	685102	703056	+	212.8	2.98	Intergenic	NA	-14621	DSG3|ENSG00000134757|c.TXGP201107_X008555|JGIv7b.000215439_708699-777318+	1830	Hs.1925	NM_001944	ENSG00000134757	DSG3	CDHF6|PVA	desmoglein 3	protein-coding
Scaffold6590-21	Scaffold6590	2403075	2404875	+	212.5	2.973	promoter-TSS (WRB|ENSG00000182093|c.JGIL6RMv1_XeXenL6RMv10018675m|JGIv7b.000006590_2364287-2403559-)	NA	154	NA|c.Ueno201210lung_X000043|JGIv7b.000006590_2403721-2410297+	4663				NA	NAC	neuroacanthocytosis	unknown
Scaffold230550-100	Scaffold230550	1501322	1519116	+	212.2	2.865	Intergenic	NA	-41599	SGPP1|ENSG00000126821|c.Quigley201212_X045437|JGIv7b.000230550_1467415-1468620-	81537	Hs.24678	NM_030791	ENSG00000126821	SGPP1	SPPase1	sphingosine-1-phosphate phosphatase 1	protein-coding
Scaffold200825-188	Scaffold200825	6546761	6556665	+	212.1	2.25	Intergenic	NA	30054	KRT80|ENSG00000167767|c.Taira201203skin_X004123|JGIv7b.000200825_6561447-6581917-	144501	Hs.140978	XM_005268675	ENSG00000167767	KRT80	KB20	keratin 80	protein-coding
Scaffold98999-9	Scaffold98999	1114043	1120023	+	212	2.528	intron (PDP2|ENSG00000172840|c.Quigley201212_X033808|JGIv7b.000098999_1113441-1125890+, intron 2 of 2)	NA	3591	PDP2|ENSG00000172840|c.Quigley201212_X033808|JGIv7b.000098999_1113441-1125890+	57546	Hs.632214	XM_005256064	ENSG00000172840	PDP2	PPM2C2	pyruvate dehyrogenase phosphatase catalytic subunit 2	protein-coding
Scaffold18239-121	Scaffold18239	1357553	1365691	+	212	2.304	intron (SYTL2|ENSG00000137501|c.Taira201203skin_X001079|JGIv7b.000018239_1304344-1385985-, intron 1 of 20)	NA	24255	SYTL2|ENSG00000137501|c.Taira201203skin_X001079|JGIv7b.000018239_1304344-1385985-	54843	Hs.369520	XM_005274057	ENSG00000137501	SYTL2	CHR11SYT|EXO4|SGA72M|SLP2|SLP2A	synaptotagmin-like 2	protein-coding
Scaffold41091-266	Scaffold41091	3543465	3559829	+	211.8	3.21	intron (ETV3|ENSG00000117036|c.Chang2013_X014268|JGIv7b.000041091_3521026-3559652-, intron 1 of 7)	NA	7959	ETV3|ENSG00000117036|c.Chang2013_X014268|JGIv7b.000041091_3521026-3559652-	2117	Hs.105636	NM_001145312	ENSG00000117036	ETV3	METS|PE-1|PE1|bA110J1.4	ets variant 3	protein-coding
Scaffold371803-6	Scaffold371803	1	815	+	211.7	3.227	NA	NA	NA	NA	4663				NA	NAC	neuroacanthocytosis	unknown
Scaffold126712-38	Scaffold126712	1219	7985	+	211.7	2.838	Intergenic	NA	-159783	GABRB3|ENSG00000166206|c.Taira201203brain_X012464|JGIv7b.000126712_164384-416987+	2562	Hs.727263	NM_000814	ENSG00000166206	GABRB3	ECA5	gamma-aminobutyric acid (GABA) A receptor, beta 3	protein-coding
Scaffold37038-180	Scaffold37038	1336195	1351449	+	211.6	3.168	Intergenic	NA	-6536	UBE2N|ENSG00000177889|c.Audic201207_X017942|JGIv7b.000037038_1350357-1366144+	7334	Hs.524630	NM_003348		UBE2N	HEL-S-71|UBC13|UbcH-ben|UbcH13	ubiquitin-conjugating enzyme E2N	protein-coding
Scaffold34527-431	Scaffold34527	839171	853523	+	211.3	3.345	intron (RYBP|ENSG00000163602|c.Ismailoglu201203_X004270|JGIv7b.000034527_839734-890734+, intron 2 of 13)	NA	6607	RYBP|ENSG00000163602|c.Ismailoglu201203_X004270|JGIv7b.000034527_839734-890734+	23429	Hs.7910	NM_012234		RYBP	AAP1|DEDAF|YEAF1	RING1 and YY1 binding protein	protein-coding
Scaffold19026-10	Scaffold19026	43266	56518	+	210.7	3.404	intron (SENP3|ENSG00000161956|c.JGIL6RMv1_XeXenL6RMv10019650m|JGIv7b.000019026_37543-55923-, intron 4 of 9)	NA	2527	SENP3|ENSG00000161956|c.JGIL6RMv1_XeXenL6RMv10019650m|JGIv7b.000019026_37543-55923-	26168	Hs.733104	NM_015670	ENSG00000161956	SENP3	SMT3IP1|SSP3|Ulp1	SUMO1/sentrin/SMT3 specific peptidase 3	protein-coding
Scaffold211266-21	Scaffold211266	442570	460230	+	210.6	3.564	Intergenic	NA	-3297	SETD8|ENSG00000183955|c.TXGP201107_X008534|JGIv7b.000211266_454685-472312+	387893	Hs.572262	XM_005253571	ENSG00000183955	SETD8	KMT5A|PR-Set7|SET07|SET8	SET domain containing (lysine methyltransferase) 8	protein-coding
Scaffold29016-21	Scaffold29016	1467912	1479162	+	210.3	3.95	intron (EIF4G1|ENSG00000114867|c.Taira201203eye_X004411|JGIv7b.000029016_1435123-1479255-, intron 1 of 34)	NA	5549	EIF4G1|ENSG00000114867|c.Taira201203eye_X004411|JGIv7b.000029016_1435123-1479255-	1981	Hs.433750	XM_005247185	ENSG00000114867	EIF4G1	EIF-4G1|EIF4F|EIF4G|EIF4GI|P220|PARK18	eukaryotic translation initiation factor 4 gamma, 1	protein-coding
Scaffold42960-14	Scaffold42960	849618	858950	+	210.2	3.864	intron (ARVCF|ENSG00000099889|c.Taira201203brain_X006507|JGIv7b.000042960_749680-883994-, intron 3 of 22)	NA	125336	COMT|ENSG00000093010|c.Audic201207_X019360|JGIv7b.000042960_728947-739522+	1312	Hs.713616	XM_005261229	ENSG00000093010	COMT	-	catechol-O-methyltransferase	protein-coding
Scaffold4321-99	Scaffold4321	677804	692508	+	210.1	3.515	Intergenic	NA	-8409	GBX2|ENSG00000168505|c.Quigley201112_X001153|JGIv7b.000004321_672715-676765-	2637	Hs.184945	XM_005246071	ENSG00000168505	GBX2	-	gastrulation brain homeobox 2	protein-coding
Scaffold347078-46	Scaffold347078	772606	775008	+	209.9	2.572	promoter-TSS (VANGL1|ENSG00000173218|c.Quigley201212_X049818|JGIv7b.000347078_773499-783640+)	NA	-12	VANGL1|ENSG00000173218|c.Quigley201212_X049818|JGIv7b.000347078_773499-783640+	81839	Hs.515130	NM_001172411	ENSG00000173218	VANGL1	KITENIN|LPP2|STB2|STBM2	VANGL planar cell polarity protein 1	protein-coding
Scaffold177800-237	Scaffold177800	147396	163917	+	209.7	3.291	Intergenic	NA	-9699	GRAMD1A|ENSG00000089351|c.Ueno201210kidney_X001597|JGIv7b.000177800_165354-269864+	57655	Hs.515351	XM_005259103	ENSG00000089351	GRAMD1A	KIAA1533	GRAM domain containing 1A	protein-coding
Scaffold187321-181	Scaffold187321	3415730	3423760	+	209.5	3.101	exon (MANF|ENSG00000145050|c.Ueno201210st09_X000856|JGIv7b.000187321_3415814-3421224+, exon 8 of 8)	NA	3930	MANF|ENSG00000145050|c.Ueno201210st09_X000856|JGIv7b.000187321_3415814-3421224+	7873	Hs.436446	NM_006010	ENSG00000145050	MANF	ARMET|ARP	mesencephalic astrocyte-derived neurotrophic factor	protein-coding
Scaffold278088-16	Scaffold278088	1213542	1222092	+	209.4	3.392	Intergenic	NA	-3506	ZBED4|ENSG00000100426|c.Taira201203st08_X005729|JGIv7b.000278088_1221286-1235103+	9889	Hs.475208	XM_005261875	ENSG00000100426	ZBED4	-	zinc finger, BED-type containing 4	protein-coding
Scaffold42281-4	Scaffold42281	150332	160056	+	209.3	3.337	intron (ELF3|ENSG00000163435|c.Ueno201210intestine_X000743|JGIv7b.000042281_153257-159179-, intron 9 of 9)	NA	3985	ELF3|ENSG00000163435|c.Ueno201210intestine_X000743|JGIv7b.000042281_153257-159179-	1999	Hs.603657	XM_005244942	ENSG00000163435	ELF3	EPR-1|ERT|ESE-1|ESX	E74-like factor 3 (ets domain transcription factor, epithelial-specific )	protein-coding
Scaffold86871-34	Scaffold86871	2151850	2153162	+	209.2	3.294	Intergenic	NA	-2335	HNRNPK|ENSG00000165119|c.Taira201203st40_X001865|JGIv7b.000086871_2140635-2152595-	3190	Hs.522257	XM_005251960	ENSG00000165119	HNRNPK	CSBP|HNRPK|TUNP	heterogeneous nuclear ribonucleoprotein K	protein-coding
Scaffold37472-1	Scaffold37472	232979	243723	+	208.8	3.283	intron (ERI1|ENSG00000104626|c.XenBase_67678438|JGIv7b.000037472_234440-243108-, intron 4 of 6)	NA	4757	ERI1|ENSG00000104626|c.XenBase_67678438|JGIv7b.000037472_234440-243108-	90459	Hs.20000	XM_005272401	ENSG00000104626	ERI1	3'HEXO|HEXO|THEX1	exoribonuclease 1	protein-coding
Scaffold61874-55	Scaffold61874	377531	392377	+	208.5	3.138	intron (GOPC|ENSG00000047932|c.Ueno201210eye_X001199|JGIv7b.000061874_374904-392317-, intron 4 of 9)	NA	7207	GOPC|ENSG00000047932|c.Ueno201210eye_X001199|JGIv7b.000061874_374904-392317-	57120	Hs.191539	NM_001017408	ENSG00000047932	GOPC	CAL|FIG|GOPC1|PIST|dJ94G16.2	golgi-associated PDZ and coiled-coil motif containing	protein-coding
Scaffold12462-448	Scaffold12462	2126755	2136951	+	208.3	3.227	intron (ARHGEF2|ENSG00000116584|c.Ueno201210st09_X000121|JGIv7b.000012462_2118511-2331811+, intron 1 of 30)	NA	13341	ARHGEF2|ENSG00000116584|c.Ueno201210st09_X000121|JGIv7b.000012462_2118511-2331811+	9181	Hs.743352	XM_005245587	ENSG00000116584	ARHGEF2	GEF|GEF-H1|GEFH1|LFP40|P40	Rho/Rac guanine nucleotide exchange factor (GEF) 2	protein-coding
Scaffold120240-81	Scaffold120240	2373381	2379433	+	208.2	3.31	Intergenic	NA	-1290	HBG2|ENSG00000196565|c.Quigley201212_X036348|JGIv7b.000120240_2355646-2375117-	3048	Hs.302145	NM_000184	ENSG00000196565	HBG2	TNCY	hemoglobin, gamma G	protein-coding
Scaffold195950-74	Scaffold195950	936004	962714	+	208	3.296	intron (PQLC2|ENSG00000040487|c.Taira201203st12_X003707|JGIv7b.000195950_946599-954897-, intron 5 of 7)	NA	4742	PQLC2|ENSG00000040487|c.Taira201203st12_X003707|JGIv7b.000195950_946599-954897-	54896	Hs.647620	XM_005245915	ENSG00000040487	PQLC2	-	PQ loop repeat containing 2	protein-coding
Scaffold120511-10	Scaffold120511	141221	161257	+	207.8	2.808	Intergenic	NA	-12197	JHDM1D|ENSG00000006459|c.Ueno2012106cells_X001536|JGIv7b.000120511_101851-139042-
Scaffold75417-1452	Scaffold75417	6686049	6700865	+	207.7	3.237	Intergenic	NA	-27605	KRT12|ENSG00000187242|c.JGIL6RMv1_XeXenL6RMv10008468m|JGIv7b.000075417_6660292-6665854-	3859	Hs.66739	NM_000223	ENSG00000187242	KRT12	K12	keratin 12	protein-coding
Scaffold20505-53	Scaffold20505	166110	184366	+	207.6	3.03	intron (FGD1|ENSG00000102302|c.Taira201203brain_X004149|JGIv7b.000020505_109020-201934+, intron 1 of 6)	NA	44599	FGD1|ENSG00000102302|c.Taira201203brain_X004149|JGIv7b.000020505_109020-201934+	2245	Hs.709201	NM_004463	ENSG00000102302	FGD1	AAS|FGDY|MRXS16|ZFYVE3	FYVE, RhoGEF and PH domain containing 1	protein-coding
Scaffold200825-215	Scaffold200825	7521400	7527714	+	207.5	3.148	intron (RARG|ENSG00000172819|c.Taira201203st40_X002536|JGIv7b.000200825_7510842-7541440-, intron 2 of 12)	NA	16768	RARG|ENSG00000172819|c.Taira201203st40_X002536|JGIv7b.000200825_7510842-7541440-	5916	Hs.733399	XM_005269054	ENSG00000172819	RARG	NR1B3|RARC	retinoic acid receptor, gamma	protein-coding
Scaffold219295-29	Scaffold219295	1257000	1264716	+	207.4	4.014	intron (HAGH|ENSG00000063854|c.Audic201207_X045105|JGIv7b.000219295_1238013-1263534-, intron 1 of 11)	NA	2671	HAGH|ENSG00000063854|c.Audic201207_X045105|JGIv7b.000219295_1238013-1263534-	3029	Hs.157394	XM_005255285	ENSG00000063854	HAGH	GLO2|GLX2|GLXII|HAGH1	hydroxyacylglutathione hydrolase	protein-coding
Scaffold86871-78	Scaffold86871	2652852	2663042	+	207.2	4.231	intron (GOLM1|ENSG00000135052|c.Audic201207_X032041|JGIv7b.000086871_2625158-2663738-, intron 3 of 17)	NA	5712	GOLM1|ENSG00000135052|c.Audic201207_X032041|JGIv7b.000086871_2625158-2663738-	51280	Hs.494337	XM_005252040	ENSG00000135052	GOLM1	C9orf155|GOLPH2|GP73|HEL46|PSEC0257|bA379P1.3	golgi membrane protein 1	protein-coding
Scaffold16807-660	Scaffold16807	2436777	2458477	+	206.7	4.775	Intergenic	NA	-22967	USP54|ENSG00000166348|c.Audic201207_X010671|JGIv7b.000016807_2381299-2458317-	159195	Hs.657355	XM_005269578	ENSG00000166348	USP54	C10orf29|bA137L10.3|bA137L10.4	ubiquitin specific peptidase 54	protein-coding
Scaffold96766-177	Scaffold96766	377690	396474	+	206.6	4.679	intron (MPRIP|ENSG00000133030|c.Taira201203eye_X009780|JGIv7b.000096766_285916-396486-, intron 1 of 24)	NA	9393	MPRIP|ENSG00000133030|c.Taira201203eye_X009780|JGIv7b.000096766_285916-396486-	23164	Hs.462341	XM_005256563	ENSG00000133030	MPRIP	M-RIP|MRIP|RHOIP3|RIP3|p116Rip	myosin phosphatase Rho interacting protein	protein-coding
Scaffold57216-16	Scaffold57216	1484332	1490274	+	206.4	4.913	Intergenic	NA	-2397	ETV1|ENSG00000006468|c.Ismailoglu201203_X006493|JGIv7b.000057216_1439353-1485057-	2115	Hs.22634	XM_005249635	ENSG00000006468	ETV1	ER81	ets variant 1	protein-coding
Scaffold96766-415	Scaffold96766	1096878	1123870	+	205.7	5.26	intron (SEC14L1|ENSG00000129657|c.Ueno201210eye_X001438|JGIv7b.000096766_1066131-1140637-, intron 5 of 22)	NA	30263	SEC14L1|ENSG00000129657|c.Ueno201210eye_X001438|JGIv7b.000096766_1066131-1140637-	6397	Hs.464184	NM_001039573	ENSG00000129657	SEC14L1	PRELID4A|SEC14L	SEC14-like 1 (S. cerevisiae)	protein-coding
Scaffold50079-100	Scaffold50079	3008486	3016508	+	205.5	5.036	Intergenic	NA	-3347	GLTSCR1|ENSG00000063169|c.Taira201203kidney_X006118|JGIv7b.000050079_2953838-3009158-	29998	Hs.97244	XM_005258833	ENSG00000063169	GLTSCR1	-	glioma tumor suppressor candidate region gene 1	protein-coding
Scaffold122517-60	Scaffold122517	364540	375200	+	205	4.519	intron (CDC42|ENSG00000070831|c.XGI_TC427360|JGIv7b.000122517_364389-390943+, intron 1 of 6)	NA	4559	CDC42|ENSG00000070831|c.XGI_TC427360|JGIv7b.000122517_364389-390943+	998	Hs.467637	XM_005246043	ENSG00000070831	CDC42	CDC42Hs|G25K	cell division cycle 42	protein-coding
Scaffold16863-197	Scaffold16863	1042361	1060047	+	204.9	4.465	intron (CNNM2|ENSG00000148842|c.Taira201203st08_X001272|JGIv7b.000016863_982272-1073099+, intron 1 of 7)	NA	68931	CNNM2|ENSG00000148842|c.Taira201203st08_X001272|JGIv7b.000016863_982272-1073099+	54805	Hs.643509	XM_005269933	ENSG00000148842	CNNM2	ACDP2	cyclin M2	protein-coding
Scaffold112554-394	Scaffold112554	267321	282575	+	204.7	4.138	Intergenic	NA	-6792	MNT|ENSG00000070444|c.Quigley201212_X035842|JGIv7b.000112554_281077-342449+	4335	Hs.632239	NM_020310	ENSG00000070444	MNT	MAD6|MXD6|ROX|bHLHd3	MAX network transcriptional repressor	protein-coding
Scaffold131854-120	Scaffold131854	1307971	1318693	+	204.4	4.12	intron (MCL1|ENSG00000143384|c.XGI_TC456346|JGIv7b.000131854_1307890-1314669+, intron 2 of 2)	NA	5441	MCL1|ENSG00000143384|c.XGI_TC456346|JGIv7b.000131854_1307890-1314669+	4170	Hs.632486	NM_001197320	ENSG00000143384	MCL1	BCL2L3|EAT|MCL1-ES|MCL1L|MCL1S|Mcl-1|TM|bcl2-L-3|mcl1/EAT	myeloid cell leukemia sequence 1 (BCL2-related)	protein-coding
Scaffold127590-503	Scaffold127590	819369	836155	+	204.3	3.623	Intergenic	NA	-7790	WDR31|ENSG00000148225|c.XGI_TC459840|JGIv7b.000127590_829175-871522+	114987	Hs.133331	XM_005251690	ENSG00000148225	WDR31	-	WD repeat domain 31	protein-coding
Scaffold51940-312	Scaffold51940	938747	951019	+	204.1	3.027	Intergenic	NA	30651	YKT6|ENSG00000106636|c.mgEST_1013092918|JGIv7b.000051940_914040-927519+	10652	Hs.520794	XM_005249582	ENSG00000106636	YKT6	-	YKT6 v-SNARE homolog (S. cerevisiae)	protein-coding
Scaffold137507-106	Scaffold137507	2675087	2686237	+	204.1	2.877	intron (SPARC|ENSG00000113140|c.Taira201203skin_X003631|JGIv7b.000137507_2668410-2687748-, intron 3 of 11)	NA	7041	SPARC|ENSG00000113140|c.Taira201203skin_X003631|JGIv7b.000137507_2668410-2687748-	6678	Hs.111779	NM_003118	ENSG00000113140	SPARC	ON	secreted protein, acidic, cysteine-rich (osteonectin)	protein-coding
Scaffold6529-262	Scaffold6529	591819	608643	+	204	3.561	Intergenic	NA	-14078	SLC2A12|ENSG00000146411|c.Quigley201112_X001625|JGIv7b.000006529_567962-586153-	154091	Hs.486508	NM_145176		SLC2A12	GLUT12|GLUT8	solute carrier family 2 (facilitated glucose transporter), member 12	protein-coding
Scaffold172102-13	Scaffold172102	386521	391401	+	203.4	3.017	intron (SMG5|ENSG00000198952|c.Taira201203st08_X004947|JGIv7b.000172102_378881-417336+, intron 4 of 24)	NA	-1422	TMEM79|ENSG00000163472|c.Taira201203st25_X004271|JGIv7b.000172102_378887-387726-	84283	Hs.347408	NM_032323	ENSG00000163472	TMEM79	MATT	transmembrane protein 79	protein-coding
Scaffold59883-133	Scaffold59883	2205415	2218959	+	203.4	3.128	Intergenic	NA	-6006	SLTM|ENSG00000137776|c.Taira201203egg_X004257|JGIv7b.000059883_2218190-2270746+	79811	Hs.512932	XM_005254669	ENSG00000137776	SLTM	Met	SAFB-like, transcription modulator	protein-coding
Scaffold46002-8	Scaffold46002	351376	368735	+	203.4	3.36	Intergenic	NA	-1852	P2RY2|ENSG00000175591|c.Taira201203skin_X001956|JGIv7b.000046002_354715-358203-	5029	Hs.572077	XM_005274019	ENSG00000175591	P2RY2	HP2U|P2RU1|P2U|P2U1|P2UR|P2Y2|P2Y2R|RP11-800A3.4	purinergic receptor P2Y, G-protein coupled, 2	protein-coding
Scaffold14557-229	Scaffold14557	7553902	7561356	+	203.2	3.013	intron (SMARCD2|ENSG00000108604|c.Taira201203egg_X001546|JGIv7b.000014557_7545051-7558333-, intron 1 of 16)	NA	678	SMARCD2|ENSG00000108604|c.Taira201203egg_X001546|JGIv7b.000014557_7545051-7558333-	6603	Hs.250581	XM_005257604	ENSG00000108604	SMARCD2	BAF60B|CRACD2|Rsc6p	SWI/SNF related, matrix associated, actin dependent regulator of chromatin, subfamily d, member 2	protein-coding
Scaffold39437-50	Scaffold39437	740133	741923	+	202.7	2.434	intron (PTBP1|ENSG00000011304|c.Audic201207_X018250|JGIv7b.000039437_740336-761388+, intron 2 of 18)	NA	379	PTBP1|ENSG00000011304|c.Audic201207_X018250|JGIv7b.000039437_740336-761388+	5725	Hs.172550	XM_005259597	ENSG00000011304	PTBP1	HNRNP-I|HNRNPI|HNRPI|PTB|PTB-1|PTB-T|PTB2|PTB3|PTB4|pPTB	polypyrimidine tract binding protein 1	protein-coding
Scaffold33876-83	Scaffold33876	220218	231897	+	202.7	3.172	intron (ARHGEF3|ENSG00000163947|c.Taira201203stomach_X000908|JGIv7b.000033876_218331-395020-, intron 11 of 13)	NA	-36334	FAM208A|ENSG00000163946|c.Taira201203st08_X002022|JGIv7b.000033876_142668-189834-	23272	Hs.116877	XM_005264999	ENSG00000163946	FAM208A	C3orf63|RAP140|se89-1	family with sequence similarity 208, member A	protein-coding
Scaffold192622-177	Scaffold192622	87867	102299	+	202.4	2.752	Intergenic	NA	-26829	TPD52|ENSG00000076554|c.JGIL6RMv1_XeXenL6RMv10042212m|JGIv7b.000192622_87405-140137+	7163	Hs.368433	XM_005251293	ENSG00000076554	TPD52	D52|N8L|PC-1|PrLZ|hD52	tumor protein D52	protein-coding
Scaffold20641-718	Scaffold20641	127120	152856	+	202.4	3.153	Intergenic	NA	-38257	GRK5|ENSG00000198873|c.Taira201203brain_X004152|JGIv7b.000020641_151615-196621+	2869	Hs.736460	XM_005269707	ENSG00000198873	GRK5	GPRK5	G protein-coupled receptor kinase 5	protein-coding
Scaffold14978-675	Scaffold14978	1924177	1934491	+	202.4	2.685	intron (ESYT1|ENSG00000139641|c.TeperekTkacz201205_X000514|JGIv7b.000014978_1915729-1972672+, intron 2 of 30)	NA	13604	ESYT1|ENSG00000139641|c.TeperekTkacz201205_X000514|JGIv7b.000014978_1915729-1972672+	23344	Hs.632729	XM_005268748	ENSG00000139641	ESYT1	FAM62A|MBC2	extended synaptotagmin-like protein 1	protein-coding
Scaffold187321-97	Scaffold187321	3753239	3754905	+	202.3	2.323	intron (IFRD2|ENSG00000214706|c.Audic201207_X043186|JGIv7b.000187321_3741062-3755456-, intron 1 of 13)	NA	852	IFRD2|ENSG00000214706|c.Audic201207_X043186|JGIv7b.000187321_3741062-3755456-	7866	Hs.743323	XM_005265455	ENSG00000214706	IFRD2	IFNRP|SKMc15|SM15	interferon-related developmental regulator 2	protein-coding
Scaffold44061-211	Scaffold44061	1670671	1684589	+	202	2.322	promoter-TSS (UNNAMED|c.TeperekTkacz201206_X002327|JGIv7b.000044061_1676892-1697347+)	NA	-258	UNNAMED|c.TeperekTkacz201206_X002327|JGIv7b.000044061_1676892-1697347+
Scaffold177844-135	Scaffold177844	405289	431793	+	201.9	2.656	intron (ARHGEF3|ENSG00000163947|c.Taira201203spleen_X004830|JGIv7b.000177844_363354-468790+, intron 3 of 12)	NA	55186	ARHGEF3|ENSG00000163947|c.Taira201203spleen_X004830|JGIv7b.000177844_363354-468790+	50650	Hs.476402	XM_005265186	ENSG00000163947	ARHGEF3	GEF3|STA3|XPLN	Rho guanine nucleotide exchange factor (GEF) 3	protein-coding
Scaffold1168-149	Scaffold1168	1502590	1521148	+	201.8	2.68	intron (FOXI1|ENSG00000168269|c.Quigley201207_X000286|JGIv7b.000001168_1510409-1513739-, intron 1 of 5)	NA	1849	FOXI1|ENSG00000168269|c.Quigley201207_X000286|JGIv7b.000001168_1510409-1513739-	2299	Hs.87236	XM_005265846	ENSG00000168269	FOXI1	FKH10|FKHL10|FREAC-6|FREAC6|HFH-3|HFH3	forkhead box I1	protein-coding
Scaffold14870-289	Scaffold14870	761086	770814	+	201.4	2.685	Intergenic	NA	-4811	TACR1|ENSG00000115353|c.Taira201203st25_X000956|JGIv7b.000014870_628465-761139-	6869	Hs.633301	NM_001058	ENSG00000115353	TACR1	NK1R|NKIR|SPR|TAC1R	tachykinin receptor 1	protein-coding
Scaffold8834-685	Scaffold8834	266599	283235	+	201.4	2.452	Intergenic	NA	-7394	PHACTR4|ENSG00000204138|c.Taira201203skin_X000460|JGIv7b.000008834_246577-283559-	65979	Hs.225641	XM_005245970	ENSG00000204138	PHACTR4	-	phosphatase and actin regulator 4	protein-coding
Scaffold20985-59	Scaffold20985	1	21504	+	201.4	2.779	Intergenic	NA	77986	NPEPL1|ENSG00000215440|c.Ueno2012106cells_X000451|JGIv7b.000020985_76417-88738-	79716	Hs.654868	XM_005260551	ENSG00000215440	NPEPL1	bA261P9.2	aminopeptidase-like 1	protein-coding
Scaffold267922-24	Scaffold267922	3411135	3418897	+	200.9	2.631	Intergenic	NA	25871	CNIH|ENSG00000100528|c.mgEST_1013086562|JGIv7b.000267922_3428513-3441070-
Scaffold133382-362	Scaffold133382	3060175	3073669	+	200.9	2.653	intron (DIP2B|ENSG00000066084|c.Ueno201210kidney_X001441|JGIv7b.000133382_3060033-3188256+, intron 1 of 45)	NA	6811	DIP2B|ENSG00000066084|c.Ueno201210kidney_X001441|JGIv7b.000133382_3060033-3188256+	57609	Hs.505516	XM_005269044	ENSG00000066084	DIP2B	-	DIP2 disco-interacting protein 2 homolog B (Drosophila)	protein-coding
Scaffold18184-76	Scaffold18184	3972188	3987442	+	200.8	2.107	promoter-TSS (SLC41A2|ENSG00000136052|c.Ueno201210st10_X000459|JGIv7b.000018184_3980518-4022082+)	NA	-706	SLC41A2|ENSG00000136052|c.Ueno201210st10_X000459|JGIv7b.000018184_3980518-4022082+	84102	Hs.577463	XM_005269176	ENSG00000136052	SLC41A2	SLC41A1-L1	solute carrier family 41 (magnesium transporter), member 2	protein-coding
Scaffold229341-117	Scaffold229341	3634	12204	+	200.7	2.392	exon (LRRC8A|ENSG00000136802|c.Quigley201212_X045267|JGIv7b.000229341_169-9442+, exon 2 of 2)	NA	-3646	PHYHD1|ENSG00000175287|c.Quigley201207_X012179|JGIv7b.000229341_11519-18859+	254295	Hs.709447	XM_005251874	ENSG00000175287	PHYHD1	-	phytanoyl-CoA dioxygenase domain containing 1	protein-coding
Scaffold146669-88	Scaffold146669	226740	241502	+	200.6	2.486	Intergenic	NA	-32483	KAT5|ENSG00000172977|c.TeperekTkacz201205_X001937|JGIv7b.000146669_265789-301318+	10524	Hs.397010	NM_001206833	ENSG00000172977	KAT5	ESA1|HTATIP|HTATIP1|PLIP|TIP|TIP60|ZC2HC5|cPLA2	K(lysine) acetyltransferase 5	protein-coding
Scaffold66163-113	Scaffold66163	447332	465602	+	200.4	1.967	intron (HPD|ENSG00000158104|c.XGI_TC421485|JGIv7b.000066163_440390-481842-, intron 10 of 13)	NA	25345	HPD|ENSG00000158104|c.XGI_TC421485|JGIv7b.000066163_440390-481842-	3242	Hs.2899	NM_001171993	ENSG00000158104	HPD	4-HPPD|4HPPD|GLOD3|HPPDASE|PPD	4-hydroxyphenylpyruvate dioxygenase	protein-coding
Scaffold93416-141	Scaffold93416	6033298	6044340	+	200.3	2.639	intron (TRIB2|ENSG00000071575|c.Audic201207_X032976|JGIv7b.000093416_6021763-6045133-, intron 2 of 15)	NA	5376	TRIB2|ENSG00000071575|c.Audic201207_X032976|JGIv7b.000093416_6021763-6045133-	28951	Hs.467751	NM_021643	ENSG00000071575	TRIB2	C5FW|GS3955|TRB2	tribbles pseudokinase 2	protein-coding
Scaffold108224-25	Scaffold108224	479725	489857	+	200.2	3.013	Intergenic	NA	-3783	BRD1|ENSG00000100425|c.Taira201203kidney_X009621|JGIv7b.000108224_488510-520947+	23774	Hs.127950	XM_005261470	ENSG00000100425	BRD1	BRL|BRPF1|BRPF2	bromodomain containing 1	protein-coding
Scaffold9843-20	Scaffold9843	557997	569919	+	200	3.047	exon (IDH3G|ENSG00000067829|c.Taira201203testis_X000433|JGIv7b.000009843_555080-575422+, exon 7 of 13)	NA	5130	IDH3G|ENSG00000067829|c.Taira201203testis_X000433|JGIv7b.000009843_555080-575422+	3421	Hs.410197	NM_004135	ENSG00000067829	IDH3G	H-IDHG	isocitrate dehydrogenase 3 (NAD+) gamma	protein-coding
Scaffold131854-60	Scaffold131854	2247607	2258161	+	200	3.01	Intergenic	NA	-36000	NR2F1|ENSG00000175745|c.Amin201106_X020156|JGIv7b.000131854_2196925-2217050-	7025	Hs.519445	XM_005272069	ENSG00000175745	NR2F1	COUP-TFI|EAR-3|EAR3|ERBAL3|NR2F2|SVP44|TCFCOUP1|TFCOUP1	nuclear receptor subfamily 2, group F, member 1	protein-coding
Scaffold128184-101	Scaffold128184	752296	783018	+	199.8	2.71	Intergenic	NA	-14608	NUP50|ENSG00000093000|c.Taira201203lung_X006621|JGIv7b.000128184_772523-790090+	10762	Hs.475103	XM_005261311	ENSG00000093000	NUP50	NPAP60|NPAP60L	nucleoporin 50kDa	protein-coding
Scaffold16863-224	Scaffold16863	662644	681094	+	199.4	2.944	intron (TRIM8|ENSG00000171206|c.Ismailoglu201203_X002664|JGIv7b.000016863_662936-726204+, intron 3 of 7)	NA	8932	TRIM8|ENSG00000171206|c.Ismailoglu201203_X002664|JGIv7b.000016863_662936-726204+	81603	Hs.336810	XR_246105	ENSG00000171206	TRIM8	GERP|RNF27	tripartite motif containing 8	protein-coding
Scaffold939-428	Scaffold939	5956632	5978422	+	199.1	2.801	promoter-TSS (ASTL|ENSG00000188886|c.XGI_TC419373|JGIv7b.000000939_5967806-5985308+)	NA	-280	ASTL|ENSG00000188886|c.XGI_TC419373|JGIv7b.000000939_5967806-5985308+	431705	Hs.447993	NM_001002036	ENSG00000188886	ASTL	-	astacin-like metallo-endopeptidase (M12 family)	protein-coding
Scaffold18192-78	Scaffold18192	1575212	1585160	+	199	2.56	intron (SGMS1|ENSG00000198964|c.Taira201203spleen_X001321|JGIv7b.000018192_1525292-1616564+, intron 2 of 8)	NA	54893	SGMS1|ENSG00000198964|c.Taira201203spleen_X001321|JGIv7b.000018192_1525292-1616564+	259230	Hs.654698	XM_005269675	ENSG00000198964	SGMS1	MOB|MOB1|SMS1|TMEM23|hmob33	sphingomyelin synthase 1	protein-coding
Scaffold98500-19	Scaffold98500	748494	755100	+	198.9	2.703	intron (CLUH|ENSG00000132361|c.Ismailoglu201203_X008622|JGIv7b.000098500_666034-757582-, intron 1 of 30)	NA	5785	CLUH|ENSG00000132361|c.Ismailoglu201203_X008622|JGIv7b.000098500_666034-757582-	23277	Hs.22616	XM_005256565	ENSG00000132361	CLUH	CLU1|KIAA0664	clustered mitochondria (cluA/CLU1) homolog	protein-coding
Scaffold395028-77	Scaffold395028	172203	183163	+	198.8	2.466	promoter-TSS (SETD8|ENSG00000183955|c.Ismailoglu201203_X012965|JGIv7b.000395028_158899-177016-)	NA	-667	SETD8|ENSG00000183955|c.Ismailoglu201203_X012965|JGIv7b.000395028_158899-177016-	387893	Hs.572262	XM_005253571	ENSG00000183955	SETD8	KMT5A|PR-Set7|SET07|SET8	SET domain containing (lysine methyltransferase) 8	protein-coding
Scaffold220499-116	Scaffold220499	1531467	1547811	+	198.6	1.297	intron (AP3B1|ENSG00000132842|c.Ueno2012106cells_X001937|JGIv7b.000220499_1517535-1661864+, intron 3 of 35)	NA	22103	AP3B1|ENSG00000132842|c.Ueno2012106cells_X001937|JGIv7b.000220499_1517535-1661864+	8546	Hs.532091	XM_005248618	ENSG00000132842	AP3B1	ADTB3|ADTB3A|HPS|HPS2|PE	adaptor-related protein complex 3, beta 1 subunit	protein-coding
Scaffold4165-133	Scaffold4165	110368	126379	+	198.6	1.703	Intergenic	NA	-23600	PKP2|ENSG00000057294|c.Taira201203brain_X000808|JGIv7b.000004165_64435-94773-	5318	Hs.164384	NM_001005242	ENSG00000057294	PKP2	ARVD9	plakophilin 2	protein-coding
Scaffold7281-274	Scaffold7281	3158649	3175331	+	198.6	1.743	Intergenic	NA	-7899	IRAK2|ENSG00000134070|c.Taira201203skin_X000381|JGIv7b.000007281_3133467-3159105-	3656	Hs.449207	XR_245126	ENSG00000134070	IRAK2	IRAK-2	interleukin-1 receptor-associated kinase 2	protein-coding
Scaffold166674-258	Scaffold166674	4278681	4290993	+	198.4	1.327	intron (ARHGAP32|ENSG00000134909|c.Ueno201210st09_X000818|JGIv7b.000166674_4168224-4317203+, intron 10 of 25)	NA	34233	NA|c.Taira201203st09_X004018|JGIv7b.000166674_4317020-4319070-	4663				NA	NAC	neuroacanthocytosis	unknown
Scaffold6590-74	Scaffold6590	6588875	6597211	+	198.4	1.661	intron (TIAM1|ENSG00000156299|c.Chang2013_X002641|JGIv7b.000006590_6469844-6698978+, intron 1 of 27)	NA	4231	TIAM1|ENSG00000156299|c.Chang2013_X002641|JGIv7b.000006590_6469844-6698978+	7074	Hs.517228	XM_005261037	ENSG00000156299	TIAM1	-	T-cell lymphoma invasion and metastasis 1	protein-coding
Scaffold154892-270	Scaffold154892	370739	387939	+	198.4	1.785	TTS (EFNA4|ENSG00000243364|c.Taira201203st20_X004199|JGIv7b.000154892_380329-386797-)	NA	7458	EFNA4|ENSG00000243364|c.Taira201203st20_X004199|JGIv7b.000154892_380329-386797-	1945	Hs.639422	NM_005227	ENSG00000243364	EFNA4	EFL4|EPLG4|LERK4	ephrin-A4	protein-coding
Scaffold12518-292	Scaffold12518	13714523	13725651	+	198.3	1.432	intron (SUV39H2|ENSG00000152455|c.Ueno201210testis_X000023|JGIv7b.000012518_13700624-13736658+, intron 4 of 13)	NA	-13753	CDNF|ENSG00000185267|c.JGIL6RMv1_XeXenL6RMv10009446m|JGIv7b.000012518_13700554-13735005-	441549	Hs.559067	NM_001029954		CDNF	ARMETL1	cerebral dopamine neurotrophic factor	protein-coding
Scaffold34503-46	Scaffold34503	4197163	4199989	+	198	2.072	intron (FSBP|ENSG00000265817|c.Quigley201212_X016696|JGIv7b.000034503_4197512-4202782+, intron 1 of 2)	NA	1063	FSBP|ENSG00000265817|c.Quigley201212_X016696|JGIv7b.000034503_4197512-4202782+	100861412	Hs.30561	NM_001256141		FSBP	-	fibrinogen silencer binding protein	protein-coding
Scaffold59965-7	Scaffold59965	1851631	1853069	+	197.9	2.038	intron (CCNG2|ENSG00000138764|c.Audic201207_X026563|JGIv7b.000059965_1846855-1852879-, intron 1 of 17)	NA	482	CCNG2|ENSG00000138764|c.Audic201207_X026563|JGIv7b.000059965_1846855-1852879-	901	Hs.740456	XM_005263336	ENSG00000138764	CCNG2	-	cyclin G2	protein-coding
Scaffold27313-23	Scaffold27313	36916	50876	+	197.9	1.888	intron (GINS4|ENSG00000147536|c.XGI_TC428672|JGIv7b.000027313_38093-51568+, intron 5 of 7)	NA	5802	GINS4|ENSG00000147536|c.XGI_TC428672|JGIv7b.000027313_38093-51568+	84296	Hs.656996	XM_005273659	ENSG00000147536	GINS4	SLD5	GINS complex subunit 4 (Sld5 homolog)	protein-coding
Scaffold275988-1	Scaffold275988	399093	407363	+	197.9	2.245	Intergenic	NA	-23126	SERBP1|ENSG00000142864|c.mgEST_1013085746|JGIv7b.000275988_364633-380237-	26135	Hs.530412	NM_001018067	ENSG00000142864	SERBP1	CHD3IP|HABP4L|PAI-RBP1|PAIRBP1	SERPINE1 mRNA binding protein 1	protein-coding
Scaffold265107-349	Scaffold265107	3311024	3320172	+	197.8	2.149	Intergenic	NA	-3234	MEIS2|ENSG00000134138|c.Amin201106_X025419|JGIv7b.000265107_3317740-3428227+	4212	Hs.510989	NM_001220482	ENSG00000134138	MEIS2	HsT18361|MRG1	Meis homeobox 2	protein-coding
Scaffold18892-312	Scaffold18892	1304899	1317817	+	197.4	1.989	intron (RPL26L1|ENSG00000037241|c.XGI_TC428831|JGIv7b.000018892_1304852-1312031+, intron 3 of 5)	NA	-6074	ATP6V0E1|ENSG00000113732|c.JGIL6RMv1_XeXenL6RMv10014437m|JGIv7b.000018892_1317407-1325880+	8992	Hs.484188	NM_003945		ATP6V0E1	ATP6H|ATP6V0E|M9.2|Vma21|Vma21p	ATPase, H+ transporting, lysosomal 9kDa, V0 subunit e1	protein-coding
Scaffold16424-1	Scaffold16424	421688	431496	+	197.4	1.95	Intergenic	NA	189066	DHX38|ENSG00000140829|c.Taira201203skin_X000957|JGIv7b.000016424_596319-615725-	9785	Hs.151218	XM_005256268	ENSG00000140829	DHX38	DDX38|PRP16|PRPF16	DEAH (Asp-Glu-Ala-His) box polypeptide 38	protein-coding
Scaffold47683-400	Scaffold47683	2859244	2882252	+	197.2	2.144	promoter-TSS (OXSR1|ENSG00000172939|c.JGIL6RMv1_XeXenL6RMv10053091m|JGIv7b.000047683_2870745-2937383+)	NA	-9	OXSR1|ENSG00000172939|c.JGIL6RMv1_XeXenL6RMv10053091m|JGIv7b.000047683_2870745-2937383+	9943	Hs.475970	XM_005265638	ENSG00000172939	OXSR1	OSR1	oxidative stress responsive 1	protein-coding
Scaffold98382-115	Scaffold98382	89686	98116	+	197.1	2.417	intron (ITPKA|ENSG00000137825|c.Quigley201212_X033570|JGIv7b.000098382_36996-98124-, intron 3 of 10)	NA	4102	ITPKA|ENSG00000137825|c.Quigley201212_X033570|JGIv7b.000098382_36996-98124-	3706	Hs.2722	XM_005254348	ENSG00000137825	ITPKA	IP3-3KA|IP3KA	inositol-trisphosphate 3-kinase A	protein-coding
Scaffold351606-74	Scaffold351606	717382	725608	+	197.1	2.409	intron (MYO1E|ENSG00000157483|c.Quigley201207_X013462|JGIv7b.000351606_656421-744628+, intron 17 of 28)	NA	65073	MYO1E|ENSG00000157483|c.Quigley201207_X013462|JGIv7b.000351606_656421-744628+	4643	Hs.654506	NM_004998	ENSG00000157483	MYO1E	FSGS6|HuncM-IC|MYO1C	myosin IE	protein-coding
Scaffold24467-74	Scaffold24467	4349096	4360532	+	196.9	1.651	Intergenic	NA	88103	PPA2|ENSG00000138777|c.Ueno201302st08_X000115|JGIv7b.000024467_4266659-4302501+	27068	Hs.654957	XM_005262915	ENSG00000138777	PPA2	SID6-306	pyrophosphatase (inorganic) 2	protein-coding
Scaffold42960-705	Scaffold42960	4373815	4391469	+	196.8	1.627	Intergenic	NA	17135	FZD10|ENSG00000111432|c.Taira201203st12_X001747|JGIv7b.000042960_4396460-4399924-	11211	Hs.733275	NM_007197	ENSG00000111432	FZD10	CD350|FZ-10|Fz10|FzE7|hFz10	frizzled family receptor 10	protein-coding
Scaffold237412-177	Scaffold237412	2283609	2291951	+	196.7	1.513	Intergenic	NA	77821	GNS|ENSG00000135677|c.Ueno201210egg_X001379|JGIv7b.000237412_2338421-2370940-	2799	Hs.334534	XM_005268800	ENSG00000135677	GNS	G6S	glucosamine (N-acetyl)-6-sulfatase	protein-coding
Scaffold243-41	Scaffold243	2486986	2489750	+	196.5	1.979	Intergenic	NA	-27804	FABP2|ENSG00000145384|c.XenBase_311053|JGIv7b.000000243_2516171-2519398+	2169	Hs.282265	NM_000134	ENSG00000145384	FABP2	FABPI|I-FABP	fatty acid binding protein 2, intestinal	protein-coding
Scaffold47337-2	Scaffold47337	348647	351291	+	196.5	1.676	Intergenic	NA	61166	TMEM192|ENSG00000170088|c.TXGP201107_X004123|JGIv7b.000047337_371541-411135-	201931	Hs.704511	NM_152681		TMEM192	-	transmembrane protein 192	protein-coding
Scaffold115894-187	Scaffold115894	300719	308191	+	196.5	1.346	intron (PLEC|ENSG00000178209|c.Quigley201212_X036153|JGIv7b.000115894_261939-321951-, intron 2 of 71)	NA	3820	PLEC|ENSG00000178209|c.Quigley201212_X036153|JGIv7b.000115894_261939-321951-	5339	Hs.434248	XM_005250976	ENSG00000178209	PLEC	EBS1|EBSO|HD1|LGMD2Q|PCN|PLEC1|PLEC1b|PLTN	plectin	protein-coding
Scaffold135348-284	Scaffold135348	765449	775635	+	196.4	1.472	Intergenic	NA	-11249	KIFC3|ENSG00000269180|c.Taira201203brain_X012749|JGIv7b.000135348_781790-805550+	3801	Hs.23131	XM_005255937	ENSG00000140859	KIFC3	-	kinesin family member C3	protein-coding
Scaffold112411-9	Scaffold112411	1509540	1520968	+	196.4	1.565	Intergenic	NA	-167895	ANKIB1|ENSG00000001629|c.Ueno201210kidney_X001358|JGIv7b.000112411_1683148-1779862+	54467	Hs.83293	XM_005250457	ENSG00000001629	ANKIB1	-	ankyrin repeat and IBR domain containing 1	protein-coding
Scaffold9266-653	Scaffold9266	3773985	3782165	+	196.4	1.332	Intergenic	NA	-2376	GABPB1|ENSG00000104064|c.Quigley201212_X005345|JGIv7b.000009266_3780450-3804859+	2553	Hs.654350	XM_005254273	ENSG00000104064	GABPB1	BABPB2|E4TF1|E4TF1-47|E4TF1-53|E4TF1B|GABPB|GABPB2|NRF2B1|NRF2B2	GA binding protein transcription factor, beta subunit 1	protein-coding
Scaffold325141-104	Scaffold325141	873121	895591	+	196	1.332	Intergenic	NA	-10156	ZSWIM5|ENSG00000162415|c.Ismailoglu201203_X012596|JGIv7b.000325141_823408-874233-	57643	Hs.656613	XM_005271072	ENSG00000162415	ZSWIM5	-	zinc finger, SWIM-type containing 5	protein-coding
Scaffold3490-35	Scaffold3490	1319319	1331855	+	196	1.474	intron (DDX5|ENSG00000263077|c.Audic201207_X001929|JGIv7b.000003490_1319158-1327113+, intron 11 of 15)	NA	-5871	POLG2|ENSG00000256525|c.Amin201106_X000961|JGIv7b.000003490_1331339-1340249+	11232	Hs.437009	XM_005276869	ENSG00000256525	POLG2	HP55|MTPOLB|PEOA4|POLB|POLG-BETA|POLGB	polymerase (DNA directed), gamma 2, accessory subunit	protein-coding
Scaffold297158-7	Scaffold297158	100286	110166	+	195.9	1.861	Intergenic	NA	-42311	SLC16A12|ENSG00000152779|c.Quigley201212_X048649|JGIv7b.000297158_55262-62916-	387700	Hs.530338	XM_005269812	ENSG00000152779	SLC16A12	CJMG|MCT12	solute carrier family 16, member 12	protein-coding
Scaffold63529-89	Scaffold63529	354158	363150	+	195.9	2.082	TTS (TPGS1|ENSG00000141933|c.Audic201207_X027278|JGIv7b.000063529_354615-358044+)	NA	-3078	CDC34|ENSG00000099804|c.XGI_TC433895|JGIv7b.000063529_361669-369681+	997	Hs.514997	XM_005259690	ENSG00000099804	CDC34	E2-CDC34|UBC3|UBCH3|UBE2R1	cell division cycle 34	protein-coding
Scaffold47457-121	Scaffold47457	1561649	1579563	+	195.8	2.296	Intergenic	NA	-50433	TMEM52|ENSG00000178821|c.JGIL6RMv1_XeXenL6RMv10021383m|JGIv7b.000047457_1515529-1520192-	339456	Hs.123423	XM_005244746	ENSG00000178821	TMEM52	-	transmembrane protein 52	protein-coding
Scaffold7546-382	Scaffold7546	5269664	5288276	+	195.7	2.156	Intergenic	NA	-23914	SMARCA1|ENSG00000102038|c.Taira201203eye_X001267|JGIv7b.000007546_5195977-5255056-	6594	Hs.152292	XM_005262459	ENSG00000102038	SMARCA1	ISWI|NURF140|SNF2L|SNF2L1|SNF2LB|SNF2LT|SWI|SWI2	SWI/SNF related, matrix associated, actin dependent regulator of chromatin, subfamily a, member 1	protein-coding
Scaffold36401-327	Scaffold36401	2902012	2911344	+	195.6	2.139	intron (UACA|ENSG00000137831|c.Taira201203eye_X005158|JGIv7b.000036401_2902855-2942937+, intron 6 of 25)	NA	3822	UACA|ENSG00000137831|c.Taira201203eye_X005158|JGIv7b.000036401_2902855-2942937+	55075	Hs.108049	XM_005254527	ENSG00000137831	UACA	NUCLING	uveal autoantigen with coiled-coil domains and ankyrin repeats	protein-coding
Scaffold5228-198	Scaffold5228	5583993	5595729	+	195.4	2.06	Intergenic	NA	-8105	EZH2|ENSG00000106462|c.Quigley201212_X002635|JGIv7b.000005228_5532370-5586036-	2146	Hs.732308	XM_005249962	ENSG00000106462	EZH2	ENX-1|ENX1|EZH1|EZH2b|KMT6|KMT6A|WVS|WVS2	enhancer of zeste homolog 2 (Drosophila)	protein-coding
Scaffold90265-6	Scaffold90265	505485	508025	+	195.2	2.208	promoter-TSS (JARID2|ENSG00000008083|c.Taira201203st35_X002499|JGIv7b.000090265_368585-506697-)	NA	-167	JARID2|ENSG00000008083|c.Taira201203st35_X002499|JGIv7b.000090265_368585-506697-	3720	Hs.269059	XM_005249088	ENSG00000008083	JARID2	JMJ	jumonji, AT rich interactive domain 2	protein-coding
Scaffold254613-12	Scaffold254613	933071	948951	+	195.1	2.099	exon (XIAP|ENSG00000101966|c.Taira201203egg_X007383|JGIv7b.000254613_933174-944766-, exon 3 of 10)	NA	3716	XIAP|ENSG00000101966|c.Taira201203egg_X007383|JGIv7b.000254613_933174-944766-	331	Hs.736565	NM_001167	ENSG00000101966	XIAP	API3|BIRC4|IAP-3|ILP1|MIHA|XLP2|hIAP-3|hIAP3	X-linked inhibitor of apoptosis	protein-coding
Scaffold382976-12	Scaffold382976	279513	285637	+	194.8	2.089	Intergenic	NA	17014	ELF3|ENSG00000163435|c.Taira201203eye_X014649|JGIv7b.000382976_265545-273557+	1999	Hs.603657	XM_005244942	ENSG00000163435	ELF3	EPR-1|ERT|ESE-1|ESX	E74-like factor 3 (ets domain transcription factor, epithelial-specific )	protein-coding
Scaffold163806-760	Scaffold163806	4124891	4136357	+	194.8	2.314	intron (GNA13|ENSG00000120063|c.Audic201207_X040884|JGIv7b.000163806_4111511-4136445-, intron 1 of 6)	NA	5735	GNA13|ENSG00000120063|c.Audic201207_X040884|JGIv7b.000163806_4111511-4136445-	10672	Hs.515018	XM_005256956	ENSG00000120063	GNA13	G13	guanine nucleotide binding protein (G protein), alpha 13	protein-coding
Scaffold18892-297	Scaffold18892	4529133	4541975	+	194.8	2.446	Intergenic	NA	-38643	CSNK1A1|ENSG00000113712|c.JGIL6RMv1_XeXenL6RMv10044491m|JGIv7b.000018892_4462980-4496997-	1452	Hs.712555	XM_005268376	ENSG00000113712	CSNK1A1	CK1|CK1a|CKIa|HLCDGP1|PRO2975	casein kinase 1, alpha 1	protein-coding
Scaffold106323-272	Scaffold106323	1003259	1014509	+	194.6	2.277	Intergenic	NA	-10458	PRPSAP1|ENSG00000161542|c.JGIL6RMv1_XeXenL6RMv10036704m|JGIv7b.000106323_1014290-1038449+	5635	Hs.77498	XM_005257522	ENSG00000161542	PRPSAP1	PAP39	phosphoribosyl pyrophosphate synthetase-associated protein 1	protein-coding
Scaffold167265-70	Scaffold167265	588761	597487	+	194.6	2.097	Intergenic	NA	-4052	UBC|ENSG00000150991|c.JGIL6RMv1_XeXenL6RMv10000504m|JGIv7b.000167265_585730-589666-	7316	Hs.707528	XM_005253612	ENSG00000150991	UBC	HMG20	ubiquitin C	protein-coding
Scaffold57316-27	Scaffold57316	176789	184943	+	194.3	2.122	Intergenic	NA	-21728	EIF4G3|ENSG00000075151|c.Taira201203st35_X001960|JGIv7b.000057316_176998-254298+	8672	Hs.732241	NM_001198801	ENSG00000075151	EIF4G3	eIF-4G 3|eIF4G 3|eIF4GII	eukaryotic translation initiation factor 4 gamma, 3	protein-coding
Scaffold61747-9	Scaffold61747	7280	25208	+	194.3	2.026	Intergenic	NA	-4444	F11R|ENSG00000158769|c.JGIL6RMv1_XeXenL6RMv10041283m|JGIv7b.000061747_255-12253-	50848	Hs.517293	XM_005245227	ENSG00000158769	F11R	CD321|JAM|JAM1|JAMA|JCAM|KAT|PAM-1	F11 receptor	protein-coding
Scaffold52573-381	Scaffold52573	6597231	6609343	+	194.2	2.528	Intergenic	NA	-75883	KLF6|ENSG00000067082|c.JGIL6RMv1_XeXenL6RMv10031990m|JGIv7b.000052573_6679164-6687130+	1316	Hs.709396	NM_001160124	ENSG00000067082	KLF6	BCD1|CBA1|COPEB|CPBP|GBF|PAC1|ST12|ZF9	Kruppel-like factor 6	protein-coding
Scaffold9266-853	Scaffold9266	969919	984059	+	194	2.877	Intergenic	NA	-12529	TMOD3|ENSG00000138594|c.Audic201207_X005458|JGIv7b.000009266_934597-977235-	29766	Hs.4998	NM_014547	ENSG00000138594	TMOD3	UTMOD	tropomodulin 3 (ubiquitous)	protein-coding
Scaffold187321-228	Scaffold187321	3581693	3597839	+	193.8	3.005	intron (RASSF1|ENSG00000263005|c.Taira201203st40_X002475|JGIv7b.000187321_3570354-3606350+, intron 3 of 7)	NA	19411	RASSF1|ENSG00000263005|c.Taira201203st40_X002475|JGIv7b.000187321_3570354-3606350+	11186	Hs.476270	NM_001206957	ENSG00000068028	RASSF1	123F2|NORE2A|RASSF1A|RDA32|REH3P21	Ras association (RalGDS/AF-6) domain family member 1	protein-coding
Scaffold8129-418	Scaffold8129	7761184	7770102	+	193.6	2.789	Intergenic	NA	-3336	ZC3H10|ENSG00000135482|c.Taira201203lung_X000914|JGIv7b.000008129_7757324-7762720-	84872	Hs.632706	XM_005269196	ENSG00000135482	ZC3H10	ZC3HDC10	zinc finger CCCH-type containing 10	protein-coding
Scaffold356308-47	Scaffold356308	137376	149670	+	193.6	3.256	TTS (ZWINT|ENSG00000122952|c.Taira201203st30_X004731|JGIv7b.000356308_138899-143101+)	NA	117	COMT|ENSG00000093010|c.Taira201203spleen_X005723|JGIv7b.000356308_143405-146512+	1312	Hs.713616	XM_005261229	ENSG00000093010	COMT	-	catechol-O-methyltransferase	protein-coding
Scaffold58049-211	Scaffold58049	6792364	6797750	+	193.3	3.283	intron (RAB11FIP1|ENSG00000156675|c.Ismailoglu201203_X006581|JGIv7b.000058049_6792955-6821874+, intron 1 of 6)	NA	2101	RAB11FIP1|ENSG00000156675|c.Ismailoglu201203_X006581|JGIv7b.000058049_6792955-6821874+	80223	Hs.191179	NM_001002233	ENSG00000156675	RAB11FIP1	NOEL1A|RCP|rab11-FIP1	RAB11 family interacting protein 1 (class I)	protein-coding
Scaffold135348-392	Scaffold135348	2377699	2392549	+	193	3.394	Intergenic	NA	-65152	PLEC|ENSG00000178209|c.Taira201203spleen_X004351|JGIv7b.000135348_2380608-2507435+	5339	Hs.434248	XM_005250976	ENSG00000178209	PLEC	EBS1|EBSO|HD1|LGMD2Q|PCN|PLEC1|PLEC1b|PLTN	plectin	protein-coding
Scaffold74352-666	Scaffold74352	1672335	1696837	+	192.9	2.961	intron (NA|c.mgEST_1013089689|JGIv7b.000074352_1676232-1690179-, intron 1 of 7)	NA	5553	NA|c.mgEST_1013089689|JGIv7b.000074352_1676232-1690179-	4663				NA	NAC	neuroacanthocytosis	unknown
Scaffold74352-180	Scaffold74352	5957155	5963879	+	192.7	2.862	Intergenic	NA	-2355	LIN7C|ENSG00000148943|c.XGI_TC420910|JGIv7b.000074352_5962871-5972698+	55327	Hs.91393	NM_018362	ENSG00000148943	LIN7C	LIN-7-C|LIN-7C|MALS-3|MALS3|VELI3	lin-7 homolog C (C. elegans)	protein-coding
Scaffold337760-40	Scaffold337760	179168	194492	+	192.5	2.875	Intergenic	NA	-23805	NA|c.Quigley201212_X049695|JGIv7b.000337760_160024-179356-	4663				NA	NAC	neuroacanthocytosis	unknown
Scaffold7546-108	Scaffold7546	5974757	5983383	+	192.3	3.013	Intergenic	NA	-4603	KCNE1L|ENSG00000176076|c.Audic201207_X004442|JGIv7b.000007546_5971512-5982676-	23630	Hs.522753	NM_012282	ENSG00000176076	KCNE1L	KCNE5	KCNE1-like	protein-coding
Scaffold56777-14	Scaffold56777	5483972	5485984	+	192.1	2.562	exon (CDKN1B|ENSG00000111276|c.Audic201207_X025479|JGIv7b.000056777_5484549-5487620+, exon 1 of 8)	NA	435	CDKN1B|ENSG00000111276|c.Audic201207_X025479|JGIv7b.000056777_5484549-5487620+	1027	Hs.238990	NM_004064	ENSG00000111276	CDKN1B	CDKN4|KIP1|MEN1B|MEN4|P27KIP1	cyclin-dependent kinase inhibitor 1B (p27, Kip1)	protein-coding
Scaffold14557-53	Scaffold14557	8335745	8347519	+	192.1	2.961	intron (TANC2|ENSG00000170921|c.Taira201203st08_X001057|JGIv7b.000014557_8210062-8424687-, intron 3 of 27)	NA	71813	TANC2|ENSG00000170921|c.Taira201203st08_X001057|JGIv7b.000014557_8210062-8424687-	26115	Hs.410889	XM_005257201	ENSG00000170921	TANC2	ROLSA|rols	tetratricopeptide repeat, ankyrin repeat and coiled-coil containing 2	protein-coding
Scaffold246070-3	Scaffold246070	32	1306	+	192	2.838	NA	NA	NA	NA	4663				NA	NAC	neuroacanthocytosis	unknown
Scaffold47026-125	Scaffold47026	819	12013	+	191.9	2.607	Intergenic	NA	-4380	TMEM30B|ENSG00000182107|c.JGIL6RMv1_XeXenL6RMv10020221m|JGIv7b.000047026_10795-26355+	161291	Hs.146180	NM_001017970	ENSG00000182107	TMEM30B	CDC50B	transmembrane protein 30B	protein-coding
Scaffold263833-39	Scaffold263833	30172	38540	+	191.6	2.439	NA	NA	NA	NA	4663				NA	NAC	neuroacanthocytosis	unknown
Scaffold37038-44	Scaffold37038	4761	6171	+	191.5	2.141	intron (UNNAMED|c.TXGP201107_X003432|JGIv7b.000037038_4026-59440+, intron 3 of 8)	NA	1378	UNNAMED|c.TXGP201107_X003432|JGIv7b.000037038_4026-59440+
Scaffold293151-119	Scaffold293151	347502	360870	+	191.2	2.168	Intergenic	NA	27611	CCDC151|ENSG00000198003|c.Quigley201112_X021052|JGIv7b.000293151_368906-382093-	115948	Hs.124010	XM_005259725	ENSG00000198003	CCDC151	-	coiled-coil domain containing 151	protein-coding
Scaffold31469-164	Scaffold31469	1696314	1704982	+	191.1	2.521	Intergenic	NA	-1666	SLC3A2|ENSG00000168003|c.Taira201203brain_X005497|JGIv7b.000031469_1688299-1699014-	6520	Hs.502769	NM_001012662	ENSG00000168003	SLC3A2	4F2|4F2HC|4T2HC|CD98|CD98HC|MDU1|NACAE	solute carrier family 3 (amino acid transporter heavy chain), member 2	protein-coding
Scaffold60518-27	Scaffold60518	745472	751634	+	191	2.59	Intergenic	NA	-25184	CENPV|ENSG00000166582|c.Ismailoglu201203_X006793|JGIv7b.000060518_773685-786230+	201161	Hs.433422	XM_005256512	ENSG00000166582	CENPV	3110013H01Rik|CENP-V|PRR6|p30	centromere protein V	protein-coding
Scaffold96659-151	Scaffold96659	416860	439638	+	191	2.498	intron (GPR4|ENSG00000177464|c.Audic201207_X033215|JGIv7b.000096659_416737-437147+, intron 1 of 1)	NA	11511	GPR4|ENSG00000177464|c.Audic201207_X033215|JGIv7b.000096659_416737-437147+	2828	Hs.17170	NM_005282	ENSG00000177464	GPR4	-	G protein-coupled receptor 4	protein-coding
Scaffold86880-9	Scaffold86880	131454	141630	+	190.9	2.54	Intergenic	NA	-49324	RREB1|ENSG00000124782|c.Quigley201212_X032001|JGIv7b.000086880_30448-99203-	6239	Hs.298248	XM_005249272	ENSG00000124782	RREB1	FINB|HNT|LZ321|RREB-1|Zep-1	ras responsive element binding protein 1	protein-coding
Scaffold45784-458	Scaffold45784	2516091	2529532	+	190.9	1.986	Intergenic	NA	-5704	HNRNPU|ENSG00000153187|c.Ueno201210st20_X000362|JGIv7b.000045784_2528168-2553336+	3192	Hs.106212	NM_004501	ENSG00000153187	HNRNPU	HNRPU|SAF-A|U21.1|hnRNP U	heterogeneous nuclear ribonucleoprotein U (scaffold attachment factor A)	protein-coding
Scaffold167300-63	Scaffold167300	1504323	1512167	+	190.6	2.375	Intergenic	NA	-2786	ELOVL1|ENSG00000066322|c.Park201106_X020454|JGIv7b.000167300_1510708-1529391+	64834	Hs.25597	NM_001256399	ENSG00000066322	ELOVL1	Ssc1	ELOVL fatty acid elongase 1	protein-coding
Scaffold169011-38	Scaffold169011	121851	136831	+	190.5	2.136	Intergenic	NA	7518	VTCN1|ENSG00000134258|c.Quigley201212_X041438|JGIv7b.000169011_121822-128354+	79679	Hs.546434	NM_001253849	ENSG00000134258	VTCN1	B7-H4|B7H4|B7S1|B7X|B7h.5|PRO1291|VCTN1	V-set domain containing T cell activation inhibitor 1	protein-coding
Scaffold3272-285	Scaffold3272	143533	158585	+	190.1	2.201	Intergenic	NA	-4510	RABGAP1|ENSG00000011454|c.Taira201203spleen_X000176|JGIv7b.000003272_28729-155232-	23637	Hs.271341	XM_005251866	ENSG00000011454	RABGAP1	GAPCENA|RP11-123N4.2|TBC1D11	RAB GTPase activating protein 1	protein-coding
Scaffold74352-325	Scaffold74352	3877326	3899790	+	190.1	2.636	Intergenic	NA	-10810	QSER1|ENSG00000060749|c.Quigley201212_X028931|JGIv7b.000074352_3829490-3877907-	79832	Hs.369368	XM_005253136	ENSG00000060749	QSER1	-	glutamine and serine rich 1	protein-coding
Scaffold25194-809	Scaffold25194	4053992	4062408	+	190.1	2.511	intron (TEAD1|ENSG00000187079|c.Taira201203ovary_X002420|JGIv7b.000025194_4001895-4107921-, intron 2 of 12)	NA	49721	TEAD1|ENSG00000187079|c.Taira201203ovary_X002420|JGIv7b.000025194_4001895-4107921-	7003	Hs.655331	XM_005253090	ENSG00000187079	TEAD1	AA|NTEF-1|REF1|TCF-13|TCF13|TEAD-1|TEF-1	TEA domain family member 1 (SV40 transcriptional enhancer factor)	protein-coding
Scaffold29016-12	Scaffold29016	892876	899188	+	189.8	2.494	Intergenic	NA	-64220	EPHB3|ENSG00000182580|c.Taira201203egg_X002555|JGIv7b.000029016_960251-994163+	2049	Hs.2913	XM_005247207	ENSG00000182580	EPHB3	ETK2|HEK2|TYRO6	EPH receptor B3	protein-coding
Scaffold34509-84	Scaffold34509	912021	921727	+	189.8	2.284	intron (WDR20|ENSG00000140153|c.Taira201203kidney_X004616|JGIv7b.000034509_912244-946133+, intron 1 of 4)	NA	4464	WDR20|ENSG00000140153|c.Taira201203kidney_X004616|JGIv7b.000034509_912244-946133+	91833	Hs.36859	NM_001242414	ENSG00000140153	WDR20	DMR	WD repeat domain 20	protein-coding
Scaffold27067-83	Scaffold27067	1505985	1516771	+	189.7	1.895	Intergenic	NA	-27209	CXCL12|ENSG00000107562|c.Chung201110_X002139|JGIv7b.000027067_1538564-1585252+	6387	Hs.522891	NM_000609	ENSG00000107562	CXCL12	IRH|PBSF|SCYB12|SDF1|TLSF|TPAR1	chemokine (C-X-C motif) ligand 12	protein-coding
Scaffold179377-25	Scaffold179377	835737	848557	+	189.5	1.802	Intergenic	NA	85592	FOXI1|ENSG00000168269|c.Park201106_X020957|JGIv7b.000179377_925522-927766-	2299	Hs.87236	XM_005265846	ENSG00000168269	FOXI1	FKH10|FKHL10|FREAC-6|FREAC6|HFH-3|HFH3	forkhead box I1	protein-coding
Scaffold12020-321	Scaffold12020	7237457	7247697	+	189.4	1.885	intron (ACTR2|ENSG00000138071|c.Taira201203testis_X000496|JGIv7b.000012020_7237943-7271700+, intron 1 of 9)	NA	4345	ACTR2|ENSG00000138071|c.Taira201203testis_X000496|JGIv7b.000012020_7237943-7271700+	10097	Hs.744913	XM_005264080	ENSG00000138071	ACTR2	ARP2	ARP2 actin-related protein 2 homolog (yeast)	protein-coding
Scaffold80536-13	Scaffold80536	767257	779496	+	189.3	1.366	NA	NA	NA	NA	4663				NA	NAC	neuroacanthocytosis	unknown
Scaffold30080-101	Scaffold30080	2734544	2749756	+	189.1	1.189	exon (ZNF250|ENSG00000196150|c.Taira201203st25_X001497|JGIv7b.000030080_2741277-2778474-, exon 3 of 3)	NA	6447	ZNF250|ENSG00000196150|c.Taira201203st25_X001497|JGIv7b.000030080_2741277-2778474-	58500	Hs.532277	XM_005272327	ENSG00000196150	ZNF250	ZFP647|ZNF647	zinc finger protein 250	protein-coding
Scaffold14660-95	Scaffold14660	621898	643724	+	189.1	1.499	intron (KLHL2|ENSG00000109466|c.Taira201203brain_X003264|JGIv7b.000014660_621916-688387+, intron 2 of 14)	NA	10894	KLHL2|ENSG00000109466|c.Taira201203brain_X003264|JGIv7b.000014660_621916-688387+	11275	Hs.388668	XM_005262709	ENSG00000109466	KLHL2	ABP-KELCH|MAV|MAYVEN	kelch-like family member 2	protein-coding
Scaffold43242-141	Scaffold43242	12095438	12105304	+	189.1	1.492	Intergenic	NA	-4376	GALNT5|ENSG00000136542|c.Quigley201212_X019323|JGIv7b.000043242_12068438-12095995-	11227	Hs.269027	NM_014568		GALNT5	GALNAC-T5|GALNACT5	UDP-N-acetyl-alpha-D-galactosamine:polypeptide N-acetylgalactosaminyltransferase 5 (GalNAc-T5)	protein-coding
Scaffold78649-84	Scaffold78649	2342706	2354052	+	189	1.049	intron (PVRL1|ENSG00000110400|c.Taira201203eye_X008819|JGIv7b.000078649_2305406-2410060+, intron 2 of 8)	NA	42969	PVRL1|ENSG00000110400|c.Taira201203eye_X008819|JGIv7b.000078649_2305406-2410060+	5818	Hs.334846	NM_002855	ENSG00000110400	PVRL1	CD111|CLPED1|ED4|HIgR|HVEC|OFC7|PRR|PRR1|PVRR|PVRR1|SK-12|nectin-1	poliovirus receptor-related 1 (herpesvirus entry mediator C)	protein-coding
Scaffold173270-71	Scaffold173270	198365	211289	+	189	1.172	Intergenic	NA	23298	CITED2|ENSG00000164442|c.Taira201203brain_X014035|JGIv7b.000173270_213429-228198-	10370	Hs.82071	NM_001168388	ENSG00000164442	CITED2	ASD8|MRG-1|MRG1|P35SRJ|VSD2	Cbp/p300-interacting transactivator, with Glu/Asp-rich carboxy-terminal domain, 2	protein-coding

## Sheet: Sheet1
foxj1, not rfx2
	promoters:
		Annotation	Number	of	peaks	Total	size	(bp)	Log2	Enrichment
		TTS	0	25766909	-10.232
		Exon	168	59483172	2.596
		Intron	303	707668803	-0.126
		Intergenic	0	1756110269	-10.232
		Promoter	732	25933816	5.917
		NA	1203
		total	1203
	all
		Annotation	Number	of	peaks	Total	size	(bp)	Log2	Enrichment
		TTS	115	26241277	-0.033
		Exon	392	60512759	0.531
		Intron	4350	720664015	0.429
		Intergenic	6178	1790331208	-0.378
		Promoter	732	26408126	2.628
	fixed	promoter	1203
		exon	224
		intron	4047
		tts	115
		intergenic	6178
		total	11767
		NA	33

## Sheet: Sheet2
foxj1 cobound rfx2
promoters		Annotation	Number	of	peaks	Total	size	(bp)	Log2	Enrichment
		TTS	2	25955939	-2.898
		Exon	161	59819842	2.229
		Intron	151	712201536	-1.437
		Intergenic	0	1765667161	-10.538
		Promoter	1173	26120212	6.289
		total	1487
		sum	1487
all peaks
		Annotation	Number	of	peaks	Total	size	(bp)	Log2	Enrichment
		TTS	14	26172680	-1.322
		Exon	201	60358565	1.316
		Intron	882	718715612	-0.124
		Intergenic	1229	1784497533	-0.958
		Promoter	1173	26341962	5.057		3499
fixed		promoter	1487
		exon	40
		intron	731
		tts	12
		intergenic	1229
		NA	6
		sum	3499

## Sheet: Sheet3
rfx2 not foxj1
promoters		total	4647
		Annotation	Number	of	peaks	Total	size	(bp)	Log2	Enrichment
		TTS	2	26211286	-4.539
		Exon	685	60461875	2.675
		Intron	586	719743917	-1.124
		Intergenic	0	1786473890	-12.182
		Promoter	3374	26379046	6.172
		na	0
all peaks		total	10462
		Annotation	Number	of	peaks	Total	size	(bp)	Log2	Enrichment
		TTS	54	26290347	-0.945
		Exon	872	60611778	1.863
		Intron	2348	721258975	-0.281
		Intergenic	3746	1793311575	-0.921
		Promoter	3374	26458213	5.011
		na	68
fixed		promoter	4647
		exon	187
		intron	1762
		tts	52
		intergenic	3746
		na	68
		sum	10462

## Sheet: Sheet4
myb_alone
	promoters	1551
	Annotation	Number	of	peaks	Total	size	(bp)	Log2	Enrichment
	TTS	0	25959107	-10.599
	Exon	136	59893603	1.923
	Intron	205	712748927	-1.058
	Intergenic	0	1765669585	-10.599
	Promoter	1210	26125949	6.273
all	peaks	12399
	Annotation	Number	of	peaks	Total	size	(bp)	Log2	Enrichment
	TTS	112	26258418	-0.142
	Exon	354	60520355	0.314
	Intron	4356	720319893	0.362
	Intergenic	6321	1791526855	-0.415
	Promoter	1210	26425291	3.282
fixed	promoter	1551
	exon	218
	intron	4151
	tts	112
	intergenic	6321
	na	46
	total	12353

## Sheet: Sheet5
myb_rfx2_cobound
promoters	1046
	Annotation	Number	of	peaks	Total	size	(bp)	Log2	Enrichment
	TTS	1	25897017	-3.389
	Exon	91	59694174	1.914
	Intron	70	711663703	-2.04
	Intergenic	0	1763243112	-10.031
	Promoter	884	26061246	6.39
all	2547
	Annotation	Number	of	peaks	Total	size	(bp)	Log2	Enrichment
	TTS	9	26113877	-1.499
	Exon	126	60225929	1.103
	Intron	637	717115271	-0.133
	Intergenic	883	1776373204	-0.971
	Promoter	1046	26279557	5.11
	na
	total	2547
fixed	promoter	1046
	exon	35
	intron	567
	tss	8
	intergenic	883
	na	8
	total	2547

## Sheet: Sheet6
rfx2_not_myb
promoters	5093
	Annotation	Number	of	peaks	Total	size	(bp)	Log2	Enrichment
	TTS	5	26242114	-3.35
	Exon	728	60528107	2.631
	Intron	637	720512214	-1.135
	Intergenic	0	1788508130	-12.314
	Promoter	3723	26409874	6.182
all	11420
	Annotation	Number	of	peaks	Total	size	(bp)	Log2	Enrichment
	TTS	62	26293742	-0.873
	Exon	922	60616028	1.816
	Intron	2556	721306772	-0.286
	Intergenic	4091	1793869324	-0.921
	Promoter	3723	26463718	5.025
fixed
	promoters	5093
	exons	194
	introns	1919
	tts	57
	intergenic	4091
	na	66
	total	11420

## Sheet: Sheet7
e2f4_not_rfx2
promoters	2071
	Annotation	Number	of	peaks	Total	size	(bp)	Log2	Enrichment
	TTS	0	25931830	-11.016
	Exon	293	59808683	2.613
	Intron	218	711603073	-1.386
	Intergenic	0	1762443910	-11.016
	Promoter	1560	26097599	6.222
all	5673
	Annotation	Number	of	peaks	Total	size	(bp)	Log2	Enrichment
	TTS	39	26236398	-0.53
	Exon	387	60473085	1.576
	Intron	1301	720221551	-0.248
	Intergenic	2344	1790777829	-0.713
	Promoter	1560	26403625	4.783
fixed
	promoter	2071
	exon	94
	intron	1083
	tts	39
	intergenic	2344
	na	42
	total	5673

## Sheet: Sheet8
e2f4+rfx2
promoters	1210
	Annotation	Number	of	peaks	Total	size	(bp)	Log2	Enrichment
	TTS	2	25909534	-2.598
	Exon	127	59724899	2.186
	Intron	73	710710456	-2.186
	Intergenic	0	1766602668	-10.241
	Promoter	1008	26071363	6.37
all	2167
	Annotation	Number	of	peaks	Total	size	(bp)	Log2	Enrichment
	TTS	7	26092725	-1.629
	Exon	151	60174175	1.597
	Intron	384	715292065	-0.628
	Intergenic	608	1773747066	-1.275
	Promoter	1008	26257849	5.532
fixed
	promoter	1210
	exon	24
	intron	311
	tts	5
	intergenic	608
	na	9
	total	2167

## Sheet: Sheet9
rfx2_not_e2f4
promoters	4925
	Annotation	Number	of	peaks	Total	size	(bp)	Log2	Enrichment
	TTS	4	26220094	-3.624
	Exon	685	60476620	2.59
	Intron	634	720126036	-1.095
	Intergenic	0	1785585459	-12.266
	Promoter	3602	26387854	6.182
all	11800
	Annotation	Number	of	peaks	Total	size	(bp)	Log2	Enrichment
	TTS	61	26290439	-0.944
	Exon	892	60597644	1.721
	Intron	2811	721186520	-0.196
	Intergenic	4369	1793819254	-0.874
	Promoter	3602	26460415	4.93
fixed	promoter	4925
	exon	207
	intron	2177
	tts	57
	intergenic	4369
	na	65
	total	11800
