# Supplementary material for: Rfx2 Stabilizes Foxj1 Binding at Chromatin Loops to Enable Multiciliated Cell Gene Expression
Source: PLoS Genet. 2017 Jan 19;13(1):e1006538. doi: 10.1371/journal.pgen.1006538 (PMC5245798; doi:10.1371/journal.pgen.1006538)
Supplement: S17 Table — Listed are details of the various sequencing experiments in this manuscript. (XLSX) [file pgen.1006538.s036.xlsx]

## Sheet: Sheet1
RNAseq dataset	treatment	tissue	harvest time
notch-icd_RNAseq_3h_rep_1	Injected with mRNA encoding Notch-icd	epithelial progenitors	3h @ 22 deg after mid-11 (stage 13)
notch-icd_RNAseq_3h_rep_2	Injected with mRNA encoding Notch-icd	epithelial progenitors	3h @ 22 deg after mid-11 (stage 13)
notch-icd_RNAseq_6h_rep_1	Injected with mRNA encoding Notch-icd	epithelial progenitors	6h @ 22 deg after mid-11 (stage 16)
notch-icd_RNAseq_6h_rep_2	Injected with mRNA encoding Notch-icd	epithelial progenitors	6h @ 22 deg after mid-11 (stage 16)
notch-icd_RNAseq_9h_rep_1	Injected with mRNA encoding Notch-icd	epithelial progenitors	9h @ 22 deg after mid-11 (stage 18)
notch-icd_RNAseq_9h_rep_2	Injected with mRNA encoding Notch-icd	epithelial progenitors	9h @ 22 deg after mid-11 (stage 18)
dbm_RNAseq_3h_rep_1	Injected with mRNA encoding DNA-binding mutant of Supressor of Hairless (DBM)	epithelial progenitors	3h @ 22 deg after mid-11 (stage 13)
dbm_RNAseq_3h_rep_2	Injected with mRNA encoding DNA-binding mutant of Supressor of Hairless (DBM)	epithelial progenitors	3h @ 22 deg after mid-11 (stage 13)
dbm_RNAseq_6h_rep_1	Injected with mRNA encoding DNA-binding mutant of Supressor of Hairless (DBM)	epithelial progenitors	6h @ 22 deg after mid-11 (stage 16)
dbm_RNAseq_6h_rep_2	Injected with mRNA encoding DNA-binding mutant of Supressor of Hairless (DBM)	epithelial progenitors	6h @ 22 deg after mid-11 (stage 16)
dbm_RNAseq_9h_rep_1	Injected with mRNA encoding DNA-binding mutant of Supressor of Hairless (DBM)	epithelial progenitors	9h @ 22 deg after mid-11 (stage 18)
dbm_RNAseq_9h_rep_2	Injected with mRNA encoding DNA-binding mutant of Supressor of Hairless (DBM)	epithelial progenitors	9h @ 22 deg after mid-11 (stage 18)
notch-icd_mcidas_RNAseq_3h_rep_1	Injected with mRNA encoding Notch-icd and inducible Multicilin	epithelial progenitors	3h @ 22 deg after mid-11 (stage 13)
notch-icd_mcidas_RNAseq_3h_rep_2	Injected with mRNA encoding Notch-icd and inducible Multicilin	epithelial progenitors	3h @ 22 deg after mid-11 (stage 13)
notch-icd_mcidas_RNAseq_6h_rep_1	Injected with mRNA encoding Notch-icd and inducible Multicilin	epithelial progenitors	6h @ 22 deg after mid-11 (stage 16)
notch-icd_mcidas_RNAseq_6h_rep_2	Injected with mRNA encoding Notch-icd and inducible Multicilin	epithelial progenitors	6h @ 22 deg after mid-11 (stage 16)
notch-icd_mcidas_RNAseq_9h_rep_1	Injected with mRNA encoding Notch-icd and inducible Multicilin	epithelial progenitors	9h @ 22 deg after mid-11 (stage 18)
notch-icd_mcidas_RNAseq_9h_rep_2	Injected with mRNA encoding Notch-icd and inducible Multicilin	epithelial progenitors	9h @ 22 deg after mid-11 (stage 18)
dbm_dnmcidas_RNAseq_3h_rep_1	Injected with mRNA encoding DBM and dominant-negative Multicilin (dnmcidas)	epithelial progenitors	3h @ 22 deg after mid-11 (stage 13)
dbm_dnmcidas_RNAseq_3h_rep_2	Injected with mRNA encoding DBM and dominant-negative Multicilin (dnmcidas)	epithelial progenitors	3h @ 22 deg after mid-11 (stage 13)
dbm_dnmcidas_RNAseq_6h_rep_1	Injected with mRNA encoding DBM and dominant-negative Multicilin (dnmcidas)	epithelial progenitors	6h @ 22 deg after mid-11 (stage 16)
dbm_dnmcidas_RNAseq_6h_rep_2	Injected with mRNA encoding DBM and dominant-negative Multicilin (dnmcidas)	epithelial progenitors	6h @ 22 deg after mid-11 (stage 16)
dbm_dnmcidas_RNAseq_9h_rep_1	Injected with mRNA encoding DBM and dominant-negative Multicilin (dnmcidas)	epithelial progenitors	9h @ 22 deg after mid-11 (stage 18)
dbm_dnmcidas_RNAseq_9h_rep_2	Injected with mRNA encoding DBM and dominant-negative Multicilin (dnmcidas)	epithelial progenitors	9h @ 22 deg after mid-11 (stage 18)
wt_RNAseq_3h_rep_1	No injection	epithelial progenitors	3h @ 22 deg after mid-11 (stage 13)
wt_RNAseq_3h_rep_2	No injection	epithelial progenitors	3h @ 22 deg after mid-11 (stage 13)
wt_RNAseq_6h_rep_1	No injection	epithelial progenitors	6h @ 22 deg after mid-11 (stage 16)
wt_RNAseq_6h_rep_2	No injection	epithelial progenitors	6h @ 22 deg after mid-11 (stage 16)
wt_RNAseq_9h_rep_1	No injection	epithelial progenitors	9h @ 22 deg after mid-11 (stage 18)
wt_RNAseq_9h_rep_2	No injection	epithelial progenitors	9h @ 22 deg after mid-11 (stage 18)
notch-icd_foxi1_RNAseq_3h_rep_1	Injected with mRNA encoding Notch-icd and inducible foxi1	epithelial progenitors	3h @ 22 deg after mid-11 (stage 13)
notch-icd_foxi1_RNAseq_3h_rep_2	Injected with mRNA encoding Notch-icd and inducible foxi1	epithelial progenitors	3h @ 22 deg after mid-11 (stage 13)
notch-icd_foxi1_RNAseq_6h_rep_1	Injected with mRNA encoding Notch-icd and inducible foxi1	epithelial progenitors	6h @ 22 deg after mid-11 (stage 16)
notch-icd_foxi1_RNAseq_6h_rep_2	Injected with mRNA encoding Notch-icd and inducible foxi1	epithelial progenitors	6h @ 22 deg after mid-11 (stage 16)
notch-icd_foxi1_RNAseq_9h_rep_1	Injected with mRNA encoding Notch-icd and inducible foxi1	epithelial progenitors	9h @ 22 deg after mid-11 (stage 18)
notch-icd_foxi1_RNAseq_9h_rep_2	Injected with mRNA encoding Notch-icd and inducible foxi1	epithelial progenitors	9h @ 22 deg after mid-11 (stage 18)

## Sheet: Sheet2
ChIPseq dataset	antibody	treatment	tissue	harvest time	reads
wt_H3K4me3_ChIPseq_9h_rep_1	H3K4me3	none	epithelial progenitors (animal cap)	9h @ 22 deg after mid-11 (stage 18)	24149142
wt_H3K4me3_ChIPseq_9h_rep_2	H3K4me3	none	epithelial progenitors (animal cap)	9h @ 22 deg after mid-11 (stage 18)	7506958
wt_H3K27ac_ChIPseq_3h_rep_1	H3K27ac	none	epithelial progenitors (animal cap)	9h @ 22 deg after mid-11 (stage 18)	19430956
wt_H3K27ac_ChIPseq_9h_rep_1	H3K27ac	none	epithelial progenitors (animal cap)	9h @ 22 deg after mid-11 (stage 18)	16423739
wt_H3K27ac_ChIPseq_9h_rep_2	H3K27ac	none	epithelial progenitors (animal cap)	9h @ 22 deg after mid-11 (stage 18)	31702244
wt_rad21_3h_rep1	rad21	none	epithelial progenitors (animal cap)	3h @ 22 deg after mid-11 (stage 13)	9021914
myb-GFP_9h_rep_1	myb-GFP	myb-GFP	epithelial progenitors (animal cap)	9h @ 22 deg after mid-11 (stage 18)	4897110
myb-GFP_mcidas_9h_rep_1	myb-GFP	myb-GFP, mcidas-HGR	epithelial progenitors (animal cap)	9h @ 22 deg after mid-11 (stage 18)	5941865
foxj1-FLAG_9h_rep_1	foxj1-FLAG	foxj1-FLAG	epithelial progenitors (animal cap)	9h @ 22 deg after mid-11 (stage 18)	16540093
foxj1-FLAG_rfx2_MO_9h_rep_1	foxj1-FLAG	foxj1-FLAG, rfx2 morpholino	epithelial progenitors (animal cap)	9h @ 22 deg after mid-11 (stage 18)	19444974
wt_histone_input_9h_rep_1	input	none	epithelial progenitors (animal cap)	9h @ 22 deg after mid-11 (stage 18)	4520200
wt_histone_input_9h_rep_2	input	none	epithelial progenitors (animal cap)	9h @ 22 deg after mid-11 (stage 18)	27866337
foxj1-FLAG_input_9h_rep_1	input	foxj1-FLAG	epithelial progenitors (animal cap)	9h @ 22 deg after mid-11 (stage 18)	21363999
wt_rad21_input_3h_rep_1	input	none	epithelial progenitors (animal cap)	3h @ 22 deg after mid-11 (stage 18)	9395725
myb-GFP_input_9h_rep_1	input	myb-GFP	epithelial progenitors (animal cap)	9h @ 22 deg after mid-11 (stage 18)	15689108
myb-GFP_mcidas_input_9h_rep_1	input	myb-GFP, mcidas-HGR	epithelial progenitors (animal cap)	9h @ 22 deg after mid-11 (stage 18)	13287894

## Sheet: Sheet3
HiC dataset	treatment	tissue	harvest time	reads
wt_TCC_9h	Wild-type	epithelial progenitors	9 hours after mid-stage 11 (~stage 18)	361036057
mcidas_TCC_9h	Injected with Multicilin	epithelial progenitors	9 hours after mid-stage 11 (~stage 18)	186089411
wt_TCC_st10.5_rep1	Wild-type	whole embryo	stage 10.5	3018140
wt_TCC_st10.5_rep2	Wild-type	whole embryo	stage 10.5	3806914
